# Supplementary material for: Co-targeting SOS1 enhances the antitumor effects of KRASG12C inhibitors by addressing intrinsic and acquired resistance
Source: Nat Cancer. 2024 Aug 5;5(9):1352–70. doi: 10.1038/s43018-024-00800-6 (PMC11424490; doi:10.1038/s43018-024-00800-6)
Supplement: Supplementary file 2 — Supplementary Table 1: results from high-throughput compound screen to identify additive partners of two KRASG12C inhibitors (sotorasib/AMG 510 and Adagrasib/MRTX849). Supplementary Table 2: mutations observed in LU65, NCI-H1373, NCI-H2122, NCI-H358, SW837, HOP-62, KYSE-410, NCI-H1792, NCI-H2030, SW 1573, HCC-44 cell lines. Supplementary Table 3: pharmacokinetic (PK) analyses in NCI-H2122 xenograft models used in efficacy experiments. Supplementary Table 4: lung and colorectal cancer mouse model body weights. Supplementary Table 5: CRC PDX model mouse body weights. Supplementary Table 6: differentially expressed genes between vehicle control and different mono and combination treatments in NCI-H2122 xenograft models. P values are computed with two-sided Wald test in DESeq2 and adjusted for multiple comparisons using Benjamini–Hochberg method. Supplementary Table 7: differentially expressed genes between vehicle control and different mono and combination treatments in SW837 xenograft models. P values are computed with two-sided Wald test in DESeq2 and adjusted for multiple comparisons using Benjamini–Hochberg method. Supplementary Table 8: PK analyses in NCI-H2122 models used for biomarker studies Supplementary Table 9: comparison of single adagrasib treatment versus combination with BI-3406 or TNO155 on MIA PaCa-2, NCI-H358, or SW837 parental or clones (cl) harboring additional mutations at KRAS position R68S, H95R or Y96D. Supplementary Table 10: previously reported genetic mutations associated with adagrasib resistance in patients and their status in adagrasib-resistant NCI-H358 xenograft models (evaluated with whole-genome sequencing). Supplementary Table 11: adagrasib-resistant model mouse body weights. Supplementary Table 12: previously reported genetic mutations associated with adagrasib resistance in patients and their status in adagrasib-resistant SW837 xenograft models (evaluated with RNA-seq). Supplementary Table 13: differentially expressed genes between [file 43018_2024_800_MOESM2_ESM.xlsx]

## Sheet: Table-1
Nr.	Cell Type	Name	#Rep.	avg(IC50) [nM]	avg(IC50_ABS) [nM]	stddev(IC50) [nM]	Cmpd Type	Monotherapy effective <40% PoC	Max.Conc. [nM]	Top [%PoC]	Bottom [%PoC]	Synergy Rating AMG510	Synergy Rating MRTX849	cScore AMG510	cScore MRTX849	MOA-Target	Category
1	NCI-H2122	Abemaciclib	3	959.849	2381.89	3.14206	Enhancer	Yes	10000	101.582	35.804	Clear Synergy	Some Synergy	9.29	5.55	CDK4/CDK6	cell cycle
2	NCI-H2122	ABT-199	3	8093.59	8093.59	1	Enhancer	No	10000	108.889	65.6253	Some Synergy	No Synergy	11.2	3.14	selective Bcl-2	apoptosis
3	NCI-H2122	ABT-263	3	6241.94	6241.94	1	Enhancer	No	10000	101.247	49.969	Some Synergy	Some Synergy	15.14	12.12	Bcl-xL	apoptosis
4	NCI-H2122	Afatinib	3	1219.72	1219.72	1.35294	Enhancer	Yes	10000	96.818	2.6848	Clear Synergy	Clear Synergy	22.75	11.06	EGFR, HER2, HER4	growth factor receptors
5	NCI-H2122	AMG176	3	3122.11	9685.65	1.45238	Enhancer	No	10000	111.323	45.9383	Clear Synergy	No Synergy	17.28	5.81	MCL1	apoptosis
6	NCI-H2122	AMG510	72	43.0432	54.2046	1.24773	Enhancee	Yes	1000	126.186	12	#N/A	#N/A	#N/A	#N/A	#N/A	#N/A
7	NCI-H2122	Ansamitocin P3	3	0.0585459	0.0606529	1.79025	Enhancer	Yes	99.976	75.7817	3.78673	Some Synergy	No Synergy	5.88	-2.93	Tubulin	cytotoxics
8	NCI-H2122	Apcin	3				Enhancer	No	10000	116.563	83.16	No Synergy	No Synergy	-0.45	2.71	Cdc20	cell cycle
9	NCI-H2122	AZ20	3	967.161	1139.1	1.09523	Enhancer	Yes	50000	105.606	9.69107	Some Synergy	No Synergy	13.03	1.14	ATR	cell cycle
10	NCI-H2122	AZ3146	3	6061.93	8595.5	1.99199	Enhancer	Yes	10000	87.472	39.358	No Synergy	No Synergy	4.43	-1.25	Mps1	cell cycle
11	NCI-H2122	Azacitidine	3	1944.79	2008.13	1.20269	Enhancer	Yes	9999.8	119.577	14.4363	No Synergy	No Synergy	3.93	-1.39	pyrimidine nucleoside analogue	cytotoxics
12	NCI-H2122	AZD-1152	3				Enhancer	No	1000.1	101.123	57.4167	Some Synergy	Some Synergy	11.35	12.73	aurora kinase B	cell cycle
13	NCI-H2122	AZD-1480	3				Enhancer	No	10000	91.0813	66.992	No Synergy	No Synergy	5.41	3.87	Jak 1/2	non-receptor tyrosine kinases
14	NCI-H2122	AZD4547	3	4100		1	Enhancer	No	10000	112.117	67.9593	Some Synergy	Some Synergy	11.82	11.3	FGFR2, FGFR3	growth factor receptors
15	NCI-H2122	AZD5363	3	684		1	Enhancer	No	10000	109.417	54.905	Some Synergy	No Synergy	12.05	2.19	AKT	PI3K/mTOR
16	NCI-H2122	AZD-7762	3				Enhancer	No	99.882	97.557	62.7813	No Synergy	No Synergy	2.45	-0.23	CHK1/2	DNA repair
17	NCI-H2122	Bardoxolone methyl	3	319.125	353.215	1.74737	Enhancer	Yes	1000	129.453	38.684	Clear Synergy	Some Synergy	12.99	5.12	NFKB1	NFKb
18	NCI-H2122	BAY-1112054	3	1783.95	1793.26	1.23191	Enhancer	Yes	10000	98.3603	1.5701	Some Synergy	No Synergy	7.08	0.12	CDK9	RNA Polymerase II, transcription
19	NCI-H2122	Belinostat	3	273.535	283.32	1.0334	Enhancer	Yes	10000	117.697	1.64173	Some Synergy	Some Synergy	10.77	7.12	histone deacetylase	chromatin modifiers
20	NCI-H2122	Bemcentinib	3				Enhancer	No	1000.1	110.327	70.5747	No Synergy	No Synergy	-5	-0.08	AXL	receptor tyrosine kinase
21	NCI-H2122	Bexarotene	3				Enhancer	No	10000	123.713	89.8937	Clear Synergy	No Synergy	14.16	-4.01	Retinoid X receptor, Insulin sensitizer	nuclear receptor modulators modulators
22	NCI-H2122	BGJ398	3				Enhancer	No	1000	106.471	78.1877	No Synergy	No Synergy	2.52	-3.17	Pan-FGFR	growth factor receptors
23	NCI-H2122	BI-3406 (SOSi)	6				Enhancer	No	1000.1	108.295	69.4153	Clear Synergy	Clear Synergy	28.905	27.975	SOS1::KRAS	MAPK signaling
24	NCI-H2122	Bicalutamide	3				Enhancer	No	10000	98.5763	71.7053	No Synergy	No Synergy	3.68	4.44	androgen receptor	nuclear receptor modulators
25	NCI-H2122	BKM120	3	921.07	936.235	1.26771	Enhancer	Yes	10000	131.477	3.48517	Clear Synergy	Some Synergy	16.92	12.91	PI3K (class 1)	PI3K/mTOR
26	NCI-H2122	Bleomycin	3	1198.7	5170.57	1.08813	Enhancer	No	10000	111.473	45.415	Clear Synergy	Clear Synergy	19.93	17.19	unspecified	cell cycle
27	NCI-H2122	Bortezomib	3	16.4957	17.5718	1.07596	Enhancer	Yes	999.9	123.26	9.549	Clear Synergy	Clear Synergy	5.05	4.5	proteasome	protein degradation
28	NCI-H2122	Bosutinib	3	3826.58	4034.05	1.40699	Enhancer	Yes	10000	110.064	23.46	Some Synergy	Some Synergy	8.9	14.46	Src and src-family members	non-receptor tyrosine kinases
29	NCI-H2122	BPTES	3				Enhancer	No	10000	112.43	56.268	No Synergy	Some Synergy	4.36	8.57	Glutaminase	metabolic
30	NCI-H2122	BYL-719	3	2530.18	2530.18	1.3194	Enhancer	Yes	10000	127.327	17.8273	Clear Synergy	Clear Synergy	24.76	14.3	PI3Ka (PIK3CA)	PI3K/mTOR
31	NCI-H2122	Cal-101	3				Enhancer	No	10000	118.5	75.525	Clear Synergy	Some Synergy	29.12	14.06	PI3Kd (PIK3CD)	PI3K/mTOR
32	NCI-H2122	Capecitabin	3				Enhancer	No	50000	107.74	75.6817	No Synergy	No Synergy	4.4	-6.31	thym. synth, antimetabolite	cytotoxics
33	NCI-H2122	Captopril	3				Enhancer	No	1000	91.8717	65.126	No Synergy	No Synergy	1.43	-0.24	ACE	oxidative stress inducer
34	NCI-H2122	Carboplatin	3				Enhancer	No	10000	90.7343	63.417	Clear Synergy	No Synergy	11.56	-1.99	DNA cross linker	cytotoxics
35	NCI-H2122	CCS1477	3				Enhancer	No	10000	111.083	77.8267	No Synergy	No Synergy	13.77	-1.66	p300/CBP bromodomain (histone acetyltransferases)	chromatin modifiers
36	NCI-H2122	Cediranib	3				Enhancer	No	100.11	95.6933	69.9537	No Synergy	No Synergy	0.01	-4.17	VEGFR1 / 2 / 3 , c-​KIT, PDGFRA /B	growth factor receptors, angiogenesis
37	NCI-H2122	CHEMBL259744	3				Enhancer	No	10000	98.147	76.0973	No Synergy	No Synergy	-11.75	-12.31	GSK-3	metabolic
38	NCI-H2122	CHEMBL461262	3	8951.49	8951.49	1.12078	Enhancer	No	10000	103.904	43.5393	No Synergy	No Synergy	-9.14	-12.74	GSK-3	metabolic
39	NCI-H2122	Cisplatin	3				Enhancer	No	10000	106.677	75.2047	No Synergy	No Synergy	4.22	-1.07	DNA adducts	cytotoxics
40	NCI-H2122	Clofarabine	3	322.405	461.564	1.13326	Enhancer	Yes	10000	123.943	23.7163	No Synergy	No Synergy	1	-3.89	purine nucleoside analogue	cytotoxics
41	NCI-H2122	Cobimetinib	3	138.743	138.743	1.15248	Enhancer	Yes	999.97	109.139	3.4833	Some Synergy	No Synergy	5.25	2.78	MEK1	MAPK signaling
42	NCI-H2122	CPI-613	3				Enhancer	No	10000	131.947	93.6273	Clear Synergy	No Synergy	19.03	-5.48	PDK1-4	metabolic
43	NCI-H2122	Cyclophosphamide	3				Enhancer	No	10000	129.497	88.9277	Some Synergy	Some Synergy	-0.02	-0.77	alkylator	cytotoxics
44	NCI-H2122	Cytarabin	3	238.294	346.57	1.53451	Enhancer	Yes	999.93	108.373	32.3197	Some Synergy	No Synergy	5.6	-0.23	DNA synthesis, pyrimid. Analog	cytotoxics
45	NCI-H2122	Dabrafenib	3				Enhancer	No	1000.1	105.568	73.7533	Some Synergy	No Synergy	13.33	-9.32	B-RAF	MAPK signaling
46	NCI-H2122	Dasatinib	3				Enhancer	No	10000	132.387	78.117	Clear Synergy	Clear Synergy	30.83	42.04	Bcr-abl, src, other	non-receptor tyrosine kinases
47	NCI-H2122	Daunorubicin	3	120.098	146.271	1.23588	Enhancer	Yes	1000	110.403	17.163	Clear Synergy	Some Synergy	18.12	4.15	DNA intercalation	cytotoxics
48	NCI-H2122	DB-103259	3				Enhancer	No	10000	98.6823	73.0553	No Synergy	No Synergy	-2.12	7.37	Putative ß-Catenin binder	ß-catenin/wnt
49	NCI-H2122	Decitabine	3	1363.96		1.32819	Enhancer	No	10000	122.95	57.7113	No Synergy	No Synergy	1	3.82	pyrimidine nucleoside analogue	cytotoxics
50	NCI-H2122	Dexamethasone	3				Enhancer	No	10000	86.2827	58.186	No Synergy	No Synergy	-0.78	-4.66	glucocorticoid receptor	nuclear receptor modulators modulators
51	NCI-H2122	Docetaxel	3	1.6811	1.78392	1.27597	Enhancer	Yes	100.01	86.18	4.0413	No Synergy	No Synergy	1.66	3.05	Tubulin	cytotoxics
52	NCI-H2122	Doxorubicin	3	207.27	372.591	1.07874	Enhancer	Yes	1000	99.4703	34.489	Some Synergy	No Synergy	11.14	-0.16	DNA intercalation	cytotoxics
53	NCI-H2122	Duvelisib	3				Enhancer	No	9999.9	107.217	56.4507	Clear Synergy	Some Synergy	14.24	15.95	PI3K-δ,γ	PI3K/mTOR
54	NCI-H2122	Elesclomol	3	22.7176	23.6234	1.4794	Enhancer	Yes	10000	86.026	1.26775	Clear Synergy	No Synergy	13.64	2.19	oxidative stress	metabolic
55	NCI-H2122	Enzalutamide	3				Enhancer	No	10000	122.85	83.9223	No Synergy	No Synergy	6.62	4.58	androgen receptor	nuclear receptor modulators
56	NCI-H2122	EPZ 004777	3				Enhancer	No	50000	115.417	67.274	Some Synergy	Clear Synergy	8.67	19.1	DOT1L	chromatin modifiers
57	NCI-H2122	Erlotinib	3	4256.75	4256.75	1.05877	Enhancer	Yes	10000	106.724	29.4753	Clear Synergy	Clear Synergy	27.37	14.92	EGFR	growth factor receptors
58	NCI-H2122	Etoposide	3	994.86		2.21032	Enhancer	No	10000	106.444	51.5063	Some Synergy	No Synergy	14.07	2.33	Topoisomerase II	cytotoxics
59	NCI-H2122	Everolimus	3				Enhancer	No	99.976	104.72	76.4073	No Synergy	No Synergy	4.54	-6.03	mTORC1	PI3K/mTOR
60	NCI-H2122	EX LCK	3				Enhancer	No	10000	120.467	83.6083	Some Synergy	Clear Synergy	18.15	21.29	Lck	non-receptor tyrosine kinases
61	NCI-H2122	EX PKCθ/δ	3				Enhancer	No	9999.9	125.91	94.63	Some Synergy	No Synergy	10.17	5.89	PKCθ/δ	non-receptor serine/threonine kinase
62	NCI-H2122	Flavopiridol	3	149.315	149.315	1.10624	Enhancer	Yes	500.11	97.7147	3.9564	Some Synergy	No Synergy	6.54	-0.29	CDK9	RNA Polymerase II, transcription
63	NCI-H2122	Fludarabine	3				Enhancer	No	9999.9	113.908	71.0453	Some Synergy	No Synergy	9.97	-6.95	purine nucleoside analogue, ribonucleotide reductase and DNA polymerase	cytotoxics
64	NCI-H2122	Fluorouracil (5-FU)	3	945		1	Enhancer	No	1000.2	118.74	64.6237	No Synergy	Clear Synergy	2.26	9.62	Thym. Synth, antimetabolite	cytotoxics
65	NCI-H2122	Fostamatinib	3	8754.44	8754.44	1.0541	Enhancer	Yes	9999.9	113.003	37.3953	Clear Synergy	Some Synergy	23.26	17.44	SYK	innate and adaptive immune response
66	NCI-H2122	Fulvestrant	3				Enhancer	No	1000	108.427	75.89	Some Synergy	No Synergy	8.41	3.46	estrogen receptor	nuclear receptor modulators modulators
67	NCI-H2122	Ganetespib	3	11.1695	12.3577	1.18671	Enhancer	Yes	99.888	89.9367	8.3295	No Synergy	No Synergy	-1.8	-3.01	Hsp90	chaperone
68	NCI-H2122	GANT61	3				Enhancer	No	10000	109.557	70.6983	No Synergy	No Synergy	-3.17	7.28	Gli	Notch/Wnt/Hh
69	NCI-H2122	GDC-0077	3	866.936	4041.03	3.13638	Enhancer	No	10000	122.457	48.4053	Clear Synergy	Clear Synergy	25.43	22.22	PI3K	PI3K/mTOR
70	NCI-H2122	Gefitinib	3	3099.3	5573.25	1.75618	Enhancer	Yes	9999.9	102.75	37.81	Clear Synergy	Some Synergy	26.39	15.83	EGFR	growth factor receptors
71	NCI-H2122	Gemcitabine	3	7.62007	14.0205	1.17357	Enhancer	Yes	99.925	107.625	28.4293	Some Synergy	No Synergy	3.14	-4.78	DNA replication, pyrimid. analog	cytotoxics
72	NCI-H2122	GMX1778	3	209.557	223.117	1.1476	Enhancer	Yes	9999.9	107.441	5.10923	No Synergy	No Synergy	-13.81	-7.75	NAMPT	metabolic
73	NCI-H2122	GSK 1995010	3				Enhancer	No	9999.9	106.61	75.0813	Some Synergy	Some Synergy	14.36	7.98	FASN	metabolic
74	NCI-H2122	GSK-2126458	3	43.6292	46.6829	1.02541	Enhancer	Yes	50000	75.6693	2.3048	Clear Synergy	Clear Synergy	20.79	23.15	Pan-PI3K	PI3K/mTOR
75	NCI-H2122	GSK-2636771	3				Enhancer	No	9999.9	107.39	70.7743	Some Synergy	Some Synergy	5.26	8.98	PI3Kb (PIK3CB)	PI3K/mTOR
76	NCI-H2122	GSK343	3				Enhancer	No	4999.9	129.913	83.167	Clear Synergy	Clear Synergy	8.7	15.82	EZH2	chromatin modifiers
77	NCI-H2122	GSK-J4	3	64781		1	Enhancer	No	50000	109.181	61.7433	No Synergy	Clear Synergy	-0.59	17.87	KDM	chromatin modifiers
78	NCI-H2122	HDM-201	3	126.433	295.317	1.53761	Enhancer	Yes	9999.9	96.3797	25.1337	No Synergy	No Synergy	1.73	1.48	MDM2	ubiquitin ligase, p53 regulation
79	NCI-H2122	Hesperadin	3	19.0033	21.0926	1.39907	Enhancer	Yes	10000	110.267	5.84783	Some Synergy	Some Synergy	12.29	8.14	Aurora B, AMPK, Lck, MKK1, MAPKAP-K1, CHK1, and PHK	cell cycle
80	NCI-H2122	iBET-762	3				Enhancer	No	10000	111.716	59.628	Clear Synergy	Clear Synergy	22.27	22.73	BET domain	chromatin modifiers
81	NCI-H2122	Ibrutinib	3				Enhancer	No	10000	111.737	76.6527	Clear Synergy	Clear Synergy	27.93	26.91	Bruton’s tyrosine kinase	non-receptor tyrosine kinases
82	NCI-H2122	Idarubicin	3	9.80168	22.9185	1.39011	Enhancer	Yes	100.01	103.327	39.7277	Some Synergy	No Synergy	8.08	4.03	Topoisomerase II	cytotoxics
83	NCI-H2122	Imatinib	3				Enhancer	No	1000	88.1657	71.0127	No Synergy	No Synergy	-1.79	-0.92	Bcr, Abl, Kit, PDGFR	growth factor receptors
84	NCI-H2122	IOX2	3	51374.4	44288	1.13747	Enhancer	No	50000	118.273	52.8353	Clear Synergy	Clear Synergy	21.32	25.18	PhD domain	chromatin modifiers
85	NCI-H2122	Ipatasertib	3	642		1	Enhancer	No	10000	117.787	57.927	Clear Synergy	No Synergy	12.33	1.14	AKT	PI3K/mTOR
86	NCI-H2122	IPI-549	3				Enhancer	No	1000	121.43	86.1553	Clear Synergy	Some Synergy	15.11	12.96	PIK3CG	PI3K/mTOR
87	NCI-H2122	IWP-2	3				Enhancer	No	10000	104.332	69.5397	No Synergy	No Synergy	0.33	-6.67	porcupine	Notch/Wnt/Hh
88	NCI-H2122	JQ-1	3	5784.38	6676.67	1.23711	Enhancer	Yes	50000	102.378	13.255	Clear Synergy	Some Synergy	25.14	17.62	BET domain	chromatin modifiers
89	NCI-H2122	KPT-330	3				Enhancer	No	50000	123.527	91.7947	No Synergy	No Synergy	3.63	8.01	XPO1	protein synthesis blocker
90	NCI-H2122	KU-55933	3				Enhancer	No	9999.9	115.983	70.6867	Some Synergy	Some Synergy	11.21	12.38	ATM	cell cycle
91	NCI-H2122	KU-60019	3	11784.1	13687.9	1.13454	Enhancer	Yes	50000	112.64	31.0493	Some Synergy	Clear Synergy	17.11	18.87	ATM	cell cycle
92	NCI-H2122	Lapatinib	3				Enhancer	No	1000	117.953	77.5203	Clear Synergy	Some Synergy	28.92	18.62	Her2 , EGFR	growth factor receptors
93	NCI-H2122	LCL161	3				Enhancer	No	10000	114.651	69.273	No Synergy	No Synergy	2.3	-1.85	IAP	apoptosis
94	NCI-H2122	LDC-067	3	6692.95	8781.59	1.62878	Enhancer	No	10000	117.903	47.301	No Synergy	No Synergy	5.31	5.11	CDK9	RNA Polymerase II, transcription
95	NCI-H2122	LDN-192960	3	9654		1	Enhancer	No	10000	111.374	59.0097	No Synergy	No Synergy	11.53	7.77	Haspin	chromatin modifiers
96	NCI-H2122	Lenalidomide	3				Enhancer	No	10000	107.946	84.3233	No Synergy	No Synergy	6.13	-12.84	CRBN-CRL4 ubiquitin ligase	adaptive immune response
97	NCI-H2122	LLY-507	3	2846.23	2862.92	1.11638	Enhancer	Yes	9999.9	100.021	23.9913	No Synergy	Some Synergy	0.73	12.56	SMYD2	histone methylation
98	NCI-H2122	Lonidamine	3				Enhancer	No	10000	107.928	77.3723	No Synergy	No Synergy	-0.87	-1.92	hexose kinase	metabolic
99	NCI-H2122	Lovastatin	3				Enhancer	No	10000	95.2077	56.101	No Synergy	No Synergy	-1.83	-4.64	HMGCoA reductase, cholesterol synthesis	metabolic
100	NCI-H2122	LXH-254	3	200		1	Enhancer	No	1000	130.663	63.6503	No Synergy	No Synergy	7.11	-3.51	Pan-RAF	MAPK signaling
101	NCI-H2122	LY03009120	3	327.033	352.865	1.29794	Enhancer	Yes	999.94	123.47	20.149	Some Synergy	No Synergy	6.13	-3.67	Pan-RAF	MAPK signaling
102	NCI-H2122	LY-2109761	3				Enhancer	No	9999.9	108.28	78.07	No Synergy	No Synergy	8.94	-21.21	TGFβRI/TGFβRII	growth factor receptors
103	NCI-H2122	Masitinib	3				Enhancer	No	1000.1	117.38	79.4883	Clear Synergy	No Synergy	17.92	5.2	Fyn, Lyn , FGF3R, Kit , CSF-1, Protein tyrosine kinase , PDGFr	CNS modulator
104	NCI-H2122	Masoprocol	3				Enhancer	No	9999.8	95.478	71.426	No Synergy	No Synergy	-1.02	1.34	lipoxigenases, arachidonic acid metabolism	metabolic
105	NCI-H2122	Melphalan	3	2140.97	20570.9	1.58574	Enhancer	No	10000	106.603	46.5893	No Synergy	No Synergy	2.92	3.55	alkylator	cytotoxics
106	NCI-H2122	Metformin	3				Enhancer	No	50000	104.406	76.4763	No Synergy	No Synergy	5.93	-8.41	AMPK	metabolic
107	NCI-H2122	Methotrexate	3	7.98032	22.6585	2.47744	Enhancer	Yes	10000	89.6873	37.4383	No Synergy	No Synergy	-3.03	-2.65	DHFR, folic acid, antimetabolite	cytotoxics
108	NCI-H2122	MI-463	3				Enhancer	No	5000	121.06	79.5327	Clear Synergy	Clear Synergy	10.2	19.72	Menin::MLL	chromatin modifiers, transcription
109	NCI-H2122	Mitomycin C	3	459.874	466.309	1.70222	Enhancer	Yes	10000	101.297	2.51493	Some Synergy	No Synergy	11.04	0.77	DNA cross linker	cytotoxics
110	NCI-H2122	Mitoxantrone	3	62.3917	125.726	1.18564	Enhancer	Yes	999.98	113.013	28.739	Clear Synergy	Clear Synergy	11.31	12.91	Topoisomerase II	cytotoxics
111	NCI-H2122	MK-2206	3	2161.47	2161.47	2.05952	Enhancer	Yes	10000	103.91	31.7887	Clear Synergy	Some Synergy	15.47	8	AKT1/2	PI3K/mTOR
112	NCI-H2122	MLN-0128	3	25.9182	32.2042	1.66656	Enhancer	Yes	99.893	89.7343	22.5767	Some Synergy	Some Synergy	6.3	7.57	mTORC1/2	PI3K/mTOR
113	NCI-H2122	MLN8237	3	75.9121	79.0678	1.61815	Enhancer	Yes	999.95	101.839	21.4993	No Synergy	No Synergy	-3.51	-0.97	aurora kinase A	cell cycle
114	NCI-H2122	MRTX849	72	39.6829	45.7344	1.34363	Enhancee	Yes	999.97	123.264	7.33096	#N/A	#N/A	#N/A	#N/A	#N/A	#N/A
115	NCI-H2122	Nilotinib	3	2505.12	2874.65	1.19724	Enhancer	Yes	10000	114.403	14.0223	No Synergy	Clear Synergy	6.86	10.58	Bcr-abl	non-receptor tyrosine kinases
116	NCI-H2122	Nintedanib	3	5985.56	6540.15	1.1335	Enhancer	No	10000	114.458	50.6037	Some Synergy	No Synergy	11.8	7.6	VEGFR, FGFR, PDGFR	growth factor receptors, angiogenesis
117	NCI-H2122	NMS-P715	3	3962.7	9610.46	2.19465	Enhancer	No	10000	103.525	48.6893	No Synergy	No Synergy	2.28	-2.37	Mps1	cell cycle
118	NCI-H2122	NU-7441	3	3427.75	4372.17	1.89919	Enhancer	No	10000	111.721	42.7943	Some Synergy	No Synergy	14.98	6.81	DNA-PK	DNA repair
119	NCI-H2122	NVP-2	3	19.2686	19.3147	1.03194	Enhancer	Yes	99.985	107.16	1.79243	Some Synergy	Some Synergy	9.32	6.01	CDK9	RNA Polymerase II, transcription
120	NCI-H2122	NVP-BEZ235	3	58.5318	68.2881	1.2117	Enhancer	Yes	999.9	109.357	9.95923	Clear Synergy	No Synergy	12.03	3.55	PI3K (Class 1) and mTORC1/2	PI3K/mTOR
121	NCI-H2122	NVP-TAE684	3	384.074	384.648	1.01651	Enhancer	Yes	10000	115.607	0.654987	Clear Synergy	Clear Synergy	14.6	12.85	ALK	growth factor receptors
122	NCI-H2122	OICR-9429	3				Enhancer	No	10000	106.46	62.572	Some Synergy	No Synergy	9.62	-2.61	WDR5, MLL1	chromatin modifiers
123	NCI-H2122	Olaparib	3				Enhancer	No	50000	99.405	63.948	Some Synergy	Some Synergy	6.94	5.71	PARP1-4	PARP
124	NCI-H2122	ORY-1001	3				Enhancer	No	49.848	94.3267	68.1247	Some Synergy	No Synergy	8.65	-4.53	KDM1A/LSD1	chromatin modifiers
125	NCI-H2122	Osimertinib	3	2561.4	2561.4	1.10437	Enhancer	Yes	10000	89.2793	0.697637	Clear Synergy	Some Synergy	16.69	10	EGFR	growth factor receptors
126	NCI-H2122	Oxaliplatin	3	9200.11	15731.9	1.31549	Enhancer	Yes	50000	110.968	31.494	Some Synergy	No Synergy	13.79	5.21	DNA-platin adduct	cytotoxics
127	NCI-H2122	Paclitaxel	3	3.22493	3.34479	1.16676	Enhancer	Yes	100.01	94.9183	4.64763	Clear Synergy	No Synergy	9.86	0.85	Tubulin	cytotoxics
128	NCI-H2122	Palbociclib	3				Enhancer	No	5000	107.447	59.7693	Some Synergy	Clear Synergy	8.77	8.54	CDK4/CDK6	cell cycle
129	NCI-H2122	Panobinostat	3	16.3781	16.3781	1.16674	Enhancer	Yes	99.878	108.957	11.3267	No Synergy	No Synergy	0.52	2.38	HDACs	chromatin modifiers
130	NCI-H2122	Pazopanib	3				Enhancer	No	10000	123.3	80.8793	No Synergy	No Synergy	9.15	-6.25	VEGFR, PDGFR, KIT	growth factor receptors, angiogenesis
131	NCI-H2122	PCI-34051	3				Enhancer	No	10000	99.9047	67.2843	No Synergy	No Synergy	0.89	2.01	HDAC8	chromatin modifiers
132	NCI-H2122	Pemetrexed	3	21.4138	177.36	2.88531	Enhancer	No	10000	93.522	43.2767	No Synergy	No Synergy	1.36	2.77	antifolate	DNA synthesis
133	NCI-H2122	PF-02341066	3	1229.58	1240.73	1.20288	Enhancer	Yes	10000	117.547	4.24593	No Synergy	No Synergy	2.31	6.58	c-MET, ALK, ROS1	growth factor receptors
134	NCI-H2122	PF-3758309	3	11.9147	16.6447	1.05172	Enhancer	Yes	9999.9	111.797	11.9137	Clear Synergy	Some Synergy	17.49	8.47	PAK4	non-receptor serine/threonine kinase
135	NCI-H2122	PFI-3	3				Enhancer	No	50000	116.987	94.029	Some Synergy	Some Synergy	15.81	15.83	SMARCA4	chromatin modifiers
136	NCI-H2122	PHA-665752	3	3032.95	3034.56	1.25273	Enhancer	Yes	10000	116.383	0.552507	No Synergy	Some Synergy	0.62	6.94	c-MET	growth factor receptors
137	NCI-H2122	PLX4720	3				Enhancer	No	10000	108.675	73.5593	Clear Synergy	No Synergy	17.45	1.01	B-RAF	MAPK signaling
138	NCI-H2122	PLX8394	3				Enhancer	No	5000	115.08	78.672	Clear Synergy	Clear Synergy	24.24	17.49	RAF	MAPK signaling
139	NCI-H2122	Ponatinib	3	886.96	888.472	1.09757	Enhancer	Yes	10000	126.653	0.651733	Clear Synergy	Clear Synergy	19.15	14.42	ABL	non-receptor tyrosine kinases
140	NCI-H2122	PRT-062607	3	3857.01	4219.82	2.13426	Enhancer	Yes	10000	116.623	39.2947	No Synergy	Some Synergy	7.42	11.82	SYK	innate and adaptive immune response
141	NCI-H2122	Pyrimethamine	3	3427.96	6706.63	1.353	Enhancer	Yes	50000	119.397	28.906	Some Synergy	Clear Synergy	5.47	15.18	folic acid	metabolic
142	NCI-H2122	Quizartinib	3				Enhancer	No	1000.1	121.387	79.2627	No Synergy	No Synergy	-1.22	-3.38	FLT3, KIT, PDGFRA, PDGFRB and RET	growth factor receptors
143	NCI-H2122	RAF-709	3	1099.59	1099.59	1.38111	Enhancer	Yes	10000	130.627	11.088	No Synergy	No Synergy	3.48	7.22	B-RAF, C-RAF	MAPK signaling
144	NCI-H2122	Rapamycin	3				Enhancer	No	1000	106.508	64.1183	Clear Synergy	No Synergy	13.42	4.11	mTOR	PI3K/mTOR
145	NCI-H2122	Regorafenib	3				Enhancer	No	999.95	122.937	82.1473	Clear Synergy	No Synergy	7.32	-3.41	VEGF	growth factor
146	NCI-H2122	Rigosertib	3	122.813	126.444	1.31924	Enhancer	Yes	1000.1	114.75	5.85753	Some Synergy	No Synergy	2.41	1.67	Plk1, other kinases	cell cycle
147	NCI-H2122	RO-4929097	3				Enhancer	No	9999.9	102.314	77.7913	No Synergy	No Synergy	2.56	6.57	gamma secretase	Notch/Wnt/Hh
148	NCI-H2122	RO-5126766	3	129.521	129.521	1.68634	Enhancer	Yes	10000	84.8157	1.942	Some Synergy	Some Synergy	8.14	9.73	RAF, MEK	MAPK signaling
149	NCI-H2122	Romidepsin	3	5.6497	5.69154	1.17651	Enhancer	Yes	10000	90.9147	0.384717	No Synergy	No Synergy	5.9	-1.65	HDACs	chromatin modifiers
150	NCI-H2122	Ruxolitinib	3				Enhancer	No	9999.9	109.411	73.2663	No Synergy	No Synergy	4.05	-2.1	Jak2	non-receptor tyrosine kinases
151	NCI-H2122	S63845	3	3786.43	5552.25	2.04482	Enhancer	Yes	10000	98.303	34.4633	Some Synergy	Some Synergy	10.44	8.13	MCL1	apoptosis
152	NCI-H2122	SB-431542	3				Enhancer	No	9999.9	127.057	96.1783	No Synergy	No Synergy	3.33	0.05	TGF-beta Receptor Family (ALK 4, 5, 7)	growth factor receptors
153	NCI-H2122	SCH727965	3	8.90704	9.03156	1.02947	Enhancer	Yes	1000	95.564	3.29897	Some Synergy	No Synergy	7.04	-0.08	CDK1/2/5/9	cell cycle
154	NCI-H2122	SCHEMBL2593824	3	17392	18404.8	1.70101	Enhancer	Yes	50000	123.073	24.3417	Some Synergy	Clear Synergy	10.69	20.32	EZH2	chromatin modifiers
155	NCI-H2122	SHP099	6				Enhancer	No	1000.1	118.3	84.0612	Clear Synergy	Clear Synergy	19.1	19.44	SHP2	metabolic
156	NCI-H2122	SN-38	3	6.15315	16.7874	1.16581	Enhancer	Yes	99.894	102.476	30.1787	Some Synergy	Some Synergy	11.83	6.93	Topoisomerase I	cytotoxics
157	NCI-H2122	Sorafenib	3				Enhancer	No	999.95	129.407	84.32	Some Synergy	No Synergy	4.75	-6.98	Flt3, C-KIT, PDGFRbeta, RET, B-Raf, C-Raf, VEGFR-1, KDR, FLT4	growth factor receptors
158	NCI-H2122	STF-31	3	5793.42	5793.42	1.15541	Enhancer	Yes	10000	109.875	12.652	No Synergy	No Synergy	-10.22	-2.08	GLUT-1	metabolic
159	NCI-H2122	sunitinib	3	4652.24	5931.42	1.69651	Enhancer	Yes	9999.9	97.4797	31.4417	Some Synergy	No Synergy	10.91	1.03	PDGFR, VEGFR, c-Kit, FLT, CSF, RET	growth factor receptors, angiogenesis
160	NCI-H2122	Tamoxifen	3				Enhancer	No	10000	105.765	66.0253	Clear Synergy	Some Synergy	11.1	10.35	estrogen receptor	nuclear receptor modulators modulators
161	NCI-H2122	Taselisib	3	289.827	373.957	1.91213	Enhancer	Yes	10000	113.374	16.9319	Clear Synergy	Clear Synergy	25.26	18.12	PI3Ka	PI3K/mTOR
162	NCI-H2122	Temozolomide	3				Enhancer	No	50000	106.947	83.1847	No Synergy	Some Synergy	6.39	12.14	alkylator	cytotoxics
163	NCI-H2122	TNO155	3				Enhancer	No	10000	98.3663	69.4993	Clear Synergy	Clear Synergy	41.87	49.04	SHP2	metabolic
164	NCI-H2122	Tofacitinib citrate	3				Enhancer	No	10000	106.93	63.0357	No Synergy	No Synergy	1.35	-3.58	JAK1/2/3	non-receptor tyrosine kinases
165	NCI-H2122	Tosedostat	3	776.032	6707.15	1	Enhancer	No	9999.9	102.584	51.2173	Some Synergy	No Synergy	10.39	1.4	aminopeptidase	amino acid deprivation
166	NCI-H2122	Trametinib	3	21.6564	21.7445	1.22153	Enhancer	Yes	1000	116.113	3.00817	Clear Synergy	No Synergy	14.15	6.74	MEK	MAPK signaling
167	NCI-H2122	Tretinoin	3				Enhancer	No	10000	122.18	78.752	Clear Synergy	No Synergy	10.48	-2.19	retinoid acid receptors	nuclear receptor modulators modulators
168	NCI-H2122	Ulixertinib	3				Enhancer	No	99.921	104.603	64.507	No Synergy	No Synergy	-4.67	-12.22	ERK1/ERK2	MAPK signaling
169	NCI-H2122	UNC0638	3	8591.21	10614.9	1.14855	Enhancer	No	10000	99.8477	46.6707	No Synergy	No Synergy	-0.46	5.77	G9a	chromatin modifiers
170	NCI-H2122	Valproic acid	3				Enhancer	No	10000	97.8147	72.094	No Synergy	No Synergy	-1.96	-2.93	histone deacetylase	chromatin modifiers
171	NCI-H2122	Vandetanib	3	2071.82		1	Enhancer	No	10000	102.731	49.8363	Clear Synergy	Clear Synergy	28.35	21.34	Abl, EGFR, Flt3, C-KIT, RET, VEGFR-1, KDR, FLT4	growth factor receptors
172	NCI-H2122	VE-821	3	2136.22	2672.82	1.13213	Enhancer	Yes	10000	107.71	34.1523	Some Synergy	No Synergy	6.24	4.3	ATR	cell cycle
173	NCI-H2122	VE-822/VX-970	3	278.267	295.938	1.26696	Enhancer	Yes	9999.9	95.5317	0.375203	No Synergy	No Synergy	2.89	3.08	ATR	cell cycle
174	NCI-H2122	Veliparib	3				Enhancer	No	10000	122.02	93.604	Some Synergy	No Synergy	18.62	-0.59	PARP1, PARP2	PARP
175	NCI-H2122	Vinblastine	3	4.3366	4.47456	1.21071	Enhancer	Yes	99.992	98.742	4.5398	No Synergy	No Synergy	6.11	-3.66	Tubulin	cytotoxics
176	NCI-H2122	Vinorelbine	3	9.05866	9.47174	1.23166	Enhancer	Yes	100.01	103.85	5.21097	No Synergy	No Synergy	1.79	-8.58	Tubulin	cytotoxics
177	NCI-H2122	Vismodegib	3				Enhancer	No	10000	124.233	91.07	Some Synergy	No Synergy	12.11	3.61	smoothened	Notch/Wnt/Hh
178	NCI-H2122	Vorinostat	3	2441.99	2451.43	1.16736	Enhancer	Yes	10000	105.992	10.657	Some Synergy	No Synergy	8.52	1.67	HDACs	chromatin modifiers
179	NCI-H2122	Vosaroxin	3	777.941	908.413	1.50934	Enhancer	Yes	2500	126.6	34.3323	Clear Synergy	No Synergy	13.27	5.97	quinolone derivative, Voreloxin (SNS-595) is a potent Topoisomerase II with broad-spectrum anti-tumor activity.	DNA damage
180	NCI-H2122	XAV939	3				Enhancer	No	50000	118.75	81.4517	Some Synergy	Clear Synergy	14.22	23.82	Tankyrase 1 /2	PARP
181	NCI-H2122	XL-184	3	8086.09	8086.09	1.12511	Enhancer	Yes	9999.9	106.62	35.2517	No Synergy	No Synergy	11.65	4.53	VEGFR	growth factor receptors, angiogenesis
1	SW837	Afatinib	3	4422.83	4422.83	1.05298	Enhancer	Yes	10000	102.552	25.4077	Clear Synergy	Clear Synergy	4.64	3.68	EGFR, HER2, HER4	growth factor receptors
2	SW837	AMG510	20	121.625	1478.19	1.32543	Enhancee	No	9999.9	105.244	47.0996	#N/A	#N/A	#N/A	#N/A	#N/A	#N/A
3	SW837	BI-3406 (SOSi)	3				Enhancer	No	9999.9	104.91	92.4707	No Synergy	Clear Synergy	5.51	6.88	SOS1::KRAS	MAPK signaling
4	SW837	BYL-719	3	2890.84		1	Enhancer	No	10000	106.713	77.4757	Clear Synergy	Clear Synergy	10.56	17.49	PI3Ka (PIK3CA)	PI3K/mTOR
5	SW837	Cal-101	3				Enhancer	No	10000	106.607	91.771	Clear Synergy	Some Synergy	9.87	2.96	PI3Kd (PIK3CD)	PI3K/mTOR
6	SW837	Dabrafenib	3				Enhancer	No	1000.1	104.773	95.6813	No Synergy	No Synergy	-6.73	-3.79	B-RAF	MAPK signaling
7	SW837	Dasatinib	3	995.361	14807.3	1.57434	Enhancer	No	10000	98.475	49.4147	No Synergy	Clear Synergy	1.57	5.84	Bcr-abl, src, other	non-receptor tyrosine kinases
8	SW837	Lapatinib	3	25874		1	Enhancer	No	10000	103.054	87.7363	Clear Synergy	Clear Synergy	11.24	11.7	Her2 , EGFR	growth factor receptors
9	SW837	LXH-254	3	3262.48		5.4238	Enhancer	No	9999.9	105.043	67.4127	Some Synergy	Some Synergy	5.27	5.7	Pan-RAF	MAPK signaling
10	SW837	MRTX849	20	142.769	410.541	1.87877	Enhancee	No	2000	98.2618	41.9651	#N/A	#N/A	#N/A	#N/A	#N/A	#N/A
11	SW837	Nintedanib	3	9481.86	9481.86	1	Enhancer	No	10000	105.01	71.8	No Synergy	No Synergy	2.73	-3.85	VEGFR, FGFR, PDGFR	growth factor receptors, angiogenesis
12	SW837	Osimertinib	3	3254.76	3811.14	1.59784	Enhancer	No	10000	100.267	42.7323	No Synergy	Clear Synergy	3.06	6.76	EGFR	growth factor receptors
13	SW837	RAF-709	3	11283.8	5137.17	3.04287	Enhancer	No	10000	99.533	57.1717	Clear Synergy	No Synergy	6.86	-2.51	B-RAF, C-RAF	MAPK signaling
14	SW837	SHP099	3				Enhancer	No	10000	105.397	90	No Synergy	Clear Synergy	2.78	14.3	SHP2	metabolic
15	SW837	TNO155	3	2364.3		1.42184	Enhancer	No	10000	74.0487	49.3373	Some Synergy	#N/A	7.61	#N/A	SHP2	metabolic
16	SW837	Trametinib	3	74.9858	180.163	2.65372	Enhancer	Yes	10000	99.2993	38.5063	No Synergy	No Synergy	2.93	4.77	MEK	MAPK signaling
17	SW837	Ulixertinib	3	531.32	780.753	11.1437	Enhancer	No	10000	103.914	60.9483	No Synergy	No Synergy	3.46	2.8	ERK1/ERK2	MAPK signaling
18	SW837	Vandetanib	3	1986.97	2673.16	1.26453	Enhancer	No	10000	107.367	42.1737	Clear Synergy	Clear Synergy	8.92	10.58	Abl, EGFR, Flt3, C-KIT, RET, VEGFR-1, KDR, FLT4	growth factor receptors

## Sheet: Table-2
symbol	combi_responder_mutated	combi_nonresponder_mutated	combi_responder_mutated (%)	combi_nonresponder_mutated (%)	percent_difference	fisher_pval (two-sided)	fisher_fdr (two-sided)	LU65	NCI-H1373	NCI-H2122	NCI-H358	SW837	HOP-62	KYSE-410	NCI-H1792	NCI-H2030	SW 1573	HCC-44
DNAH8	4	0	0.8	0	0.8	0.0151515	0.987219	1	1	0	1	1	0	0	0	0	0	0
MYH8	4	0	0.8	0	0.8	0.0151515	0.987219	1	1	0	1	1	0	0	0	0	0	0
PRG4	4	0	0.8	0	0.8	0.0151515	0.987219	1	1	1	0	1	0	0	0	0	0	0
FLG2	4	1	0.8	0.166667	0.633333	0.0800866	0.987219	1	0	1	1	1	0	0	0	0	1	0
AIM1L	3	0	0.6	0	0.6	0.0606061	0.987219	0	1	1	0	1	0	0	0	0	0	0
APOBR	3	0	0.6	0	0.6	0.0606061	0.987219	0	1	1	1	0	0	0	0	0	0	0
CDK5RAP2	3	0	0.6	0	0.6	0.0606061	0.987219	1	1	0	0	1	0	0	0	0	0	0
DIAPH2	3	0	0.6	0	0.6	0.0606061	0.987219	0	1	1	0	1	0	0	0	0	0	0
DNAH5	3	0	0.6	0	0.6	0.0606061	0.987219	0	1	1	1	0	0	0	0	0	0	0
DUSP27	3	0	0.6	0	0.6	0.0606061	0.987219	1	1	1	0	0	0	0	0	0	0	0
GABRG3	3	0	0.6	0	0.6	0.0606061	0.987219	1	1	0	0	1	0	0	0	0	0	0
KIR2DL4	3	0	0.6	0	0.6	0.0606061	0.987219	1	1	1	0	0	0	0	0	0	0	0
LRP2	3	0	0.6	0	0.6	0.0606061	0.987219	1	1	0	1	0	0	0	0	0	0	0
MAP4K1	3	0	0.6	0	0.6	0.0606061	0.987219	0	1	0	1	1	0	0	0	0	0	0
PCDH11X	3	0	0.6	0	0.6	0.0606061	0.987219	0	1	1	1	0	0	0	0	0	0	0
PLCL1	3	0	0.6	0	0.6	0.0606061	0.987219	1	1	0	1	0	0	0	0	0	0	0
RELN	3	0	0.6	0	0.6	0.0606061	0.987219	0	1	1	1	0	0	0	0	0	0	0
SLC12A7	3	0	0.6	0	0.6	0.0606061	0.987219	1	1	1	0	0	0	0	0	0	0	0
TIAM1	3	0	0.6	0	0.6	0.0606061	0.987219	1	1	0	1	0	0	0	0	0	0	0
ZAN	3	0	0.6	0	0.6	0.0606061	0.987219	0	1	1	0	1	0	0	0	0	0	0
ATM	3	1	0.6	0.166667	0.433333	0.242424	0.987219	0	1	1	0	1	0	0	0	0	1	0
C2orf16	3	1	0.6	0.166667	0.433333	0.242424	0.987219	0	1	0	1	1	0	0	0	1	0	0
CCDC136	3	1	0.6	0.166667	0.433333	0.242424	0.987219	0	1	0	1	1	0	0	0	0	1	0
CNTNAP5	3	1	0.6	0.166667	0.433333	0.242424	0.987219	1	1	0	1	0	0	0	0	1	0	0
ISM2	3	1	0.6	0.166667	0.433333	0.242424	0.987219	0	1	1	0	1	1	0	0	0	0	0
KIAA0368	3	1	0.6	0.166667	0.433333	0.242424	0.987219	1	0	0	1	1	0	0	1	0	0	0
MDN1	3	1	0.6	0.166667	0.433333	0.242424	0.987219	0	0	1	1	1	0	0	0	0	1	0
PCNX2	3	1	0.6	0.166667	0.433333	0.242424	0.987219	1	1	0	1	0	0	0	0	0	1	0
PKD1	3	1	0.6	0.166667	0.433333	0.242424	0.987219	1	0	1	0	1	0	0	1	0	0	0
PKHD1L1	3	1	0.6	0.166667	0.433333	0.242424	0.987219	0	1	0	1	1	0	0	0	0	0	1
POLQ	3	1	0.6	0.166667	0.433333	0.242424	0.987219	0	1	0	1	1	1	0	0	0	0	0
PTPRN2	3	1	0.6	0.166667	0.433333	0.242424	0.987219	1	0	1	1	0	0	0	0	0	1	0
SPEN	3	1	0.6	0.166667	0.433333	0.242424	0.987219	1	1	0	0	1	0	0	0	0	1	0
SYNE2	3	1	0.6	0.166667	0.433333	0.242424	0.987219	0	1	1	1	0	0	1	0	0	0	0
TENM3	3	1	0.6	0.166667	0.433333	0.242424	0.987219	0	1	1	1	0	0	0	0	1	0	0
UGT2B10	3	1	0.6	0.166667	0.433333	0.242424	0.987219	0	0	1	1	1	0	0	1	0	0	0
ABCB11	2	0	0.4	0	0.4	0.181818	0.987219	0	0	1	1	0	0	0	0	0	0	0
ABCB6	2	0	0.4	0	0.4	0.181818	0.987219	0	1	1	0	0	0	0	0	0	0	0
ACAD9	2	0	0.4	0	0.4	0.181818	0.987219	0	1	0	1	0	0	0	0	0	0	0
ACTG1	2	0	0.4	0	0.4	0.181818	0.987219	1	0	1	0	0	0	0	0	0	0	0
ADAMTS6	2	0	0.4	0	0.4	0.181818	0.987219	0	1	0	0	1	0	0	0	0	0	0
ADCK1	2	0	0.4	0	0.4	0.181818	0.987219	0	1	0	0	1	0	0	0	0	0	0
AFAP1L1	2	0	0.4	0	0.4	0.181818	0.987219	0	1	0	0	1	0	0	0	0	0	0
AFP	2	0	0.4	0	0.4	0.181818	0.987219	0	1	0	0	1	0	0	0	0	0	0
AGRN	2	0	0.4	0	0.4	0.181818	0.987219	1	0	1	0	0	0	0	0	0	0	0
ALS2CL	2	0	0.4	0	0.4	0.181818	0.987219	0	1	1	0	0	0	0	0	0	0	0
ANAPC1	2	0	0.4	0	0.4	0.181818	0.987219	0	0	1	1	0	0	0	0	0	0	0
ANK3	2	0	0.4	0	0.4	0.181818	0.987219	0	1	1	0	0	0	0	0	0	0	0
ANKRD35	2	0	0.4	0	0.4	0.181818	0.987219	0	1	1	0	0	0	0	0	0	0	0
ANO5	2	0	0.4	0	0.4	0.181818	0.987219	0	1	0	0	1	0	0	0	0	0	0
ASCC3	2	0	0.4	0	0.4	0.181818	0.987219	0	1	0	1	0	0	0	0	0	0	0
B4GALNT1	2	0	0.4	0	0.4	0.181818	0.987219	0	1	0	1	0	0	0	0	0	0	0
BCHE	2	0	0.4	0	0.4	0.181818	0.987219	0	1	0	1	0	0	0	0	0	0	0
BCLAF1	2	0	0.4	0	0.4	0.181818	0.987219	1	1	0	0	0	0	0	0	0	0	0
BDP1	2	0	0.4	0	0.4	0.181818	0.987219	0	1	1	0	0	0	0	0	0	0	0
BIN1	2	0	0.4	0	0.4	0.181818	0.987219	1	0	0	0	1	0	0	0	0	0	0
BMP3	2	0	0.4	0	0.4	0.181818	0.987219	1	0	0	0	1	0	0	0	0	0	0
C14orf37	2	0	0.4	0	0.4	0.181818	0.987219	0	1	0	1	0	0	0	0	0	0	0
C16orf71	2	0	0.4	0	0.4	0.181818	0.987219	0	1	0	0	1	0	0	0	0	0	0
C7	2	0	0.4	0	0.4	0.181818	0.987219	0	1	0	1	0	0	0	0	0	0	0
C7orf62	2	0	0.4	0	0.4	0.181818	0.987219	0	0	0	1	1	0	0	0	0	0	0
CABLES1	2	0	0.4	0	0.4	0.181818	0.987219	0	1	1	0	0	0	0	0	0	0	0
CACNA1G	2	0	0.4	0	0.4	0.181818	0.987219	0	1	0	1	0	0	0	0	0	0	0
CCDC146	2	0	0.4	0	0.4	0.181818	0.987219	0	1	1	0	0	0	0	0	0	0	0
CCDC180	2	0	0.4	0	0.4	0.181818	0.987219	0	1	0	1	0	0	0	0	0	0	0
CD1B	2	0	0.4	0	0.4	0.181818	0.987219	0	1	1	0	0	0	0	0	0	0	0
CENPI	2	0	0.4	0	0.4	0.181818	0.987219	0	0	0	1	1	0	0	0	0	0	0
CES3	2	0	0.4	0	0.4	0.181818	0.987219	0	1	0	1	0	0	0	0	0	0	0
CFAP65	2	0	0.4	0	0.4	0.181818	0.987219	0	1	0	0	1	0	0	0	0	0	0
CGN	2	0	0.4	0	0.4	0.181818	0.987219	1	0	0	0	1	0	0	0	0	0	0
CHRNA6	2	0	0.4	0	0.4	0.181818	0.987219	1	0	0	1	0	0	0	0	0	0	0
CLEC12B	2	0	0.4	0	0.4	0.181818	0.987219	1	0	0	1	0	0	0	0	0	0	0
CNTN3	2	0	0.4	0	0.4	0.181818	0.987219	0	1	0	1	0	0	0	0	0	0	0
CNTN5	2	0	0.4	0	0.4	0.181818	0.987219	0	1	1	0	0	0	0	0	0	0	0
COL13A1	2	0	0.4	0	0.4	0.181818	0.987219	1	1	0	0	0	0	0	0	0	0	0
COL14A1	2	0	0.4	0	0.4	0.181818	0.987219	0	1	0	0	1	0	0	0	0	0	0
COL28A1	2	0	0.4	0	0.4	0.181818	0.987219	0	1	1	0	0	0	0	0	0	0	0
COL4A5	2	0	0.4	0	0.4	0.181818	0.987219	1	1	0	0	0	0	0	0	0	0	0
COL6A2	2	0	0.4	0	0.4	0.181818	0.987219	0	0	1	0	1	0	0	0	0	0	0
COL6A5	2	0	0.4	0	0.4	0.181818	0.987219	0	0	0	1	1	0	0	0	0	0	0
COLEC12	2	0	0.4	0	0.4	0.181818	0.987219	0	0	0	1	1	0	0	0	0	0	0
CORO2B	2	0	0.4	0	0.4	0.181818	0.987219	0	1	0	1	0	0	0	0	0	0	0
CRHR2	2	0	0.4	0	0.4	0.181818	0.987219	0	1	0	0	1	0	0	0	0	0	0
CYP24A1	2	0	0.4	0	0.4	0.181818	0.987219	0	0	1	1	0	0	0	0	0	0	0
CYP2A6	2	0	0.4	0	0.4	0.181818	0.987219	0	0	1	0	1	0	0	0	0	0	0
CYP2C18	2	0	0.4	0	0.4	0.181818	0.987219	0	1	1	0	0	0	0	0	0	0	0
CYP8B1	2	0	0.4	0	0.4	0.181818	0.987219	1	1	0	0	0	0	0	0	0	0	0
DACT1	2	0	0.4	0	0.4	0.181818	0.987219	0	1	0	1	0	0	0	0	0	0	0
DCTN1	2	0	0.4	0	0.4	0.181818	0.987219	0	1	0	0	1	0	0	0	0	0	0
DDIAS	2	0	0.4	0	0.4	0.181818	0.987219	0	1	0	1	0	0	0	0	0	0	0
DISP2	2	0	0.4	0	0.4	0.181818	0.987219	0	1	0	0	1	0	0	0	0	0	0
DLL1	2	0	0.4	0	0.4	0.181818	0.987219	0	1	1	0	0	0	0	0	0	0	0
DYNC2H1	2	0	0.4	0	0.4	0.181818	0.987219	0	1	0	1	0	0	0	0	0	0	0
EFCAB6	2	0	0.4	0	0.4	0.181818	0.987219	0	1	0	0	1	0	0	0	0	0	0
EPB41	2	0	0.4	0	0.4	0.181818	0.987219	1	0	0	0	1	0	0	0	0	0	0
ESX1	2	0	0.4	0	0.4	0.181818	0.987219	0	0	1	0	1	0	0	0	0	0	0
FAAP24	2	0	0.4	0	0.4	0.181818	0.987219	0	0	0	1	1	0	0	0	0	0	0
FAM134B	2	0	0.4	0	0.4	0.181818	0.987219	1	0	0	1	0	0	0	0	0	0	0
FAM198A	2	0	0.4	0	0.4	0.181818	0.987219	0	0	1	0	1	0	0	0	0	0	0
FOXD4L5	2	0	0.4	0	0.4	0.181818	0.987219	0	1	0	0	1	0	0	0	0	0	0
GAK	2	0	0.4	0	0.4	0.181818	0.987219	0	0	1	1	0	0	0	0	0	0	0
GALNT8	2	0	0.4	0	0.4	0.181818	0.987219	0	1	0	0	1	0	0	0	0	0	0
GATA4	2	0	0.4	0	0.4	0.181818	0.987219	1	0	1	0	0	0	0	0	0	0	0
GLI2	2	0	0.4	0	0.4	0.181818	0.987219	0	1	1	0	0	0	0	0	0	0	0
GLIS3	2	0	0.4	0	0.4	0.181818	0.987219	0	0	1	0	1	0	0	0	0	0	0
GP2	2	0	0.4	0	0.4	0.181818	0.987219	0	0	0	1	1	0	0	0	0	0	0
GPA33	2	0	0.4	0	0.4	0.181818	0.987219	0	1	1	0	0	0	0	0	0	0	0
GPC5	2	0	0.4	0	0.4	0.181818	0.987219	0	0	1	1	0	0	0	0	0	0	0
GPR156	2	0	0.4	0	0.4	0.181818	0.987219	0	1	0	0	1	0	0	0	0	0	0
GREB1	2	0	0.4	0	0.4	0.181818	0.987219	0	1	1	0	0	0	0	0	0	0	0
GSDMA	2	0	0.4	0	0.4	0.181818	0.987219	1	0	0	1	0	0	0	0	0	0	0
GYPC	2	0	0.4	0	0.4	0.181818	0.987219	0	1	0	1	0	0	0	0	0	0	0
IGLV1-50	2	0	0.4	0	0.4	0.181818	0.987219	0	0	1	0	1	0	0	0	0	0	0
IPO4	2	0	0.4	0	0.4	0.181818	0.987219	0	1	0	0	1	0	0	0	0	0	0
KIAA0391	2	0	0.4	0	0.4	0.181818	0.987219	0	0	1	1	0	0	0	0	0	0	0
KIF2B	2	0	0.4	0	0.4	0.181818	0.987219	0	1	0	1	0	0	0	0	0	0	0
KIR2DL3	2	0	0.4	0	0.4	0.181818	0.987219	0	0	1	0	1	0	0	0	0	0	0
KIT	2	0	0.4	0	0.4	0.181818	0.987219	1	1	0	0	0	0	0	0	0	0	0
KLHDC7A	2	0	0.4	0	0.4	0.181818	0.987219	0	1	0	1	0	0	0	0	0	0	0
KMT2D	2	0	0.4	0	0.4	0.181818	0.987219	0	0	1	0	1	0	0	0	0	0	0
LILRA2	2	0	0.4	0	0.4	0.181818	0.987219	0	1	0	1	0	0	0	0	0	0	0
LONRF2	2	0	0.4	0	0.4	0.181818	0.987219	0	1	1	0	0	0	0	0	0	0	0
LRRC32	2	0	0.4	0	0.4	0.181818	0.987219	0	0	1	0	1	0	0	0	0	0	0
LTBP1	2	0	0.4	0	0.4	0.181818	0.987219	0	0	1	1	0	0	0	0	0	0	0
LTBP2	2	0	0.4	0	0.4	0.181818	0.987219	0	1	1	0	0	0	0	0	0	0	0
MAP3K9	2	0	0.4	0	0.4	0.181818	0.987219	0	1	1	0	0	0	0	0	0	0	0
MAPK15	2	0	0.4	0	0.4	0.181818	0.987219	0	1	0	1	0	0	0	0	0	0	0
2024-03-07	2	0	0.4	0	0.4	0.181818	0.987219	1	0	1	0	0	0	0	0	0	0	0
MASP1	2	0	0.4	0	0.4	0.181818	0.987219	0	1	0	1	0	0	0	0	0	0	0
MCMBP	2	0	0.4	0	0.4	0.181818	0.987219	0	0	1	0	1	0	0	0	0	0	0
MIPOL1	2	0	0.4	0	0.4	0.181818	0.987219	0	1	0	1	0	0	0	0	0	0	0
MKL1	2	0	0.4	0	0.4	0.181818	0.987219	0	1	1	0	0	0	0	0	0	0	0
MLIP	2	0	0.4	0	0.4	0.181818	0.987219	0	1	1	0	0	0	0	0	0	0	0
MROH1	2	0	0.4	0	0.4	0.181818	0.987219	0	1	0	0	1	0	0	0	0	0	0
MTMR11	2	0	0.4	0	0.4	0.181818	0.987219	0	1	0	1	0	0	0	0	0	0	0
MUTYH	2	0	0.4	0	0.4	0.181818	0.987219	0	0	0	1	1	0	0	0	0	0	0
MXRA5	2	0	0.4	0	0.4	0.181818	0.987219	0	1	1	0	0	0	0	0	0	0	0
MYO1B	2	0	0.4	0	0.4	0.181818	0.987219	0	0	1	1	0	0	0	0	0	0	0
MYO7B	2	0	0.4	0	0.4	0.181818	0.987219	0	1	0	1	0	0	0	0	0	0	0
NBPF14	2	0	0.4	0	0.4	0.181818	0.987219	0	1	1	0	0	0	0	0	0	0	0
NBPF3	2	0	0.4	0	0.4	0.181818	0.987219	0	1	0	0	1	0	0	0	0	0	0
NFASC	2	0	0.4	0	0.4	0.181818	0.987219	0	1	0	1	0	0	0	0	0	0	0
NLRP10	2	0	0.4	0	0.4	0.181818	0.987219	0	1	1	0	0	0	0	0	0	0	0
NOS3	2	0	0.4	0	0.4	0.181818	0.987219	1	0	0	0	1	0	0	0	0	0	0
NPC1L1	2	0	0.4	0	0.4	0.181818	0.987219	0	1	0	0	1	0	0	0	0	0	0
NPIPB11	2	0	0.4	0	0.4	0.181818	0.987219	0	1	0	0	1	0	0	0	0	0	0
NRDC	2	0	0.4	0	0.4	0.181818	0.987219	0	1	0	1	0	0	0	0	0	0	0
NRXN1	2	0	0.4	0	0.4	0.181818	0.987219	0	1	0	1	0	0	0	0	0	0	0
NTSR1	2	0	0.4	0	0.4	0.181818	0.987219	0	1	0	0	1	0	0	0	0	0	0
NUTM1	2	0	0.4	0	0.4	0.181818	0.987219	0	1	1	0	0	0	0	0	0	0	0
OBP2B	2	0	0.4	0	0.4	0.181818	0.987219	0	1	0	1	0	0	0	0	0	0	0
OR4C46	2	0	0.4	0	0.4	0.181818	0.987219	0	1	0	1	0	0	0	0	0	0	0
ORM1	2	0	0.4	0	0.4	0.181818	0.987219	0	1	1	0	0	0	0	0	0	0	0
PAH	2	0	0.4	0	0.4	0.181818	0.987219	1	0	1	0	0	0	0	0	0	0	0
PAPPA2	2	0	0.4	0	0.4	0.181818	0.987219	0	1	0	1	0	0	0	0	0	0	0
PASD1	2	0	0.4	0	0.4	0.181818	0.987219	0	1	0	1	0	0	0	0	0	0	0
PASK	2	0	0.4	0	0.4	0.181818	0.987219	1	0	0	0	1	0	0	0	0	0	0
PCDH8	2	0	0.4	0	0.4	0.181818	0.987219	0	1	0	0	1	0	0	0	0	0	0
PCDHB5	2	0	0.4	0	0.4	0.181818	0.987219	1	1	0	0	0	0	0	0	0	0	0
PCDHGA2	2	0	0.4	0	0.4	0.181818	0.987219	0	0	1	1	0	0	0	0	0	0	0
PCDHGA6	2	0	0.4	0	0.4	0.181818	0.987219	0	1	0	1	0	0	0	0	0	0	0
PCSK4	2	0	0.4	0	0.4	0.181818	0.987219	0	1	0	1	0	0	0	0	0	0	0
PCSK7	2	0	0.4	0	0.4	0.181818	0.987219	0	1	0	1	0	0	0	0	0	0	0
PDXDC1	2	0	0.4	0	0.4	0.181818	0.987219	0	0	1	0	1	0	0	0	0	0	0
PF4V1	2	0	0.4	0	0.4	0.181818	0.987219	0	0	1	0	1	0	0	0	0	0	0
PGR	2	0	0.4	0	0.4	0.181818	0.987219	0	1	0	0	1	0	0	0	0	0	0
PIK3CG	2	0	0.4	0	0.4	0.181818	0.987219	0	1	0	1	0	0	0	0	0	0	0
PLG	2	0	0.4	0	0.4	0.181818	0.987219	1	1	0	0	0	0	0	0	0	0	0
POM121	2	0	0.4	0	0.4	0.181818	0.987219	0	1	0	0	1	0	0	0	0	0	0
POU6F2	2	0	0.4	0	0.4	0.181818	0.987219	0	0	0	1	1	0	0	0	0	0	0
PRAMEF15	2	0	0.4	0	0.4	0.181818	0.987219	0	1	0	0	1	0	0	0	0	0	0
PRAMEF9	2	0	0.4	0	0.4	0.181818	0.987219	0	1	0	0	1	0	0	0	0	0	0
PRKD1	2	0	0.4	0	0.4	0.181818	0.987219	0	1	0	1	0	0	0	0	0	0	0
PTCD2	2	0	0.4	0	0.4	0.181818	0.987219	0	1	1	0	0	0	0	0	0	0	0
PTDSS1	2	0	0.4	0	0.4	0.181818	0.987219	0	1	0	1	0	0	0	0	0	0	0
PTGDR	2	0	0.4	0	0.4	0.181818	0.987219	0	1	0	0	1	0	0	0	0	0	0
PTPRD	2	0	0.4	0	0.4	0.181818	0.987219	1	1	0	0	0	0	0	0	0	0	0
RAP1GAP2	2	0	0.4	0	0.4	0.181818	0.987219	0	1	1	0	0	0	0	0	0	0	0
RASL10B	2	0	0.4	0	0.4	0.181818	0.987219	0	1	1	0	0	0	0	0	0	0	0
RECQL4	2	0	0.4	0	0.4	0.181818	0.987219	0	1	0	0	1	0	0	0	0	0	0
RFPL4A	2	0	0.4	0	0.4	0.181818	0.987219	0	0	1	0	1	0	0	0	0	0	0
RGS7	2	0	0.4	0	0.4	0.181818	0.987219	0	1	0	1	0	0	0	0	0	0	0
RGS9	2	0	0.4	0	0.4	0.181818	0.987219	1	1	0	0	0	0	0	0	0	0	0
RHOBTB3	2	0	0.4	0	0.4	0.181818	0.987219	1	0	1	0	0	0	0	0	0	0	0
RIMBP2	2	0	0.4	0	0.4	0.181818	0.987219	1	0	0	1	0	0	0	0	0	0	0
RIMS2	2	0	0.4	0	0.4	0.181818	0.987219	0	1	0	1	0	0	0	0	0	0	0
RPL4	2	0	0.4	0	0.4	0.181818	0.987219	0	1	0	1	0	0	0	0	0	0	0
RPTOR	2	0	0.4	0	0.4	0.181818	0.987219	0	1	0	1	0	0	0	0	0	0	0
SAMD9	2	0	0.4	0	0.4	0.181818	0.987219	0	1	0	1	0	0	0	0	0	0	0
SBSN	2	0	0.4	0	0.4	0.181818	0.987219	0	0	1	0	1	0	0	0	0	0	0
SCNN1D	2	0	0.4	0	0.4	0.181818	0.987219	0	1	0	0	1	0	0	0	0	0	0
SDC2	2	0	0.4	0	0.4	0.181818	0.987219	0	1	0	1	0	0	0	0	0	0	0
SDK2	2	0	0.4	0	0.4	0.181818	0.987219	1	1	0	0	0	0	0	0	0	0	0
SEC16A	2	0	0.4	0	0.4	0.181818	0.987219	1	1	0	0	0	0	0	0	0	0	0
SEC22C	2	0	0.4	0	0.4	0.181818	0.987219	0	0	1	0	1	0	0	0	0	0	0
SEC23IP	2	0	0.4	0	0.4	0.181818	0.987219	0	1	0	1	0	0	0	0	0	0	0
SEMA5A	2	0	0.4	0	0.4	0.181818	0.987219	0	1	1	0	0	0	0	0	0	0	0
SEMA5B	2	0	0.4	0	0.4	0.181818	0.987219	1	1	0	0	0	0	0	0	0	0	0
SEMA6C	2	0	0.4	0	0.4	0.181818	0.987219	0	1	0	1	0	0	0	0	0	0	0
SEMA6D	2	0	0.4	0	0.4	0.181818	0.987219	0	0	0	1	1	0	0	0	0	0	0
SERPINA5	2	0	0.4	0	0.4	0.181818	0.987219	0	1	0	1	0	0	0	0	0	0	0
SIGLEC12	2	0	0.4	0	0.4	0.181818	0.987219	0	1	0	1	0	0	0	0	0	0	0
SIX6	2	0	0.4	0	0.4	0.181818	0.987219	0	0	0	1	1	0	0	0	0	0	0
SLC2A10	2	0	0.4	0	0.4	0.181818	0.987219	1	1	0	0	0	0	0	0	0	0	0
SLC35B4	2	0	0.4	0	0.4	0.181818	0.987219	0	1	0	0	1	0	0	0	0	0	0
SNAP91	2	0	0.4	0	0.4	0.181818	0.987219	0	0	1	1	0	0	0	0	0	0	0
SNAPC4	2	0	0.4	0	0.4	0.181818	0.987219	1	1	0	0	0	0	0	0	0	0	0
SPECC1	2	0	0.4	0	0.4	0.181818	0.987219	0	1	0	0	1	0	0	0	0	0	0
SPICE1	2	0	0.4	0	0.4	0.181818	0.987219	0	1	0	0	1	0	0	0	0	0	0
SPOCD1	2	0	0.4	0	0.4	0.181818	0.987219	0	1	0	0	1	0	0	0	0	0	0
SRL	2	0	0.4	0	0.4	0.181818	0.987219	0	1	0	1	0	0	0	0	0	0	0
SRRM4	2	0	0.4	0	0.4	0.181818	0.987219	0	1	0	1	0	0	0	0	0	0	0
SRSF12	2	0	0.4	0	0.4	0.181818	0.987219	0	0	0	1	1	0	0	0	0	0	0
TAS2R30	2	0	0.4	0	0.4	0.181818	0.987219	0	0	1	0	1	0	0	0	0	0	0
TIGD6	2	0	0.4	0	0.4	0.181818	0.987219	0	1	0	1	0	0	0	0	0	0	0
TMC2	2	0	0.4	0	0.4	0.181818	0.987219	1	1	0	0	0	0	0	0	0	0	0
TMEM196	2	0	0.4	0	0.4	0.181818	0.987219	0	1	0	1	0	0	0	0	0	0	0
TMEM255B	2	0	0.4	0	0.4	0.181818	0.987219	0	1	0	0	1	0	0	0	0	0	0
TMEM63C	2	0	0.4	0	0.4	0.181818	0.987219	0	1	0	0	1	0	0	0	0	0	0
TMPRSS7	2	0	0.4	0	0.4	0.181818	0.987219	0	1	0	0	1	0	0	0	0	0	0
TNIK	2	0	0.4	0	0.4	0.181818	0.987219	0	0	1	1	0	0	0	0	0	0	0
TRGV3	2	0	0.4	0	0.4	0.181818	0.987219	0	0	1	0	1	0	0	0	0	0	0
TRIM6	2	0	0.4	0	0.4	0.181818	0.987219	0	1	1	0	0	0	0	0	0	0	0
TRIML1	2	0	0.4	0	0.4	0.181818	0.987219	1	0	0	1	0	0	0	0	0	0	0
TRIP13	2	0	0.4	0	0.4	0.181818	0.987219	1	0	1	0	0	0	0	0	0	0	0
TRPM1	2	0	0.4	0	0.4	0.181818	0.987219	0	1	0	0	1	0	0	0	0	0	0
TSC22D1	2	0	0.4	0	0.4	0.181818	0.987219	0	1	0	1	0	0	0	0	0	0	0
TTLL4	2	0	0.4	0	0.4	0.181818	0.987219	0	1	0	1	0	0	0	0	0	0	0
TYRP1	2	0	0.4	0	0.4	0.181818	0.987219	0	0	1	1	0	0	0	0	0	0	0
ULK4	2	0	0.4	0	0.4	0.181818	0.987219	0	1	0	0	1	0	0	0	0	0	0
UNC13C	2	0	0.4	0	0.4	0.181818	0.987219	1	1	0	0	0	0	0	0	0	0	0
USP29	2	0	0.4	0	0.4	0.181818	0.987219	0	0	0	1	1	0	0	0	0	0	0
WDR64	2	0	0.4	0	0.4	0.181818	0.987219	0	1	1	0	0	0	0	0	0	0	0
WDR90	2	0	0.4	0	0.4	0.181818	0.987219	0	1	1	0	0	0	0	0	0	0	0
XYLT1	2	0	0.4	0	0.4	0.181818	0.987219	1	0	0	1	0	0	0	0	0	0	0
ZFHX4	2	0	0.4	0	0.4	0.181818	0.987219	1	1	0	0	0	0	0	0	0	0	0
ZFP82	2	0	0.4	0	0.4	0.181818	0.987219	0	0	1	0	1	0	0	0	0	0	0
ZIC5	2	0	0.4	0	0.4	0.181818	0.987219	0	0	1	1	0	0	0	0	0	0	0
ZNF479	2	0	0.4	0	0.4	0.181818	0.987219	0	1	0	1	0	0	0	0	0	0	0
ZNF728	2	0	0.4	0	0.4	0.181818	0.987219	0	1	0	0	1	0	0	0	0	0	0
ZNF850	2	0	0.4	0	0.4	0.181818	0.987219	0	1	1	0	0	0	0	0	0	0	0
AHNAK2	4	3	0.8	0.5	0.3	0.545455	1	1	1	1	0	1	0	0	1	1	0	1
MUC16	4	3	0.8	0.5	0.3	0.545455	1	1	0	1	1	1	1	1	0	1	0	0
MUC17	4	3	0.8	0.5	0.3	0.545455	1	1	1	1	0	1	1	0	0	0	1	1
TP53	4	3	0.8	0.5	0.3	0.545455	1	1	1	1	0	1	0	1	0	1	0	1
AHNAK	3	2	0.6	0.333333	0.266667	0.5671	1	0	0	1	1	1	1	0	0	0	1	0
CSMD3	3	2	0.6	0.333333	0.266667	0.5671	1	0	1	0	1	1	0	0	0	1	0	1
FAT3	3	2	0.6	0.333333	0.266667	0.5671	1	1	1	0	1	0	0	1	0	1	0	0
GPRIN2	3	2	0.6	0.333333	0.266667	0.5671	1	0	1	1	0	1	0	0	0	1	1	0
NLRP13	3	2	0.6	0.333333	0.266667	0.5671	1	1	1	0	1	0	1	1	0	0	0	0
OBSCN	3	2	0.6	0.333333	0.266667	0.5671	1	0	1	1	1	0	1	0	1	0	0	0
PRDM9	3	2	0.6	0.333333	0.266667	0.5671	1	0	1	1	1	0	0	0	1	0	1	0
TG	3	2	0.6	0.333333	0.266667	0.5671	1	0	1	0	1	1	1	0	1	0	0	0
VCAN	3	2	0.6	0.333333	0.266667	0.5671	1	0	1	1	1	0	1	1	0	0	0	0
ADAMTS16	2	1	0.4	0.166667	0.233333	0.545455	1	0	1	0	1	0	1	0	0	0	0	0
ADAMTS4	2	1	0.4	0.166667	0.233333	0.545455	1	0	1	0	1	0	0	1	0	0	0	0
AKAP9	2	1	0.4	0.166667	0.233333	0.545455	1	0	1	1	0	0	0	0	0	0	0	1
ANK1	2	1	0.4	0.166667	0.233333	0.545455	1	0	0	1	0	1	0	0	0	1	0	0
ASPM	2	1	0.4	0.166667	0.233333	0.545455	1	0	1	0	0	1	0	0	0	0	0	1
ASTN2	2	1	0.4	0.166667	0.233333	0.545455	1	0	1	0	1	0	1	0	0	0	0	0
C10orf71	2	1	0.4	0.166667	0.233333	0.545455	1	0	1	0	1	0	0	0	0	1	0	0
CASR	2	1	0.4	0.166667	0.233333	0.545455	1	0	1	0	1	0	1	0	0	0	0	0
CCDC187	2	1	0.4	0.166667	0.233333	0.545455	1	0	0	1	0	1	0	0	0	0	1	0
CDH12	2	1	0.4	0.166667	0.233333	0.545455	1	0	1	0	1	0	0	0	0	0	0	1
CGB7	2	1	0.4	0.166667	0.233333	0.545455	1	1	1	0	0	0	0	0	0	0	1	0
CLSPN	2	1	0.4	0.166667	0.233333	0.545455	1	1	0	0	1	0	0	0	0	0	1	0
CREBBP	2	1	0.4	0.166667	0.233333	0.545455	1	1	0	1	0	0	0	0	0	1	0	0
CRISPLD2	2	1	0.4	0.166667	0.233333	0.545455	1	0	0	1	0	1	0	0	0	0	1	0
CRYBG3	2	1	0.4	0.166667	0.233333	0.545455	1	0	0	0	1	1	0	0	1	0	0	0
DCAF4L2	2	1	0.4	0.166667	0.233333	0.545455	1	0	0	0	1	1	0	0	0	0	0	1
DCHS2	2	1	0.4	0.166667	0.233333	0.545455	1	0	1	0	1	0	0	0	1	0	0	0
DMGDH	2	1	0.4	0.166667	0.233333	0.545455	1	1	0	0	1	0	0	0	1	0	0	0
DNHD1	2	1	0.4	0.166667	0.233333	0.545455	1	0	0	0	1	1	1	0	0	0	0	0
DOCK4	2	1	0.4	0.166667	0.233333	0.545455	1	0	1	0	1	0	0	0	0	0	0	1
EEF1A1	2	1	0.4	0.166667	0.233333	0.545455	1	1	1	0	0	0	0	0	0	0	1	0
EHBP1	2	1	0.4	0.166667	0.233333	0.545455	1	0	1	0	0	1	0	0	0	1	0	0
ELMO3	2	1	0.4	0.166667	0.233333	0.545455	1	0	0	1	0	1	0	0	0	1	0	0
ELOA2	2	1	0.4	0.166667	0.233333	0.545455	1	1	0	0	0	1	1	0	0	0	0	0
EPHA5	2	1	0.4	0.166667	0.233333	0.545455	1	0	1	0	0	1	0	0	0	0	1	0
FANK1	2	1	0.4	0.166667	0.233333	0.545455	1	0	1	0	1	0	0	0	0	0	1	0
FBXW10	2	1	0.4	0.166667	0.233333	0.545455	1	0	0	1	0	1	0	0	0	1	0	0
FSIP2	2	1	0.4	0.166667	0.233333	0.545455	1	0	1	1	0	0	1	0	0	0	0	0
FSTL5	2	1	0.4	0.166667	0.233333	0.545455	1	1	0	1	0	0	0	0	0	1	0	0
GOLGA6L2	2	1	0.4	0.166667	0.233333	0.545455	1	0	0	0	1	1	0	0	1	0	0	0
GON4L	2	1	0.4	0.166667	0.233333	0.545455	1	0	1	0	0	1	0	0	0	0	1	0
HCN3	2	1	0.4	0.166667	0.233333	0.545455	1	0	1	1	0	0	0	1	0	0	0	0
HDLBP	2	1	0.4	0.166667	0.233333	0.545455	1	0	0	1	1	0	0	0	0	0	1	0
HERC2	2	1	0.4	0.166667	0.233333	0.545455	1	0	1	1	0	0	0	0	1	0	0	0
HMCN1	2	1	0.4	0.166667	0.233333	0.545455	1	0	1	0	0	1	0	0	0	0	1	0
IGSF10	2	1	0.4	0.166667	0.233333	0.545455	1	0	1	0	0	1	1	0	0	0	0	0
KCNC3	2	1	0.4	0.166667	0.233333	0.545455	1	0	1	0	0	1	0	0	0	0	1	0
KCNT1	2	1	0.4	0.166667	0.233333	0.545455	1	0	1	0	0	1	0	0	0	0	1	0
KIF17	2	1	0.4	0.166667	0.233333	0.545455	1	0	1	0	0	1	0	0	0	0	1	0
KLF18	2	1	0.4	0.166667	0.233333	0.545455	1	0	0	1	0	1	0	0	1	0	0	0
KRTAP5-4	2	1	0.4	0.166667	0.233333	0.545455	1	0	1	1	0	0	1	0	0	0	0	0
LILRA1	2	1	0.4	0.166667	0.233333	0.545455	1	0	0	0	1	1	0	0	1	0	0	0
LILRB1	2	1	0.4	0.166667	0.233333	0.545455	1	0	1	1	0	0	0	0	0	1	0	0
MAD1L1	2	1	0.4	0.166667	0.233333	0.545455	1	0	1	0	0	1	0	0	0	1	0	0
MGAM	2	1	0.4	0.166667	0.233333	0.545455	1	1	0	0	1	0	0	1	0	0	0	0
MT-ND1	2	1	0.4	0.166667	0.233333	0.545455	1	0	1	1	0	0	0	0	0	0	1	0
MT-ND5	2	1	0.4	0.166667	0.233333	0.545455	1	0	0	1	0	1	1	0	0	0	0	0
MUC20	2	1	0.4	0.166667	0.233333	0.545455	1	0	1	0	0	1	1	0	0	0	0	0
MYH13	2	1	0.4	0.166667	0.233333	0.545455	1	0	1	0	1	0	0	0	1	0	0	0
MYO18B	2	1	0.4	0.166667	0.233333	0.545455	1	0	1	0	1	0	0	1	0	0	0	0
NCKAP5	2	1	0.4	0.166667	0.233333	0.545455	1	0	1	0	1	0	1	0	0	0	0	0
NLRP3	2	1	0.4	0.166667	0.233333	0.545455	1	0	1	0	1	0	0	0	0	1	0	0
NOMO1	2	1	0.4	0.166667	0.233333	0.545455	1	0	0	1	0	1	0	0	0	0	1	0
OLFML2B	2	1	0.4	0.166667	0.233333	0.545455	1	0	1	0	1	0	0	0	0	0	1	0
OR11H12	2	1	0.4	0.166667	0.233333	0.545455	1	0	1	1	0	0	1	0	0	0	0	0
OR14K1	2	1	0.4	0.166667	0.233333	0.545455	1	0	0	1	1	0	0	0	0	1	0	0
OR2T34	2	1	0.4	0.166667	0.233333	0.545455	1	0	1	0	1	0	0	0	0	0	0	1
OR5T3	2	1	0.4	0.166667	0.233333	0.545455	1	0	1	1	0	0	0	0	0	0	1	0
PCDHB8	2	1	0.4	0.166667	0.233333	0.545455	1	0	1	1	0	0	0	0	0	1	0	0
PCDHGA1	2	1	0.4	0.166667	0.233333	0.545455	1	1	1	0	0	0	0	0	0	0	1	0
PIEZO2	2	1	0.4	0.166667	0.233333	0.545455	1	0	0	1	1	0	1	0	0	0	0	0
PIK3R6	2	1	0.4	0.166667	0.233333	0.545455	1	0	1	1	0	0	0	0	0	0	1	0
POTEH	2	1	0.4	0.166667	0.233333	0.545455	1	0	1	0	0	1	1	0	0	0	0	0
PRAMEF27	2	1	0.4	0.166667	0.233333	0.545455	1	0	1	0	0	1	0	0	0	0	1	0
PRAMEF4	2	1	0.4	0.166667	0.233333	0.545455	1	0	1	1	0	0	0	0	1	0	0	0
PRRC2A	2	1	0.4	0.166667	0.233333	0.545455	1	0	1	0	0	1	1	0	0	0	0	0
PRRC2B	2	1	0.4	0.166667	0.233333	0.545455	1	0	1	0	0	1	0	0	0	0	0	1
RANBP2	2	1	0.4	0.166667	0.233333	0.545455	1	0	1	0	0	1	1	0	0	0	0	0
RBM20	2	1	0.4	0.166667	0.233333	0.545455	1	1	0	0	0	1	0	0	0	1	0	0
ROS1	2	1	0.4	0.166667	0.233333	0.545455	1	1	0	1	0	0	0	1	0	0	0	0
SATB2	2	1	0.4	0.166667	0.233333	0.545455	1	0	1	0	1	0	0	0	0	0	0	1
SETD1A	2	1	0.4	0.166667	0.233333	0.545455	1	0	0	0	1	1	0	0	0	0	1	0
SHROOM3	2	1	0.4	0.166667	0.233333	0.545455	1	0	1	1	0	0	0	0	1	0	0	0
SIGLEC11	2	1	0.4	0.166667	0.233333	0.545455	1	1	1	0	0	0	0	1	0	0	0	0
SPATC1	2	1	0.4	0.166667	0.233333	0.545455	1	0	1	0	1	0	0	0	1	0	0	0
SPEG	2	1	0.4	0.166667	0.233333	0.545455	1	0	1	0	1	0	0	0	0	0	0	1
SPG11	2	1	0.4	0.166667	0.233333	0.545455	1	1	1	0	0	0	0	0	1	0	0	0
SPIRE2	2	1	0.4	0.166667	0.233333	0.545455	1	0	1	1	0	0	1	0	0	0	0	0
SPTA1	2	1	0.4	0.166667	0.233333	0.545455	1	0	1	0	1	0	0	1	0	0	0	0
SRRM2	2	1	0.4	0.166667	0.233333	0.545455	1	0	0	1	0	1	0	0	1	0	0	0
STAB2	2	1	0.4	0.166667	0.233333	0.545455	1	0	0	1	0	1	0	1	0	0	0	0
STK11	2	1	0.4	0.166667	0.233333	0.545455	1	1	0	1	0	0	0	0	0	1	0	0
SYN2	2	1	0.4	0.166667	0.233333	0.545455	1	0	0	1	0	1	0	0	0	0	1	0
TDRD15	2	1	0.4	0.166667	0.233333	0.545455	1	1	0	0	1	0	0	0	0	0	1	0
THSD7A	2	1	0.4	0.166667	0.233333	0.545455	1	1	1	0	0	0	0	0	0	1	0	0
TNFAIP2	2	1	0.4	0.166667	0.233333	0.545455	1	0	1	1	0	0	0	0	0	1	0	0
TNS1	2	1	0.4	0.166667	0.233333	0.545455	1	1	0	0	1	0	0	1	0	0	0	0
TPTE	2	1	0.4	0.166667	0.233333	0.545455	1	0	1	0	0	1	0	0	1	0	0	0
TRIM6-TRIM34	2	1	0.4	0.166667	0.233333	0.545455	1	0	1	1	0	0	0	0	0	0	1	0
TRPS1	2	1	0.4	0.166667	0.233333	0.545455	1	0	1	0	0	1	1	0	0	0	0	0
UBTFL1	2	1	0.4	0.166667	0.233333	0.545455	1	0	1	1	0	0	0	0	0	1	0	0
UNC5D	2	1	0.4	0.166667	0.233333	0.545455	1	1	1	0	0	0	0	0	0	0	0	1
WASHC2C	2	1	0.4	0.166667	0.233333	0.545455	1	0	1	0	0	1	0	0	1	0	0	0
YTHDF1	2	1	0.4	0.166667	0.233333	0.545455	1	1	1	0	0	0	0	0	1	0	0	0
ZNF571	2	1	0.4	0.166667	0.233333	0.545455	1	0	1	0	0	1	0	1	0	0	0	0
ZNF608	2	1	0.4	0.166667	0.233333	0.545455	1	0	1	0	1	0	0	0	0	0	1	0
ZNF697	2	1	0.4	0.166667	0.233333	0.545455	1	0	0	1	0	1	1	0	0	0	0	0
A1BG	1	0	0.2	0	0.2	0.454545	0.987219	0	1	0	0	0	0	0	0	0	0	0
A1CF	1	0	0.2	0	0.2	0.454545	0.987219	0	0	0	1	0	0	0	0	0	0	0
AAAS	1	0	0.2	0	0.2	0.454545	0.987219	0	1	0	0	0	0	0	0	0	0	0
AARS2	1	0	0.2	0	0.2	0.454545	0.987219	0	0	0	1	0	0	0	0	0	0	0
AASS	1	0	0.2	0	0.2	0.454545	0.987219	0	0	0	0	1	0	0	0	0	0	0
AATK	1	0	0.2	0	0.2	0.454545	0.987219	0	0	1	0	0	0	0	0	0	0	0
ABCA1	1	0	0.2	0	0.2	0.454545	0.987219	0	0	0	1	0	0	0	0	0	0	0
ABCA3	1	0	0.2	0	0.2	0.454545	0.987219	0	1	0	0	0	0	0	0	0	0	0
ABCB5	1	0	0.2	0	0.2	0.454545	0.987219	0	0	1	0	0	0	0	0	0	0	0
ABCG2	1	0	0.2	0	0.2	0.454545	0.987219	0	1	0	0	0	0	0	0	0	0	0
ABCG4	1	0	0.2	0	0.2	0.454545	0.987219	0	0	0	0	1	0	0	0	0	0	0
ABHD10	1	0	0.2	0	0.2	0.454545	0.987219	0	1	0	0	0	0	0	0	0	0	0
ABHD12	1	0	0.2	0	0.2	0.454545	0.987219	1	0	0	0	0	0	0	0	0	0	0
ABHD15	1	0	0.2	0	0.2	0.454545	0.987219	0	0	0	0	1	0	0	0	0	0	0
ABHD3	1	0	0.2	0	0.2	0.454545	0.987219	0	1	0	0	0	0	0	0	0	0	0
ABHD5	1	0	0.2	0	0.2	0.454545	0.987219	0	0	0	1	0	0	0	0	0	0	0
ACACA	1	0	0.2	0	0.2	0.454545	0.987219	0	1	0	0	0	0	0	0	0	0	0
ACAD10	1	0	0.2	0	0.2	0.454545	0.987219	1	0	0	0	0	0	0	0	0	0	0
ACER1	1	0	0.2	0	0.2	0.454545	0.987219	0	1	0	0	0	0	0	0	0	0	0
ACOT6	1	0	0.2	0	0.2	0.454545	0.987219	0	1	0	0	0	0	0	0	0	0	0
ACOX1	1	0	0.2	0	0.2	0.454545	0.987219	0	1	0	0	0	0	0	0	0	0	0
ACSF3	1	0	0.2	0	0.2	0.454545	0.987219	0	1	0	0	0	0	0	0	0	0	0
ACSL3	1	0	0.2	0	0.2	0.454545	0.987219	0	1	0	0	0	0	0	0	0	0	0
ACSL5	1	0	0.2	0	0.2	0.454545	0.987219	0	1	0	0	0	0	0	0	0	0	0
ACSL6	1	0	0.2	0	0.2	0.454545	0.987219	0	1	0	0	0	0	0	0	0	0	0
ACSM1	1	0	0.2	0	0.2	0.454545	0.987219	0	0	0	1	0	0	0	0	0	0	0
ACSM6	1	0	0.2	0	0.2	0.454545	0.987219	1	0	0	0	0	0	0	0	0	0	0
ACTL8	1	0	0.2	0	0.2	0.454545	0.987219	0	1	0	0	0	0	0	0	0	0	0
ADAD1	1	0	0.2	0	0.2	0.454545	0.987219	0	0	0	1	0	0	0	0	0	0	0
ADAM21	1	0	0.2	0	0.2	0.454545	0.987219	0	1	0	0	0	0	0	0	0	0	0
ADAM29	1	0	0.2	0	0.2	0.454545	0.987219	0	0	0	1	0	0	0	0	0	0	0
ADAM33	1	0	0.2	0	0.2	0.454545	0.987219	0	1	0	0	0	0	0	0	0	0	0
ADAM7	1	0	0.2	0	0.2	0.454545	0.987219	0	1	0	0	0	0	0	0	0	0	0
ADAM8	1	0	0.2	0	0.2	0.454545	0.987219	0	1	0	0	0	0	0	0	0	0	0
ADAM9	1	0	0.2	0	0.2	0.454545	0.987219	0	0	0	0	1	0	0	0	0	0	0
ADAMDEC1	1	0	0.2	0	0.2	0.454545	0.987219	0	1	0	0	0	0	0	0	0	0	0
ADAMTS17	1	0	0.2	0	0.2	0.454545	0.987219	1	0	0	0	0	0	0	0	0	0	0
ADAMTS19	1	0	0.2	0	0.2	0.454545	0.987219	1	0	0	0	0	0	0	0	0	0	0
ADAR	1	0	0.2	0	0.2	0.454545	0.987219	0	0	0	1	0	0	0	0	0	0	0
ADCY5	1	0	0.2	0	0.2	0.454545	0.987219	0	0	0	1	0	0	0	0	0	0	0
ADGRD1	1	0	0.2	0	0.2	0.454545	0.987219	0	1	0	0	0	0	0	0	0	0	0
ADGRG4	1	0	0.2	0	0.2	0.454545	0.987219	0	0	0	0	1	0	0	0	0	0	0
ADH5	1	0	0.2	0	0.2	0.454545	0.987219	0	0	0	0	1	0	0	0	0	0	0
ADH6	1	0	0.2	0	0.2	0.454545	0.987219	0	0	1	0	0	0	0	0	0	0	0
ADRA2A	1	0	0.2	0	0.2	0.454545	0.987219	0	1	0	0	0	0	0	0	0	0	0
AEN	1	0	0.2	0	0.2	0.454545	0.987219	1	0	0	0	0	0	0	0	0	0	0
AFAP1	1	0	0.2	0	0.2	0.454545	0.987219	0	0	0	0	1	0	0	0	0	0	0
AFF1	1	0	0.2	0	0.2	0.454545	0.987219	0	0	0	1	0	0	0	0	0	0	0
AFF3	1	0	0.2	0	0.2	0.454545	0.987219	0	1	0	0	0	0	0	0	0	0	0
AFM	1	0	0.2	0	0.2	0.454545	0.987219	0	1	0	0	0	0	0	0	0	0	0
AGAP3	1	0	0.2	0	0.2	0.454545	0.987219	0	1	0	0	0	0	0	0	0	0	0
AGGF1	1	0	0.2	0	0.2	0.454545	0.987219	1	0	0	0	0	0	0	0	0	0	0
AGPAT3	1	0	0.2	0	0.2	0.454545	0.987219	0	0	0	1	0	0	0	0	0	0	0
AGXT2	1	0	0.2	0	0.2	0.454545	0.987219	0	1	0	0	0	0	0	0	0	0	0
AHCYL1	1	0	0.2	0	0.2	0.454545	0.987219	0	1	0	0	0	0	0	0	0	0	0
AIF1L	1	0	0.2	0	0.2	0.454545	0.987219	0	0	0	1	0	0	0	0	0	0	0
AJAP1	1	0	0.2	0	0.2	0.454545	0.987219	1	0	0	0	0	0	0	0	0	0	0
AKAP3	1	0	0.2	0	0.2	0.454545	0.987219	0	0	0	0	1	0	0	0	0	0	0
AKAP8	1	0	0.2	0	0.2	0.454545	0.987219	0	0	0	0	1	0	0	0	0	0	0
AKR7A2	1	0	0.2	0	0.2	0.454545	0.987219	0	1	0	0	0	0	0	0	0	0	0
AKR7A3	1	0	0.2	0	0.2	0.454545	0.987219	0	0	0	0	1	0	0	0	0	0	0
ALDH4A1	1	0	0.2	0	0.2	0.454545	0.987219	0	1	0	0	0	0	0	0	0	0	0
ALK	1	0	0.2	0	0.2	0.454545	0.987219	0	1	0	0	0	0	0	0	0	0	0
ALKBH1	1	0	0.2	0	0.2	0.454545	0.987219	0	1	0	0	0	0	0	0	0	0	0
ALKBH6	1	0	0.2	0	0.2	0.454545	0.987219	0	1	0	0	0	0	0	0	0	0	0
ALMS1	1	0	0.2	0	0.2	0.454545	0.987219	0	0	0	0	1	0	0	0	0	0	0
ALPL	1	0	0.2	0	0.2	0.454545	0.987219	0	0	0	1	0	0	0	0	0	0	0
ALS2	1	0	0.2	0	0.2	0.454545	0.987219	0	1	0	0	0	0	0	0	0	0	0
AMBN	1	0	0.2	0	0.2	0.454545	0.987219	0	0	0	1	0	0	0	0	0	0	0
AMER1	1	0	0.2	0	0.2	0.454545	0.987219	0	0	0	0	1	0	0	0	0	0	0
AMER2	1	0	0.2	0	0.2	0.454545	0.987219	1	0	0	0	0	0	0	0	0	0	0
AMER3	1	0	0.2	0	0.2	0.454545	0.987219	0	0	0	1	0	0	0	0	0	0	0
AMPH	1	0	0.2	0	0.2	0.454545	0.987219	1	0	0	0	0	0	0	0	0	0	0
AMTN	1	0	0.2	0	0.2	0.454545	0.987219	0	1	0	0	0	0	0	0	0	0	0
AMY2A	1	0	0.2	0	0.2	0.454545	0.987219	0	1	0	0	0	0	0	0	0	0	0
ANGPT4	1	0	0.2	0	0.2	0.454545	0.987219	0	1	0	0	0	0	0	0	0	0	0
ANGPTL3	1	0	0.2	0	0.2	0.454545	0.987219	0	0	0	1	0	0	0	0	0	0	0
ANGPTL5	1	0	0.2	0	0.2	0.454545	0.987219	0	0	0	1	0	0	0	0	0	0	0
ANKAR	1	0	0.2	0	0.2	0.454545	0.987219	0	0	0	1	0	0	0	0	0	0	0
ANKDD1A	1	0	0.2	0	0.2	0.454545	0.987219	0	1	0	0	0	0	0	0	0	0	0
ANKDD1B	1	0	0.2	0	0.2	0.454545	0.987219	0	0	1	0	0	0	0	0	0	0	0
ANKEF1	1	0	0.2	0	0.2	0.454545	0.987219	0	1	0	0	0	0	0	0	0	0	0
ANKK1	1	0	0.2	0	0.2	0.454545	0.987219	0	1	0	0	0	0	0	0	0	0	0
ANKMY1	1	0	0.2	0	0.2	0.454545	0.987219	0	1	0	0	0	0	0	0	0	0	0
ANKRD30B	1	0	0.2	0	0.2	0.454545	0.987219	0	1	0	0	0	0	0	0	0	0	0
ANKRD36B	1	0	0.2	0	0.2	0.454545	0.987219	0	0	1	0	0	0	0	0	0	0	0
ANKRD63	1	0	0.2	0	0.2	0.454545	0.987219	0	0	0	0	1	0	0	0	0	0	0
ANKRD7	1	0	0.2	0	0.2	0.454545	0.987219	0	1	0	0	0	0	0	0	0	0	0
ANKRD9	1	0	0.2	0	0.2	0.454545	0.987219	0	0	0	0	1	0	0	0	0	0	0
ANO1	1	0	0.2	0	0.2	0.454545	0.987219	0	0	0	1	0	0	0	0	0	0	0
ANO10	1	0	0.2	0	0.2	0.454545	0.987219	0	0	1	0	0	0	0	0	0	0	0
ANXA2	1	0	0.2	0	0.2	0.454545	0.987219	0	1	0	0	0	0	0	0	0	0	0
ANXA3	1	0	0.2	0	0.2	0.454545	0.987219	0	0	0	1	0	0	0	0	0	0	0
ANXA8	1	0	0.2	0	0.2	0.454545	0.987219	0	1	0	0	0	0	0	0	0	0	0
AOC1	1	0	0.2	0	0.2	0.454545	0.987219	0	0	0	1	0	0	0	0	0	0	0
AP3D1	1	0	0.2	0	0.2	0.454545	0.987219	0	0	1	0	0	0	0	0	0	0	0
AP5B1	1	0	0.2	0	0.2	0.454545	0.987219	0	1	0	0	0	0	0	0	0	0	0
APBB2	1	0	0.2	0	0.2	0.454545	0.987219	1	0	0	0	0	0	0	0	0	0	0
APLF	1	0	0.2	0	0.2	0.454545	0.987219	0	1	0	0	0	0	0	0	0	0	0
APOA2	1	0	0.2	0	0.2	0.454545	0.987219	0	0	0	1	0	0	0	0	0	0	0
APOBEC3B	1	0	0.2	0	0.2	0.454545	0.987219	0	0	1	0	0	0	0	0	0	0	0
AQP10	1	0	0.2	0	0.2	0.454545	0.987219	0	0	0	1	0	0	0	0	0	0	0
AQP9	1	0	0.2	0	0.2	0.454545	0.987219	0	1	0	0	0	0	0	0	0	0	0
AQR	1	0	0.2	0	0.2	0.454545	0.987219	0	0	0	1	0	0	0	0	0	0	0
ARAF	1	0	0.2	0	0.2	0.454545	0.987219	0	0	1	0	0	0	0	0	0	0	0
ARAP1	1	0	0.2	0	0.2	0.454545	0.987219	0	1	0	0	0	0	0	0	0	0	0
ARCN1	1	0	0.2	0	0.2	0.454545	0.987219	0	0	0	0	1	0	0	0	0	0	0
ARFGAP1	1	0	0.2	0	0.2	0.454545	0.987219	0	0	0	0	1	0	0	0	0	0	0
ARFIP2	1	0	0.2	0	0.2	0.454545	0.987219	1	0	0	0	0	0	0	0	0	0	0
ARHGAP11A	1	0	0.2	0	0.2	0.454545	0.987219	0	0	0	0	1	0	0	0	0	0	0
ARHGAP26	1	0	0.2	0	0.2	0.454545	0.987219	1	0	0	0	0	0	0	0	0	0	0
ARHGAP36	1	0	0.2	0	0.2	0.454545	0.987219	0	1	0	0	0	0	0	0	0	0	0
ARHGAP4	1	0	0.2	0	0.2	0.454545	0.987219	0	0	0	0	1	0	0	0	0	0	0
ARHGAP6	1	0	0.2	0	0.2	0.454545	0.987219	0	0	1	0	0	0	0	0	0	0	0
ARHGEF10	1	0	0.2	0	0.2	0.454545	0.987219	0	1	0	0	0	0	0	0	0	0	0
ARHGEF11	1	0	0.2	0	0.2	0.454545	0.987219	0	0	0	0	1	0	0	0	0	0	0
ARHGEF15	1	0	0.2	0	0.2	0.454545	0.987219	0	0	0	0	1	0	0	0	0	0	0
ARHGEF37	1	0	0.2	0	0.2	0.454545	0.987219	0	1	0	0	0	0	0	0	0	0	0
ARHGEF40	1	0	0.2	0	0.2	0.454545	0.987219	0	1	0	0	0	0	0	0	0	0	0
ARID1A	1	0	0.2	0	0.2	0.454545	0.987219	0	0	1	0	0	0	0	0	0	0	0
ARID4B	1	0	0.2	0	0.2	0.454545	0.987219	0	0	1	0	0	0	0	0	0	0	0
ARIH2	1	0	0.2	0	0.2	0.454545	0.987219	0	1	0	0	0	0	0	0	0	0	0
ARL6IP6	1	0	0.2	0	0.2	0.454545	0.987219	0	1	0	0	0	0	0	0	0	0	0
ARMC4	1	0	0.2	0	0.2	0.454545	0.987219	0	0	1	0	0	0	0	0	0	0	0
ARMC8	1	0	0.2	0	0.2	0.454545	0.987219	0	1	0	0	0	0	0	0	0	0	0
ARVCF	1	0	0.2	0	0.2	0.454545	0.987219	0	1	0	0	0	0	0	0	0	0	0
ASAP1	1	0	0.2	0	0.2	0.454545	0.987219	0	1	0	0	0	0	0	0	0	0	0
ASB10	1	0	0.2	0	0.2	0.454545	0.987219	0	1	0	0	0	0	0	0	0	0	0
ASB16	1	0	0.2	0	0.2	0.454545	0.987219	0	1	0	0	0	0	0	0	0	0	0
ASH1L	1	0	0.2	0	0.2	0.454545	0.987219	0	0	1	0	0	0	0	0	0	0	0
ASIC5	1	0	0.2	0	0.2	0.454545	0.987219	0	0	1	0	0	0	0	0	0	0	0
ASNSD1	1	0	0.2	0	0.2	0.454545	0.987219	0	1	0	0	0	0	0	0	0	0	0
ASPA	1	0	0.2	0	0.2	0.454545	0.987219	0	1	0	0	0	0	0	0	0	0	0
ASXL1	1	0	0.2	0	0.2	0.454545	0.987219	0	1	0	0	0	0	0	0	0	0	0
ASZ1	1	0	0.2	0	0.2	0.454545	0.987219	0	0	0	1	0	0	0	0	0	0	0
ATAD2	1	0	0.2	0	0.2	0.454545	0.987219	0	1	0	0	0	0	0	0	0	0	0
ATF1	1	0	0.2	0	0.2	0.454545	0.987219	1	0	0	0	0	0	0	0	0	0	0
ATG9A	1	0	0.2	0	0.2	0.454545	0.987219	0	1	0	0	0	0	0	0	0	0	0
ATP10A	1	0	0.2	0	0.2	0.454545	0.987219	0	1	0	0	0	0	0	0	0	0	0
ATP10D	1	0	0.2	0	0.2	0.454545	0.987219	0	0	1	0	0	0	0	0	0	0	0
ATP13A5	1	0	0.2	0	0.2	0.454545	0.987219	0	0	0	1	0	0	0	0	0	0	0
ATP1A2	1	0	0.2	0	0.2	0.454545	0.987219	0	1	0	0	0	0	0	0	0	0	0
ATP1B2	1	0	0.2	0	0.2	0.454545	0.987219	0	1	0	0	0	0	0	0	0	0	0
ATP1B4	1	0	0.2	0	0.2	0.454545	0.987219	0	1	0	0	0	0	0	0	0	0	0
ATP2A1	1	0	0.2	0	0.2	0.454545	0.987219	0	0	0	1	0	0	0	0	0	0	0
ATP2B2	1	0	0.2	0	0.2	0.454545	0.987219	0	0	0	1	0	0	0	0	0	0	0
ATP5SL	1	0	0.2	0	0.2	0.454545	0.987219	0	1	0	0	0	0	0	0	0	0	0
ATP6V1C2	1	0	0.2	0	0.2	0.454545	0.987219	0	1	0	0	0	0	0	0	0	0	0
ATP7B	1	0	0.2	0	0.2	0.454545	0.987219	0	1	0	0	0	0	0	0	0	0	0
ATP8B1	1	0	0.2	0	0.2	0.454545	0.987219	0	1	0	0	0	0	0	0	0	0	0
ATRIP	1	0	0.2	0	0.2	0.454545	0.987219	0	0	1	0	0	0	0	0	0	0	0
ATRN	1	0	0.2	0	0.2	0.454545	0.987219	0	1	0	0	0	0	0	0	0	0	0
ATXN2	1	0	0.2	0	0.2	0.454545	0.987219	0	0	0	0	1	0	0	0	0	0	0
ATXN7L3	1	0	0.2	0	0.2	0.454545	0.987219	0	0	0	1	0	0	0	0	0	0	0
AVPR1B	1	0	0.2	0	0.2	0.454545	0.987219	1	0	0	0	0	0	0	0	0	0	0
AVPR2	1	0	0.2	0	0.2	0.454545	0.987219	0	1	0	0	0	0	0	0	0	0	0
AXIN1	1	0	0.2	0	0.2	0.454545	0.987219	0	0	0	0	1	0	0	0	0	0	0
AXL	1	0	0.2	0	0.2	0.454545	0.987219	0	1	0	0	0	0	0	0	0	0	0
B3GALT5	1	0	0.2	0	0.2	0.454545	0.987219	0	1	0	0	0	0	0	0	0	0	0
B3GLCT	1	0	0.2	0	0.2	0.454545	0.987219	0	0	1	0	0	0	0	0	0	0	0
B4GALNT2	1	0	0.2	0	0.2	0.454545	0.987219	0	0	0	1	0	0	0	0	0	0	0
B4GALT1	1	0	0.2	0	0.2	0.454545	0.987219	0	0	0	0	1	0	0	0	0	0	0
B4GALT4	1	0	0.2	0	0.2	0.454545	0.987219	0	1	0	0	0	0	0	0	0	0	0
BAG5	1	0	0.2	0	0.2	0.454545	0.987219	0	1	0	0	0	0	0	0	0	0	0
BAHD1	1	0	0.2	0	0.2	0.454545	0.987219	0	0	0	0	1	0	0	0	0	0	0
BAIAP2L2	1	0	0.2	0	0.2	0.454545	0.987219	0	1	0	0	0	0	0	0	0	0	0
BBOX1	1	0	0.2	0	0.2	0.454545	0.987219	1	0	0	0	0	0	0	0	0	0	0
BCAN	1	0	0.2	0	0.2	0.454545	0.987219	0	0	0	1	0	0	0	0	0	0	0
BCL6	1	0	0.2	0	0.2	0.454545	0.987219	0	0	0	1	0	0	0	0	0	0	0
BECN2	1	0	0.2	0	0.2	0.454545	0.987219	0	0	1	0	0	0	0	0	0	0	0
BEND2	1	0	0.2	0	0.2	0.454545	0.987219	0	0	0	0	1	0	0	0	0	0	0
BEND6	1	0	0.2	0	0.2	0.454545	0.987219	0	1	0	0	0	0	0	0	0	0	0
BEND7	1	0	0.2	0	0.2	0.454545	0.987219	0	1	0	0	0	0	0	0	0	0	0
BLNK	1	0	0.2	0	0.2	0.454545	0.987219	0	1	0	0	0	0	0	0	0	0	0
BMP2	1	0	0.2	0	0.2	0.454545	0.987219	0	1	0	0	0	0	0	0	0	0	0
BMP5	1	0	0.2	0	0.2	0.454545	0.987219	0	0	0	0	1	0	0	0	0	0	0
BNC2	1	0	0.2	0	0.2	0.454545	0.987219	0	0	0	0	1	0	0	0	0	0	0
BOK	1	0	0.2	0	0.2	0.454545	0.987219	0	0	0	0	1	0	0	0	0	0	0
BORA	1	0	0.2	0	0.2	0.454545	0.987219	0	0	1	0	0	0	0	0	0	0	0
BORCS8-MEF2B	1	0	0.2	0	0.2	0.454545	0.987219	0	1	0	0	0	0	0	0	0	0	0
BPIFC	1	0	0.2	0	0.2	0.454545	0.987219	0	1	0	0	0	0	0	0	0	0	0
BRD9	1	0	0.2	0	0.2	0.454545	0.987219	0	0	0	0	1	0	0	0	0	0	0
BRDT	1	0	0.2	0	0.2	0.454545	0.987219	0	1	0	0	0	0	0	0	0	0	0
BRF1	1	0	0.2	0	0.2	0.454545	0.987219	0	0	0	0	1	0	0	0	0	0	0
BRS3	1	0	0.2	0	0.2	0.454545	0.987219	0	1	0	0	0	0	0	0	0	0	0
BRSK1	1	0	0.2	0	0.2	0.454545	0.987219	0	0	0	0	1	0	0	0	0	0	0
BRWD3	1	0	0.2	0	0.2	0.454545	0.987219	0	1	0	0	0	0	0	0	0	0	0
BSN	1	0	0.2	0	0.2	0.454545	0.987219	0	0	0	0	1	0	0	0	0	0	0
BTBD7	1	0	0.2	0	0.2	0.454545	0.987219	0	0	0	0	1	0	0	0	0	0	0
BTK	1	0	0.2	0	0.2	0.454545	0.987219	0	1	0	0	0	0	0	0	0	0	0
BTLA	1	0	0.2	0	0.2	0.454545	0.987219	0	1	0	0	0	0	0	0	0	0	0
BTNL2	1	0	0.2	0	0.2	0.454545	0.987219	0	1	0	0	0	0	0	0	0	0	0
BTNL8	1	0	0.2	0	0.2	0.454545	0.987219	0	0	0	0	1	0	0	0	0	0	0
C10orf90	1	0	0.2	0	0.2	0.454545	0.987219	0	1	0	0	0	0	0	0	0	0	0
C11orf95	1	0	0.2	0	0.2	0.454545	0.987219	0	0	0	0	1	0	0	0	0	0	0
C12orf50	1	0	0.2	0	0.2	0.454545	0.987219	0	0	0	1	0	0	0	0	0	0	0
C14orf80	1	0	0.2	0	0.2	0.454545	0.987219	0	1	0	0	0	0	0	0	0	0	0
C16orf92	1	0	0.2	0	0.2	0.454545	0.987219	0	1	0	0	0	0	0	0	0	0	0
C17orf74	1	0	0.2	0	0.2	0.454545	0.987219	0	1	0	0	0	0	0	0	0	0	0
C19orf38	1	0	0.2	0	0.2	0.454545	0.987219	0	0	1	0	0	0	0	0	0	0	0
C1orf158	1	0	0.2	0	0.2	0.454545	0.987219	0	0	0	1	0	0	0	0	0	0	0
C1orf216	1	0	0.2	0	0.2	0.454545	0.987219	0	1	0	0	0	0	0	0	0	0	0
C1orf74	1	0	0.2	0	0.2	0.454545	0.987219	0	0	0	0	1	0	0	0	0	0	0
C1QTNF2	1	0	0.2	0	0.2	0.454545	0.987219	0	0	0	1	0	0	0	0	0	0	0
C20orf141	1	0	0.2	0	0.2	0.454545	0.987219	0	1	0	0	0	0	0	0	0	0	0
C20orf194	1	0	0.2	0	0.2	0.454545	0.987219	0	1	0	0	0	0	0	0	0	0	0
C20orf196	1	0	0.2	0	0.2	0.454545	0.987219	0	1	0	0	0	0	0	0	0	0	0
C2orf61	1	0	0.2	0	0.2	0.454545	0.987219	0	1	0	0	0	0	0	0	0	0	0
C3orf36	1	0	0.2	0	0.2	0.454545	0.987219	0	0	0	0	1	0	0	0	0	0	0
C3orf52	1	0	0.2	0	0.2	0.454545	0.987219	0	0	0	0	1	0	0	0	0	0	0
C5orf30	1	0	0.2	0	0.2	0.454545	0.987219	0	1	0	0	0	0	0	0	0	0	0
C6	1	0	0.2	0	0.2	0.454545	0.987219	1	0	0	0	0	0	0	0	0	0	0
C6orf62	1	0	0.2	0	0.2	0.454545	0.987219	0	1	0	0	0	0	0	0	0	0	0
C7orf31	1	0	0.2	0	0.2	0.454545	0.987219	0	1	0	0	0	0	0	0	0	0	0
C7orf55-LUC7L2	1	0	0.2	0	0.2	0.454545	0.987219	0	0	1	0	0	0	0	0	0	0	0
C8orf34	1	0	0.2	0	0.2	0.454545	0.987219	0	0	0	0	1	0	0	0	0	0	0
C8orf44-SGK3	1	0	0.2	0	0.2	0.454545	0.987219	0	0	0	1	0	0	0	0	0	0	0
C9orf57	1	0	0.2	0	0.2	0.454545	0.987219	1	0	0	0	0	0	0	0	0	0	0
CA4	1	0	0.2	0	0.2	0.454545	0.987219	0	1	0	0	0	0	0	0	0	0	0
CA9	1	0	0.2	0	0.2	0.454545	0.987219	0	1	0	0	0	0	0	0	0	0	0
CABLES2	1	0	0.2	0	0.2	0.454545	0.987219	0	0	0	1	0	0	0	0	0	0	0
CABYR	1	0	0.2	0	0.2	0.454545	0.987219	0	0	1	0	0	0	0	0	0	0	0
CACHD1	1	0	0.2	0	0.2	0.454545	0.987219	0	0	0	1	0	0	0	0	0	0	0
CACNA1S	1	0	0.2	0	0.2	0.454545	0.987219	0	1	0	0	0	0	0	0	0	0	0
CACNB2	1	0	0.2	0	0.2	0.454545	0.987219	0	0	0	0	1	0	0	0	0	0	0
CACNB4	1	0	0.2	0	0.2	0.454545	0.987219	0	1	0	0	0	0	0	0	0	0	0
CADM2	1	0	0.2	0	0.2	0.454545	0.987219	0	1	0	0	0	0	0	0	0	0	0
CAGE1	1	0	0.2	0	0.2	0.454545	0.987219	1	0	0	0	0	0	0	0	0	0	0
CALB2	1	0	0.2	0	0.2	0.454545	0.987219	0	1	0	0	0	0	0	0	0	0	0
CAMK2D	1	0	0.2	0	0.2	0.454545	0.987219	0	1	0	0	0	0	0	0	0	0	0
CAP2	1	0	0.2	0	0.2	0.454545	0.987219	1	0	0	0	0	0	0	0	0	0	0
CAPN10	1	0	0.2	0	0.2	0.454545	0.987219	0	1	0	0	0	0	0	0	0	0	0
CAPRIN2	1	0	0.2	0	0.2	0.454545	0.987219	0	0	0	0	1	0	0	0	0	0	0
CARD19	1	0	0.2	0	0.2	0.454545	0.987219	0	1	0	0	0	0	0	0	0	0	0
CARD6	1	0	0.2	0	0.2	0.454545	0.987219	0	0	0	1	0	0	0	0	0	0	0
CARMIL3	1	0	0.2	0	0.2	0.454545	0.987219	0	0	0	0	1	0	0	0	0	0	0
CARS2	1	0	0.2	0	0.2	0.454545	0.987219	0	0	0	0	1	0	0	0	0	0	0
CASP2	1	0	0.2	0	0.2	0.454545	0.987219	0	1	0	0	0	0	0	0	0	0	0
CASP5	1	0	0.2	0	0.2	0.454545	0.987219	0	1	0	0	0	0	0	0	0	0	0
CASP8AP2	1	0	0.2	0	0.2	0.454545	0.987219	0	0	1	0	0	0	0	0	0	0	0
CASZ1	1	0	0.2	0	0.2	0.454545	0.987219	0	0	0	0	1	0	0	0	0	0	0
CBWD5	1	0	0.2	0	0.2	0.454545	0.987219	0	1	0	0	0	0	0	0	0	0	0
CBX4	1	0	0.2	0	0.2	0.454545	0.987219	0	1	0	0	0	0	0	0	0	0	0
CC2D2A	1	0	0.2	0	0.2	0.454545	0.987219	0	1	0	0	0	0	0	0	0	0	0
CCDC144NL	1	0	0.2	0	0.2	0.454545	0.987219	0	1	0	0	0	0	0	0	0	0	0
CCDC163	1	0	0.2	0	0.2	0.454545	0.987219	0	1	0	0	0	0	0	0	0	0	0
CCDC24	1	0	0.2	0	0.2	0.454545	0.987219	0	0	0	0	1	0	0	0	0	0	0
CCDC27	1	0	0.2	0	0.2	0.454545	0.987219	0	1	0	0	0	0	0	0	0	0	0
CCDC30	1	0	0.2	0	0.2	0.454545	0.987219	0	0	1	0	0	0	0	0	0	0	0
CCDC42	1	0	0.2	0	0.2	0.454545	0.987219	1	0	0	0	0	0	0	0	0	0	0
CCDC57	1	0	0.2	0	0.2	0.454545	0.987219	0	1	0	0	0	0	0	0	0	0	0
CCDC63	1	0	0.2	0	0.2	0.454545	0.987219	0	0	0	1	0	0	0	0	0	0	0
CCDC68	1	0	0.2	0	0.2	0.454545	0.987219	0	1	0	0	0	0	0	0	0	0	0
CCDC80	1	0	0.2	0	0.2	0.454545	0.987219	1	0	0	0	0	0	0	0	0	0	0
CCDC85A	1	0	0.2	0	0.2	0.454545	0.987219	0	0	0	1	0	0	0	0	0	0	0
CCDC89	1	0	0.2	0	0.2	0.454545	0.987219	1	0	0	0	0	0	0	0	0	0	0
CCDC91	1	0	0.2	0	0.2	0.454545	0.987219	0	0	0	1	0	0	0	0	0	0	0
CCL26	1	0	0.2	0	0.2	0.454545	0.987219	0	0	0	0	1	0	0	0	0	0	0
CCL28	1	0	0.2	0	0.2	0.454545	0.987219	0	0	0	0	1	0	0	0	0	0	0
CCNE1	1	0	0.2	0	0.2	0.454545	0.987219	0	1	0	0	0	0	0	0	0	0	0
CCNI	1	0	0.2	0	0.2	0.454545	0.987219	0	1	0	0	0	0	0	0	0	0	0
CCNO	1	0	0.2	0	0.2	0.454545	0.987219	0	1	0	0	0	0	0	0	0	0	0
CCP110	1	0	0.2	0	0.2	0.454545	0.987219	0	1	0	0	0	0	0	0	0	0	0
CCS	1	0	0.2	0	0.2	0.454545	0.987219	0	0	0	1	0	0	0	0	0	0	0
CD101	1	0	0.2	0	0.2	0.454545	0.987219	1	0	0	0	0	0	0	0	0	0	0
CD180	1	0	0.2	0	0.2	0.454545	0.987219	0	0	0	1	0	0	0	0	0	0	0
CD19	1	0	0.2	0	0.2	0.454545	0.987219	0	1	0	0	0	0	0	0	0	0	0
CD207	1	0	0.2	0	0.2	0.454545	0.987219	0	0	1	0	0	0	0	0	0	0	0
CD22	1	0	0.2	0	0.2	0.454545	0.987219	0	0	0	1	0	0	0	0	0	0	0
CD63	1	0	0.2	0	0.2	0.454545	0.987219	0	1	0	0	0	0	0	0	0	0	0
CD8B	1	0	0.2	0	0.2	0.454545	0.987219	0	0	0	0	1	0	0	0	0	0	0
CD9	1	0	0.2	0	0.2	0.454545	0.987219	0	0	0	1	0	0	0	0	0	0	0
CDC14A	1	0	0.2	0	0.2	0.454545	0.987219	1	0	0	0	0	0	0	0	0	0	0
CDC26	1	0	0.2	0	0.2	0.454545	0.987219	1	0	0	0	0	0	0	0	0	0	0
CDC42EP4	1	0	0.2	0	0.2	0.454545	0.987219	0	0	1	0	0	0	0	0	0	0	0
CDCA2	1	0	0.2	0	0.2	0.454545	0.987219	0	0	0	1	0	0	0	0	0	0	0
CDCA8	1	0	0.2	0	0.2	0.454545	0.987219	0	1	0	0	0	0	0	0	0	0	0
CDH1	1	0	0.2	0	0.2	0.454545	0.987219	0	0	1	0	0	0	0	0	0	0	0
CDH18	1	0	0.2	0	0.2	0.454545	0.987219	0	1	0	0	0	0	0	0	0	0	0
CDHR2	1	0	0.2	0	0.2	0.454545	0.987219	1	0	0	0	0	0	0	0	0	0	0
CDK1	1	0	0.2	0	0.2	0.454545	0.987219	0	0	0	0	1	0	0	0	0	0	0
CDK11B	1	0	0.2	0	0.2	0.454545	0.987219	0	0	1	0	0	0	0	0	0	0	0
CDK14	1	0	0.2	0	0.2	0.454545	0.987219	1	0	0	0	0	0	0	0	0	0	0
CDK2AP2	1	0	0.2	0	0.2	0.454545	0.987219	0	1	0	0	0	0	0	0	0	0	0
CDKAL1	1	0	0.2	0	0.2	0.454545	0.987219	0	1	0	0	0	0	0	0	0	0	0
CDKL5	1	0	0.2	0	0.2	0.454545	0.987219	0	0	1	0	0	0	0	0	0	0	0
CDNF	1	0	0.2	0	0.2	0.454545	0.987219	0	0	0	1	0	0	0	0	0	0	0
CDON	1	0	0.2	0	0.2	0.454545	0.987219	0	1	0	0	0	0	0	0	0	0	0
CDR1	1	0	0.2	0	0.2	0.454545	0.987219	0	1	0	0	0	0	0	0	0	0	0
CDRT4	1	0	0.2	0	0.2	0.454545	0.987219	0	1	0	0	0	0	0	0	0	0	0
CECR5	1	0	0.2	0	0.2	0.454545	0.987219	0	0	0	1	0	0	0	0	0	0	0
CELSR2	1	0	0.2	0	0.2	0.454545	0.987219	0	0	0	1	0	0	0	0	0	0	0
CENPC	1	0	0.2	0	0.2	0.454545	0.987219	0	0	0	1	0	0	0	0	0	0	0
CENPJ	1	0	0.2	0	0.2	0.454545	0.987219	0	1	0	0	0	0	0	0	0	0	0
CEP104	1	0	0.2	0	0.2	0.454545	0.987219	0	0	0	1	0	0	0	0	0	0	0
CEP112	1	0	0.2	0	0.2	0.454545	0.987219	0	1	0	0	0	0	0	0	0	0	0
CEP135	1	0	0.2	0	0.2	0.454545	0.987219	0	0	1	0	0	0	0	0	0	0	0
CEP162	1	0	0.2	0	0.2	0.454545	0.987219	0	1	0	0	0	0	0	0	0	0	0
CEP170B	1	0	0.2	0	0.2	0.454545	0.987219	0	1	0	0	0	0	0	0	0	0	0
CEP295NL	1	0	0.2	0	0.2	0.454545	0.987219	0	0	1	0	0	0	0	0	0	0	0
CEP85	1	0	0.2	0	0.2	0.454545	0.987219	0	0	0	1	0	0	0	0	0	0	0
CEP85L	1	0	0.2	0	0.2	0.454545	0.987219	0	0	0	1	0	0	0	0	0	0	0
CERS6	1	0	0.2	0	0.2	0.454545	0.987219	0	0	0	1	0	0	0	0	0	0	0
CES1	1	0	0.2	0	0.2	0.454545	0.987219	0	0	0	1	0	0	0	0	0	0	0
CFAP221	1	0	0.2	0	0.2	0.454545	0.987219	0	1	0	0	0	0	0	0	0	0	0
CFAP45	1	0	0.2	0	0.2	0.454545	0.987219	0	1	0	0	0	0	0	0	0	0	0
CFAP54	1	0	0.2	0	0.2	0.454545	0.987219	0	0	0	1	0	0	0	0	0	0	0
CFAP57	1	0	0.2	0	0.2	0.454545	0.987219	0	0	0	1	0	0	0	0	0	0	0
CFAP69	1	0	0.2	0	0.2	0.454545	0.987219	0	1	0	0	0	0	0	0	0	0	0
CFAP70	1	0	0.2	0	0.2	0.454545	0.987219	0	0	0	1	0	0	0	0	0	0	0
CFH	1	0	0.2	0	0.2	0.454545	0.987219	0	1	0	0	0	0	0	0	0	0	0
CFHR2	1	0	0.2	0	0.2	0.454545	0.987219	0	1	0	0	0	0	0	0	0	0	0
CFHR3	1	0	0.2	0	0.2	0.454545	0.987219	0	0	0	0	1	0	0	0	0	0	0
CGRRF1	1	0	0.2	0	0.2	0.454545	0.987219	0	0	0	1	0	0	0	0	0	0	0
CHAC2	1	0	0.2	0	0.2	0.454545	0.987219	0	1	0	0	0	0	0	0	0	0	0
CHD3	1	0	0.2	0	0.2	0.454545	0.987219	0	0	0	1	0	0	0	0	0	0	0
CHD6	1	0	0.2	0	0.2	0.454545	0.987219	0	0	0	0	1	0	0	0	0	0	0
CHFR	1	0	0.2	0	0.2	0.454545	0.987219	0	0	0	1	0	0	0	0	0	0	0
CHGA	1	0	0.2	0	0.2	0.454545	0.987219	0	1	0	0	0	0	0	0	0	0	0
CHIC2	1	0	0.2	0	0.2	0.454545	0.987219	0	0	0	1	0	0	0	0	0	0	0
CHPF	1	0	0.2	0	0.2	0.454545	0.987219	0	1	0	0	0	0	0	0	0	0	0
CHRM1	1	0	0.2	0	0.2	0.454545	0.987219	0	0	0	1	0	0	0	0	0	0	0
CHRNA2	1	0	0.2	0	0.2	0.454545	0.987219	0	0	1	0	0	0	0	0	0	0	0
CHRNA7	1	0	0.2	0	0.2	0.454545	0.987219	1	0	0	0	0	0	0	0	0	0	0
CHSY3	1	0	0.2	0	0.2	0.454545	0.987219	0	1	0	0	0	0	0	0	0	0	0
CIDEC	1	0	0.2	0	0.2	0.454545	0.987219	1	0	0	0	0	0	0	0	0	0	0
CILP	1	0	0.2	0	0.2	0.454545	0.987219	0	0	0	1	0	0	0	0	0	0	0
CIR1	1	0	0.2	0	0.2	0.454545	0.987219	0	0	0	1	0	0	0	0	0	0	0
CKAP2	1	0	0.2	0	0.2	0.454545	0.987219	0	0	0	1	0	0	0	0	0	0	0
CKAP4	1	0	0.2	0	0.2	0.454545	0.987219	0	0	1	0	0	0	0	0	0	0	0
CKAP5	1	0	0.2	0	0.2	0.454545	0.987219	0	1	0	0	0	0	0	0	0	0	0
CKM	1	0	0.2	0	0.2	0.454545	0.987219	1	0	0	0	0	0	0	0	0	0	0
CLCA2	1	0	0.2	0	0.2	0.454545	0.987219	0	1	0	0	0	0	0	0	0	0	0
CLCN1	1	0	0.2	0	0.2	0.454545	0.987219	0	0	0	1	0	0	0	0	0	0	0
CLCN6	1	0	0.2	0	0.2	0.454545	0.987219	1	0	0	0	0	0	0	0	0	0	0
CLEC18A	1	0	0.2	0	0.2	0.454545	0.987219	0	1	0	0	0	0	0	0	0	0	0
CLEC18C	1	0	0.2	0	0.2	0.454545	0.987219	0	0	1	0	0	0	0	0	0	0	0
CLEC4F	1	0	0.2	0	0.2	0.454545	0.987219	0	0	0	0	1	0	0	0	0	0	0
CLIC5	1	0	0.2	0	0.2	0.454545	0.987219	0	0	1	0	0	0	0	0	0	0	0
CLK2	1	0	0.2	0	0.2	0.454545	0.987219	0	0	0	0	1	0	0	0	0	0	0
CLRN3	1	0	0.2	0	0.2	0.454545	0.987219	0	1	0	0	0	0	0	0	0	0	0
CLSTN2	1	0	0.2	0	0.2	0.454545	0.987219	0	0	0	1	0	0	0	0	0	0	0
CLSTN3	1	0	0.2	0	0.2	0.454545	0.987219	0	1	0	0	0	0	0	0	0	0	0
CLU	1	0	0.2	0	0.2	0.454545	0.987219	0	1	0	0	0	0	0	0	0	0	0
CMC4	1	0	0.2	0	0.2	0.454545	0.987219	0	0	0	0	1	0	0	0	0	0	0
CMPK2	1	0	0.2	0	0.2	0.454545	0.987219	0	0	1	0	0	0	0	0	0	0	0
CMTR2	1	0	0.2	0	0.2	0.454545	0.987219	0	1	0	0	0	0	0	0	0	0	0
CMYA5	1	0	0.2	0	0.2	0.454545	0.987219	0	1	0	0	0	0	0	0	0	0	0
CNBD2	1	0	0.2	0	0.2	0.454545	0.987219	0	1	0	0	0	0	0	0	0	0	0
CNDP1	1	0	0.2	0	0.2	0.454545	0.987219	0	1	0	0	0	0	0	0	0	0	0
CNGA2	1	0	0.2	0	0.2	0.454545	0.987219	0	0	0	1	0	0	0	0	0	0	0
CNPY2	1	0	0.2	0	0.2	0.454545	0.987219	0	0	0	1	0	0	0	0	0	0	0
CNR1	1	0	0.2	0	0.2	0.454545	0.987219	1	0	0	0	0	0	0	0	0	0	0
CNTLN	1	0	0.2	0	0.2	0.454545	0.987219	0	0	0	0	1	0	0	0	0	0	0
COL15A1	1	0	0.2	0	0.2	0.454545	0.987219	0	0	0	1	0	0	0	0	0	0	0
COL16A1	1	0	0.2	0	0.2	0.454545	0.987219	0	0	0	1	0	0	0	0	0	0	0
COL20A1	1	0	0.2	0	0.2	0.454545	0.987219	0	0	1	0	0	0	0	0	0	0	0
COL25A1	1	0	0.2	0	0.2	0.454545	0.987219	0	1	0	0	0	0	0	0	0	0	0
COL27A1	1	0	0.2	0	0.2	0.454545	0.987219	0	1	0	0	0	0	0	0	0	0	0
COL4A3	1	0	0.2	0	0.2	0.454545	0.987219	0	0	0	1	0	0	0	0	0	0	0
COL8A2	1	0	0.2	0	0.2	0.454545	0.987219	0	0	0	0	1	0	0	0	0	0	0
COPG1	1	0	0.2	0	0.2	0.454545	0.987219	0	0	0	1	0	0	0	0	0	0	0
CORIN	1	0	0.2	0	0.2	0.454545	0.987219	0	0	0	1	0	0	0	0	0	0	0
CORO7	1	0	0.2	0	0.2	0.454545	0.987219	0	0	0	0	1	0	0	0	0	0	0
CORO7-PAM16	1	0	0.2	0	0.2	0.454545	0.987219	0	0	0	0	1	0	0	0	0	0	0
COX15	1	0	0.2	0	0.2	0.454545	0.987219	1	0	0	0	0	0	0	0	0	0	0
CPA3	1	0	0.2	0	0.2	0.454545	0.987219	0	1	0	0	0	0	0	0	0	0	0
CPA4	1	0	0.2	0	0.2	0.454545	0.987219	0	0	0	0	1	0	0	0	0	0	0
CPAMD8	1	0	0.2	0	0.2	0.454545	0.987219	0	1	0	0	0	0	0	0	0	0	0
CPM	1	0	0.2	0	0.2	0.454545	0.987219	1	0	0	0	0	0	0	0	0	0	0
CPN1	1	0	0.2	0	0.2	0.454545	0.987219	0	0	0	0	1	0	0	0	0	0	0
CPSF1	1	0	0.2	0	0.2	0.454545	0.987219	0	0	1	0	0	0	0	0	0	0	0
CPSF6	1	0	0.2	0	0.2	0.454545	0.987219	0	0	0	1	0	0	0	0	0	0	0
CPT1A	1	0	0.2	0	0.2	0.454545	0.987219	0	0	0	0	1	0	0	0	0	0	0
CR1	1	0	0.2	0	0.2	0.454545	0.987219	0	1	0	0	0	0	0	0	0	0	0
CRABP1	1	0	0.2	0	0.2	0.454545	0.987219	0	0	0	1	0	0	0	0	0	0	0
CRB1	1	0	0.2	0	0.2	0.454545	0.987219	0	1	0	0	0	0	0	0	0	0	0
CSF2RA	1	0	0.2	0	0.2	0.454545	0.987219	0	0	0	0	1	0	0	0	0	0	0
CSN1S1	1	0	0.2	0	0.2	0.454545	0.987219	0	1	0	0	0	0	0	0	0	0	0
CSNK1E	1	0	0.2	0	0.2	0.454545	0.987219	0	0	1	0	0	0	0	0	0	0	0
CT47B1	1	0	0.2	0	0.2	0.454545	0.987219	0	1	0	0	0	0	0	0	0	0	0
CTAGE5	1	0	0.2	0	0.2	0.454545	0.987219	0	0	0	1	0	0	0	0	0	0	0
CTCFL	1	0	0.2	0	0.2	0.454545	0.987219	0	1	0	0	0	0	0	0	0	0	0
CTH	1	0	0.2	0	0.2	0.454545	0.987219	0	0	0	1	0	0	0	0	0	0	0
CTNNBIP1	1	0	0.2	0	0.2	0.454545	0.987219	0	0	0	0	1	0	0	0	0	0	0
CTPS1	1	0	0.2	0	0.2	0.454545	0.987219	0	1	0	0	0	0	0	0	0	0	0
CTSF	1	0	0.2	0	0.2	0.454545	0.987219	0	0	0	1	0	0	0	0	0	0	0
CTSZ	1	0	0.2	0	0.2	0.454545	0.987219	0	1	0	0	0	0	0	0	0	0	0
CTU2	1	0	0.2	0	0.2	0.454545	0.987219	0	1	0	0	0	0	0	0	0	0	0
CUL3	1	0	0.2	0	0.2	0.454545	0.987219	0	1	0	0	0	0	0	0	0	0	0
CUL7	1	0	0.2	0	0.2	0.454545	0.987219	0	0	0	0	1	0	0	0	0	0	0
CUX2	1	0	0.2	0	0.2	0.454545	0.987219	0	0	0	1	0	0	0	0	0	0	0
CXorf67	1	0	0.2	0	0.2	0.454545	0.987219	0	1	0	0	0	0	0	0	0	0	0
CYLC2	1	0	0.2	0	0.2	0.454545	0.987219	0	1	0	0	0	0	0	0	0	0	0
CYP11B1	1	0	0.2	0	0.2	0.454545	0.987219	0	1	0	0	0	0	0	0	0	0	0
CYP19A1	1	0	0.2	0	0.2	0.454545	0.987219	0	1	0	0	0	0	0	0	0	0	0
CYP4F2	1	0	0.2	0	0.2	0.454545	0.987219	0	1	0	0	0	0	0	0	0	0	0
CYP4F3	1	0	0.2	0	0.2	0.454545	0.987219	0	1	0	0	0	0	0	0	0	0	0
CYP4V2	1	0	0.2	0	0.2	0.454545	0.987219	0	1	0	0	0	0	0	0	0	0	0
CYR61	1	0	0.2	0	0.2	0.454545	0.987219	0	1	0	0	0	0	0	0	0	0	0
CYTH1	1	0	0.2	0	0.2	0.454545	0.987219	0	0	0	1	0	0	0	0	0	0	0
DACH2	1	0	0.2	0	0.2	0.454545	0.987219	0	0	0	1	0	0	0	0	0	0	0
DACT3	1	0	0.2	0	0.2	0.454545	0.987219	0	1	0	0	0	0	0	0	0	0	0
DAG1	1	0	0.2	0	0.2	0.454545	0.987219	0	0	1	0	0	0	0	0	0	0	0
DAGLA	1	0	0.2	0	0.2	0.454545	0.987219	1	0	0	0	0	0	0	0	0	0	0
DAP3	1	0	0.2	0	0.2	0.454545	0.987219	0	1	0	0	0	0	0	0	0	0	0
DAPK1	1	0	0.2	0	0.2	0.454545	0.987219	0	1	0	0	0	0	0	0	0	0	0
DARS	1	0	0.2	0	0.2	0.454545	0.987219	0	1	0	0	0	0	0	0	0	0	0
DBNL	1	0	0.2	0	0.2	0.454545	0.987219	1	0	0	0	0	0	0	0	0	0	0
DBT	1	0	0.2	0	0.2	0.454545	0.987219	0	0	0	0	1	0	0	0	0	0	0
DCAF10	1	0	0.2	0	0.2	0.454545	0.987219	0	0	0	1	0	0	0	0	0	0	0
DCAF12L1	1	0	0.2	0	0.2	0.454545	0.987219	1	0	0	0	0	0	0	0	0	0	0
DCAF4L1	1	0	0.2	0	0.2	0.454545	0.987219	0	1	0	0	0	0	0	0	0	0	0
DCAF5	1	0	0.2	0	0.2	0.454545	0.987219	1	0	0	0	0	0	0	0	0	0	0
DCAF8L1	1	0	0.2	0	0.2	0.454545	0.987219	0	0	0	1	0	0	0	0	0	0	0
DCC	1	0	0.2	0	0.2	0.454545	0.987219	0	1	0	0	0	0	0	0	0	0	0
DCLK3	1	0	0.2	0	0.2	0.454545	0.987219	1	0	0	0	0	0	0	0	0	0	0
DCLRE1A	1	0	0.2	0	0.2	0.454545	0.987219	0	0	0	0	1	0	0	0	0	0	0
DCP1A	1	0	0.2	0	0.2	0.454545	0.987219	0	0	0	1	0	0	0	0	0	0	0
DCSTAMP	1	0	0.2	0	0.2	0.454545	0.987219	0	0	0	0	1	0	0	0	0	0	0
DCUN1D4	1	0	0.2	0	0.2	0.454545	0.987219	0	0	0	1	0	0	0	0	0	0	0
DDC	1	0	0.2	0	0.2	0.454545	0.987219	0	0	0	0	1	0	0	0	0	0	0
DDI2	1	0	0.2	0	0.2	0.454545	0.987219	0	0	0	1	0	0	0	0	0	0	0
DDX24	1	0	0.2	0	0.2	0.454545	0.987219	0	1	0	0	0	0	0	0	0	0	0
DDX31	1	0	0.2	0	0.2	0.454545	0.987219	0	1	0	0	0	0	0	0	0	0	0
DDX51	1	0	0.2	0	0.2	0.454545	0.987219	0	0	0	0	1	0	0	0	0	0	0
DDX60	1	0	0.2	0	0.2	0.454545	0.987219	0	0	0	0	1	0	0	0	0	0	0
DEAF1	1	0	0.2	0	0.2	0.454545	0.987219	0	0	1	0	0	0	0	0	0	0	0
DEFB112	1	0	0.2	0	0.2	0.454545	0.987219	0	0	0	1	0	0	0	0	0	0	0
DEFB116	1	0	0.2	0	0.2	0.454545	0.987219	1	0	0	0	0	0	0	0	0	0	0
DENND1B	1	0	0.2	0	0.2	0.454545	0.987219	0	1	0	0	0	0	0	0	0	0	0
DEPDC1	1	0	0.2	0	0.2	0.454545	0.987219	0	0	0	1	0	0	0	0	0	0	0
DEPDC1B	1	0	0.2	0	0.2	0.454545	0.987219	0	0	1	0	0	0	0	0	0	0	0
DET1	1	0	0.2	0	0.2	0.454545	0.987219	1	0	0	0	0	0	0	0	0	0	0
DGKI	1	0	0.2	0	0.2	0.454545	0.987219	0	0	0	1	0	0	0	0	0	0	0
DGKK	1	0	0.2	0	0.2	0.454545	0.987219	0	0	1	0	0	0	0	0	0	0	0
DHRS4L2	1	0	0.2	0	0.2	0.454545	0.987219	0	0	1	0	0	0	0	0	0	0	0
DHRS9	1	0	0.2	0	0.2	0.454545	0.987219	0	1	0	0	0	0	0	0	0	0	0
DHTKD1	1	0	0.2	0	0.2	0.454545	0.987219	0	0	0	1	0	0	0	0	0	0	0
DHX32	1	0	0.2	0	0.2	0.454545	0.987219	0	0	1	0	0	0	0	0	0	0	0
DHX57	1	0	0.2	0	0.2	0.454545	0.987219	0	1	0	0	0	0	0	0	0	0	0
DIP2A	1	0	0.2	0	0.2	0.454545	0.987219	0	0	0	1	0	0	0	0	0	0	0
DIP2B	1	0	0.2	0	0.2	0.454545	0.987219	0	1	0	0	0	0	0	0	0	0	0
DKC1	1	0	0.2	0	0.2	0.454545	0.987219	0	1	0	0	0	0	0	0	0	0	0
DKK2	1	0	0.2	0	0.2	0.454545	0.987219	0	0	0	0	1	0	0	0	0	0	0
DLL3	1	0	0.2	0	0.2	0.454545	0.987219	0	1	0	0	0	0	0	0	0	0	0
DMKN	1	0	0.2	0	0.2	0.454545	0.987219	0	0	0	0	1	0	0	0	0	0	0
DMRT2	1	0	0.2	0	0.2	0.454545	0.987219	0	0	0	0	1	0	0	0	0	0	0
DNA2	1	0	0.2	0	0.2	0.454545	0.987219	1	0	0	0	0	0	0	0	0	0	0
DNAAF2	1	0	0.2	0	0.2	0.454545	0.987219	0	1	0	0	0	0	0	0	0	0	0
DNAAF5	1	0	0.2	0	0.2	0.454545	0.987219	0	0	0	0	1	0	0	0	0	0	0
DNAI2	1	0	0.2	0	0.2	0.454545	0.987219	0	0	0	1	0	0	0	0	0	0	0
DNAJA4	1	0	0.2	0	0.2	0.454545	0.987219	0	1	0	0	0	0	0	0	0	0	0
DNAJC25-GNG10	1	0	0.2	0	0.2	0.454545	0.987219	0	0	0	0	1	0	0	0	0	0	0
DNAJC5B	1	0	0.2	0	0.2	0.454545	0.987219	1	0	0	0	0	0	0	0	0	0	0
DNAJC6	1	0	0.2	0	0.2	0.454545	0.987219	0	0	0	0	1	0	0	0	0	0	0
DNASE1	1	0	0.2	0	0.2	0.454545	0.987219	0	1	0	0	0	0	0	0	0	0	0
DNASE1L1	1	0	0.2	0	0.2	0.454545	0.987219	0	1	0	0	0	0	0	0	0	0	0
DOCK7	1	0	0.2	0	0.2	0.454545	0.987219	1	0	0	0	0	0	0	0	0	0	0
DOK5	1	0	0.2	0	0.2	0.454545	0.987219	1	0	0	0	0	0	0	0	0	0	0
DOK6	1	0	0.2	0	0.2	0.454545	0.987219	0	1	0	0	0	0	0	0	0	0	0
DOPEY1	1	0	0.2	0	0.2	0.454545	0.987219	0	0	0	1	0	0	0	0	0	0	0
DPP8	1	0	0.2	0	0.2	0.454545	0.987219	0	1	0	0	0	0	0	0	0	0	0
DPY19L3	1	0	0.2	0	0.2	0.454545	0.987219	0	0	0	0	1	0	0	0	0	0	0
DQX1	1	0	0.2	0	0.2	0.454545	0.987219	0	0	0	1	0	0	0	0	0	0	0
DROSHA	1	0	0.2	0	0.2	0.454545	0.987219	0	0	0	1	0	0	0	0	0	0	0
DSCAM	1	0	0.2	0	0.2	0.454545	0.987219	0	1	0	0	0	0	0	0	0	0	0
DSCAML1	1	0	0.2	0	0.2	0.454545	0.987219	0	0	0	0	1	0	0	0	0	0	0
DSCR4	1	0	0.2	0	0.2	0.454545	0.987219	0	0	0	1	0	0	0	0	0	0	0
DSG1	1	0	0.2	0	0.2	0.454545	0.987219	0	0	1	0	0	0	0	0	0	0	0
DSG4	1	0	0.2	0	0.2	0.454545	0.987219	0	1	0	0	0	0	0	0	0	0	0
DSTYK	1	0	0.2	0	0.2	0.454545	0.987219	0	0	1	0	0	0	0	0	0	0	0
DTWD2	1	0	0.2	0	0.2	0.454545	0.987219	1	0	0	0	0	0	0	0	0	0	0
DUSP2	1	0	0.2	0	0.2	0.454545	0.987219	0	0	0	1	0	0	0	0	0	0	0
DYM	1	0	0.2	0	0.2	0.454545	0.987219	0	0	1	0	0	0	0	0	0	0	0
DYNC1H1	1	0	0.2	0	0.2	0.454545	0.987219	0	0	0	1	0	0	0	0	0	0	0
EARS2	1	0	0.2	0	0.2	0.454545	0.987219	0	0	1	0	0	0	0	0	0	0	0
ECT2	1	0	0.2	0	0.2	0.454545	0.987219	0	1	0	0	0	0	0	0	0	0	0
EDARADD	1	0	0.2	0	0.2	0.454545	0.987219	0	0	0	1	0	0	0	0	0	0	0
EDN3	1	0	0.2	0	0.2	0.454545	0.987219	0	1	0	0	0	0	0	0	0	0	0
EEF1AKMT1	1	0	0.2	0	0.2	0.454545	0.987219	0	0	0	1	0	0	0	0	0	0	0
EEF1G	1	0	0.2	0	0.2	0.454545	0.987219	0	0	0	1	0	0	0	0	0	0	0
EFCAB5	1	0	0.2	0	0.2	0.454545	0.987219	0	1	0	0	0	0	0	0	0	0	0
ELF2	1	0	0.2	0	0.2	0.454545	0.987219	0	0	0	1	0	0	0	0	0	0	0
ELF3	1	0	0.2	0	0.2	0.454545	0.987219	0	0	0	1	0	0	0	0	0	0	0
ELF4	1	0	0.2	0	0.2	0.454545	0.987219	0	0	0	1	0	0	0	0	0	0	0
ELFN2	1	0	0.2	0	0.2	0.454545	0.987219	0	0	0	1	0	0	0	0	0	0	0
EMC3	1	0	0.2	0	0.2	0.454545	0.987219	0	1	0	0	0	0	0	0	0	0	0
EME2	1	0	0.2	0	0.2	0.454545	0.987219	0	1	0	0	0	0	0	0	0	0	0
EMILIN3	1	0	0.2	0	0.2	0.454545	0.987219	1	0	0	0	0	0	0	0	0	0	0
EML1	1	0	0.2	0	0.2	0.454545	0.987219	0	0	0	0	1	0	0	0	0	0	0
EML5	1	0	0.2	0	0.2	0.454545	0.987219	0	0	0	1	0	0	0	0	0	0	0
ENAM	1	0	0.2	0	0.2	0.454545	0.987219	0	0	0	0	1	0	0	0	0	0	0
ENDOD1	1	0	0.2	0	0.2	0.454545	0.987219	0	1	0	0	0	0	0	0	0	0	0
ENDOV	1	0	0.2	0	0.2	0.454545	0.987219	0	0	1	0	0	0	0	0	0	0	0
ENO3	1	0	0.2	0	0.2	0.454545	0.987219	0	1	0	0	0	0	0	0	0	0	0
ENPP5	1	0	0.2	0	0.2	0.454545	0.987219	0	0	0	0	1	0	0	0	0	0	0
ENTPD3	1	0	0.2	0	0.2	0.454545	0.987219	1	0	0	0	0	0	0	0	0	0	0
EPC2	1	0	0.2	0	0.2	0.454545	0.987219	0	1	0	0	0	0	0	0	0	0	0
EPHA2	1	0	0.2	0	0.2	0.454545	0.987219	0	1	0	0	0	0	0	0	0	0	0
EPHB1	1	0	0.2	0	0.2	0.454545	0.987219	0	0	1	0	0	0	0	0	0	0	0
EPHB6	1	0	0.2	0	0.2	0.454545	0.987219	0	1	0	0	0	0	0	0	0	0	0
EPN2	1	0	0.2	0	0.2	0.454545	0.987219	0	1	0	0	0	0	0	0	0	0	0
EPS8L2	1	0	0.2	0	0.2	0.454545	0.987219	0	1	0	0	0	0	0	0	0	0	0
ERAL1	1	0	0.2	0	0.2	0.454545	0.987219	1	0	0	0	0	0	0	0	0	0	0
ERCC6L2	1	0	0.2	0	0.2	0.454545	0.987219	0	0	0	0	1	0	0	0	0	0	0
ERMN	1	0	0.2	0	0.2	0.454545	0.987219	0	1	0	0	0	0	0	0	0	0	0
ERN2	1	0	0.2	0	0.2	0.454545	0.987219	0	0	1	0	0	0	0	0	0	0	0
ERVW-1	1	0	0.2	0	0.2	0.454545	0.987219	0	0	0	0	1	0	0	0	0	0	0
ESCO2	1	0	0.2	0	0.2	0.454545	0.987219	0	0	0	1	0	0	0	0	0	0	0
ESM1	1	0	0.2	0	0.2	0.454545	0.987219	1	0	0	0	0	0	0	0	0	0	0
ETS1	1	0	0.2	0	0.2	0.454545	0.987219	0	0	0	1	0	0	0	0	0	0	0
EXOC1	1	0	0.2	0	0.2	0.454545	0.987219	0	0	0	1	0	0	0	0	0	0	0
EXOC4	1	0	0.2	0	0.2	0.454545	0.987219	1	0	0	0	0	0	0	0	0	0	0
EXPH5	1	0	0.2	0	0.2	0.454545	0.987219	0	0	0	1	0	0	0	0	0	0	0
EYS	1	0	0.2	0	0.2	0.454545	0.987219	0	1	0	0	0	0	0	0	0	0	0
F13B	1	0	0.2	0	0.2	0.454545	0.987219	0	0	0	1	0	0	0	0	0	0	0
F5	1	0	0.2	0	0.2	0.454545	0.987219	0	0	0	1	0	0	0	0	0	0	0
F8	1	0	0.2	0	0.2	0.454545	0.987219	0	0	0	1	0	0	0	0	0	0	0
FADS6	1	0	0.2	0	0.2	0.454545	0.987219	0	0	1	0	0	0	0	0	0	0	0
FAM105A	1	0	0.2	0	0.2	0.454545	0.987219	0	0	1	0	0	0	0	0	0	0	0
FAM124B	1	0	0.2	0	0.2	0.454545	0.987219	1	0	0	0	0	0	0	0	0	0	0
FAM129A	1	0	0.2	0	0.2	0.454545	0.987219	0	0	0	0	1	0	0	0	0	0	0
FAM133B	1	0	0.2	0	0.2	0.454545	0.987219	0	1	0	0	0	0	0	0	0	0	0
FAM135B	1	0	0.2	0	0.2	0.454545	0.987219	0	0	0	1	0	0	0	0	0	0	0
FAM13A	1	0	0.2	0	0.2	0.454545	0.987219	0	1	0	0	0	0	0	0	0	0	0
FAM149A	1	0	0.2	0	0.2	0.454545	0.987219	0	0	0	0	1	0	0	0	0	0	0
FAM166A	1	0	0.2	0	0.2	0.454545	0.987219	0	1	0	0	0	0	0	0	0	0	0
FAM182B	1	0	0.2	0	0.2	0.454545	0.987219	0	0	0	0	1	0	0	0	0	0	0
FAM187B	1	0	0.2	0	0.2	0.454545	0.987219	0	0	1	0	0	0	0	0	0	0	0
FAM189A1	1	0	0.2	0	0.2	0.454545	0.987219	0	0	1	0	0	0	0	0	0	0	0
FAM189B	1	0	0.2	0	0.2	0.454545	0.987219	0	1	0	0	0	0	0	0	0	0	0
FAM193A	1	0	0.2	0	0.2	0.454545	0.987219	0	0	0	0	1	0	0	0	0	0	0
FAM196B	1	0	0.2	0	0.2	0.454545	0.987219	0	0	1	0	0	0	0	0	0	0	0
FAM208B	1	0	0.2	0	0.2	0.454545	0.987219	0	1	0	0	0	0	0	0	0	0	0
FAM20A	1	0	0.2	0	0.2	0.454545	0.987219	0	1	0	0	0	0	0	0	0	0	0
FAM222A	1	0	0.2	0	0.2	0.454545	0.987219	0	0	0	0	1	0	0	0	0	0	0
FAM229B	1	0	0.2	0	0.2	0.454545	0.987219	0	0	0	0	1	0	0	0	0	0	0
FAM46D	1	0	0.2	0	0.2	0.454545	0.987219	0	1	0	0	0	0	0	0	0	0	0
FAM71A	1	0	0.2	0	0.2	0.454545	0.987219	0	0	1	0	0	0	0	0	0	0	0
FAM78A	1	0	0.2	0	0.2	0.454545	0.987219	0	0	0	0	1	0	0	0	0	0	0
FAM83G	1	0	0.2	0	0.2	0.454545	0.987219	0	1	0	0	0	0	0	0	0	0	0
FANCB	1	0	0.2	0	0.2	0.454545	0.987219	0	1	0	0	0	0	0	0	0	0	0
FANCC	1	0	0.2	0	0.2	0.454545	0.987219	0	0	0	1	0	0	0	0	0	0	0
FANCL	1	0	0.2	0	0.2	0.454545	0.987219	0	0	1	0	0	0	0	0	0	0	0
FAR2	1	0	0.2	0	0.2	0.454545	0.987219	0	1	0	0	0	0	0	0	0	0	0
FASN	1	0	0.2	0	0.2	0.454545	0.987219	0	1	0	0	0	0	0	0	0	0	0
FASTK	1	0	0.2	0	0.2	0.454545	0.987219	0	1	0	0	0	0	0	0	0	0	0
FASTKD1	1	0	0.2	0	0.2	0.454545	0.987219	0	1	0	0	0	0	0	0	0	0	0
FBLIM1	1	0	0.2	0	0.2	0.454545	0.987219	0	1	0	0	0	0	0	0	0	0	0
FBLN1	1	0	0.2	0	0.2	0.454545	0.987219	0	0	0	1	0	0	0	0	0	0	0
FBP2	1	0	0.2	0	0.2	0.454545	0.987219	0	1	0	0	0	0	0	0	0	0	0
FBXL6	1	0	0.2	0	0.2	0.454545	0.987219	0	0	0	0	1	0	0	0	0	0	0
FBXO41	1	0	0.2	0	0.2	0.454545	0.987219	0	1	0	0	0	0	0	0	0	0	0
FBXW11	1	0	0.2	0	0.2	0.454545	0.987219	0	0	0	0	1	0	0	0	0	0	0
FBXW7	1	0	0.2	0	0.2	0.454545	0.987219	0	0	0	0	1	0	0	0	0	0	0
FCAMR	1	0	0.2	0	0.2	0.454545	0.987219	0	1	0	0	0	0	0	0	0	0	0
FCAR	1	0	0.2	0	0.2	0.454545	0.987219	0	0	0	1	0	0	0	0	0	0	0
FCGR1B	1	0	0.2	0	0.2	0.454545	0.987219	0	1	0	0	0	0	0	0	0	0	0
FCRL4	1	0	0.2	0	0.2	0.454545	0.987219	1	0	0	0	0	0	0	0	0	0	0
FCRLA	1	0	0.2	0	0.2	0.454545	0.987219	0	1	0	0	0	0	0	0	0	0	0
FEN1	1	0	0.2	0	0.2	0.454545	0.987219	0	1	0	0	0	0	0	0	0	0	0
FER	1	0	0.2	0	0.2	0.454545	0.987219	0	0	0	0	1	0	0	0	0	0	0
FER1L6	1	0	0.2	0	0.2	0.454545	0.987219	0	1	0	0	0	0	0	0	0	0	0
FETUB	1	0	0.2	0	0.2	0.454545	0.987219	0	1	0	0	0	0	0	0	0	0	0
FFAR1	1	0	0.2	0	0.2	0.454545	0.987219	0	1	0	0	0	0	0	0	0	0	0
FGF2	1	0	0.2	0	0.2	0.454545	0.987219	0	0	0	0	1	0	0	0	0	0	0
FGF5	1	0	0.2	0	0.2	0.454545	0.987219	0	0	0	0	1	0	0	0	0	0	0
FGFR1	1	0	0.2	0	0.2	0.454545	0.987219	0	0	0	1	0	0	0	0	0	0	0
FGFR3	1	0	0.2	0	0.2	0.454545	0.987219	0	0	1	0	0	0	0	0	0	0	0
FGFR4	1	0	0.2	0	0.2	0.454545	0.987219	0	0	1	0	0	0	0	0	0	0	0
FGGY	1	0	0.2	0	0.2	0.454545	0.987219	0	0	0	1	0	0	0	0	0	0	0
FGR	1	0	0.2	0	0.2	0.454545	0.987219	1	0	0	0	0	0	0	0	0	0	0
FHDC1	1	0	0.2	0	0.2	0.454545	0.987219	0	1	0	0	0	0	0	0	0	0	0
FHOD1	1	0	0.2	0	0.2	0.454545	0.987219	0	1	0	0	0	0	0	0	0	0	0
FIBIN	1	0	0.2	0	0.2	0.454545	0.987219	0	1	0	0	0	0	0	0	0	0	0
FIGN	1	0	0.2	0	0.2	0.454545	0.987219	0	1	0	0	0	0	0	0	0	0	0
FKBP7	1	0	0.2	0	0.2	0.454545	0.987219	0	1	0	0	0	0	0	0	0	0	0
FLNB	1	0	0.2	0	0.2	0.454545	0.987219	0	1	0	0	0	0	0	0	0	0	0
FLNC	1	0	0.2	0	0.2	0.454545	0.987219	0	0	0	1	0	0	0	0	0	0	0
FLT4	1	0	0.2	0	0.2	0.454545	0.987219	0	0	1	0	0	0	0	0	0	0	0
FMN1	1	0	0.2	0	0.2	0.454545	0.987219	1	0	0	0	0	0	0	0	0	0	0
FMNL2	1	0	0.2	0	0.2	0.454545	0.987219	1	0	0	0	0	0	0	0	0	0	0
FMO3	1	0	0.2	0	0.2	0.454545	0.987219	0	0	1	0	0	0	0	0	0	0	0
FMOD	1	0	0.2	0	0.2	0.454545	0.987219	0	1	0	0	0	0	0	0	0	0	0
FOLH1	1	0	0.2	0	0.2	0.454545	0.987219	0	0	0	0	1	0	0	0	0	0	0
FOXC2	1	0	0.2	0	0.2	0.454545	0.987219	1	0	0	0	0	0	0	0	0	0	0
FOXD4	1	0	0.2	0	0.2	0.454545	0.987219	0	1	0	0	0	0	0	0	0	0	0
FOXD4L3	1	0	0.2	0	0.2	0.454545	0.987219	0	1	0	0	0	0	0	0	0	0	0
FOXJ2	1	0	0.2	0	0.2	0.454545	0.987219	0	0	1	0	0	0	0	0	0	0	0
FOXK1	1	0	0.2	0	0.2	0.454545	0.987219	0	1	0	0	0	0	0	0	0	0	0
FOXL2NB	1	0	0.2	0	0.2	0.454545	0.987219	0	1	0	0	0	0	0	0	0	0	0
FOXN1	1	0	0.2	0	0.2	0.454545	0.987219	0	1	0	0	0	0	0	0	0	0	0
FOXP4	1	0	0.2	0	0.2	0.454545	0.987219	0	1	0	0	0	0	0	0	0	0	0
FPGT-TNNI3K	1	0	0.2	0	0.2	0.454545	0.987219	0	0	1	0	0	0	0	0	0	0	0
FRA10AC1	1	0	0.2	0	0.2	0.454545	0.987219	0	1	0	0	0	0	0	0	0	0	0
FREM1	1	0	0.2	0	0.2	0.454545	0.987219	0	1	0	0	0	0	0	0	0	0	0
FRMPD3	1	0	0.2	0	0.2	0.454545	0.987219	0	0	0	1	0	0	0	0	0	0	0
FRRS1	1	0	0.2	0	0.2	0.454545	0.987219	1	0	0	0	0	0	0	0	0	0	0
FRY	1	0	0.2	0	0.2	0.454545	0.987219	0	0	0	1	0	0	0	0	0	0	0
FSCN2	1	0	0.2	0	0.2	0.454545	0.987219	0	0	1	0	0	0	0	0	0	0	0
FTMT	1	0	0.2	0	0.2	0.454545	0.987219	0	0	1	0	0	0	0	0	0	0	0
FUBP3	1	0	0.2	0	0.2	0.454545	0.987219	0	1	0	0	0	0	0	0	0	0	0
FUS	1	0	0.2	0	0.2	0.454545	0.987219	0	0	0	0	1	0	0	0	0	0	0
FUT2	1	0	0.2	0	0.2	0.454545	0.987219	0	0	1	0	0	0	0	0	0	0	0
FUT3	1	0	0.2	0	0.2	0.454545	0.987219	0	0	1	0	0	0	0	0	0	0	0
FZD1	1	0	0.2	0	0.2	0.454545	0.987219	0	0	0	0	1	0	0	0	0	0	0
FZD10	1	0	0.2	0	0.2	0.454545	0.987219	0	0	0	1	0	0	0	0	0	0	0
FZD4	1	0	0.2	0	0.2	0.454545	0.987219	0	0	0	1	0	0	0	0	0	0	0
G3BP1	1	0	0.2	0	0.2	0.454545	0.987219	0	0	0	0	1	0	0	0	0	0	0
GAB3	1	0	0.2	0	0.2	0.454545	0.987219	0	0	1	0	0	0	0	0	0	0	0
GABPB2	1	0	0.2	0	0.2	0.454545	0.987219	0	1	0	0	0	0	0	0	0	0	0
GABRA2	1	0	0.2	0	0.2	0.454545	0.987219	1	0	0	0	0	0	0	0	0	0	0
GABRA5	1	0	0.2	0	0.2	0.454545	0.987219	1	0	0	0	0	0	0	0	0	0	0
GABRE	1	0	0.2	0	0.2	0.454545	0.987219	0	0	0	0	1	0	0	0	0	0	0
GABRQ	1	0	0.2	0	0.2	0.454545	0.987219	0	0	1	0	0	0	0	0	0	0	0
GAGE10	1	0	0.2	0	0.2	0.454545	0.987219	1	0	0	0	0	0	0	0	0	0	0
GAGE13	1	0	0.2	0	0.2	0.454545	0.987219	0	0	1	0	0	0	0	0	0	0	0
GAL3ST3	1	0	0.2	0	0.2	0.454545	0.987219	0	1	0	0	0	0	0	0	0	0	0
GANAB	1	0	0.2	0	0.2	0.454545	0.987219	0	1	0	0	0	0	0	0	0	0	0
GARNL3	1	0	0.2	0	0.2	0.454545	0.987219	0	0	0	0	1	0	0	0	0	0	0
GART	1	0	0.2	0	0.2	0.454545	0.987219	0	0	1	0	0	0	0	0	0	0	0
GAS8	1	0	0.2	0	0.2	0.454545	0.987219	0	0	0	1	0	0	0	0	0	0	0
GATAD1	1	0	0.2	0	0.2	0.454545	0.987219	0	1	0	0	0	0	0	0	0	0	0
GBA2	1	0	0.2	0	0.2	0.454545	0.987219	0	0	0	1	0	0	0	0	0	0	0
GBP7	1	0	0.2	0	0.2	0.454545	0.987219	1	0	0	0	0	0	0	0	0	0	0
GCC1	1	0	0.2	0	0.2	0.454545	0.987219	0	1	0	0	0	0	0	0	0	0	0
GCNA	1	0	0.2	0	0.2	0.454545	0.987219	0	0	0	0	1	0	0	0	0	0	0
GDA	1	0	0.2	0	0.2	0.454545	0.987219	0	1	0	0	0	0	0	0	0	0	0
GDE1	1	0	0.2	0	0.2	0.454545	0.987219	0	0	1	0	0	0	0	0	0	0	0
GDF3	1	0	0.2	0	0.2	0.454545	0.987219	0	0	0	0	1	0	0	0	0	0	0
GEMIN2	1	0	0.2	0	0.2	0.454545	0.987219	0	1	0	0	0	0	0	0	0	0	0
GGA1	1	0	0.2	0	0.2	0.454545	0.987219	0	0	1	0	0	0	0	0	0	0	0
GGA3	1	0	0.2	0	0.2	0.454545	0.987219	0	0	0	0	1	0	0	0	0	0	0
GHSR	1	0	0.2	0	0.2	0.454545	0.987219	0	1	0	0	0	0	0	0	0	0	0
GIGYF1	1	0	0.2	0	0.2	0.454545	0.987219	0	1	0	0	0	0	0	0	0	0	0
GIP	1	0	0.2	0	0.2	0.454545	0.987219	0	1	0	0	0	0	0	0	0	0	0
GIPR	1	0	0.2	0	0.2	0.454545	0.987219	0	1	0	0	0	0	0	0	0	0	0
GJA8	1	0	0.2	0	0.2	0.454545	0.987219	0	0	1	0	0	0	0	0	0	0	0
GJB7	1	0	0.2	0	0.2	0.454545	0.987219	0	0	0	1	0	0	0	0	0	0	0
GJC1	1	0	0.2	0	0.2	0.454545	0.987219	0	1	0	0	0	0	0	0	0	0	0
GKAP1	1	0	0.2	0	0.2	0.454545	0.987219	0	0	0	1	0	0	0	0	0	0	0
GLDN	1	0	0.2	0	0.2	0.454545	0.987219	0	0	0	0	1	0	0	0	0	0	0
GLI1	1	0	0.2	0	0.2	0.454545	0.987219	0	0	0	1	0	0	0	0	0	0	0
GLMP	1	0	0.2	0	0.2	0.454545	0.987219	0	1	0	0	0	0	0	0	0	0	0
GLS	1	0	0.2	0	0.2	0.454545	0.987219	0	0	0	1	0	0	0	0	0	0	0
GLT1D1	1	0	0.2	0	0.2	0.454545	0.987219	0	0	0	1	0	0	0	0	0	0	0
GLT8D2	1	0	0.2	0	0.2	0.454545	0.987219	0	1	0	0	0	0	0	0	0	0	0
GLTSCR2	1	0	0.2	0	0.2	0.454545	0.987219	0	1	0	0	0	0	0	0	0	0	0
GMPR	1	0	0.2	0	0.2	0.454545	0.987219	0	1	0	0	0	0	0	0	0	0	0
GNA14	1	0	0.2	0	0.2	0.454545	0.987219	0	1	0	0	0	0	0	0	0	0	0
GNG10	1	0	0.2	0	0.2	0.454545	0.987219	0	0	0	0	1	0	0	0	0	0	0
GNL3	1	0	0.2	0	0.2	0.454545	0.987219	0	1	0	0	0	0	0	0	0	0	0
GOLGA2	1	0	0.2	0	0.2	0.454545	0.987219	0	1	0	0	0	0	0	0	0	0	0
GOLGA5	1	0	0.2	0	0.2	0.454545	0.987219	0	0	0	0	1	0	0	0	0	0	0
GOLGA6A	1	0	0.2	0	0.2	0.454545	0.987219	0	1	0	0	0	0	0	0	0	0	0
GOLGA6D	1	0	0.2	0	0.2	0.454545	0.987219	0	0	1	0	0	0	0	0	0	0	0
GPAA1	1	0	0.2	0	0.2	0.454545	0.987219	0	0	0	0	1	0	0	0	0	0	0
GPC1	1	0	0.2	0	0.2	0.454545	0.987219	0	1	0	0	0	0	0	0	0	0	0
GPC2	1	0	0.2	0	0.2	0.454545	0.987219	0	0	0	0	1	0	0	0	0	0	0
GPER1	1	0	0.2	0	0.2	0.454545	0.987219	0	0	1	0	0	0	0	0	0	0	0
GPNMB	1	0	0.2	0	0.2	0.454545	0.987219	1	0	0	0	0	0	0	0	0	0	0
GPR12	1	0	0.2	0	0.2	0.454545	0.987219	0	0	0	1	0	0	0	0	0	0	0
GPR135	1	0	0.2	0	0.2	0.454545	0.987219	0	0	0	1	0	0	0	0	0	0	0
GPR141	1	0	0.2	0	0.2	0.454545	0.987219	0	0	1	0	0	0	0	0	0	0	0
GPR149	1	0	0.2	0	0.2	0.454545	0.987219	0	1	0	0	0	0	0	0	0	0	0
GPR151	1	0	0.2	0	0.2	0.454545	0.987219	0	0	0	0	1	0	0	0	0	0	0
GPR152	1	0	0.2	0	0.2	0.454545	0.987219	0	0	0	0	1	0	0	0	0	0	0
GPR158	1	0	0.2	0	0.2	0.454545	0.987219	0	1	0	0	0	0	0	0	0	0	0
GPR183	1	0	0.2	0	0.2	0.454545	0.987219	0	0	1	0	0	0	0	0	0	0	0
GPR62	1	0	0.2	0	0.2	0.454545	0.987219	0	1	0	0	0	0	0	0	0	0	0
GPR83	1	0	0.2	0	0.2	0.454545	0.987219	0	1	0	0	0	0	0	0	0	0	0
GPR85	1	0	0.2	0	0.2	0.454545	0.987219	0	0	0	1	0	0	0	0	0	0	0
GPRIN1	1	0	0.2	0	0.2	0.454545	0.987219	0	1	0	0	0	0	0	0	0	0	0
GPX7	1	0	0.2	0	0.2	0.454545	0.987219	1	0	0	0	0	0	0	0	0	0	0
GPX8	1	0	0.2	0	0.2	0.454545	0.987219	1	0	0	0	0	0	0	0	0	0	0
GRAMD1B	1	0	0.2	0	0.2	0.454545	0.987219	0	0	0	1	0	0	0	0	0	0	0
GRHL3	1	0	0.2	0	0.2	0.454545	0.987219	0	0	1	0	0	0	0	0	0	0	0
GRIA3	1	0	0.2	0	0.2	0.454545	0.987219	0	0	0	1	0	0	0	0	0	0	0
GRID2	1	0	0.2	0	0.2	0.454545	0.987219	0	1	0	0	0	0	0	0	0	0	0
GRIN2B	1	0	0.2	0	0.2	0.454545	0.987219	0	0	0	0	1	0	0	0	0	0	0
GRINA	1	0	0.2	0	0.2	0.454545	0.987219	0	0	0	0	1	0	0	0	0	0	0
GRIP2	1	0	0.2	0	0.2	0.454545	0.987219	0	0	0	0	1	0	0	0	0	0	0
GRK7	1	0	0.2	0	0.2	0.454545	0.987219	0	0	0	0	1	0	0	0	0	0	0
GRM2	1	0	0.2	0	0.2	0.454545	0.987219	1	0	0	0	0	0	0	0	0	0	0
GRM4	1	0	0.2	0	0.2	0.454545	0.987219	0	1	0	0	0	0	0	0	0	0	0
GRM6	1	0	0.2	0	0.2	0.454545	0.987219	0	0	1	0	0	0	0	0	0	0	0
GSDMC	1	0	0.2	0	0.2	0.454545	0.987219	0	1	0	0	0	0	0	0	0	0	0
GSN	1	0	0.2	0	0.2	0.454545	0.987219	0	1	0	0	0	0	0	0	0	0	0
GTDC1	1	0	0.2	0	0.2	0.454545	0.987219	0	1	0	0	0	0	0	0	0	0	0
GTF2A1	1	0	0.2	0	0.2	0.454545	0.987219	0	0	0	1	0	0	0	0	0	0	0
GTF2H1	1	0	0.2	0	0.2	0.454545	0.987219	0	1	0	0	0	0	0	0	0	0	0
GTF2H4	1	0	0.2	0	0.2	0.454545	0.987219	0	1	0	0	0	0	0	0	0	0	0
GTF2IRD2B	1	0	0.2	0	0.2	0.454545	0.987219	0	1	0	0	0	0	0	0	0	0	0
GTF3A	1	0	0.2	0	0.2	0.454545	0.987219	0	0	0	0	1	0	0	0	0	0	0
GTF3C1	1	0	0.2	0	0.2	0.454545	0.987219	0	0	1	0	0	0	0	0	0	0	0
GTF3C3	1	0	0.2	0	0.2	0.454545	0.987219	0	0	1	0	0	0	0	0	0	0	0
GTPBP10	1	0	0.2	0	0.2	0.454545	0.987219	0	1	0	0	0	0	0	0	0	0	0
GTPBP3	1	0	0.2	0	0.2	0.454545	0.987219	0	1	0	0	0	0	0	0	0	0	0
GTPBP6	1	0	0.2	0	0.2	0.454545	0.987219	0	1	0	0	0	0	0	0	0	0	0
GTSE1	1	0	0.2	0	0.2	0.454545	0.987219	0	1	0	0	0	0	0	0	0	0	0
GUCA1C	1	0	0.2	0	0.2	0.454545	0.987219	0	0	0	0	1	0	0	0	0	0	0
GZF1	1	0	0.2	0	0.2	0.454545	0.987219	0	0	1	0	0	0	0	0	0	0	0
GZMA	1	0	0.2	0	0.2	0.454545	0.987219	0	0	0	1	0	0	0	0	0	0	0
GZMB	1	0	0.2	0	0.2	0.454545	0.987219	0	1	0	0	0	0	0	0	0	0	0
HACE1	1	0	0.2	0	0.2	0.454545	0.987219	0	0	0	1	0	0	0	0	0	0	0
HBP1	1	0	0.2	0	0.2	0.454545	0.987219	0	0	0	1	0	0	0	0	0	0	0
HCRTR2	1	0	0.2	0	0.2	0.454545	0.987219	0	0	0	1	0	0	0	0	0	0	0
HDAC4	1	0	0.2	0	0.2	0.454545	0.987219	0	1	0	0	0	0	0	0	0	0	0
HDAC9	1	0	0.2	0	0.2	0.454545	0.987219	0	1	0	0	0	0	0	0	0	0	0
HDC	1	0	0.2	0	0.2	0.454545	0.987219	0	1	0	0	0	0	0	0	0	0	0
HEATR4	1	0	0.2	0	0.2	0.454545	0.987219	0	1	0	0	0	0	0	0	0	0	0
HEATR5A	1	0	0.2	0	0.2	0.454545	0.987219	0	1	0	0	0	0	0	0	0	0	0
HEATR5B	1	0	0.2	0	0.2	0.454545	0.987219	0	1	0	0	0	0	0	0	0	0	0
HECW2	1	0	0.2	0	0.2	0.454545	0.987219	1	0	0	0	0	0	0	0	0	0	0
HELQ	1	0	0.2	0	0.2	0.454545	0.987219	0	1	0	0	0	0	0	0	0	0	0
HEXDC	1	0	0.2	0	0.2	0.454545	0.987219	0	1	0	0	0	0	0	0	0	0	0
HHEX	1	0	0.2	0	0.2	0.454545	0.987219	0	1	0	0	0	0	0	0	0	0	0
HHIPL2	1	0	0.2	0	0.2	0.454545	0.987219	0	1	0	0	0	0	0	0	0	0	0
HIP1R	1	0	0.2	0	0.2	0.454545	0.987219	0	0	0	0	1	0	0	0	0	0	0
HIRIP3	1	0	0.2	0	0.2	0.454545	0.987219	0	1	0	0	0	0	0	0	0	0	0
HIVEP2	1	0	0.2	0	0.2	0.454545	0.987219	0	0	1	0	0	0	0	0	0	0	0
HLA-DOB	1	0	0.2	0	0.2	0.454545	0.987219	0	1	0	0	0	0	0	0	0	0	0
HMCN2	1	0	0.2	0	0.2	0.454545	0.987219	0	0	1	0	0	0	0	0	0	0	0
HMGXB4	1	0	0.2	0	0.2	0.454545	0.987219	0	0	0	0	1	0	0	0	0	0	0
HMMR	1	0	0.2	0	0.2	0.454545	0.987219	1	0	0	0	0	0	0	0	0	0	0
HN1	1	0	0.2	0	0.2	0.454545	0.987219	0	0	0	0	1	0	0	0	0	0	0
HNF4A	1	0	0.2	0	0.2	0.454545	0.987219	0	1	0	0	0	0	0	0	0	0	0
HNRNPUL1	1	0	0.2	0	0.2	0.454545	0.987219	0	0	0	0	1	0	0	0	0	0	0
HOOK2	1	0	0.2	0	0.2	0.454545	0.987219	0	1	0	0	0	0	0	0	0	0	0
HOXB13	1	0	0.2	0	0.2	0.454545	0.987219	0	1	0	0	0	0	0	0	0	0	0
HOXB2	1	0	0.2	0	0.2	0.454545	0.987219	1	0	0	0	0	0	0	0	0	0	0
HOXB6	1	0	0.2	0	0.2	0.454545	0.987219	0	1	0	0	0	0	0	0	0	0	0
HOXC4	1	0	0.2	0	0.2	0.454545	0.987219	0	0	0	1	0	0	0	0	0	0	0
HOXD3	1	0	0.2	0	0.2	0.454545	0.987219	0	0	0	1	0	0	0	0	0	0	0
HP	1	0	0.2	0	0.2	0.454545	0.987219	0	0	0	0	1	0	0	0	0	0	0
HPS3	1	0	0.2	0	0.2	0.454545	0.987219	0	1	0	0	0	0	0	0	0	0	0
HPS5	1	0	0.2	0	0.2	0.454545	0.987219	0	1	0	0	0	0	0	0	0	0	0
HS3ST5	1	0	0.2	0	0.2	0.454545	0.987219	0	0	0	0	1	0	0	0	0	0	0
HSD17B7	1	0	0.2	0	0.2	0.454545	0.987219	1	0	0	0	0	0	0	0	0	0	0
HSF4	1	0	0.2	0	0.2	0.454545	0.987219	0	0	1	0	0	0	0	0	0	0	0
HSP90AB1	1	0	0.2	0	0.2	0.454545	0.987219	0	0	1	0	0	0	0	0	0	0	0
HSPA12B	1	0	0.2	0	0.2	0.454545	0.987219	0	1	0	0	0	0	0	0	0	0	0
HTN1	1	0	0.2	0	0.2	0.454545	0.987219	0	1	0	0	0	0	0	0	0	0	0
HTR2A	1	0	0.2	0	0.2	0.454545	0.987219	0	1	0	0	0	0	0	0	0	0	0
HUS1B	1	0	0.2	0	0.2	0.454545	0.987219	0	1	0	0	0	0	0	0	0	0	0
HYAL4	1	0	0.2	0	0.2	0.454545	0.987219	0	1	0	0	0	0	0	0	0	0	0
HYI	1	0	0.2	0	0.2	0.454545	0.987219	1	0	0	0	0	0	0	0	0	0	0
IARS2	1	0	0.2	0	0.2	0.454545	0.987219	0	1	0	0	0	0	0	0	0	0	0
IBTK	1	0	0.2	0	0.2	0.454545	0.987219	0	0	0	1	0	0	0	0	0	0	0
IDH2	1	0	0.2	0	0.2	0.454545	0.987219	0	0	1	0	0	0	0	0	0	0	0
IDNK	1	0	0.2	0	0.2	0.454545	0.987219	0	0	1	0	0	0	0	0	0	0	0
IER2	1	0	0.2	0	0.2	0.454545	0.987219	0	1	0	0	0	0	0	0	0	0	0
IFIH1	1	0	0.2	0	0.2	0.454545	0.987219	0	0	1	0	0	0	0	0	0	0	0
IFNA17	1	0	0.2	0	0.2	0.454545	0.987219	0	0	0	0	1	0	0	0	0	0	0
IFT172	1	0	0.2	0	0.2	0.454545	0.987219	0	1	0	0	0	0	0	0	0	0	0
IFT46	1	0	0.2	0	0.2	0.454545	0.987219	0	0	0	0	1	0	0	0	0	0	0
IGF2	1	0	0.2	0	0.2	0.454545	0.987219	0	0	1	0	0	0	0	0	0	0	0
IGF2BP2	1	0	0.2	0	0.2	0.454545	0.987219	0	0	1	0	0	0	0	0	0	0	0
IGHG2	1	0	0.2	0	0.2	0.454545	0.987219	0	0	1	0	0	0	0	0	0	0	0
IGLC2	1	0	0.2	0	0.2	0.454545	0.987219	0	0	0	0	1	0	0	0	0	0	0
IGLC3	1	0	0.2	0	0.2	0.454545	0.987219	0	0	0	0	1	0	0	0	0	0	0
IGLV1-40	1	0	0.2	0	0.2	0.454545	0.987219	0	0	1	0	0	0	0	0	0	0	0
IGLV3-22	1	0	0.2	0	0.2	0.454545	0.987219	0	0	0	0	1	0	0	0	0	0	0
IGSF21	1	0	0.2	0	0.2	0.454545	0.987219	0	0	1	0	0	0	0	0	0	0	0
IGSF22	1	0	0.2	0	0.2	0.454545	0.987219	0	1	0	0	0	0	0	0	0	0	0
IKZF2	1	0	0.2	0	0.2	0.454545	0.987219	0	0	1	0	0	0	0	0	0	0	0
IL11	1	0	0.2	0	0.2	0.454545	0.987219	0	1	0	0	0	0	0	0	0	0	0
IL11RA	1	0	0.2	0	0.2	0.454545	0.987219	0	0	1	0	0	0	0	0	0	0	0
IL21R	1	0	0.2	0	0.2	0.454545	0.987219	0	0	0	0	1	0	0	0	0	0	0
IL2RA	1	0	0.2	0	0.2	0.454545	0.987219	0	0	0	1	0	0	0	0	0	0	0
IL37	1	0	0.2	0	0.2	0.454545	0.987219	0	1	0	0	0	0	0	0	0	0	0
ILF3	1	0	0.2	0	0.2	0.454545	0.987219	0	0	1	0	0	0	0	0	0	0	0
IMP3	1	0	0.2	0	0.2	0.454545	0.987219	0	0	1	0	0	0	0	0	0	0	0
INCA1	1	0	0.2	0	0.2	0.454545	0.987219	1	0	0	0	0	0	0	0	0	0	0
ING4	1	0	0.2	0	0.2	0.454545	0.987219	1	0	0	0	0	0	0	0	0	0	0
INPPL1	1	0	0.2	0	0.2	0.454545	0.987219	0	1	0	0	0	0	0	0	0	0	0
INSL5	1	0	0.2	0	0.2	0.454545	0.987219	0	0	0	1	0	0	0	0	0	0	0
INTS1	1	0	0.2	0	0.2	0.454545	0.987219	0	1	0	0	0	0	0	0	0	0	0
INTS2	1	0	0.2	0	0.2	0.454545	0.987219	0	0	0	1	0	0	0	0	0	0	0
IPO8	1	0	0.2	0	0.2	0.454545	0.987219	0	0	0	0	1	0	0	0	0	0	0
IQCF5	1	0	0.2	0	0.2	0.454545	0.987219	0	0	1	0	0	0	0	0	0	0	0
IQGAP2	1	0	0.2	0	0.2	0.454545	0.987219	0	1	0	0	0	0	0	0	0	0	0
IQGAP3	1	0	0.2	0	0.2	0.454545	0.987219	0	1	0	0	0	0	0	0	0	0	0
IQUB	1	0	0.2	0	0.2	0.454545	0.987219	0	0	0	0	1	0	0	0	0	0	0
IRAK2	1	0	0.2	0	0.2	0.454545	0.987219	1	0	0	0	0	0	0	0	0	0	0
IRF9	1	0	0.2	0	0.2	0.454545	0.987219	0	1	0	0	0	0	0	0	0	0	0
IRGQ	1	0	0.2	0	0.2	0.454545	0.987219	0	0	1	0	0	0	0	0	0	0	0
IRX4	1	0	0.2	0	0.2	0.454545	0.987219	0	1	0	0	0	0	0	0	0	0	0
ISY1	1	0	0.2	0	0.2	0.454545	0.987219	0	1	0	0	0	0	0	0	0	0	0
ISY1-RAB43	1	0	0.2	0	0.2	0.454545	0.987219	0	1	0	0	0	0	0	0	0	0	0
ITGAM	1	0	0.2	0	0.2	0.454545	0.987219	0	0	0	0	1	0	0	0	0	0	0
ITGB8	1	0	0.2	0	0.2	0.454545	0.987219	0	0	0	0	1	0	0	0	0	0	0
ITGBL1	1	0	0.2	0	0.2	0.454545	0.987219	0	1	0	0	0	0	0	0	0	0	0
ITIH3	1	0	0.2	0	0.2	0.454545	0.987219	0	1	0	0	0	0	0	0	0	0	0
ITM2C	1	0	0.2	0	0.2	0.454545	0.987219	1	0	0	0	0	0	0	0	0	0	0
ITPKA	1	0	0.2	0	0.2	0.454545	0.987219	0	0	0	0	1	0	0	0	0	0	0
ITPR1	1	0	0.2	0	0.2	0.454545	0.987219	0	0	0	1	0	0	0	0	0	0	0
IZUMO2	1	0	0.2	0	0.2	0.454545	0.987219	0	0	0	1	0	0	0	0	0	0	0
JAG2	1	0	0.2	0	0.2	0.454545	0.987219	0	0	1	0	0	0	0	0	0	0	0
JAK2	1	0	0.2	0	0.2	0.454545	0.987219	0	0	0	1	0	0	0	0	0	0	0
JAKMIP2	1	0	0.2	0	0.2	0.454545	0.987219	0	1	0	0	0	0	0	0	0	0	0
JMY	1	0	0.2	0	0.2	0.454545	0.987219	0	1	0	0	0	0	0	0	0	0	0
JPH2	1	0	0.2	0	0.2	0.454545	0.987219	0	0	0	0	1	0	0	0	0	0	0
JPH3	1	0	0.2	0	0.2	0.454545	0.987219	0	1	0	0	0	0	0	0	0	0	0
JPH4	1	0	0.2	0	0.2	0.454545	0.987219	0	1	0	0	0	0	0	0	0	0	0
JRKL	1	0	0.2	0	0.2	0.454545	0.987219	0	0	1	0	0	0	0	0	0	0	0
JUN	1	0	0.2	0	0.2	0.454545	0.987219	0	1	0	0	0	0	0	0	0	0	0
KANK4	1	0	0.2	0	0.2	0.454545	0.987219	0	1	0	0	0	0	0	0	0	0	0
KANSL1L	1	0	0.2	0	0.2	0.454545	0.987219	0	0	0	0	1	0	0	0	0	0	0
KATNB1	1	0	0.2	0	0.2	0.454545	0.987219	0	0	0	1	0	0	0	0	0	0	0
KBTBD3	1	0	0.2	0	0.2	0.454545	0.987219	0	0	1	0	0	0	0	0	0	0	0
KCNA1	1	0	0.2	0	0.2	0.454545	0.987219	0	0	0	1	0	0	0	0	0	0	0
KCNA6	1	0	0.2	0	0.2	0.454545	0.987219	0	0	0	1	0	0	0	0	0	0	0
KCNC2	1	0	0.2	0	0.2	0.454545	0.987219	0	0	0	1	0	0	0	0	0	0	0
KCNH4	1	0	0.2	0	0.2	0.454545	0.987219	0	0	0	0	1	0	0	0	0	0	0
KCNH7	1	0	0.2	0	0.2	0.454545	0.987219	0	1	0	0	0	0	0	0	0	0	0
KCNJ1	1	0	0.2	0	0.2	0.454545	0.987219	0	1	0	0	0	0	0	0	0	0	0
KCNJ9	1	0	0.2	0	0.2	0.454545	0.987219	0	0	1	0	0	0	0	0	0	0	0
KCNK16	1	0	0.2	0	0.2	0.454545	0.987219	0	0	0	1	0	0	0	0	0	0	0
KCNK18	1	0	0.2	0	0.2	0.454545	0.987219	0	0	0	1	0	0	0	0	0	0	0
KCNK2	1	0	0.2	0	0.2	0.454545	0.987219	0	0	0	1	0	0	0	0	0	0	0
KCNK5	1	0	0.2	0	0.2	0.454545	0.987219	0	1	0	0	0	0	0	0	0	0	0
KCNK6	1	0	0.2	0	0.2	0.454545	0.987219	0	0	0	0	1	0	0	0	0	0	0
KCNN2	1	0	0.2	0	0.2	0.454545	0.987219	0	0	0	0	1	0	0	0	0	0	0
KCNQ1	1	0	0.2	0	0.2	0.454545	0.987219	0	1	0	0	0	0	0	0	0	0	0
KCP	1	0	0.2	0	0.2	0.454545	0.987219	0	1	0	0	0	0	0	0	0	0	0
KCTD8	1	0	0.2	0	0.2	0.454545	0.987219	0	0	1	0	0	0	0	0	0	0	0
KDM3B	1	0	0.2	0	0.2	0.454545	0.987219	0	1	0	0	0	0	0	0	0	0	0
KDM5A	1	0	0.2	0	0.2	0.454545	0.987219	0	0	0	1	0	0	0	0	0	0	0
KDM5B	1	0	0.2	0	0.2	0.454545	0.987219	1	0	0	0	0	0	0	0	0	0	0
KEL	1	0	0.2	0	0.2	0.454545	0.987219	0	0	0	1	0	0	0	0	0	0	0
KERA	1	0	0.2	0	0.2	0.454545	0.987219	0	1	0	0	0	0	0	0	0	0	0
KHDRBS3	1	0	0.2	0	0.2	0.454545	0.987219	0	0	0	0	1	0	0	0	0	0	0
KIAA0141	1	0	0.2	0	0.2	0.454545	0.987219	0	0	0	1	0	0	0	0	0	0	0
KIAA0922	1	0	0.2	0	0.2	0.454545	0.987219	0	0	1	0	0	0	0	0	0	0	0
KIAA0930	1	0	0.2	0	0.2	0.454545	0.987219	0	0	0	0	1	0	0	0	0	0	0
KIAA1109	1	0	0.2	0	0.2	0.454545	0.987219	0	1	0	0	0	0	0	0	0	0	0
KIAA1191	1	0	0.2	0	0.2	0.454545	0.987219	0	1	0	0	0	0	0	0	0	0	0
KIAA1210	1	0	0.2	0	0.2	0.454545	0.987219	0	0	0	1	0	0	0	0	0	0	0
KIAA1429	1	0	0.2	0	0.2	0.454545	0.987219	0	0	0	1	0	0	0	0	0	0	0
KIAA1524	1	0	0.2	0	0.2	0.454545	0.987219	0	1	0	0	0	0	0	0	0	0	0
KIAA1549L	1	0	0.2	0	0.2	0.454545	0.987219	0	1	0	0	0	0	0	0	0	0	0
KIF13A	1	0	0.2	0	0.2	0.454545	0.987219	0	0	1	0	0	0	0	0	0	0	0
KIF18A	1	0	0.2	0	0.2	0.454545	0.987219	0	0	0	0	1	0	0	0	0	0	0
KIF19	1	0	0.2	0	0.2	0.454545	0.987219	1	0	0	0	0	0	0	0	0	0	0
KIF1BP	1	0	0.2	0	0.2	0.454545	0.987219	0	1	0	0	0	0	0	0	0	0	0
KIF5A	1	0	0.2	0	0.2	0.454545	0.987219	0	0	0	1	0	0	0	0	0	0	0
KIFAP3	1	0	0.2	0	0.2	0.454545	0.987219	0	0	0	1	0	0	0	0	0	0	0
KIR3DL3	1	0	0.2	0	0.2	0.454545	0.987219	0	0	0	0	1	0	0	0	0	0	0
KIZ	1	0	0.2	0	0.2	0.454545	0.987219	0	1	0	0	0	0	0	0	0	0	0
KLC2	1	0	0.2	0	0.2	0.454545	0.987219	0	0	0	0	1	0	0	0	0	0	0
KLF11	1	0	0.2	0	0.2	0.454545	0.987219	0	0	0	1	0	0	0	0	0	0	0
KLHL12	1	0	0.2	0	0.2	0.454545	0.987219	0	0	0	1	0	0	0	0	0	0	0
KLHL23	1	0	0.2	0	0.2	0.454545	0.987219	0	0	0	1	0	0	0	0	0	0	0
KLHL28	1	0	0.2	0	0.2	0.454545	0.987219	0	1	0	0	0	0	0	0	0	0	0
KLHL38	1	0	0.2	0	0.2	0.454545	0.987219	0	0	0	1	0	0	0	0	0	0	0
KLHL40	1	0	0.2	0	0.2	0.454545	0.987219	0	0	0	1	0	0	0	0	0	0	0
KLHL6	1	0	0.2	0	0.2	0.454545	0.987219	0	1	0	0	0	0	0	0	0	0	0
KLK1	1	0	0.2	0	0.2	0.454545	0.987219	0	0	0	1	0	0	0	0	0	0	0
KNDC1	1	0	0.2	0	0.2	0.454545	0.987219	0	0	0	0	1	0	0	0	0	0	0
KNL1	1	0	0.2	0	0.2	0.454545	0.987219	0	1	0	0	0	0	0	0	0	0	0
KPRP	1	0	0.2	0	0.2	0.454545	0.987219	0	1	0	0	0	0	0	0	0	0	0
KRIT1	1	0	0.2	0	0.2	0.454545	0.987219	0	1	0	0	0	0	0	0	0	0	0
KRT2	1	0	0.2	0	0.2	0.454545	0.987219	0	0	0	1	0	0	0	0	0	0	0
KRT25	1	0	0.2	0	0.2	0.454545	0.987219	0	1	0	0	0	0	0	0	0	0	0
KRT36	1	0	0.2	0	0.2	0.454545	0.987219	0	0	0	1	0	0	0	0	0	0	0
KRT7	1	0	0.2	0	0.2	0.454545	0.987219	0	0	0	0	1	0	0	0	0	0	0
KRT82	1	0	0.2	0	0.2	0.454545	0.987219	0	0	1	0	0	0	0	0	0	0	0
KRTAP1-3	1	0	0.2	0	0.2	0.454545	0.987219	0	1	0	0	0	0	0	0	0	0	0
KRTAP10-1	1	0	0.2	0	0.2	0.454545	0.987219	0	0	1	0	0	0	0	0	0	0	0
KRTAP10-3	1	0	0.2	0	0.2	0.454545	0.987219	0	0	1	0	0	0	0	0	0	0	0
KRTAP10-4	1	0	0.2	0	0.2	0.454545	0.987219	0	0	0	0	1	0	0	0	0	0	0
KRTAP10-6	1	0	0.2	0	0.2	0.454545	0.987219	0	0	0	0	1	0	0	0	0	0	0
KRTAP10-7	1	0	0.2	0	0.2	0.454545	0.987219	0	1	0	0	0	0	0	0	0	0	0
KRTAP13-1	1	0	0.2	0	0.2	0.454545	0.987219	0	1	0	0	0	0	0	0	0	0	0
KRTAP20-4	1	0	0.2	0	0.2	0.454545	0.987219	0	0	1	0	0	0	0	0	0	0	0
KRTAP4-7	1	0	0.2	0	0.2	0.454545	0.987219	0	1	0	0	0	0	0	0	0	0	0
KRTAP4-8	1	0	0.2	0	0.2	0.454545	0.987219	0	1	0	0	0	0	0	0	0	0	0
KRTAP5-5	1	0	0.2	0	0.2	0.454545	0.987219	0	1	0	0	0	0	0	0	0	0	0
KRTAP5-7	1	0	0.2	0	0.2	0.454545	0.987219	0	1	0	0	0	0	0	0	0	0	0
KRTAP9-2	1	0	0.2	0	0.2	0.454545	0.987219	0	0	0	0	1	0	0	0	0	0	0
KYNU	1	0	0.2	0	0.2	0.454545	0.987219	0	1	0	0	0	0	0	0	0	0	0
LAMA2	1	0	0.2	0	0.2	0.454545	0.987219	0	0	0	0	1	0	0	0	0	0	0
LAMB4	1	0	0.2	0	0.2	0.454545	0.987219	0	1	0	0	0	0	0	0	0	0	0
LAMC1	1	0	0.2	0	0.2	0.454545	0.987219	0	1	0	0	0	0	0	0	0	0	0
LAMC3	1	0	0.2	0	0.2	0.454545	0.987219	0	1	0	0	0	0	0	0	0	0	0
LAT2	1	0	0.2	0	0.2	0.454545	0.987219	0	0	1	0	0	0	0	0	0	0	0
LATS1	1	0	0.2	0	0.2	0.454545	0.987219	0	1	0	0	0	0	0	0	0	0	0
LAX1	1	0	0.2	0	0.2	0.454545	0.987219	0	0	0	1	0	0	0	0	0	0	0
LBP	1	0	0.2	0	0.2	0.454545	0.987219	0	0	1	0	0	0	0	0	0	0	0
LBR	1	0	0.2	0	0.2	0.454545	0.987219	1	0	0	0	0	0	0	0	0	0	0
LCE1E	1	0	0.2	0	0.2	0.454545	0.987219	0	0	0	1	0	0	0	0	0	0	0
LCE1F	1	0	0.2	0	0.2	0.454545	0.987219	0	0	1	0	0	0	0	0	0	0	0
LDB3	1	0	0.2	0	0.2	0.454545	0.987219	0	0	0	0	1	0	0	0	0	0	0
LEFTY1	1	0	0.2	0	0.2	0.454545	0.987219	0	0	1	0	0	0	0	0	0	0	0
LGR4	1	0	0.2	0	0.2	0.454545	0.987219	0	1	0	0	0	0	0	0	0	0	0
LHX6	1	0	0.2	0	0.2	0.454545	0.987219	0	1	0	0	0	0	0	0	0	0	0
LHX9	1	0	0.2	0	0.2	0.454545	0.987219	0	1	0	0	0	0	0	0	0	0	0
LIFR	1	0	0.2	0	0.2	0.454545	0.987219	1	0	0	0	0	0	0	0	0	0	0
LILRB5	1	0	0.2	0	0.2	0.454545	0.987219	0	1	0	0	0	0	0	0	0	0	0
LIMCH1	1	0	0.2	0	0.2	0.454545	0.987219	0	1	0	0	0	0	0	0	0	0	0
LIME1	1	0	0.2	0	0.2	0.454545	0.987219	0	0	1	0	0	0	0	0	0	0	0
LIMK1	1	0	0.2	0	0.2	0.454545	0.987219	0	0	0	1	0	0	0	0	0	0	0
LIMS2	1	0	0.2	0	0.2	0.454545	0.987219	0	1	0	0	0	0	0	0	0	0	0
LINS1	1	0	0.2	0	0.2	0.454545	0.987219	0	0	1	0	0	0	0	0	0	0	0
LIPF	1	0	0.2	0	0.2	0.454545	0.987219	0	0	0	1	0	0	0	0	0	0	0
LIPM	1	0	0.2	0	0.2	0.454545	0.987219	0	0	0	1	0	0	0	0	0	0	0
LKAAEAR1	1	0	0.2	0	0.2	0.454545	0.987219	0	1	0	0	0	0	0	0	0	0	0
LLGL1	1	0	0.2	0	0.2	0.454545	0.987219	0	0	1	0	0	0	0	0	0	0	0
LMF2	1	0	0.2	0	0.2	0.454545	0.987219	0	0	0	0	1	0	0	0	0	0	0
LMNTD1	1	0	0.2	0	0.2	0.454545	0.987219	0	0	0	0	1	0	0	0	0	0	0
LMTK2	1	0	0.2	0	0.2	0.454545	0.987219	0	1	0	0	0	0	0	0	0	0	0
LOXHD1	1	0	0.2	0	0.2	0.454545	0.987219	0	0	1	0	0	0	0	0	0	0	0
LPA	1	0	0.2	0	0.2	0.454545	0.987219	0	1	0	0	0	0	0	0	0	0	0
LPIN1	1	0	0.2	0	0.2	0.454545	0.987219	0	0	0	0	1	0	0	0	0	0	0
LRCH2	1	0	0.2	0	0.2	0.454545	0.987219	0	1	0	0	0	0	0	0	0	0	0
LRGUK	1	0	0.2	0	0.2	0.454545	0.987219	0	0	0	0	1	0	0	0	0	0	0
LRIG2	1	0	0.2	0	0.2	0.454545	0.987219	0	1	0	0	0	0	0	0	0	0	0
LRPPRC	1	0	0.2	0	0.2	0.454545	0.987219	0	0	0	0	1	0	0	0	0	0	0
LRRC10	1	0	0.2	0	0.2	0.454545	0.987219	0	0	0	1	0	0	0	0	0	0	0
LRRC14	1	0	0.2	0	0.2	0.454545	0.987219	1	0	0	0	0	0	0	0	0	0	0
LRRC15	1	0	0.2	0	0.2	0.454545	0.987219	0	0	1	0	0	0	0	0	0	0	0
LRRC30	1	0	0.2	0	0.2	0.454545	0.987219	0	1	0	0	0	0	0	0	0	0	0
LRRC31	1	0	0.2	0	0.2	0.454545	0.987219	0	1	0	0	0	0	0	0	0	0	0
LRRC37A3	1	0	0.2	0	0.2	0.454545	0.987219	0	1	0	0	0	0	0	0	0	0	0
LRRC37B	1	0	0.2	0	0.2	0.454545	0.987219	0	0	0	0	1	0	0	0	0	0	0
LRRC41	1	0	0.2	0	0.2	0.454545	0.987219	0	0	1	0	0	0	0	0	0	0	0
LRRC47	1	0	0.2	0	0.2	0.454545	0.987219	0	1	0	0	0	0	0	0	0	0	0
LRRC4C	1	0	0.2	0	0.2	0.454545	0.987219	0	0	0	0	1	0	0	0	0	0	0
LRRC52	1	0	0.2	0	0.2	0.454545	0.987219	0	0	1	0	0	0	0	0	0	0	0
LRRC63	1	0	0.2	0	0.2	0.454545	0.987219	0	0	0	1	0	0	0	0	0	0	0
LRRC7	1	0	0.2	0	0.2	0.454545	0.987219	0	1	0	0	0	0	0	0	0	0	0
LRRC74B	1	0	0.2	0	0.2	0.454545	0.987219	0	0	0	0	1	0	0	0	0	0	0
LRRC8E	1	0	0.2	0	0.2	0.454545	0.987219	0	0	0	1	0	0	0	0	0	0	0
LRRCC1	1	0	0.2	0	0.2	0.454545	0.987219	0	0	1	0	0	0	0	0	0	0	0
LRRFIP1	1	0	0.2	0	0.2	0.454545	0.987219	0	1	0	0	0	0	0	0	0	0	0
LRRIQ4	1	0	0.2	0	0.2	0.454545	0.987219	0	1	0	0	0	0	0	0	0	0	0
LRRTM1	1	0	0.2	0	0.2	0.454545	0.987219	0	0	0	1	0	0	0	0	0	0	0
LRRTM2	1	0	0.2	0	0.2	0.454545	0.987219	0	1	0	0	0	0	0	0	0	0	0
LSAMP	1	0	0.2	0	0.2	0.454545	0.987219	0	1	0	0	0	0	0	0	0	0	0
LTC4S	1	0	0.2	0	0.2	0.454545	0.987219	1	0	0	0	0	0	0	0	0	0	0
LTF	1	0	0.2	0	0.2	0.454545	0.987219	0	1	0	0	0	0	0	0	0	0	0
LUC7L2	1	0	0.2	0	0.2	0.454545	0.987219	0	0	1	0	0	0	0	0	0	0	0
LUZP2	1	0	0.2	0	0.2	0.454545	0.987219	0	1	0	0	0	0	0	0	0	0	0
LXN	1	0	0.2	0	0.2	0.454545	0.987219	0	0	0	0	1	0	0	0	0	0	0
LYSMD1	1	0	0.2	0	0.2	0.454545	0.987219	0	1	0	0	0	0	0	0	0	0	0
LYSMD3	1	0	0.2	0	0.2	0.454545	0.987219	0	0	0	1	0	0	0	0	0	0	0
LYST	1	0	0.2	0	0.2	0.454545	0.987219	0	0	0	1	0	0	0	0	0	0	0
LYZL1	1	0	0.2	0	0.2	0.454545	0.987219	0	0	1	0	0	0	0	0	0	0	0
LYZL4	1	0	0.2	0	0.2	0.454545	0.987219	0	0	1	0	0	0	0	0	0	0	0
MAATS1	1	0	0.2	0	0.2	0.454545	0.987219	0	1	0	0	0	0	0	0	0	0	0
MACROD2	1	0	0.2	0	0.2	0.454545	0.987219	0	1	0	0	0	0	0	0	0	0	0
MADCAM1	1	0	0.2	0	0.2	0.454545	0.987219	0	0	1	0	0	0	0	0	0	0	0
MAF	1	0	0.2	0	0.2	0.454545	0.987219	0	1	0	0	0	0	0	0	0	0	0
MAFA	1	0	0.2	0	0.2	0.454545	0.987219	0	1	0	0	0	0	0	0	0	0	0
MAGEA10	1	0	0.2	0	0.2	0.454545	0.987219	1	0	0	0	0	0	0	0	0	0	0
MAGEB18	1	0	0.2	0	0.2	0.454545	0.987219	0	1	0	0	0	0	0	0	0	0	0
MAGEB2	1	0	0.2	0	0.2	0.454545	0.987219	0	1	0	0	0	0	0	0	0	0	0
MAGI1	1	0	0.2	0	0.2	0.454545	0.987219	0	0	0	0	1	0	0	0	0	0	0
MAK	1	0	0.2	0	0.2	0.454545	0.987219	1	0	0	0	0	0	0	0	0	0	0
MAN2A1	1	0	0.2	0	0.2	0.454545	0.987219	0	1	0	0	0	0	0	0	0	0	0
MAN2B1	1	0	0.2	0	0.2	0.454545	0.987219	0	0	0	1	0	0	0	0	0	0	0
MANBA	1	0	0.2	0	0.2	0.454545	0.987219	0	1	0	0	0	0	0	0	0	0	0
MAP3K14	1	0	0.2	0	0.2	0.454545	0.987219	0	1	0	0	0	0	0	0	0	0	0
MAP3K15	1	0	0.2	0	0.2	0.454545	0.987219	0	1	0	0	0	0	0	0	0	0	0
MAP3K5	1	0	0.2	0	0.2	0.454545	0.987219	0	0	0	1	0	0	0	0	0	0	0
MAP4K3	1	0	0.2	0	0.2	0.454545	0.987219	0	0	0	1	0	0	0	0	0	0	0
MAP6D1	1	0	0.2	0	0.2	0.454545	0.987219	0	1	0	0	0	0	0	0	0	0	0
MARCO	1	0	0.2	0	0.2	0.454545	0.987219	0	1	0	0	0	0	0	0	0	0	0
MARS	1	0	0.2	0	0.2	0.454545	0.987219	0	1	0	0	0	0	0	0	0	0	0
MASTL	1	0	0.2	0	0.2	0.454545	0.987219	0	1	0	0	0	0	0	0	0	0	0
MATN2	1	0	0.2	0	0.2	0.454545	0.987219	1	0	0	0	0	0	0	0	0	0	0
MAX	1	0	0.2	0	0.2	0.454545	0.987219	0	0	0	1	0	0	0	0	0	0	0
MB21D1	1	0	0.2	0	0.2	0.454545	0.987219	1	0	0	0	0	0	0	0	0	0	0
MBLAC2	1	0	0.2	0	0.2	0.454545	0.987219	0	0	1	0	0	0	0	0	0	0	0
MBOAT7	1	0	0.2	0	0.2	0.454545	0.987219	0	0	0	1	0	0	0	0	0	0	0
MBTPS1	1	0	0.2	0	0.2	0.454545	0.987219	0	1	0	0	0	0	0	0	0	0	0
MC4R	1	0	0.2	0	0.2	0.454545	0.987219	0	0	0	0	1	0	0	0	0	0	0
MCAM	1	0	0.2	0	0.2	0.454545	0.987219	0	0	0	0	1	0	0	0	0	0	0
MCC	1	0	0.2	0	0.2	0.454545	0.987219	0	0	0	0	1	0	0	0	0	0	0
MCCC1	1	0	0.2	0	0.2	0.454545	0.987219	0	1	0	0	0	0	0	0	0	0	0
MCF2L2	1	0	0.2	0	0.2	0.454545	0.987219	1	0	0	0	0	0	0	0	0	0	0
MCL1	1	0	0.2	0	0.2	0.454545	0.987219	0	0	0	0	1	0	0	0	0	0	0
MCM7	1	0	0.2	0	0.2	0.454545	0.987219	0	1	0	0	0	0	0	0	0	0	0
MCM9	1	0	0.2	0	0.2	0.454545	0.987219	0	0	1	0	0	0	0	0	0	0	0
MCOLN3	1	0	0.2	0	0.2	0.454545	0.987219	0	1	0	0	0	0	0	0	0	0	0
MCU	1	0	0.2	0	0.2	0.454545	0.987219	0	0	0	0	1	0	0	0	0	0	0
MDH1B	1	0	0.2	0	0.2	0.454545	0.987219	0	0	1	0	0	0	0	0	0	0	0
MDM2	1	0	0.2	0	0.2	0.454545	0.987219	0	0	1	0	0	0	0	0	0	0	0
ME3	1	0	0.2	0	0.2	0.454545	0.987219	0	0	0	0	1	0	0	0	0	0	0
MED13	1	0	0.2	0	0.2	0.454545	0.987219	0	1	0	0	0	0	0	0	0	0	0
MED7	1	0	0.2	0	0.2	0.454545	0.987219	0	0	0	1	0	0	0	0	0	0	0
MEDAG	1	0	0.2	0	0.2	0.454545	0.987219	0	1	0	0	0	0	0	0	0	0	0
MEF2B	1	0	0.2	0	0.2	0.454545	0.987219	0	1	0	0	0	0	0	0	0	0	0
MEIS1	1	0	0.2	0	0.2	0.454545	0.987219	0	1	0	0	0	0	0	0	0	0	0
MEIS2	1	0	0.2	0	0.2	0.454545	0.987219	0	0	0	0	1	0	0	0	0	0	0
MELTF	1	0	0.2	0	0.2	0.454545	0.987219	0	0	0	0	1	0	0	0	0	0	0
MEOX2	1	0	0.2	0	0.2	0.454545	0.987219	0	1	0	0	0	0	0	0	0	0	0
MERTK	1	0	0.2	0	0.2	0.454545	0.987219	0	1	0	0	0	0	0	0	0	0	0
METTL21A	1	0	0.2	0	0.2	0.454545	0.987219	0	1	0	0	0	0	0	0	0	0	0
METTL4	1	0	0.2	0	0.2	0.454545	0.987219	1	0	0	0	0	0	0	0	0	0	0
MEX3D	1	0	0.2	0	0.2	0.454545	0.987219	0	0	0	0	1	0	0	0	0	0	0
MFHAS1	1	0	0.2	0	0.2	0.454545	0.987219	0	0	0	1	0	0	0	0	0	0	0
MGAT5B	1	0	0.2	0	0.2	0.454545	0.987219	0	0	1	0	0	0	0	0	0	0	0
MGMT	1	0	0.2	0	0.2	0.454545	0.987219	0	1	0	0	0	0	0	0	0	0	0
MICAL3	1	0	0.2	0	0.2	0.454545	0.987219	0	1	0	0	0	0	0	0	0	0	0
MICALL2	1	0	0.2	0	0.2	0.454545	0.987219	0	1	0	0	0	0	0	0	0	0	0
MICB	1	0	0.2	0	0.2	0.454545	0.987219	0	1	0	0	0	0	0	0	0	0	0
MKRN2	1	0	0.2	0	0.2	0.454545	0.987219	1	0	0	0	0	0	0	0	0	0	0
MLH3	1	0	0.2	0	0.2	0.454545	0.987219	0	0	0	0	1	0	0	0	0	0	0
MLKL	1	0	0.2	0	0.2	0.454545	0.987219	0	0	0	0	1	0	0	0	0	0	0
MLPH	1	0	0.2	0	0.2	0.454545	0.987219	0	1	0	0	0	0	0	0	0	0	0
MLXIPL	1	0	0.2	0	0.2	0.454545	0.987219	0	0	0	0	1	0	0	0	0	0	0
MMEL1	1	0	0.2	0	0.2	0.454545	0.987219	0	1	0	0	0	0	0	0	0	0	0
MMP10	1	0	0.2	0	0.2	0.454545	0.987219	0	1	0	0	0	0	0	0	0	0	0
MMP11	1	0	0.2	0	0.2	0.454545	0.987219	0	0	0	0	1	0	0	0	0	0	0
MMP13	1	0	0.2	0	0.2	0.454545	0.987219	0	1	0	0	0	0	0	0	0	0	0
MMP19	1	0	0.2	0	0.2	0.454545	0.987219	0	0	0	0	1	0	0	0	0	0	0
MMP25	1	0	0.2	0	0.2	0.454545	0.987219	1	0	0	0	0	0	0	0	0	0	0
MMP26	1	0	0.2	0	0.2	0.454545	0.987219	0	1	0	0	0	0	0	0	0	0	0
MMRN1	1	0	0.2	0	0.2	0.454545	0.987219	0	0	0	1	0	0	0	0	0	0	0
MMRN2	1	0	0.2	0	0.2	0.454545	0.987219	0	0	0	0	1	0	0	0	0	0	0
MNDA	1	0	0.2	0	0.2	0.454545	0.987219	0	0	0	1	0	0	0	0	0	0	0
MOK	1	0	0.2	0	0.2	0.454545	0.987219	0	0	1	0	0	0	0	0	0	0	0
MON1B	1	0	0.2	0	0.2	0.454545	0.987219	0	1	0	0	0	0	0	0	0	0	0
MORC1	1	0	0.2	0	0.2	0.454545	0.987219	0	1	0	0	0	0	0	0	0	0	0
MORN1	1	0	0.2	0	0.2	0.454545	0.987219	0	1	0	0	0	0	0	0	0	0	0
MOV10	1	0	0.2	0	0.2	0.454545	0.987219	0	0	0	1	0	0	0	0	0	0	0
MOV10L1	1	0	0.2	0	0.2	0.454545	0.987219	0	0	0	1	0	0	0	0	0	0	0
MOXD1	1	0	0.2	0	0.2	0.454545	0.987219	0	1	0	0	0	0	0	0	0	0	0
MPI	1	0	0.2	0	0.2	0.454545	0.987219	0	0	0	0	1	0	0	0	0	0	0
MPL	1	0	0.2	0	0.2	0.454545	0.987219	0	1	0	0	0	0	0	0	0	0	0
MPLKIP	1	0	0.2	0	0.2	0.454545	0.987219	0	0	0	1	0	0	0	0	0	0	0
MPO	1	0	0.2	0	0.2	0.454545	0.987219	0	1	0	0	0	0	0	0	0	0	0
MPP2	1	0	0.2	0	0.2	0.454545	0.987219	0	0	0	0	1	0	0	0	0	0	0
MPP5	1	0	0.2	0	0.2	0.454545	0.987219	0	0	0	0	1	0	0	0	0	0	0
MRE11	1	0	0.2	0	0.2	0.454545	0.987219	0	0	0	1	0	0	0	0	0	0	0
MRGBP	1	0	0.2	0	0.2	0.454545	0.987219	0	0	0	0	1	0	0	0	0	0	0
MROH7	1	0	0.2	0	0.2	0.454545	0.987219	0	0	0	1	0	0	0	0	0	0	0
MROH7-TTC4	1	0	0.2	0	0.2	0.454545	0.987219	0	0	0	1	0	0	0	0	0	0	0
MRPL24	1	0	0.2	0	0.2	0.454545	0.987219	0	1	0	0	0	0	0	0	0	0	0
MRPL32	1	0	0.2	0	0.2	0.454545	0.987219	0	0	0	1	0	0	0	0	0	0	0
MS4A14	1	0	0.2	0	0.2	0.454545	0.987219	0	1	0	0	0	0	0	0	0	0	0
MS4A6A	1	0	0.2	0	0.2	0.454545	0.987219	0	0	1	0	0	0	0	0	0	0	0
MS4A8	1	0	0.2	0	0.2	0.454545	0.987219	0	1	0	0	0	0	0	0	0	0	0
MSANTD2	1	0	0.2	0	0.2	0.454545	0.987219	0	1	0	0	0	0	0	0	0	0	0
MSH2	1	0	0.2	0	0.2	0.454545	0.987219	1	0	0	0	0	0	0	0	0	0	0
MSH3	1	0	0.2	0	0.2	0.454545	0.987219	0	0	0	1	0	0	0	0	0	0	0
MSL2	1	0	0.2	0	0.2	0.454545	0.987219	0	1	0	0	0	0	0	0	0	0	0
MSR1	1	0	0.2	0	0.2	0.454545	0.987219	0	0	1	0	0	0	0	0	0	0	0
MT-CO2	1	0	0.2	0	0.2	0.454545	0.987219	0	1	0	0	0	0	0	0	0	0	0
MTCH1	1	0	0.2	0	0.2	0.454545	0.987219	1	0	0	0	0	0	0	0	0	0	0
MTCL1	1	0	0.2	0	0.2	0.454545	0.987219	0	0	1	0	0	0	0	0	0	0	0
MTERF3	1	0	0.2	0	0.2	0.454545	0.987219	0	1	0	0	0	0	0	0	0	0	0
MTF1	1	0	0.2	0	0.2	0.454545	0.987219	0	1	0	0	0	0	0	0	0	0	0
MTHFD1L	1	0	0.2	0	0.2	0.454545	0.987219	0	0	0	1	0	0	0	0	0	0	0
MTMR12	1	0	0.2	0	0.2	0.454545	0.987219	0	1	0	0	0	0	0	0	0	0	0
MUSK	1	0	0.2	0	0.2	0.454545	0.987219	0	0	0	1	0	0	0	0	0	0	0
MYBBP1A	1	0	0.2	0	0.2	0.454545	0.987219	0	1	0	0	0	0	0	0	0	0	0
MYC	1	0	0.2	0	0.2	0.454545	0.987219	0	0	0	0	1	0	0	0	0	0	0
MYF6	1	0	0.2	0	0.2	0.454545	0.987219	0	0	0	1	0	0	0	0	0	0	0
MYH10	1	0	0.2	0	0.2	0.454545	0.987219	0	0	0	0	1	0	0	0	0	0	0
MYH7	1	0	0.2	0	0.2	0.454545	0.987219	0	0	0	1	0	0	0	0	0	0	0
MYLK	1	0	0.2	0	0.2	0.454545	0.987219	0	1	0	0	0	0	0	0	0	0	0
MYO1G	1	0	0.2	0	0.2	0.454545	0.987219	0	0	0	0	1	0	0	0	0	0	0
MYO3B	1	0	0.2	0	0.2	0.454545	0.987219	0	1	0	0	0	0	0	0	0	0	0
MYO9B	1	0	0.2	0	0.2	0.454545	0.987219	0	0	1	0	0	0	0	0	0	0	0
MYOT	1	0	0.2	0	0.2	0.454545	0.987219	0	1	0	0	0	0	0	0	0	0	0
MYRF	1	0	0.2	0	0.2	0.454545	0.987219	0	1	0	0	0	0	0	0	0	0	0
MYT1	1	0	0.2	0	0.2	0.454545	0.987219	0	1	0	0	0	0	0	0	0	0	0
MZF1	1	0	0.2	0	0.2	0.454545	0.987219	0	1	0	0	0	0	0	0	0	0	0
N4BP2	1	0	0.2	0	0.2	0.454545	0.987219	0	1	0	0	0	0	0	0	0	0	0
NAA30	1	0	0.2	0	0.2	0.454545	0.987219	0	1	0	0	0	0	0	0	0	0	0
NAAA	1	0	0.2	0	0.2	0.454545	0.987219	0	1	0	0	0	0	0	0	0	0	0
NARS2	1	0	0.2	0	0.2	0.454545	0.987219	0	1	0	0	0	0	0	0	0	0	0
NAT6	1	0	0.2	0	0.2	0.454545	0.987219	0	1	0	0	0	0	0	0	0	0	0
NAV2	1	0	0.2	0	0.2	0.454545	0.987219	0	1	0	0	0	0	0	0	0	0	0
NBAS	1	0	0.2	0	0.2	0.454545	0.987219	0	0	0	1	0	0	0	0	0	0	0
NBN	1	0	0.2	0	0.2	0.454545	0.987219	0	1	0	0	0	0	0	0	0	0	0
NBPF1	1	0	0.2	0	0.2	0.454545	0.987219	0	0	1	0	0	0	0	0	0	0	0
NBPF9	1	0	0.2	0	0.2	0.454545	0.987219	0	0	0	0	1	0	0	0	0	0	0
NDC1	1	0	0.2	0	0.2	0.454545	0.987219	0	0	0	0	1	0	0	0	0	0	0
NDRG1	1	0	0.2	0	0.2	0.454545	0.987219	0	1	0	0	0	0	0	0	0	0	0
NDST4	1	0	0.2	0	0.2	0.454545	0.987219	0	1	0	0	0	0	0	0	0	0	0
NDUFA10	1	0	0.2	0	0.2	0.454545	0.987219	0	1	0	0	0	0	0	0	0	0	0
NDUFC2	1	0	0.2	0	0.2	0.454545	0.987219	0	1	0	0	0	0	0	0	0	0	0
NDUFC2-KCTD14	1	0	0.2	0	0.2	0.454545	0.987219	0	1	0	0	0	0	0	0	0	0	0
NDUFV1	1	0	0.2	0	0.2	0.454545	0.987219	0	1	0	0	0	0	0	0	0	0	0
NEBL	1	0	0.2	0	0.2	0.454545	0.987219	0	1	0	0	0	0	0	0	0	0	0
NECAB1	1	0	0.2	0	0.2	0.454545	0.987219	0	1	0	0	0	0	0	0	0	0	0
NECAB3	1	0	0.2	0	0.2	0.454545	0.987219	0	0	1	0	0	0	0	0	0	0	0
NECTIN2	1	0	0.2	0	0.2	0.454545	0.987219	0	0	1	0	0	0	0	0	0	0	0
NECTIN3	1	0	0.2	0	0.2	0.454545	0.987219	0	0	1	0	0	0	0	0	0	0	0
NEDD4	1	0	0.2	0	0.2	0.454545	0.987219	0	1	0	0	0	0	0	0	0	0	0
NEDD9	1	0	0.2	0	0.2	0.454545	0.987219	0	0	0	1	0	0	0	0	0	0	0
NEFL	1	0	0.2	0	0.2	0.454545	0.987219	0	1	0	0	0	0	0	0	0	0	0
NELL2	1	0	0.2	0	0.2	0.454545	0.987219	0	0	1	0	0	0	0	0	0	0	0
NES	1	0	0.2	0	0.2	0.454545	0.987219	0	0	0	1	0	0	0	0	0	0	0
NEU1	1	0	0.2	0	0.2	0.454545	0.987219	1	0	0	0	0	0	0	0	0	0	0
NEU2	1	0	0.2	0	0.2	0.454545	0.987219	0	0	0	1	0	0	0	0	0	0	0
NEURL4	1	0	0.2	0	0.2	0.454545	0.987219	0	0	0	0	1	0	0	0	0	0	0
NF1	1	0	0.2	0	0.2	0.454545	0.987219	0	1	0	0	0	0	0	0	0	0	0
NFE2	1	0	0.2	0	0.2	0.454545	0.987219	0	1	0	0	0	0	0	0	0	0	0
NFE2L2	1	0	0.2	0	0.2	0.454545	0.987219	0	1	0	0	0	0	0	0	0	0	0
NFIL3	1	0	0.2	0	0.2	0.454545	0.987219	0	0	0	1	0	0	0	0	0	0	0
NFKB1	1	0	0.2	0	0.2	0.454545	0.987219	0	1	0	0	0	0	0	0	0	0	0
NFU1	1	0	0.2	0	0.2	0.454545	0.987219	0	0	0	1	0	0	0	0	0	0	0
NFXL1	1	0	0.2	0	0.2	0.454545	0.987219	0	0	0	0	1	0	0	0	0	0	0
NIPAL1	1	0	0.2	0	0.2	0.454545	0.987219	0	1	0	0	0	0	0	0	0	0	0
NIPSNAP3A	1	0	0.2	0	0.2	0.454545	0.987219	0	0	0	0	1	0	0	0	0	0	0
NKX2-2	1	0	0.2	0	0.2	0.454545	0.987219	0	0	1	0	0	0	0	0	0	0	0
NKX6-1	1	0	0.2	0	0.2	0.454545	0.987219	0	1	0	0	0	0	0	0	0	0	0
NLGN2	1	0	0.2	0	0.2	0.454545	0.987219	0	1	0	0	0	0	0	0	0	0	0
NLGN3	1	0	0.2	0	0.2	0.454545	0.987219	0	1	0	0	0	0	0	0	0	0	0
NLGN4X	1	0	0.2	0	0.2	0.454545	0.987219	0	1	0	0	0	0	0	0	0	0	0
NLRC4	1	0	0.2	0	0.2	0.454545	0.987219	0	0	0	0	1	0	0	0	0	0	0
NLRP12	1	0	0.2	0	0.2	0.454545	0.987219	0	1	0	0	0	0	0	0	0	0	0
NLRP7	1	0	0.2	0	0.2	0.454545	0.987219	0	1	0	0	0	0	0	0	0	0	0
NLRP8	1	0	0.2	0	0.2	0.454545	0.987219	0	0	0	1	0	0	0	0	0	0	0
NLRX1	1	0	0.2	0	0.2	0.454545	0.987219	0	0	0	0	1	0	0	0	0	0	0
NME1	1	0	0.2	0	0.2	0.454545	0.987219	0	0	1	0	0	0	0	0	0	0	0
NOL12	1	0	0.2	0	0.2	0.454545	0.987219	0	0	0	1	0	0	0	0	0	0	0
NOL6	1	0	0.2	0	0.2	0.454545	0.987219	0	1	0	0	0	0	0	0	0	0	0
NOL8	1	0	0.2	0	0.2	0.454545	0.987219	0	1	0	0	0	0	0	0	0	0	0
NOM1	1	0	0.2	0	0.2	0.454545	0.987219	0	1	0	0	0	0	0	0	0	0	0
NOMO3	1	0	0.2	0	0.2	0.454545	0.987219	0	0	1	0	0	0	0	0	0	0	0
NOS1AP	1	0	0.2	0	0.2	0.454545	0.987219	0	1	0	0	0	0	0	0	0	0	0
NOTCH2NL	1	0	0.2	0	0.2	0.454545	0.987219	0	0	0	0	1	0	0	0	0	0	0
NOX4	1	0	0.2	0	0.2	0.454545	0.987219	0	0	0	1	0	0	0	0	0	0	0
NPHS2	1	0	0.2	0	0.2	0.454545	0.987219	0	0	0	1	0	0	0	0	0	0	0
NPIPA1	1	0	0.2	0	0.2	0.454545	0.987219	0	0	0	0	1	0	0	0	0	0	0
NPIPB2	1	0	0.2	0	0.2	0.454545	0.987219	0	1	0	0	0	0	0	0	0	0	0
NPIPB4	1	0	0.2	0	0.2	0.454545	0.987219	0	1	0	0	0	0	0	0	0	0	0
NPIPB5	1	0	0.2	0	0.2	0.454545	0.987219	0	0	0	0	1	0	0	0	0	0	0
NPTXR	1	0	0.2	0	0.2	0.454545	0.987219	0	1	0	0	0	0	0	0	0	0	0
NR1D1	1	0	0.2	0	0.2	0.454545	0.987219	0	1	0	0	0	0	0	0	0	0	0
NR1H4	1	0	0.2	0	0.2	0.454545	0.987219	0	0	0	1	0	0	0	0	0	0	0
NR1I2	1	0	0.2	0	0.2	0.454545	0.987219	0	0	0	1	0	0	0	0	0	0	0
NRAP	1	0	0.2	0	0.2	0.454545	0.987219	0	0	1	0	0	0	0	0	0	0	0
NRIP3	1	0	0.2	0	0.2	0.454545	0.987219	0	0	1	0	0	0	0	0	0	0	0
NRK	1	0	0.2	0	0.2	0.454545	0.987219	0	1	0	0	0	0	0	0	0	0	0
NRSN2	1	0	0.2	0	0.2	0.454545	0.987219	0	1	0	0	0	0	0	0	0	0	0
NSD1	1	0	0.2	0	0.2	0.454545	0.987219	1	0	0	0	0	0	0	0	0	0	0
NSMAF	1	0	0.2	0	0.2	0.454545	0.987219	0	0	0	1	0	0	0	0	0	0	0
NT5C1A	1	0	0.2	0	0.2	0.454545	0.987219	0	0	0	1	0	0	0	0	0	0	0
NTM	1	0	0.2	0	0.2	0.454545	0.987219	0	1	0	0	0	0	0	0	0	0	0
NTRK1	1	0	0.2	0	0.2	0.454545	0.987219	0	1	0	0	0	0	0	0	0	0	0
NTSR2	1	0	0.2	0	0.2	0.454545	0.987219	0	1	0	0	0	0	0	0	0	0	0
NUBP2	1	0	0.2	0	0.2	0.454545	0.987219	0	1	0	0	0	0	0	0	0	0	0
NUFIP1	1	0	0.2	0	0.2	0.454545	0.987219	0	0	0	1	0	0	0	0	0	0	0
NUP37	1	0	0.2	0	0.2	0.454545	0.987219	0	0	0	1	0	0	0	0	0	0	0
NUP88	1	0	0.2	0	0.2	0.454545	0.987219	0	0	0	0	1	0	0	0	0	0	0
NWD2	1	0	0.2	0	0.2	0.454545	0.987219	0	0	0	1	0	0	0	0	0	0	0
NXF5	1	0	0.2	0	0.2	0.454545	0.987219	0	1	0	0	0	0	0	0	0	0	0
NXPE1	1	0	0.2	0	0.2	0.454545	0.987219	0	1	0	0	0	0	0	0	0	0	0
NXPE2	1	0	0.2	0	0.2	0.454545	0.987219	0	1	0	0	0	0	0	0	0	0	0
OBSL1	1	0	0.2	0	0.2	0.454545	0.987219	0	1	0	0	0	0	0	0	0	0	0
OCIAD2	1	0	0.2	0	0.2	0.454545	0.987219	0	1	0	0	0	0	0	0	0	0	0
OCLN	1	0	0.2	0	0.2	0.454545	0.987219	0	0	0	1	0	0	0	0	0	0	0
OCM2	1	0	0.2	0	0.2	0.454545	0.987219	0	1	0	0	0	0	0	0	0	0	0
ODF1	1	0	0.2	0	0.2	0.454545	0.987219	0	1	0	0	0	0	0	0	0	0	0
OOEP	1	0	0.2	0	0.2	0.454545	0.987219	0	0	0	0	1	0	0	0	0	0	0
OPHN1	1	0	0.2	0	0.2	0.454545	0.987219	0	1	0	0	0	0	0	0	0	0	0
OPN4	1	0	0.2	0	0.2	0.454545	0.987219	0	0	0	1	0	0	0	0	0	0	0
OPTC	1	0	0.2	0	0.2	0.454545	0.987219	0	1	0	0	0	0	0	0	0	0	0
OR10C1	1	0	0.2	0	0.2	0.454545	0.987219	0	0	0	1	0	0	0	0	0	0	0
OR10H1	1	0	0.2	0	0.2	0.454545	0.987219	0	1	0	0	0	0	0	0	0	0	0
OR10H2	1	0	0.2	0	0.2	0.454545	0.987219	0	1	0	0	0	0	0	0	0	0	0
OR10H5	1	0	0.2	0	0.2	0.454545	0.987219	0	1	0	0	0	0	0	0	0	0	0
OR10Q1	1	0	0.2	0	0.2	0.454545	0.987219	0	1	0	0	0	0	0	0	0	0	0
OR10X1	1	0	0.2	0	0.2	0.454545	0.987219	0	0	1	0	0	0	0	0	0	0	0
OR11H4	1	0	0.2	0	0.2	0.454545	0.987219	0	1	0	0	0	0	0	0	0	0	0
OR13G1	1	0	0.2	0	0.2	0.454545	0.987219	0	1	0	0	0	0	0	0	0	0	0
OR1C1	1	0	0.2	0	0.2	0.454545	0.987219	0	1	0	0	0	0	0	0	0	0	0
OR1D5	1	0	0.2	0	0.2	0.454545	0.987219	0	0	1	0	0	0	0	0	0	0	0
OR1E1	1	0	0.2	0	0.2	0.454545	0.987219	0	1	0	0	0	0	0	0	0	0	0
OR1J1	1	0	0.2	0	0.2	0.454545	0.987219	0	1	0	0	0	0	0	0	0	0	0
OR1J2	1	0	0.2	0	0.2	0.454545	0.987219	0	1	0	0	0	0	0	0	0	0	0
OR1L6	1	0	0.2	0	0.2	0.454545	0.987219	0	0	1	0	0	0	0	0	0	0	0
OR1L8	1	0	0.2	0	0.2	0.454545	0.987219	0	0	1	0	0	0	0	0	0	0	0
OR1S2	1	0	0.2	0	0.2	0.454545	0.987219	0	0	0	1	0	0	0	0	0	0	0
OR2A2	1	0	0.2	0	0.2	0.454545	0.987219	0	0	1	0	0	0	0	0	0	0	0
OR2C1	1	0	0.2	0	0.2	0.454545	0.987219	0	0	0	1	0	0	0	0	0	0	0
OR2F2	1	0	0.2	0	0.2	0.454545	0.987219	0	0	0	1	0	0	0	0	0	0	0
OR2G2	1	0	0.2	0	0.2	0.454545	0.987219	0	0	0	1	0	0	0	0	0	0	0
OR2G3	1	0	0.2	0	0.2	0.454545	0.987219	0	1	0	0	0	0	0	0	0	0	0
OR2H1	1	0	0.2	0	0.2	0.454545	0.987219	0	0	0	1	0	0	0	0	0	0	0
OR2L13	1	0	0.2	0	0.2	0.454545	0.987219	0	0	0	1	0	0	0	0	0	0	0
OR2M3	1	0	0.2	0	0.2	0.454545	0.987219	0	0	0	1	0	0	0	0	0	0	0
OR2M4	1	0	0.2	0	0.2	0.454545	0.987219	0	0	0	0	1	0	0	0	0	0	0
OR2M7	1	0	0.2	0	0.2	0.454545	0.987219	0	1	0	0	0	0	0	0	0	0	0
OR2T33	1	0	0.2	0	0.2	0.454545	0.987219	0	0	0	1	0	0	0	0	0	0	0
OR2T6	1	0	0.2	0	0.2	0.454545	0.987219	0	0	0	1	0	0	0	0	0	0	0
OR2W3	1	0	0.2	0	0.2	0.454545	0.987219	1	0	0	0	0	0	0	0	0	0	0
OR3A2	1	0	0.2	0	0.2	0.454545	0.987219	0	1	0	0	0	0	0	0	0	0	0
OR4C6	1	0	0.2	0	0.2	0.454545	0.987219	0	0	0	1	0	0	0	0	0	0	0
OR4D2	1	0	0.2	0	0.2	0.454545	0.987219	0	1	0	0	0	0	0	0	0	0	0
OR4E2	1	0	0.2	0	0.2	0.454545	0.987219	0	0	0	1	0	0	0	0	0	0	0
OR4F15	1	0	0.2	0	0.2	0.454545	0.987219	0	1	0	0	0	0	0	0	0	0	0
OR4K14	1	0	0.2	0	0.2	0.454545	0.987219	0	1	0	0	0	0	0	0	0	0	0
OR4K2	1	0	0.2	0	0.2	0.454545	0.987219	0	1	0	0	0	0	0	0	0	0	0
OR4K5	1	0	0.2	0	0.2	0.454545	0.987219	0	0	0	1	0	0	0	0	0	0	0
OR4Q2	1	0	0.2	0	0.2	0.454545	0.987219	0	0	1	0	0	0	0	0	0	0	0
OR51E1	1	0	0.2	0	0.2	0.454545	0.987219	0	1	0	0	0	0	0	0	0	0	0
OR51L1	1	0	0.2	0	0.2	0.454545	0.987219	0	1	0	0	0	0	0	0	0	0	0
OR51S1	1	0	0.2	0	0.2	0.454545	0.987219	0	1	0	0	0	0	0	0	0	0	0
OR52A5	1	0	0.2	0	0.2	0.454545	0.987219	0	1	0	0	0	0	0	0	0	0	0
OR52M1	1	0	0.2	0	0.2	0.454545	0.987219	0	0	0	1	0	0	0	0	0	0	0
OR52R1	1	0	0.2	0	0.2	0.454545	0.987219	0	0	0	1	0	0	0	0	0	0	0
OR56A1	1	0	0.2	0	0.2	0.454545	0.987219	0	1	0	0	0	0	0	0	0	0	0
OR5A2	1	0	0.2	0	0.2	0.454545	0.987219	0	0	0	1	0	0	0	0	0	0	0
OR5B2	1	0	0.2	0	0.2	0.454545	0.987219	0	1	0	0	0	0	0	0	0	0	0
OR5B21	1	0	0.2	0	0.2	0.454545	0.987219	0	0	1	0	0	0	0	0	0	0	0
OR5B3	1	0	0.2	0	0.2	0.454545	0.987219	0	1	0	0	0	0	0	0	0	0	0
OR5H14	1	0	0.2	0	0.2	0.454545	0.987219	0	1	0	0	0	0	0	0	0	0	0
OR5J2	1	0	0.2	0	0.2	0.454545	0.987219	0	1	0	0	0	0	0	0	0	0	0
OR5K4	1	0	0.2	0	0.2	0.454545	0.987219	0	0	0	1	0	0	0	0	0	0	0
OR5T2	1	0	0.2	0	0.2	0.454545	0.987219	0	0	1	0	0	0	0	0	0	0	0
OR6B3	1	0	0.2	0	0.2	0.454545	0.987219	0	0	1	0	0	0	0	0	0	0	0
OR6C3	1	0	0.2	0	0.2	0.454545	0.987219	1	0	0	0	0	0	0	0	0	0	0
OR6C76	1	0	0.2	0	0.2	0.454545	0.987219	0	0	0	1	0	0	0	0	0	0	0
OR6J1	1	0	0.2	0	0.2	0.454545	0.987219	0	0	0	0	1	0	0	0	0	0	0
OR6Q1	1	0	0.2	0	0.2	0.454545	0.987219	0	0	1	0	0	0	0	0	0	0	0
OR7G2	1	0	0.2	0	0.2	0.454545	0.987219	0	1	0	0	0	0	0	0	0	0	0
OR8B4	1	0	0.2	0	0.2	0.454545	0.987219	0	1	0	0	0	0	0	0	0	0	0
OR8D4	1	0	0.2	0	0.2	0.454545	0.987219	0	1	0	0	0	0	0	0	0	0	0
OR8G1	1	0	0.2	0	0.2	0.454545	0.987219	0	1	0	0	0	0	0	0	0	0	0
OR8I2	1	0	0.2	0	0.2	0.454545	0.987219	0	0	0	1	0	0	0	0	0	0	0
OR8K3	1	0	0.2	0	0.2	0.454545	0.987219	0	0	0	0	1	0	0	0	0	0	0
OR9G4	1	0	0.2	0	0.2	0.454545	0.987219	0	0	1	0	0	0	0	0	0	0	0
OR9Q1	1	0	0.2	0	0.2	0.454545	0.987219	0	1	0	0	0	0	0	0	0	0	0
OSBPL2	1	0	0.2	0	0.2	0.454545	0.987219	0	0	0	1	0	0	0	0	0	0	0
OSBPL7	1	0	0.2	0	0.2	0.454545	0.987219	0	1	0	0	0	0	0	0	0	0	0
OTC	1	0	0.2	0	0.2	0.454545	0.987219	0	0	1	0	0	0	0	0	0	0	0
OTOF	1	0	0.2	0	0.2	0.454545	0.987219	0	0	0	1	0	0	0	0	0	0	0
OTX2	1	0	0.2	0	0.2	0.454545	0.987219	0	0	0	1	0	0	0	0	0	0	0
P2RX7	1	0	0.2	0	0.2	0.454545	0.987219	0	0	0	0	1	0	0	0	0	0	0
P3H4	1	0	0.2	0	0.2	0.454545	0.987219	0	1	0	0	0	0	0	0	0	0	0
PABPN1L	1	0	0.2	0	0.2	0.454545	0.987219	0	0	1	0	0	0	0	0	0	0	0
PAK1	1	0	0.2	0	0.2	0.454545	0.987219	0	1	0	0	0	0	0	0	0	0	0
PAMR1	1	0	0.2	0	0.2	0.454545	0.987219	0	1	0	0	0	0	0	0	0	0	0
PAPOLB	1	0	0.2	0	0.2	0.454545	0.987219	0	1	0	0	0	0	0	0	0	0	0
PAPPA	1	0	0.2	0	0.2	0.454545	0.987219	0	1	0	0	0	0	0	0	0	0	0
PAQR7	1	0	0.2	0	0.2	0.454545	0.987219	0	0	0	0	1	0	0	0	0	0	0
PAQR9	1	0	0.2	0	0.2	0.454545	0.987219	0	1	0	0	0	0	0	0	0	0	0
PARG	1	0	0.2	0	0.2	0.454545	0.987219	0	0	1	0	0	0	0	0	0	0	0
PARK2	1	0	0.2	0	0.2	0.454545	0.987219	0	1	0	0	0	0	0	0	0	0	0
PARP1	1	0	0.2	0	0.2	0.454545	0.987219	0	0	1	0	0	0	0	0	0	0	0
PARP12	1	0	0.2	0	0.2	0.454545	0.987219	1	0	0	0	0	0	0	0	0	0	0
PARP14	1	0	0.2	0	0.2	0.454545	0.987219	0	0	1	0	0	0	0	0	0	0	0
PARP15	1	0	0.2	0	0.2	0.454545	0.987219	0	1	0	0	0	0	0	0	0	0	0
PATJ	1	0	0.2	0	0.2	0.454545	0.987219	1	0	0	0	0	0	0	0	0	0	0
PAX8	1	0	0.2	0	0.2	0.454545	0.987219	0	0	0	0	1	0	0	0	0	0	0
PCDH9	1	0	0.2	0	0.2	0.454545	0.987219	0	0	0	1	0	0	0	0	0	0	0
PCDHB14	1	0	0.2	0	0.2	0.454545	0.987219	0	1	0	0	0	0	0	0	0	0	0
PCDHGA3	1	0	0.2	0	0.2	0.454545	0.987219	0	1	0	0	0	0	0	0	0	0	0
PCDHGA8	1	0	0.2	0	0.2	0.454545	0.987219	0	1	0	0	0	0	0	0	0	0	0
PCDHGB5	1	0	0.2	0	0.2	0.454545	0.987219	0	0	1	0	0	0	0	0	0	0	0
PCDHGC4	1	0	0.2	0	0.2	0.454545	0.987219	0	0	0	0	1	0	0	0	0	0	0
PCNT	1	0	0.2	0	0.2	0.454545	0.987219	0	0	1	0	0	0	0	0	0	0	0
PCSK5	1	0	0.2	0	0.2	0.454545	0.987219	0	1	0	0	0	0	0	0	0	0	0
PCSK6	1	0	0.2	0	0.2	0.454545	0.987219	0	0	1	0	0	0	0	0	0	0	0
PDC	1	0	0.2	0	0.2	0.454545	0.987219	0	1	0	0	0	0	0	0	0	0	0
PDE2A	1	0	0.2	0	0.2	0.454545	0.987219	0	0	0	1	0	0	0	0	0	0	0
PDE8B	1	0	0.2	0	0.2	0.454545	0.987219	0	1	0	0	0	0	0	0	0	0	0
PDS5A	1	0	0.2	0	0.2	0.454545	0.987219	0	0	0	1	0	0	0	0	0	0	0
PDZD9	1	0	0.2	0	0.2	0.454545	0.987219	0	1	0	0	0	0	0	0	0	0	0
PDZRN3	1	0	0.2	0	0.2	0.454545	0.987219	0	1	0	0	0	0	0	0	0	0	0
PECAM1	1	0	0.2	0	0.2	0.454545	0.987219	0	1	0	0	0	0	0	0	0	0	0
PER1	1	0	0.2	0	0.2	0.454545	0.987219	0	1	0	0	0	0	0	0	0	0	0
PER2	1	0	0.2	0	0.2	0.454545	0.987219	0	1	0	0	0	0	0	0	0	0	0
PEX6	1	0	0.2	0	0.2	0.454545	0.987219	0	0	0	1	0	0	0	0	0	0	0
PF4	1	0	0.2	0	0.2	0.454545	0.987219	0	0	0	1	0	0	0	0	0	0	0
PFDN4	1	0	0.2	0	0.2	0.454545	0.987219	0	0	0	1	0	0	0	0	0	0	0
PFKP	1	0	0.2	0	0.2	0.454545	0.987219	0	0	0	1	0	0	0	0	0	0	0
PGAM2	1	0	0.2	0	0.2	0.454545	0.987219	0	1	0	0	0	0	0	0	0	0	0
PGAP1	1	0	0.2	0	0.2	0.454545	0.987219	0	0	0	0	1	0	0	0	0	0	0
PGK2	1	0	0.2	0	0.2	0.454545	0.987219	0	1	0	0	0	0	0	0	0	0	0
PGPEP1L	1	0	0.2	0	0.2	0.454545	0.987219	0	0	0	0	1	0	0	0	0	0	0
PGS1	1	0	0.2	0	0.2	0.454545	0.987219	0	1	0	0	0	0	0	0	0	0	0
PHB2	1	0	0.2	0	0.2	0.454545	0.987219	0	1	0	0	0	0	0	0	0	0	0
PHF20	1	0	0.2	0	0.2	0.454545	0.987219	0	0	0	1	0	0	0	0	0	0	0
PHF21B	1	0	0.2	0	0.2	0.454545	0.987219	0	1	0	0	0	0	0	0	0	0	0
PHLDB2	1	0	0.2	0	0.2	0.454545	0.987219	0	1	0	0	0	0	0	0	0	0	0
PHLDB3	1	0	0.2	0	0.2	0.454545	0.987219	0	1	0	0	0	0	0	0	0	0	0
PHOSPHO2	1	0	0.2	0	0.2	0.454545	0.987219	0	1	0	0	0	0	0	0	0	0	0
PHYH	1	0	0.2	0	0.2	0.454545	0.987219	0	1	0	0	0	0	0	0	0	0	0
PI15	1	0	0.2	0	0.2	0.454545	0.987219	0	1	0	0	0	0	0	0	0	0	0
PI4K2A	1	0	0.2	0	0.2	0.454545	0.987219	0	0	1	0	0	0	0	0	0	0	0
PIAS4	1	0	0.2	0	0.2	0.454545	0.987219	0	0	0	1	0	0	0	0	0	0	0
PIGC	1	0	0.2	0	0.2	0.454545	0.987219	0	0	1	0	0	0	0	0	0	0	0
PIK3C2A	1	0	0.2	0	0.2	0.454545	0.987219	0	1	0	0	0	0	0	0	0	0	0
PIK3C2B	1	0	0.2	0	0.2	0.454545	0.987219	0	0	1	0	0	0	0	0	0	0	0
PIK3C2G	1	0	0.2	0	0.2	0.454545	0.987219	0	0	1	0	0	0	0	0	0	0	0
PIM3	1	0	0.2	0	0.2	0.454545	0.987219	0	1	0	0	0	0	0	0	0	0	0
PITPNC1	1	0	0.2	0	0.2	0.454545	0.987219	0	0	0	1	0	0	0	0	0	0	0
PITX1	1	0	0.2	0	0.2	0.454545	0.987219	0	0	0	1	0	0	0	0	0	0	0
PKD1L1	1	0	0.2	0	0.2	0.454545	0.987219	1	0	0	0	0	0	0	0	0	0	0
PKD2	1	0	0.2	0	0.2	0.454545	0.987219	0	0	1	0	0	0	0	0	0	0	0
PKD2L1	1	0	0.2	0	0.2	0.454545	0.987219	0	1	0	0	0	0	0	0	0	0	0
PKDREJ	1	0	0.2	0	0.2	0.454545	0.987219	0	1	0	0	0	0	0	0	0	0	0
PKN3	1	0	0.2	0	0.2	0.454545	0.987219	0	0	0	0	1	0	0	0	0	0	0
PLA2G3	1	0	0.2	0	0.2	0.454545	0.987219	0	0	0	0	1	0	0	0	0	0	0
PLA2G7	1	0	0.2	0	0.2	0.454545	0.987219	0	0	0	0	1	0	0	0	0	0	0
PLA2R1	1	0	0.2	0	0.2	0.454545	0.987219	0	1	0	0	0	0	0	0	0	0	0
PLAT	1	0	0.2	0	0.2	0.454545	0.987219	0	1	0	0	0	0	0	0	0	0	0
PLB1	1	0	0.2	0	0.2	0.454545	0.987219	0	0	1	0	0	0	0	0	0	0	0
PLCB4	1	0	0.2	0	0.2	0.454545	0.987219	0	0	1	0	0	0	0	0	0	0	0
PLCG1	1	0	0.2	0	0.2	0.454545	0.987219	0	0	1	0	0	0	0	0	0	0	0
PLEK	1	0	0.2	0	0.2	0.454545	0.987219	0	1	0	0	0	0	0	0	0	0	0
PLEKHG1	1	0	0.2	0	0.2	0.454545	0.987219	0	0	0	0	1	0	0	0	0	0	0
PLEKHG2	1	0	0.2	0	0.2	0.454545	0.987219	0	1	0	0	0	0	0	0	0	0	0
PLEKHH1	1	0	0.2	0	0.2	0.454545	0.987219	0	0	1	0	0	0	0	0	0	0	0
PLK1	1	0	0.2	0	0.2	0.454545	0.987219	0	1	0	0	0	0	0	0	0	0	0
PLP2	1	0	0.2	0	0.2	0.454545	0.987219	0	0	0	1	0	0	0	0	0	0	0
PLPP4	1	0	0.2	0	0.2	0.454545	0.987219	0	0	0	1	0	0	0	0	0	0	0
PLS1	1	0	0.2	0	0.2	0.454545	0.987219	0	0	0	0	1	0	0	0	0	0	0
PLSCR2	1	0	0.2	0	0.2	0.454545	0.987219	0	1	0	0	0	0	0	0	0	0	0
PLXNB3	1	0	0.2	0	0.2	0.454545	0.987219	0	1	0	0	0	0	0	0	0	0	0
PM20D2	1	0	0.2	0	0.2	0.454545	0.987219	0	0	0	0	1	0	0	0	0	0	0
PMF1	1	0	0.2	0	0.2	0.454545	0.987219	0	1	0	0	0	0	0	0	0	0	0
PMP2	1	0	0.2	0	0.2	0.454545	0.987219	0	1	0	0	0	0	0	0	0	0	0
PMS1	1	0	0.2	0	0.2	0.454545	0.987219	0	0	0	0	1	0	0	0	0	0	0
PNLIP	1	0	0.2	0	0.2	0.454545	0.987219	0	1	0	0	0	0	0	0	0	0	0
PNLIPRP1	1	0	0.2	0	0.2	0.454545	0.987219	0	1	0	0	0	0	0	0	0	0	0
PNLIPRP3	1	0	0.2	0	0.2	0.454545	0.987219	0	0	0	1	0	0	0	0	0	0	0
PNMA6A	1	0	0.2	0	0.2	0.454545	0.987219	0	0	1	0	0	0	0	0	0	0	0
PNMAL2	1	0	0.2	0	0.2	0.454545	0.987219	0	1	0	0	0	0	0	0	0	0	0
PNMT	1	0	0.2	0	0.2	0.454545	0.987219	0	1	0	0	0	0	0	0	0	0	0
POLG	1	0	0.2	0	0.2	0.454545	0.987219	0	1	0	0	0	0	0	0	0	0	0
POLN	1	0	0.2	0	0.2	0.454545	0.987219	0	1	0	0	0	0	0	0	0	0	0
POLR1B	1	0	0.2	0	0.2	0.454545	0.987219	0	0	0	1	0	0	0	0	0	0	0
POLR3E	1	0	0.2	0	0.2	0.454545	0.987219	0	0	1	0	0	0	0	0	0	0	0
POMT2	1	0	0.2	0	0.2	0.454545	0.987219	0	0	0	1	0	0	0	0	0	0	0
PON1	1	0	0.2	0	0.2	0.454545	0.987219	0	1	0	0	0	0	0	0	0	0	0
POT1	1	0	0.2	0	0.2	0.454545	0.987219	0	0	0	1	0	0	0	0	0	0	0
POTEC	1	0	0.2	0	0.2	0.454545	0.987219	0	1	0	0	0	0	0	0	0	0	0
POTED	1	0	0.2	0	0.2	0.454545	0.987219	0	0	0	1	0	0	0	0	0	0	0
POTEE	1	0	0.2	0	0.2	0.454545	0.987219	0	1	0	0	0	0	0	0	0	0	0
POTEJ	1	0	0.2	0	0.2	0.454545	0.987219	0	0	0	1	0	0	0	0	0	0	0
POU3F1	1	0	0.2	0	0.2	0.454545	0.987219	0	0	0	1	0	0	0	0	0	0	0
PPARGC1A	1	0	0.2	0	0.2	0.454545	0.987219	0	1	0	0	0	0	0	0	0	0	0
PPDPF	1	0	0.2	0	0.2	0.454545	0.987219	0	1	0	0	0	0	0	0	0	0	0
PPFIA4	1	0	0.2	0	0.2	0.454545	0.987219	0	0	0	1	0	0	0	0	0	0	0
PPIAL4C	1	0	0.2	0	0.2	0.454545	0.987219	0	0	0	0	1	0	0	0	0	0	0
PPIAL4G	1	0	0.2	0	0.2	0.454545	0.987219	0	1	0	0	0	0	0	0	0	0	0
PPIL3	1	0	0.2	0	0.2	0.454545	0.987219	0	1	0	0	0	0	0	0	0	0	0
PPIL4	1	0	0.2	0	0.2	0.454545	0.987219	0	1	0	0	0	0	0	0	0	0	0
PPM1J	1	0	0.2	0	0.2	0.454545	0.987219	1	0	0	0	0	0	0	0	0	0	0
PPP1R10	1	0	0.2	0	0.2	0.454545	0.987219	0	0	0	0	1	0	0	0	0	0	0
PPP1R15B	1	0	0.2	0	0.2	0.454545	0.987219	0	1	0	0	0	0	0	0	0	0	0
PPP1R17	1	0	0.2	0	0.2	0.454545	0.987219	0	0	0	1	0	0	0	0	0	0	0
PPP1R2P3	1	0	0.2	0	0.2	0.454545	0.987219	0	0	1	0	0	0	0	0	0	0	0
PPP1R32	1	0	0.2	0	0.2	0.454545	0.987219	0	1	0	0	0	0	0	0	0	0	0
PPP2R2C	1	0	0.2	0	0.2	0.454545	0.987219	0	0	0	1	0	0	0	0	0	0	0
PPP3CB	1	0	0.2	0	0.2	0.454545	0.987219	0	0	0	1	0	0	0	0	0	0	0
PPP4R3A	1	0	0.2	0	0.2	0.454545	0.987219	0	0	0	1	0	0	0	0	0	0	0
PPP4R4	1	0	0.2	0	0.2	0.454545	0.987219	0	1	0	0	0	0	0	0	0	0	0
PPP5C	1	0	0.2	0	0.2	0.454545	0.987219	0	0	0	0	1	0	0	0	0	0	0
PPP6R1	1	0	0.2	0	0.2	0.454545	0.987219	0	0	0	0	1	0	0	0	0	0	0
PPP6R2	1	0	0.2	0	0.2	0.454545	0.987219	0	0	1	0	0	0	0	0	0	0	0
PPRC1	1	0	0.2	0	0.2	0.454545	0.987219	0	1	0	0	0	0	0	0	0	0	0
PRAM1	1	0	0.2	0	0.2	0.454545	0.987219	0	1	0	0	0	0	0	0	0	0	0
PRAMEF1	1	0	0.2	0	0.2	0.454545	0.987219	0	0	0	0	1	0	0	0	0	0	0
PRAMEF11	1	0	0.2	0	0.2	0.454545	0.987219	1	0	0	0	0	0	0	0	0	0	0
PRAMEF19	1	0	0.2	0	0.2	0.454545	0.987219	0	1	0	0	0	0	0	0	0	0	0
PRB1	1	0	0.2	0	0.2	0.454545	0.987219	0	0	0	0	1	0	0	0	0	0	0
PRB4	1	0	0.2	0	0.2	0.454545	0.987219	0	0	0	0	1	0	0	0	0	0	0
PRDM10	1	0	0.2	0	0.2	0.454545	0.987219	0	1	0	0	0	0	0	0	0	0	0
PRDM15	1	0	0.2	0	0.2	0.454545	0.987219	0	0	1	0	0	0	0	0	0	0	0
PRDM7	1	0	0.2	0	0.2	0.454545	0.987219	0	0	1	0	0	0	0	0	0	0	0
PRELID3B	1	0	0.2	0	0.2	0.454545	0.987219	0	0	0	1	0	0	0	0	0	0	0
PRKCA	1	0	0.2	0	0.2	0.454545	0.987219	0	0	1	0	0	0	0	0	0	0	0
PRKCD	1	0	0.2	0	0.2	0.454545	0.987219	0	1	0	0	0	0	0	0	0	0	0
PRKCG	1	0	0.2	0	0.2	0.454545	0.987219	0	0	0	1	0	0	0	0	0	0	0
PRKDC	1	0	0.2	0	0.2	0.454545	0.987219	0	0	0	1	0	0	0	0	0	0	0
PRLHR	1	0	0.2	0	0.2	0.454545	0.987219	0	1	0	0	0	0	0	0	0	0	0
PRMT3	1	0	0.2	0	0.2	0.454545	0.987219	0	1	0	0	0	0	0	0	0	0	0
PRODH2	1	0	0.2	0	0.2	0.454545	0.987219	0	0	1	0	0	0	0	0	0	0	0
PROS1	1	0	0.2	0	0.2	0.454545	0.987219	0	0	0	1	0	0	0	0	0	0	0
PRPF39	1	0	0.2	0	0.2	0.454545	0.987219	0	1	0	0	0	0	0	0	0	0	0
PRPH	1	0	0.2	0	0.2	0.454545	0.987219	0	1	0	0	0	0	0	0	0	0	0
PRR16	1	0	0.2	0	0.2	0.454545	0.987219	1	0	0	0	0	0	0	0	0	0	0
PRR23B	1	0	0.2	0	0.2	0.454545	0.987219	0	0	1	0	0	0	0	0	0	0	0
PRRC1	1	0	0.2	0	0.2	0.454545	0.987219	0	0	1	0	0	0	0	0	0	0	0
PRSS36	1	0	0.2	0	0.2	0.454545	0.987219	0	0	1	0	0	0	0	0	0	0	0
PRSS50	1	0	0.2	0	0.2	0.454545	0.987219	0	1	0	0	0	0	0	0	0	0	0
PRSS55	1	0	0.2	0	0.2	0.454545	0.987219	0	1	0	0	0	0	0	0	0	0	0
PRSS58	1	0	0.2	0	0.2	0.454545	0.987219	1	0	0	0	0	0	0	0	0	0	0
PRUNE1	1	0	0.2	0	0.2	0.454545	0.987219	0	1	0	0	0	0	0	0	0	0	0
PSD4	1	0	0.2	0	0.2	0.454545	0.987219	1	0	0	0	0	0	0	0	0	0	0
PSG5	1	0	0.2	0	0.2	0.454545	0.987219	0	0	0	0	1	0	0	0	0	0	0
PSG8	1	0	0.2	0	0.2	0.454545	0.987219	0	1	0	0	0	0	0	0	0	0	0
PSMC1	1	0	0.2	0	0.2	0.454545	0.987219	0	0	0	0	1	0	0	0	0	0	0
PSMD6	1	0	0.2	0	0.2	0.454545	0.987219	0	0	0	1	0	0	0	0	0	0	0
PSORS1C1	1	0	0.2	0	0.2	0.454545	0.987219	0	1	0	0	0	0	0	0	0	0	0
PTCHD3	1	0	0.2	0	0.2	0.454545	0.987219	0	1	0	0	0	0	0	0	0	0	0
PTCHD4	1	0	0.2	0	0.2	0.454545	0.987219	0	1	0	0	0	0	0	0	0	0	0
PTCRA	1	0	0.2	0	0.2	0.454545	0.987219	0	0	0	1	0	0	0	0	0	0	0
PTGIS	1	0	0.2	0	0.2	0.454545	0.987219	0	1	0	0	0	0	0	0	0	0	0
PTGS1	1	0	0.2	0	0.2	0.454545	0.987219	0	1	0	0	0	0	0	0	0	0	0
PTK2B	1	0	0.2	0	0.2	0.454545	0.987219	0	0	0	0	1	0	0	0	0	0	0
PTPDC1	1	0	0.2	0	0.2	0.454545	0.987219	0	0	1	0	0	0	0	0	0	0	0
PTPN23	1	0	0.2	0	0.2	0.454545	0.987219	0	0	0	1	0	0	0	0	0	0	0
PTPN3	1	0	0.2	0	0.2	0.454545	0.987219	0	1	0	0	0	0	0	0	0	0	0
PTPN5	1	0	0.2	0	0.2	0.454545	0.987219	0	0	0	1	0	0	0	0	0	0	0
PTPRC	1	0	0.2	0	0.2	0.454545	0.987219	0	0	0	1	0	0	0	0	0	0	0
PTPRE	1	0	0.2	0	0.2	0.454545	0.987219	0	1	0	0	0	0	0	0	0	0	0
PTPRF	1	0	0.2	0	0.2	0.454545	0.987219	0	1	0	0	0	0	0	0	0	0	0
PTPRJ	1	0	0.2	0	0.2	0.454545	0.987219	0	1	0	0	0	0	0	0	0	0	0
PTX4	1	0	0.2	0	0.2	0.454545	0.987219	0	1	0	0	0	0	0	0	0	0	0
PYGL	1	0	0.2	0	0.2	0.454545	0.987219	0	0	0	1	0	0	0	0	0	0	0
PYGM	1	0	0.2	0	0.2	0.454545	0.987219	0	0	1	0	0	0	0	0	0	0	0
QARS	1	0	0.2	0	0.2	0.454545	0.987219	0	1	0	0	0	0	0	0	0	0	0
QPCT	1	0	0.2	0	0.2	0.454545	0.987219	0	0	0	0	1	0	0	0	0	0	0
QRICH2	1	0	0.2	0	0.2	0.454545	0.987219	0	0	0	0	1	0	0	0	0	0	0
RAB11FIP2	1	0	0.2	0	0.2	0.454545	0.987219	0	1	0	0	0	0	0	0	0	0	0
RAB25	1	0	0.2	0	0.2	0.454545	0.987219	0	0	1	0	0	0	0	0	0	0	0
RAB27B	1	0	0.2	0	0.2	0.454545	0.987219	1	0	0	0	0	0	0	0	0	0	0
RAB38	1	0	0.2	0	0.2	0.454545	0.987219	1	0	0	0	0	0	0	0	0	0	0
RAB4A	1	0	0.2	0	0.2	0.454545	0.987219	1	0	0	0	0	0	0	0	0	0	0
RAB6C	1	0	0.2	0	0.2	0.454545	0.987219	0	0	0	0	1	0	0	0	0	0	0
RACGAP1	1	0	0.2	0	0.2	0.454545	0.987219	0	0	0	1	0	0	0	0	0	0	0
RAD21L1	1	0	0.2	0	0.2	0.454545	0.987219	0	0	1	0	0	0	0	0	0	0	0
RAD51AP2	1	0	0.2	0	0.2	0.454545	0.987219	0	0	0	1	0	0	0	0	0	0	0
RAD9B	1	0	0.2	0	0.2	0.454545	0.987219	0	1	0	0	0	0	0	0	0	0	0
RAI2	1	0	0.2	0	0.2	0.454545	0.987219	0	0	1	0	0	0	0	0	0	0	0
RALGAPA1	1	0	0.2	0	0.2	0.454545	0.987219	0	0	0	0	1	0	0	0	0	0	0
RAMP1	1	0	0.2	0	0.2	0.454545	0.987219	0	0	0	1	0	0	0	0	0	0	0
RANBP6	1	0	0.2	0	0.2	0.454545	0.987219	0	0	0	0	1	0	0	0	0	0	0
RANBP9	1	0	0.2	0	0.2	0.454545	0.987219	0	1	0	0	0	0	0	0	0	0	0
RAP1GDS1	1	0	0.2	0	0.2	0.454545	0.987219	1	0	0	0	0	0	0	0	0	0	0
RAPGEF1	1	0	0.2	0	0.2	0.454545	0.987219	0	0	0	0	1	0	0	0	0	0	0
RAPGEF5	1	0	0.2	0	0.2	0.454545	0.987219	1	0	0	0	0	0	0	0	0	0	0
RARB	1	0	0.2	0	0.2	0.454545	0.987219	1	0	0	0	0	0	0	0	0	0	0
RB1	1	0	0.2	0	0.2	0.454545	0.987219	1	0	0	0	0	0	0	0	0	0	0
RB1CC1	1	0	0.2	0	0.2	0.454545	0.987219	0	1	0	0	0	0	0	0	0	0	0
RBAK	1	0	0.2	0	0.2	0.454545	0.987219	0	1	0	0	0	0	0	0	0	0	0
RBAK-RBAKDN	1	0	0.2	0	0.2	0.454545	0.987219	0	1	0	0	0	0	0	0	0	0	0
RBBP8	1	0	0.2	0	0.2	0.454545	0.987219	0	0	0	1	0	0	0	0	0	0	0
RBFOX2	1	0	0.2	0	0.2	0.454545	0.987219	0	0	0	0	1	0	0	0	0	0	0
RBM11	1	0	0.2	0	0.2	0.454545	0.987219	0	0	0	1	0	0	0	0	0	0	0
RBM24	1	0	0.2	0	0.2	0.454545	0.987219	0	0	0	1	0	0	0	0	0	0	0
RBM28	1	0	0.2	0	0.2	0.454545	0.987219	0	1	0	0	0	0	0	0	0	0	0
RBM46	1	0	0.2	0	0.2	0.454545	0.987219	0	1	0	0	0	0	0	0	0	0	0
RECK	1	0	0.2	0	0.2	0.454545	0.987219	0	0	0	1	0	0	0	0	0	0	0
REG1A	1	0	0.2	0	0.2	0.454545	0.987219	0	0	0	1	0	0	0	0	0	0	0
REG3A	1	0	0.2	0	0.2	0.454545	0.987219	0	0	0	1	0	0	0	0	0	0	0
RERE	1	0	0.2	0	0.2	0.454545	0.987219	0	1	0	0	0	0	0	0	0	0	0
REST	1	0	0.2	0	0.2	0.454545	0.987219	0	1	0	0	0	0	0	0	0	0	0
RETSAT	1	0	0.2	0	0.2	0.454545	0.987219	1	0	0	0	0	0	0	0	0	0	0
REV1	1	0	0.2	0	0.2	0.454545	0.987219	0	1	0	0	0	0	0	0	0	0	0
RFC2	1	0	0.2	0	0.2	0.454545	0.987219	1	0	0	0	0	0	0	0	0	0	0
RGAG4	1	0	0.2	0	0.2	0.454545	0.987219	0	1	0	0	0	0	0	0	0	0	0
RGL3	1	0	0.2	0	0.2	0.454545	0.987219	0	0	1	0	0	0	0	0	0	0	0
RGMA	1	0	0.2	0	0.2	0.454545	0.987219	1	0	0	0	0	0	0	0	0	0	0
RGPD8	1	0	0.2	0	0.2	0.454545	0.987219	0	1	0	0	0	0	0	0	0	0	0
RGS18	1	0	0.2	0	0.2	0.454545	0.987219	0	0	0	1	0	0	0	0	0	0	0
RHBDF1	1	0	0.2	0	0.2	0.454545	0.987219	1	0	0	0	0	0	0	0	0	0	0
RHOT2	1	0	0.2	0	0.2	0.454545	0.987219	0	1	0	0	0	0	0	0	0	0	0
RIC1	1	0	0.2	0	0.2	0.454545	0.987219	0	0	0	1	0	0	0	0	0	0	0
RIMKLA	1	0	0.2	0	0.2	0.454545	0.987219	0	0	1	0	0	0	0	0	0	0	0
RIMS4	1	0	0.2	0	0.2	0.454545	0.987219	0	1	0	0	0	0	0	0	0	0	0
RIN1	1	0	0.2	0	0.2	0.454545	0.987219	0	1	0	0	0	0	0	0	0	0	0
RINT1	1	0	0.2	0	0.2	0.454545	0.987219	0	0	0	0	1	0	0	0	0	0	0
RIOK1	1	0	0.2	0	0.2	0.454545	0.987219	0	0	1	0	0	0	0	0	0	0	0
RLIM	1	0	0.2	0	0.2	0.454545	0.987219	0	1	0	0	0	0	0	0	0	0	0
RMI1	1	0	0.2	0	0.2	0.454545	0.987219	0	1	0	0	0	0	0	0	0	0	0
RNASE7	1	0	0.2	0	0.2	0.454545	0.987219	0	0	0	1	0	0	0	0	0	0	0
RNF111	1	0	0.2	0	0.2	0.454545	0.987219	0	0	1	0	0	0	0	0	0	0	0
RNF130	1	0	0.2	0	0.2	0.454545	0.987219	0	0	0	1	0	0	0	0	0	0	0
RNF152	1	0	0.2	0	0.2	0.454545	0.987219	0	0	0	0	1	0	0	0	0	0	0
RNF168	1	0	0.2	0	0.2	0.454545	0.987219	0	1	0	0	0	0	0	0	0	0	0
RNF207	1	0	0.2	0	0.2	0.454545	0.987219	1	0	0	0	0	0	0	0	0	0	0
RNF26	1	0	0.2	0	0.2	0.454545	0.987219	0	1	0	0	0	0	0	0	0	0	0
RNF40	1	0	0.2	0	0.2	0.454545	0.987219	0	0	1	0	0	0	0	0	0	0	0
ROBO2	1	0	0.2	0	0.2	0.454545	0.987219	0	1	0	0	0	0	0	0	0	0	0
ROPN1L	1	0	0.2	0	0.2	0.454545	0.987219	0	1	0	0	0	0	0	0	0	0	0
RPAIN	1	0	0.2	0	0.2	0.454545	0.987219	0	0	0	1	0	0	0	0	0	0	0
RPGRIP1	1	0	0.2	0	0.2	0.454545	0.987219	0	0	0	0	1	0	0	0	0	0	0
RPGRIP1L	1	0	0.2	0	0.2	0.454545	0.987219	0	1	0	0	0	0	0	0	0	0	0
RPL26	1	0	0.2	0	0.2	0.454545	0.987219	0	0	0	1	0	0	0	0	0	0	0
RPS19	1	0	0.2	0	0.2	0.454545	0.987219	0	0	0	1	0	0	0	0	0	0	0
RPS6KL1	1	0	0.2	0	0.2	0.454545	0.987219	0	0	1	0	0	0	0	0	0	0	0
RRM1	1	0	0.2	0	0.2	0.454545	0.987219	0	1	0	0	0	0	0	0	0	0	0
RRN3	1	0	0.2	0	0.2	0.454545	0.987219	0	0	0	0	1	0	0	0	0	0	0
RRP7A	1	0	0.2	0	0.2	0.454545	0.987219	0	1	0	0	0	0	0	0	0	0	0
RRP9	1	0	0.2	0	0.2	0.454545	0.987219	0	0	0	0	1	0	0	0	0	0	0
RTN1	1	0	0.2	0	0.2	0.454545	0.987219	0	0	0	1	0	0	0	0	0	0	0
RUBCN	1	0	0.2	0	0.2	0.454545	0.987219	0	1	0	0	0	0	0	0	0	0	0
RUNX2	1	0	0.2	0	0.2	0.454545	0.987219	0	0	0	1	0	0	0	0	0	0	0
RUSC1	1	0	0.2	0	0.2	0.454545	0.987219	0	0	0	0	1	0	0	0	0	0	0
RUSC2	1	0	0.2	0	0.2	0.454545	0.987219	0	0	1	0	0	0	0	0	0	0	0
RXFP2	1	0	0.2	0	0.2	0.454545	0.987219	0	0	1	0	0	0	0	0	0	0	0
RXFP3	1	0	0.2	0	0.2	0.454545	0.987219	0	0	0	1	0	0	0	0	0	0	0
RXRG	1	0	0.2	0	0.2	0.454545	0.987219	0	0	0	0	1	0	0	0	0	0	0
SAE1	1	0	0.2	0	0.2	0.454545	0.987219	0	0	0	1	0	0	0	0	0	0	0
SAMD13	1	0	0.2	0	0.2	0.454545	0.987219	0	1	0	0	0	0	0	0	0	0	0
SASH1	1	0	0.2	0	0.2	0.454545	0.987219	0	0	0	0	1	0	0	0	0	0	0
SASS6	1	0	0.2	0	0.2	0.454545	0.987219	1	0	0	0	0	0	0	0	0	0	0
SATB1	1	0	0.2	0	0.2	0.454545	0.987219	0	0	0	1	0	0	0	0	0	0	0
SAXO1	1	0	0.2	0	0.2	0.454545	0.987219	0	0	1	0	0	0	0	0	0	0	0
SBNO2	1	0	0.2	0	0.2	0.454545	0.987219	1	0	0	0	0	0	0	0	0	0	0
SCAF11	1	0	0.2	0	0.2	0.454545	0.987219	0	0	1	0	0	0	0	0	0	0	0
SCAP	1	0	0.2	0	0.2	0.454545	0.987219	0	0	1	0	0	0	0	0	0	0	0
SCD5	1	0	0.2	0	0.2	0.454545	0.987219	0	0	0	1	0	0	0	0	0	0	0
SCNN1G	1	0	0.2	0	0.2	0.454545	0.987219	0	0	1	0	0	0	0	0	0	0	0
SCRN3	1	0	0.2	0	0.2	0.454545	0.987219	0	0	0	1	0	0	0	0	0	0	0
SCRT2	1	0	0.2	0	0.2	0.454545	0.987219	0	0	0	0	1	0	0	0	0	0	0
SDAD1	1	0	0.2	0	0.2	0.454545	0.987219	0	0	0	0	1	0	0	0	0	0	0
SDK1	1	0	0.2	0	0.2	0.454545	0.987219	0	0	0	0	1	0	0	0	0	0	0
SDPR	1	0	0.2	0	0.2	0.454545	0.987219	0	0	1	0	0	0	0	0	0	0	0
SDR39U1	1	0	0.2	0	0.2	0.454545	0.987219	0	1	0	0	0	0	0	0	0	0	0
SDSL	1	0	0.2	0	0.2	0.454545	0.987219	0	0	0	0	1	0	0	0	0	0	0
SEC16B	1	0	0.2	0	0.2	0.454545	0.987219	0	0	0	0	1	0	0	0	0	0	0
SEC23B	1	0	0.2	0	0.2	0.454545	0.987219	0	1	0	0	0	0	0	0	0	0	0
SEC24B	1	0	0.2	0	0.2	0.454545	0.987219	0	0	1	0	0	0	0	0	0	0	0
SEC24D	1	0	0.2	0	0.2	0.454545	0.987219	0	0	0	0	1	0	0	0	0	0	0
SEC31B	1	0	0.2	0	0.2	0.454545	0.987219	0	1	0	0	0	0	0	0	0	0	0
SELENOK	1	0	0.2	0	0.2	0.454545	0.987219	0	1	0	0	0	0	0	0	0	0	0
SEMA3B	1	0	0.2	0	0.2	0.454545	0.987219	0	1	0	0	0	0	0	0	0	0	0
SEMA3C	1	0	0.2	0	0.2	0.454545	0.987219	0	0	0	1	0	0	0	0	0	0	0
SEMA4B	1	0	0.2	0	0.2	0.454545	0.987219	0	0	0	0	1	0	0	0	0	0	0
SEPSECS	1	0	0.2	0	0.2	0.454545	0.987219	0	0	0	1	0	0	0	0	0	0	0
2024-09-01	1	0	0.2	0	0.2	0.454545	0.987219	0	0	1	0	0	0	0	0	0	0	0
2024-09-10	1	0	0.2	0	0.2	0.454545	0.987219	0	0	0	0	1	0	0	0	0	0	0
SERAC1	1	0	0.2	0	0.2	0.454545	0.987219	0	1	0	0	0	0	0	0	0	0	0
SERPINA10	1	0	0.2	0	0.2	0.454545	0.987219	0	0	0	0	1	0	0	0	0	0	0
SERPINA12	1	0	0.2	0	0.2	0.454545	0.987219	0	0	0	1	0	0	0	0	0	0	0
SERPINA3	1	0	0.2	0	0.2	0.454545	0.987219	0	0	0	1	0	0	0	0	0	0	0
SERPINB8	1	0	0.2	0	0.2	0.454545	0.987219	0	1	0	0	0	0	0	0	0	0	0
SERPINC1	1	0	0.2	0	0.2	0.454545	0.987219	0	0	0	0	1	0	0	0	0	0	0
SEZ6	1	0	0.2	0	0.2	0.454545	0.987219	1	0	0	0	0	0	0	0	0	0	0
SF3B1	1	0	0.2	0	0.2	0.454545	0.987219	0	0	0	1	0	0	0	0	0	0	0
SFTPA1	1	0	0.2	0	0.2	0.454545	0.987219	0	0	0	0	1	0	0	0	0	0	0
SFXN1	1	0	0.2	0	0.2	0.454545	0.987219	0	1	0	0	0	0	0	0	0	0	0
SFXN5	1	0	0.2	0	0.2	0.454545	0.987219	0	1	0	0	0	0	0	0	0	0	0
SGK1	1	0	0.2	0	0.2	0.454545	0.987219	0	0	0	0	1	0	0	0	0	0	0
SGK2	1	0	0.2	0	0.2	0.454545	0.987219	0	0	0	1	0	0	0	0	0	0	0
SGK3	1	0	0.2	0	0.2	0.454545	0.987219	0	0	0	1	0	0	0	0	0	0	0
SGMS1	1	0	0.2	0	0.2	0.454545	0.987219	0	0	1	0	0	0	0	0	0	0	0
SGO2	1	0	0.2	0	0.2	0.454545	0.987219	0	1	0	0	0	0	0	0	0	0	0
SGPP1	1	0	0.2	0	0.2	0.454545	0.987219	0	1	0	0	0	0	0	0	0	0	0
SGSM3	1	0	0.2	0	0.2	0.454545	0.987219	0	0	0	1	0	0	0	0	0	0	0
SH2D4B	1	0	0.2	0	0.2	0.454545	0.987219	0	0	0	1	0	0	0	0	0	0	0
SH2D5	1	0	0.2	0	0.2	0.454545	0.987219	0	0	0	1	0	0	0	0	0	0	0
SH2D7	1	0	0.2	0	0.2	0.454545	0.987219	0	1	0	0	0	0	0	0	0	0	0
SH3BGR	1	0	0.2	0	0.2	0.454545	0.987219	0	0	1	0	0	0	0	0	0	0	0
SH3BP4	1	0	0.2	0	0.2	0.454545	0.987219	0	0	0	1	0	0	0	0	0	0	0
SH3GL2	1	0	0.2	0	0.2	0.454545	0.987219	0	0	0	0	1	0	0	0	0	0	0
SHANK1	1	0	0.2	0	0.2	0.454545	0.987219	0	0	0	0	1	0	0	0	0	0	0
SHCBP1	1	0	0.2	0	0.2	0.454545	0.987219	0	1	0	0	0	0	0	0	0	0	0
SHMT2	1	0	0.2	0	0.2	0.454545	0.987219	0	0	0	1	0	0	0	0	0	0	0
SHOX	1	0	0.2	0	0.2	0.454545	0.987219	0	1	0	0	0	0	0	0	0	0	0
SHROOM4	1	0	0.2	0	0.2	0.454545	0.987219	0	0	1	0	0	0	0	0	0	0	0
SIGLEC15	1	0	0.2	0	0.2	0.454545	0.987219	0	0	1	0	0	0	0	0	0	0	0
SIGLEC5	1	0	0.2	0	0.2	0.454545	0.987219	0	0	0	0	1	0	0	0	0	0	0
SIM2	1	0	0.2	0	0.2	0.454545	0.987219	0	0	0	1	0	0	0	0	0	0	0
SIRPB1	1	0	0.2	0	0.2	0.454545	0.987219	0	1	0	0	0	0	0	0	0	0	0
SLA	1	0	0.2	0	0.2	0.454545	0.987219	0	0	0	1	0	0	0	0	0	0	0
SLAMF7	1	0	0.2	0	0.2	0.454545	0.987219	0	0	0	1	0	0	0	0	0	0	0
SLAMF8	1	0	0.2	0	0.2	0.454545	0.987219	0	0	1	0	0	0	0	0	0	0	0
SLC10A1	1	0	0.2	0	0.2	0.454545	0.987219	0	0	0	0	1	0	0	0	0	0	0
SLC12A3	1	0	0.2	0	0.2	0.454545	0.987219	0	0	0	1	0	0	0	0	0	0	0
SLC12A9	1	0	0.2	0	0.2	0.454545	0.987219	0	0	0	1	0	0	0	0	0	0	0
SLC14A2	1	0	0.2	0	0.2	0.454545	0.987219	0	0	0	0	1	0	0	0	0	0	0
SLC16A14	1	0	0.2	0	0.2	0.454545	0.987219	0	0	0	1	0	0	0	0	0	0	0
SLC16A6	1	0	0.2	0	0.2	0.454545	0.987219	0	0	0	0	1	0	0	0	0	0	0
SLC18A3	1	0	0.2	0	0.2	0.454545	0.987219	0	0	0	0	1	0	0	0	0	0	0
SLC19A1	1	0	0.2	0	0.2	0.454545	0.987219	0	1	0	0	0	0	0	0	0	0	0
SLC19A2	1	0	0.2	0	0.2	0.454545	0.987219	1	0	0	0	0	0	0	0	0	0	0
SLC22A25	1	0	0.2	0	0.2	0.454545	0.987219	0	0	1	0	0	0	0	0	0	0	0
SLC22A3	1	0	0.2	0	0.2	0.454545	0.987219	0	0	0	1	0	0	0	0	0	0	0
SLC22A5	1	0	0.2	0	0.2	0.454545	0.987219	0	0	1	0	0	0	0	0	0	0	0
SLC22A6	1	0	0.2	0	0.2	0.454545	0.987219	0	0	0	1	0	0	0	0	0	0	0
SLC25A13	1	0	0.2	0	0.2	0.454545	0.987219	0	0	0	1	0	0	0	0	0	0	0
SLC25A2	1	0	0.2	0	0.2	0.454545	0.987219	0	0	1	0	0	0	0	0	0	0	0
SLC25A25	1	0	0.2	0	0.2	0.454545	0.987219	0	1	0	0	0	0	0	0	0	0	0
SLC25A44	1	0	0.2	0	0.2	0.454545	0.987219	0	0	0	1	0	0	0	0	0	0	0
SLC25A45	1	0	0.2	0	0.2	0.454545	0.987219	0	1	0	0	0	0	0	0	0	0	0
SLC26A5	1	0	0.2	0	0.2	0.454545	0.987219	0	0	0	0	1	0	0	0	0	0	0
SLC26A6	1	0	0.2	0	0.2	0.454545	0.987219	0	1	0	0	0	0	0	0	0	0	0
SLC26A7	1	0	0.2	0	0.2	0.454545	0.987219	0	1	0	0	0	0	0	0	0	0	0
SLC26A8	1	0	0.2	0	0.2	0.454545	0.987219	0	0	1	0	0	0	0	0	0	0	0
SLC27A4	1	0	0.2	0	0.2	0.454545	0.987219	0	0	0	1	0	0	0	0	0	0	0
SLC28A1	1	0	0.2	0	0.2	0.454545	0.987219	0	0	0	1	0	0	0	0	0	0	0
SLC28A3	1	0	0.2	0	0.2	0.454545	0.987219	0	0	0	1	0	0	0	0	0	0	0
SLC2A7	1	0	0.2	0	0.2	0.454545	0.987219	0	1	0	0	0	0	0	0	0	0	0
SLC32A1	1	0	0.2	0	0.2	0.454545	0.987219	0	0	0	0	1	0	0	0	0	0	0
SLC35F1	1	0	0.2	0	0.2	0.454545	0.987219	0	0	0	1	0	0	0	0	0	0	0
SLC35G2	1	0	0.2	0	0.2	0.454545	0.987219	0	1	0	0	0	0	0	0	0	0	0
SLC35G3	1	0	0.2	0	0.2	0.454545	0.987219	0	0	1	0	0	0	0	0	0	0	0
SLC36A2	1	0	0.2	0	0.2	0.454545	0.987219	0	0	0	1	0	0	0	0	0	0	0
SLC39A12	1	0	0.2	0	0.2	0.454545	0.987219	0	0	1	0	0	0	0	0	0	0	0
SLC39A5	1	0	0.2	0	0.2	0.454545	0.987219	0	0	0	1	0	0	0	0	0	0	0
SLC3A1	1	0	0.2	0	0.2	0.454545	0.987219	0	0	0	0	1	0	0	0	0	0	0
SLC44A5	1	0	0.2	0	0.2	0.454545	0.987219	0	1	0	0	0	0	0	0	0	0	0
SLC45A1	1	0	0.2	0	0.2	0.454545	0.987219	0	0	0	1	0	0	0	0	0	0	0
SLC46A3	1	0	0.2	0	0.2	0.454545	0.987219	0	0	0	1	0	0	0	0	0	0	0
SLC47A1	1	0	0.2	0	0.2	0.454545	0.987219	0	0	0	1	0	0	0	0	0	0	0
SLC4A1	1	0	0.2	0	0.2	0.454545	0.987219	0	0	1	0	0	0	0	0	0	0	0
SLC4A4	1	0	0.2	0	0.2	0.454545	0.987219	0	0	0	0	1	0	0	0	0	0	0
SLC6A15	1	0	0.2	0	0.2	0.454545	0.987219	0	1	0	0	0	0	0	0	0	0	0
SLC6A18	1	0	0.2	0	0.2	0.454545	0.987219	0	1	0	0	0	0	0	0	0	0	0
SLC6A19	1	0	0.2	0	0.2	0.454545	0.987219	0	0	1	0	0	0	0	0	0	0	0
SLC6A2	1	0	0.2	0	0.2	0.454545	0.987219	0	0	1	0	0	0	0	0	0	0	0
SLC6A3	1	0	0.2	0	0.2	0.454545	0.987219	1	0	0	0	0	0	0	0	0	0	0
SLC7A11	1	0	0.2	0	0.2	0.454545	0.987219	0	0	0	1	0	0	0	0	0	0	0
SLC7A7	1	0	0.2	0	0.2	0.454545	0.987219	0	0	1	0	0	0	0	0	0	0	0
SLC9A1	1	0	0.2	0	0.2	0.454545	0.987219	0	0	0	0	1	0	0	0	0	0	0
SLC9A2	1	0	0.2	0	0.2	0.454545	0.987219	0	0	1	0	0	0	0	0	0	0	0
SLC9A3R2	1	0	0.2	0	0.2	0.454545	0.987219	0	0	1	0	0	0	0	0	0	0	0
SLC9A5	1	0	0.2	0	0.2	0.454545	0.987219	0	1	0	0	0	0	0	0	0	0	0
SLC9C1	1	0	0.2	0	0.2	0.454545	0.987219	0	1	0	0	0	0	0	0	0	0	0
SLC9C2	1	0	0.2	0	0.2	0.454545	0.987219	1	0	0	0	0	0	0	0	0	0	0
SLCO2A1	1	0	0.2	0	0.2	0.454545	0.987219	0	1	0	0	0	0	0	0	0	0	0
SLCO2B1	1	0	0.2	0	0.2	0.454545	0.987219	0	1	0	0	0	0	0	0	0	0	0
SLF2	1	0	0.2	0	0.2	0.454545	0.987219	1	0	0	0	0	0	0	0	0	0	0
SLFN13	1	0	0.2	0	0.2	0.454545	0.987219	0	0	0	0	1	0	0	0	0	0	0
SLFN5	1	0	0.2	0	0.2	0.454545	0.987219	0	0	0	1	0	0	0	0	0	0	0
SLIT3	1	0	0.2	0	0.2	0.454545	0.987219	0	0	0	1	0	0	0	0	0	0	0
SLITRK1	1	0	0.2	0	0.2	0.454545	0.987219	0	0	0	1	0	0	0	0	0	0	0
SLITRK4	1	0	0.2	0	0.2	0.454545	0.987219	0	1	0	0	0	0	0	0	0	0	0
SLMAP	1	0	0.2	0	0.2	0.454545	0.987219	0	0	0	1	0	0	0	0	0	0	0
SMAD7	1	0	0.2	0	0.2	0.454545	0.987219	0	0	0	0	1	0	0	0	0	0	0
SMARCA1	1	0	0.2	0	0.2	0.454545	0.987219	0	1	0	0	0	0	0	0	0	0	0
SMARCAD1	1	0	0.2	0	0.2	0.454545	0.987219	0	0	0	0	1	0	0	0	0	0	0
SMC1B	1	0	0.2	0	0.2	0.454545	0.987219	0	1	0	0	0	0	0	0	0	0	0
SMNDC1	1	0	0.2	0	0.2	0.454545	0.987219	0	1	0	0	0	0	0	0	0	0	0
SMO	1	0	0.2	0	0.2	0.454545	0.987219	0	0	1	0	0	0	0	0	0	0	0
SMOC2	1	0	0.2	0	0.2	0.454545	0.987219	0	1	0	0	0	0	0	0	0	0	0
SMPD3	1	0	0.2	0	0.2	0.454545	0.987219	0	0	0	0	1	0	0	0	0	0	0
SNAP47	1	0	0.2	0	0.2	0.454545	0.987219	1	0	0	0	0	0	0	0	0	0	0
SNAPC2	1	0	0.2	0	0.2	0.454545	0.987219	0	1	0	0	0	0	0	0	0	0	0
SNCG	1	0	0.2	0	0.2	0.454545	0.987219	0	1	0	0	0	0	0	0	0	0	0
SNED1	1	0	0.2	0	0.2	0.454545	0.987219	0	0	0	0	1	0	0	0	0	0	0
SNRPB	1	0	0.2	0	0.2	0.454545	0.987219	0	1	0	0	0	0	0	0	0	0	0
SNX14	1	0	0.2	0	0.2	0.454545	0.987219	0	1	0	0	0	0	0	0	0	0	0
SOBP	1	0	0.2	0	0.2	0.454545	0.987219	0	0	0	0	1	0	0	0	0	0	0
SOGA3	1	0	0.2	0	0.2	0.454545	0.987219	0	0	0	0	1	0	0	0	0	0	0
SON	1	0	0.2	0	0.2	0.454545	0.987219	0	0	0	0	1	0	0	0	0	0	0
SOX30	1	0	0.2	0	0.2	0.454545	0.987219	1	0	0	0	0	0	0	0	0	0	0
SOX5	1	0	0.2	0	0.2	0.454545	0.987219	0	0	0	0	1	0	0	0	0	0	0
SOX6	1	0	0.2	0	0.2	0.454545	0.987219	0	0	0	0	1	0	0	0	0	0	0
SP2	1	0	0.2	0	0.2	0.454545	0.987219	0	0	0	1	0	0	0	0	0	0	0
SP8	1	0	0.2	0	0.2	0.454545	0.987219	0	1	0	0	0	0	0	0	0	0	0
SPACA3	1	0	0.2	0	0.2	0.454545	0.987219	0	1	0	0	0	0	0	0	0	0	0
[truncated: 3,485 more rows]

## Sheet: Table-3
PK Data Efficacy	NCI-H2122		Monotherapy sampling on day 16
BI-3406	50 mg/kg bid		Combination sampling on day 31
Adagrasib	100 mg/kg qd
TNO155	10 mg/kg bid
AUC Data Efficacy NCI-H2122		lin up/ lin down	lin up / log down
Group	Analyte	AUCss [nM*h]	AUCss [nM*h]
BI-3406	BI-3406	276543	207442
Adagrasib	Adagrasib	168384	134861
TNO155	TNO155	85981	50524
BI-3406 + Adagrasib	BI-3406	311078	281951
BI-3406 + Adagrasib	Adagrasib	227632	226171
TNO155 + Adagrasib	TNO155	97284	60512
Group	Analyte	Time [h]	Plasma concentration [nM]			Mean	Stddev
			Mouse: a	Mouse: b	Mouse: c
BI-3406	BI-3406	0.25	15500	13000	12800	13800	1520
BI-3406	BI-3406	1	16800	15000	12500	14800	2120
BI-3406	BI-3406	4	12700	8150	3570	8140	4560
BI-3406	BI-3406	7	21200	23100	16600	20300	3350
BI-3406	BI-3406	24	1200	426	3500	1710	1600
			Mouse: d	Mouse: e	Mouse: f
Adagrasib	Adagrasib	0.25	4720	5690	5940	5450	648
Adagrasib	Adagrasib	1	8360	9370	10600	9430	1100
Adagrasib	Adagrasib	4	8720	10500	12000	10400	1620
Adagrasib	Adagrasib	7	9980	11300	11100	10800	689
Adagrasib	Adagrasib	24	280	2450	467	1070	1200
			Mouse: g	Mouse: h	Mouse: i
TNO155	TNO155	0.25	3250	5430	3600	4090	1170
TNO155	TNO155	1	4310	6230	4430	4990	1080
TNO155	TNO155	4	1520	2100	1650	1760	304
TNO155	TNO155	7	6230	7280	7130	6880	565
TNO155	TNO155	24	50.7	53.8	71.8	58.8	11.4
			Mouse: j	Mouse: k	Mouse: l
BI-3406 + Adagrasib	BI-3406	0.25	9990	13400	10900	11400	1790
BI-3406 + Adagrasib	BI-3406	1	11200	12900	15800	13300	2320
BI-3406 + Adagrasib	BI-3406	4	7370	8220	15200	10300	4310
BI-3406 + Adagrasib	BI-3406	7	19000	18100	24200	20400	3310
BI-3406 + Adagrasib	BI-3406	24	4690	3350	7910	5320	2340
			Mouse: j	Mouse: k	Mouse: l
BI-3406 + Adagrasib	Adagrasib	0.25	9570	9100	6800	8490	1480
BI-3406 + Adagrasib	Adagrasib	1	9750	9550	7600	8970	1190
BI-3406 + Adagrasib	Adagrasib	4	11000	12100	8960	10700	1570
BI-3406 + Adagrasib	Adagrasib	7	11000	11600	9900	10800	843
BI-3406 + Adagrasib	Adagrasib	24	8620	7600	7200	7810	735
			Mouse: m	Mouse: n	Mouse: o
TNO155 + Adagrasib	TNO155	0.25	2560	3130	3290	2990	385
TNO155 + Adagrasib	TNO155	1	4290	5000	4360	4550	392
TNO155 + Adagrasib	TNO155	4	3010	3440	2990	3140	253
TNO155 + Adagrasib	TNO155	7	7060	7870	8180	7700	575
TNO155 + Adagrasib	TNO155	24	101	104	90.3	98.5	7.26
			Mouse: m	Mouse: n	Mouse: o
TNO155 + Adagrasib	Adagrasib	0.25	5150	5510	4720	5130	398
TNO155 + Adagrasib	Adagrasib	1	8340	8460	8570	8460	116
TNO155 + Adagrasib	Adagrasib	4	12100	11300	12300	11900	514
TNO155 + Adagrasib	Adagrasib	7	12200	12000	12900	12400	479
TNO155 + Adagrasib	Adagrasib	24	813	654	665	711	88.6

## Sheet: Table-4
NCI-H2122 body weight
Day	Vehicle Control							BI-3406, 50 mg/kg, bid, qdx5							Adagrasib, 100 mg/kg, qdx5							TNO155, 10 mg/kg, bid, qdx5							BI-3406 + Adagrasib							TNO155 + Adagrasib
1	29.27	28.73	22.99	23.77	28.08	29.09	24.76	27.29	28.3	24.54	27.88	24.57	26.2	24.41	26.74	23.17	25.52	25.4	26.39	26.91	27.81	24.64	29.4	28.57	25.23	28.06	28.16	26.53	25.37	27	26.86	30.09	25.56	27.83	27.81	29.67	24.64	26.38	27.61	29.14	27.66	24.76
2	30.45	28.99	22.87	24.4	29.15	30.76	24.98	27.06	28.76	25.08	28.15	23.75	27.31	24.09	26.39	23.59	26.13	25.67	26.86	26.85	27.92	25.51	30.17	28.99	26.98	28.38	28.92	27.8	25.21	27.66	27	30.06	24.32	29.06	28.18	29.85	25.32	26.78	27.15	29.73	27.95	25.54
3	30.87	28.86	23.44	24.72	29.54	30.92	25.04	27.15	29.27	25.18	28.88	23.74	27.73	24.31	27.26	24.22	26.56	25.58	27.82	27.78	28.43	25.55	30.19	29.56	26.61	28.54	28.41	26.69	25.8	27.36	27.19	29.84	23.96	29.91	27.77	30.13	26.03	27.08	27.14	29.27	27.89	26.01
4	28.99	29	22.24	23.08	28.21	29.63	24.13	26.31	29.22	24.47	28.4	23.2	27.23	23.45	26.95	24.41	26.38	25.31	27.39	27.58	27.82	25.6	30.2	28.66	26.44	27.15	27.73	26.21	25.3	26.55	27.38	29.28	24.35	29.44	27.88	29.61	26.31	27.08	27.6	28.94	28.58	26.24
5	29.29	29.57	22.81	23.5	28.19	29.9	23.57	25.64	29.41	24.48	29.07	23.93	27.7	23.72	26.97	24.47	26.71	25.35	27.36	27.69	27.82	25.04	30.07	28.58	25.91	28.21	28.13	25.6	25.31	26.31	26.96	30.46	24.25	29.84	27.63	30.48	26.7	26.8	28.41	30.48	28.81	26.54
6	29.61	29.67	22.82	23.98	27.76	29.98	24.09	26.02	29.8	24.54	28.62	23.14	27.9	23.49	27.17	24.61	26.54	25.16	26.96	27.94	28.46	25.22	29.86	27.78	24.9	27.88	26.81	25.45	25.26	26.5	26.8	31.18	23.51	30.16	27.48	29.72	26.88	26.75	28.07	29.44	28.17	26.35
7	29.37	30.25	23.64	24.37	28.41	29.62	24.85	26.76	29.51	24.59	28.49	23.54	28.13	24.16	27.29	24.99	26.65	25.05	26.85	27.92	28.89	24.89	29.57	28.25	25.07	28.98	28.76	25.46	25.16	26.31	27	31.37	24.35	30.81	28.35	29.96	27.15	27.11	28.01	29.99	28.8	26.4
8	29.33	30.06	23.92	24.55	28.27	29.87	24.91	27.21	30.15	24.37	29.24	24.12	28.52	24.36	26.9	24.95	27.21	25.15	27.39	28.24	29.08	25.24	29.9	29.11	24.62	28.82	28.11	25.89	25.66	27.07	27	31.82	24.34	30.75	28.44	31.32	27.44	27.45	28.86	29.87	29.49	26.63
9	29.1	30.06	23.63	24.53	28.26	29.46	25.18	26.99	30.24	24.58	29.41	25.08	28.5	24.35	26.95	25.21	27.12	25	27.09	28.07	28.77	25.79	31.03	29.42	25.33	28.98	28.78	26.55	25.38	27.25	27.01	30.97	24.19	30.58	28.93	31.39	27.89	27.35	28.89	31.02	29.45	26.44
10	29.99	29.93	23.68	25.07	28.65	29.11	24.7	27.11	29.55	24.32	28.5	24.78	28.34	24	26.69	24.95	27.18	25.44	27.83	28.93	29.25	25.51	30.67	29.25	24.74	28.97	28.38	26.62	25.18	26.91	27.1	30.62	23.58	30.13	27.17	31.92	27.96	27.28	28.74	30.99	28.56	26.54
11	30.1	29.94	24.75	25.29	28.78	29.67	25.27	26.88	29.68	24.62	29.32	25.57	29.35	24.31	29.21	24.99	27.61	25.29	27.63	29.23	29.28	25.61	31.59	29.06	24.79	29.47	28.3	27.59	25.96	27.16	27.44	30.91	24.47	30.02	29.13	32.41	28.02	27.96	29.34	31.25	29.01	27.03
12	29.26	29.4	23.7	24.12	27.71	29.04	24.58	26.43	29.09	24.12	28.93	25	28.26	23.85	26.99	24.31	27.01	24.97	27.25	28.76	29.04	25.33	30.55	28.39	23.98	29.15	27.88	27.28		26.83	27.47	31.11	24.51	29.85	28.5	32	28.18	27.21	29.46	30.41	28.87	27.2
13	29.71	29.8	23.72	24.27	27.69	29.05	25.25	26.15	29.74	24.4	28.68	24.75	28.66	23.94	27.24	24.76	27.53	25.46	27.41	29.22	29.92	25.57	30.68	28.18	23.85	29.79	28.45	27.3		27.3	27.58	30.85	26.06	30.18	29.75	32.25	28.49	28.07	29.8	31.08	28.27	27.22
14	30.32	30.53	24.16	24.85	28.09	30.08	26.48	27.34	29.55	25.03	29.05	25.6	29.47	24.55	27.68	25.43	27.91	25.36	27.54	29.48	30.04	26.26	30.76	29.41	23.94	29.93	28.81	27.82		27.32	28.3	31.64	26.09	30.63	29.47	31.96	27.96	27.79	29.6	30.06	28.25	26.46
15	30.28	30.22	24	24.94	28.01	29.57	25.62	27.65	29.93	24.87	30.35	25.73	29.16	25.25	28.34	26.14	28.6	26.43	27.46	30.08	30.25	26.51	31.35	29.59	25	29.84	29.1	27.41		28.3	28.54	31.69	26.99	30.93	29.9	32.09	28.29	29	29.62	30.4	29.01	26.99
16	31.06	29.83	24.07	25.39	28.08	30.04	26.18	28.11	30.27	24.95	29.63	26.23	28.89	24.7	28.89	26.23	28.3	26.56	27.86	30.23	30.75	26.06	31.55	29.36	24.74	29.53	29.06	27.52		29.02	28.63	31.85	27.19	30.96	31.07	32.77	28.39	29.45	30.01	30.46	29.37	27.52
17	30.59	29.35	24.07	25.25	27.15	29.71	25.92	28.06	29.79	25.6	29.27	26.34	29.27	25.16	28.14	25.36	28.18	25.96	27.67	29.67	30.39	26.29	31.54	28.94	25.84	30.25	29.26	28.21		29.02	29.62	32.31	27.71	32.09	30.94	32.65	28.35	29.29	29.73	31.15	29.58	27.96
18																														29.39	29.67	32.78	27.96	32.94	30.87	33.13	28.66	30.09	29.91	31.24	30.3	28.41
19																														28.76	28.96	33.51	28.22	31.87	29.47	32.99	27.83	28.77	30.01	30.21	29.83	27.84
20																														29.04	29.54	33.53	29.12	32.96	30.16	32.58	28.38	29.02	29.76	30.09	29.11	27.71
21																														28.38	28.66	32.84	28.13	32.43	29.42	31.96	27.6	27.75	29.2	29.39	28.63	27.68
22																														29.5	29.22	34.4	29.9	33.47	31.1	31.57	28.04	29.31	29.42	29.86	28.95	27.7
23																														30.1	29.64	34.23	29.35	33.92	31.69	31.65	28.98	29.64	29.89	30.41	30.38	28.35
24																														30.01	30.12	33.61	29.28	34.57	31.61	32.42	29.13	30.2	29.65	31.04	30.83	28.43
25																														30.42	29.93	34.3	28.11	34.46	31.03	32.55	28.91	30.47	29.68	30.67	30.71	28.61
26																														29.85	29.52	33.6	28.43	34.08	30.28	31.16	29.08	29.84	29.74	30.24	30.41	27.62
27																														30.22	30.17	33.81	29.08	33.92	28.38	32.49	29.29	30.18	29.72	30.63	30.75	28.42
28																														30.13	29.78	33.65	28.93	33.67	29.32	31.32	28.34	29.34	28.61	30.98	30.12	27.93
29																														30.01	29.4	33.14	29.4	32.75	29.4	32.02	28.64	29.76	29.41	30.82	30.34	28.29
30																														30.31	29.54	32.94	28.16	32.74	29.5	31.83	28.76	30.1	29.68	30.47	30.87	28.91
31																														30.44	29.93	32.82	28.55	31.19	29.14	32.71	29.1	30.37	29.86	30.96	30.25	28.84
SW837 body weight
Day	Vehicle Control										BI-3406, 50 mg/kg, bid, qdx5										Adagrasib, 100 mg/kg,qdx5										Cetuximab, 20 mg/kg, q3or4d										Adagrasib + BI-3406
1	27.67	27.56	28.14	28.79	29.59	29.22	28.77				30.9	25.72	27.31	28.74	27.72	28.36	26.17				25.91	29.25	28.09	30.59	28.87	33.49	29.64				28.17	27.76	29.75	23.86	30.46	26.22	28.19				27.17	26.83	31.57	29.05	28.85	28.02	30.11	31.83	29.9
2	29.48	29.08	28.39	29.37	31.23	29.63	30.83				31.72	26.59	28.24	30.64	29.76	29.63	28.12				26.95	30.17	29.35	31.4	29.65	33.6	31				29.99	28.4	31.48	24.39	31.5	27.58	29.27				29.71	28.54	32.69	30.78	30.52	29.05	32.15	33.33	31.2
3	31.14	29.45	28.41	29.54	31.52	30.19	30.9				31.82	26.67	28.82	30.63	30.15	29.64	28.48				27.95	29.63	30.14	32.58	29.19	34.35	31.57				30.04	28.85	32.09	24.96	31.82	27.98	28.77				29.77	28.55	32.44	30.79	30.67	28.77	32.29	33.52	31.03
4	30.65	29.64	27.76	29.32	31.3	30.75	30.55				31.59	26.53	28.61	30.72	30.53	30.03	28.96				28.28	30.19	30.51	32.55	30.27	34.76	31.45				29.95	29.43	32.54	24.17	32.02	28.5	28.4				29.44	29.48	32.45	31.03	30.77	28.08	32.7	33.46	31.32
5	31.03	29.51	27.89	29.39	31.02	30.02	29.93				31.64	26.56	28.14	30.42	30.62	29.61	28.71				27.35	29.82	29.99	32.1	29.47	34.46	30.97				29.07	29.11	31.96	23.68	31.39	27.25	28.72				29.45	29.57	32.12	31.13	31.45	28.22	32.54	32.95	31.25
6	30.01	29.58	28.01	29.54	30.43	30.17	29.53				31.86	26.88	28.41	30.38	30.59	30.16	28.46				28.06	30.34	31.51	33.05	30.25	35.07	31.43				29.48	29.13	32.48	24.42	31.96	27.55	29.7				30.04	30.01	32.41	31.23	32.18	28.41	32.93	33.91	31.46
7	29.8	29.48	28.08	29.76	30.97	30.48	29.89				31.46	26.98	28.94	30.67	30.99	29.84	28.24				27.7	29.7	31.57	32.84	29.95	34.25	31.11				29.54	29.42	31.78	24.46	32.55	27.46	29.49				29.73	29.74	32.58	31.26	31.61	28.53	32.88	33.53	31.66
8	29.82	29.12	27.82	30.07	31.1	30.26	28.88				31.22	26.85	28.95	31.04	30.94	29.68	28.3				27.7	29.95	31.16	32.04	29.84	34.28	30.18				29	29.21	31.35	24.67	31.54	27.2	29.22				29.81	29.23	32.56	30.97	31.61	29.03	32.15	33.64	31.85
9	29.64	28.95	27.76	29.72	32.3	30.64	28.59				31.33	27.1	29.89	30.51	30.85	29.58	28.54				27.79	29.67	31.65	32.66	29.6	34.91	30.69				29.15	29.8	31.82	24.04	31.04	27.28	29.01				29.59	28.98	32.3	31.35	31.67	28.99	32.27	33.88	31.48
10	29.5	28.94	28.2	30.39	32.05	30.93	28.74				32.23	26.94	29.19	30.63	30.8	29.76	28.4				28.14	29.69	32.02	33.25	29.73	34.86	30.93				29.17	30.54	31.92	24.2	31.64	27.44	29.4				30.21	29.87	32.26	32.16	31.82	28.85	32.84	34.22	32.51
11	29.06	29.66	28.42	29.85	31.88	31.35	29.01				32.77	27.22	29.13	30.76	31.24	29.85	28.77				28.1	29.8	31.27	33.77	30.08	34.61	31.16				29.35	29.69	31.94	24.68	32.36	27.36	29.59				29.18	29.76	31.94	31.29	31.04	28.41	32.55	34.18	32.38
12	28.79	28.59	27.93	30.27	32.09	31.05	28.23				31.95	26.63	28.83	30.9	30.47	29.61	28.08				28.29	29.69	30.74	33.12	29.95	34.94	30.93				28.66	29.15	31.24	23.89	31.13	26.84	28.8				29.42	29.58	32.79	31.99	31.13	29.66	32.88	33.74	32.03
13	29.06	28.14	29.14	30.29	32.32	31.3	28.45				32.32	26.73	29.12	31	30.67	29.76	28.11				28.65	29.45	30.47	33.38	29.59	35.52	31.07				28.98	30.23	31.1	25.05	32.09	27.65	29.78				29.27	30.33	32.45	32.84	31.91	29.61	33.47	34.29	32.28
14	28.8	29.23	28.8	30.79	32.58	31.37	28.89				32.14	26.91	29.72	31.46	30.58	29.63	28.44				28.63	29.74	30.66	33.94	30.2	35.42	31.57				30.03	30.58	32.25	24.83	32.59	28.79	30.15				29.92	30.13	32.99	32.43	32.45	29.24	33.65	35.24	32.95
15	28.74	28.69	28.66	31.16	32.51	30.92	28.63				33.23	27.53	29.74	32.25	30.93	29.98	28.2				28.57	29.89	30.2	34.14	30.11	35.6	31.24				30.08	29.65	31.24	25.06	32.01	28.62	30.58				29.46	29.28	33.17	31.93	31.92	29.39	32.99	34.39	32.19
16	30.08	29.12	28.4	31.24	32.13	31.12	28.32				33	27.09	29.16	31.55	30.99	29.97	27.85				28.84	30.07	29.88	34.11	30.47	35.72	31.24				29.85	29.94	31.43	25.29	32.13	29.2	30.88				29.31	29.48	33.28	31.97	32.58	29.92	33.21	34.27	32.46
17	30.77	29.36	29.06	30.79	32.33	31.5	29.31				33.05	27.37	29.1	31.45	31.3	30.27	28.53				28	29.84	30.2	34.15	30.27	35.3	31.53				29.86	29.21	31.03	24.78	32.12	28.9	30.46				29.29	29.74	33.42	32.34	32.61	29.45	33.69	34.64	32.65
18	30.8	29.04	29.08	30.63	32.56	31.59	28.95				32.64	27.13	30.09	31.79	31.62	30.15	28.46				28.83	29.28	30.08	34.73	30.04	35.68	31.17				30.11	29.52	31.26	25.62	32.48	29.69	30.64				30.04	30.09	33.36	33.51	32.68	29.7	33.49	34.88	32.88
19	31.06	28.92	28.45	30.66	31.64	31.36	28.95				31.82	27.04	29.14	30.84	31.43	29.99	28.18				28.79	30.1	29.97	34.52	30.06	35.73	30.95				29.91	29.34	31.11	24.77	32.08	28.54	29.78				28.48	30.28	33.54	32.68	31.94	30.22	33.66	34.15	32.56
20	30.31	28.7	28.23	30.36	31.1	31.35	29.32				32.28	26.85	29.12	30.59	31.57	29.08	28.52				28.87	30.35	30.11	34.2	30.71	36.1	31.31				29.77	29.69	31.27	24.9	32.15	28.65	30.22				29.11	29.87	33.85	33.2	32.37	29.78	34.14	34.69	32.93
21	30.35	30.18	29.19	31.01	31.69	31.98	29.81				32.95	27.47	29.77	31.76	32.33	29.98	28.67				28.33	29.97	30.24	33.47	30.87	35.72	30.91				29.72	29.5	31.96	25.3	32.9	27.95	29.77				28.99	29.57	33.68	32.39	31.91	29.51	33.4	34.02	32.75
22	30.59	29.64	28.4	31.01	31.18	31.44	29.81				32.62	27.32	29.41	31.75	32.33	29.7	28.53				27.86	29.91	30.33	33.7	30.02	35.21	30.93				30.57	29.82	31	25.13	32.64	28.18	29.94				29.04	28.48	33.86	31.98	31.91	29.17	32.67	34.23	33.15
23	29.9	29.35	27.94	30.71	30.52	31.85	29.38				32.18	27.89	29.83	31.52	32.59	29.42	29.09				28.28	29.58	30.31	33.93	30.53	35.34	30.97				30.73	30.53	31.52	25.38	32.94	28.47	30.36				29.45	29.37	34.58	32.47	31.65	29.17	32.71	34.3	33.24
24	30.25	29.56	28.65	30.88	31.3	31.97	30.96				32.01	27.32	29.72	31.55	32.83	29.5	29.19				28.3	30.24	30.29	33.87	30.6	35.72	31.23				30.27	30.8	31.54	25.47	32.8	28.53	30.2				29.63	29.58	35.36	32.97	32.01	29.38	32.96	34.96	33.72
25	30.18	29.7	28.83	30.64	31.28	31.97	30.35				32.3	27.46	30.24	31.28	32.65	30	29.48				28.34	29.87	30.48	33.98	30.57	35.96	31.27				30.94	31.57	32.45	25.5	33.13	28.87	30.75				29.73	30.39	35.21	33.25	32.72	29.45	33.78	35.78	33.94
26	29.66	29.47	28.39	30.37	31.34	31.76	30.19				32.35	27.43	27.65	31.28	32.53	30.01	29.72				28.16	30.26	30.01	33.68	29.89	35.85	31.31				29.72	30.84	31.75	25.28	32.68	28.41	29.24				29.08	29.56	33.9	33.44	31.94	30.62	32.56	35.1	33.5
27	30.16	29.92	28.61	30.61	31.06	32.16	30.54				32.46	27.22	29.47	31.34	32.52	29.97	29.38				28.04	30.94	30.63	33.49	30.68	36.39	31.36				30.23	31.75	31.79	25.13	32.89	28.72	29.71				29.85	30.16	34.99	33.42	32.87	30.79	33.44	35.36	33.57
28	30.26	29.91	28.98	30.84	31.35	31.96	30.78				33.07	27.65	29.82	30.96	33.15	30.05	30.22				28.54	31.32	30.79	34.25	30.09	35.52	31.59				31.52	31.94	32.44	26.3	33.4	29.64	30.9				29.57	30.05	34.79	33.2	33.14	29.72	32.65	35.01	33.43
29	31.38	29.59	28.92	31.57	32.06	31.72	30.61				33.04	27.5	30.08	31.4	33.01	30	29.79				28.3	31.04	30.84	32.97	30.27	35.79	31.33				30.45	31.14	31.53	25.77	31.96	29.71	31.01				29.23	29.81	34.94	32.93	33.19	28.87	33.27	35.75	33.81
30	31.02	29.85	28.91	31.45	31.31	31.27	30.54														28.79	31.01	30.46	33.83	29.88	36.53	31.26														29.89	30.01	33.47	32.82	33.42	28.5	33.13	34.92	33.1
31	30.37	30.05	29.07	31.73	31.76	31.72	30.4														28.39	31.08	30.37	34.28	30.26	36.28	31.85														30.83	30.74	34.75	33.07	33.11	29.3	33.09	35.68	33.15
32	30.3	30.95	29.32	31.95	32.53	31.89	30.6														28.34	30.69	30.46	34.17	30.26	36.3	31.67														31.52	30.86	34.49	33.13	33.62	30.03	34.26	36.23	33.35
33	29.1	29.71	28.33	31.28	32.09	31.35	30.23														28.83	30.07	30.27	34.8	30.48	35.62	31.97														31.1	30.09	33.67	33.1	32.67	30.36	33.63	35.07	33.08
34	29.14	30.13	28.61	31.71	31.99	31.58	30.06														29.26	30.35	30.1	34.63	30.51	36.02	32.1														30.5	30.67	34.55	33.42	33.07	30.98	33.74	36.32	32.87
35	29.26	30.82	28.92	31.48	31.84	31.68	30.59														29.25	30.45	29.98	34.48	30.46	35.57	31.43														30.33	29.65	33.54	32.5	32.62	29.92	32.76	34.73	32.1
36	29.88	31.28	29.43	32.16	32.11	32.05	31.16														29.29	30.61	30.06	34.35	29.97	35.93	31.28														30.75	30.4	33.69	32.81	32.6	30.35	33.02	34.95	32.79
37	30.02	30.8	29.38	31.8	32.36	31.56	30.65														29.25	30.44	30.75	35.7	30.29	36.02	30.93														30.68	29.92	34.2	32.87	33.51	30.81	33.01	34.9	33.07
38	29.79	30.71	28.44	32.13	31.99	31.59	30.73														29.29	30.36	30.48	35.63	30.44	35.66	30.73														30.62	30.44	34.92	32.46	32.95	30.98	32.85	34.73	32.97
39	29.74	30.9	29.35	31.89	32	32.19	30.62														29.35	30.87	30.49	36.08	30.38	36.38	30.95														31.09	31.39	34.4	33.07	33.81	30.42	33.45	35.17	34.02
40	29.49	30.46	28.88	31.56	30.99	31.53	30.74														28.89	30.61	29.72	35.06	30.03	35.65	30.47														29.94	30.04	33.22	33.5	33.26	30.47	32.82	34.09	33.3
41	29.52	30.69	29.42	31.57	31.27	31.74	30.77														29.22	30.41	30.22	35.71	30.58	36.34	30.63														30.17	30.69	33.79	34.05	33.68	30.96	32.89	34.94	33.49
42	29.51	30.68	29.24	31.89	31.14	31.54	31.03														28.94	30.6	30.07	35.37	30.01	35.86	31.06														29.88	30.18	33.92	33.2	33.8	30.39	32.54	34.73	33.59
43	29.09	31.75	29.97	31.96	31.5	31.96	30.83														28.93	30.73	30.5	33.76	30.59	35.07	30.66														30.05	30.53	33.54	32.8	33.36	30.28	32.21	34.67	32.64
NCI-H358 body weight
Days	Vehicle										BI-3406, 50mpk, bid										TNO155, 10mpk, bid										Adagrasib, 100mpk, qd										Adagrasib + BI-3406
	19.95	20.42	19.95	20.16	18.8	20.32	20.11	19.15	21.15	20.2	17.51	19.43	20.05	20.76	19.29	21.6	18.22	22.24	22.36	19.12	18.32	22.05	17.06	20.44	20.32	20.27	21.99	21.52	20.04	22.68	18.49	20.53	18.47	20.88	18.9	18.8	19.62	19.99	18.11	20.72	19.36	19.63	19.81	19.8	20.33	19.01	20.91	20.06	20.91
	19.68	19.15	19.79	20.11	18.67	21.15	19.88	19.51	21.28	20.14	17.73	20.27	20	20.91	18.69	22.17	19.06	21.71	22.23	19.4	18.14	21.98	17.51	21.25	20.26	20.21	22.34	21.21	20.09	22.65	19.02	20.28	18.3	21.3	18.63	18.94	19.55	20.14	17.62	21.3	18.94	19.78	19.58	18.9	20.45	19.3	20.6	20.17	21
	19.84	19.13	19.93	19.98	18.75	21.44	20.3	19.56	21.28	19.59	17.5	20.26	19.19	20.57	18.64	21.49	18.61	21.57	21.86	19.01	18.04	21.92	17.38	21.14	19.76	20.08	22.49	21.16	20.27	22.44	19.44	20.62	18.25	21.54	18.95	19.2	19.96	20.54	18.39	21.64	18.98	19.39	19.51	19.33	20.98	19	20.88	20.25	20.87
	19.58	18.8	19.9	19.56	19.13	21.71	20.12	19.1	21.37	19.39	18.65	20.17	19.45	20.7	18.91	22.25	18.87	21.55	21.87	19.27	18.53	22.02	17.71	21.86	19.91	20.33	22.59	21.84	21.06	23.43	18.98	20.59	18.34	21.41	18.93	19.24	20.44	20.04	17.89	21.23	18.84	19.68	19.89	19.28	21.06	19.67	21.09	20.23	20.68
	19.47	19.43	20.15	19.45	18.65	21.66	19.27	18.82	21.07	19.49	18.44	19.95	19.54	20.63	19.02	22.28	18.57	22.06	21.89	20.09	18.23	22.3	17.73	21.85	20.37	20.43	22.93	21.54	21.01	23.92	18.7	20.67	18.13	21.09	18.64	19.41	20.53	20.41	17.54	21.06	19.37	19.5	19.99	18.79	21.69	19.32	21.34	20.79	21.43
	19.65	19.57	20.18	19.56	18.58	21.5	19.41	19.33	21.1	19.62	18.35	20.66	19.42	20.41	19.17	22.34	18.83	21.58	21.75	20.29	18.26	22.52	17.56	22.13	20.82	20.21	22.7	21.94	20.94	24.28	19.01	21.14	18.34	21.89	19.13	19.46	21.22	20.92	18	21.35	19.6	19.7	20.52	19.56	22.4	19.32	21.84	21.57	21.77
	19.65	19.66	20.19	19.85	19.14	21.86	19.47	19.06	21.73	19.8	18.83	20.83	19.58	21.05	19.39	22.16	18.72	21.77	22.41	20	18.48	22.8	17.53	22.35	20.51	20.96	22.9	21.89	21.13	24.21	18.79	20.48	18.04	21.37	19.21	18.73	20.78	20.35	17.6	20.48	19.55	19.73	20.02	19.32	21.9	19.75	21.75	20.97	21.69
	19.18	19.04	20.01	19.17	19.15	21.37	18.89	18.86	21.3	19.43	18.43	20.74	19.1	20.71	19.01	22.14	18.4	21.65	21.36	19.81	18.32	22.84	17.51	21.87	20.33	20.76	23.08	21.82	21.29	24.19	18.77	21.25	18.55	21.48	19.25	19.32	21.19	20.77	18.09	20.95	19.49	19.84	19.94	19.08	21.96	19.67	20.98	20.91	21.62
	18.84	18.94	20.46	19.41	18.67	21.52	18.96	18.61	21.2	19.45	18.64	20.23	19.15	20.7	19.03	22.39	18.5	21.47	21.46	19.96	18.15	22.55	17.6	22.26	20.28	20.53	22.64	21.92	21.39	24.19	18.81	21.07	18.29	21.4	19.34	18.57	21.54	20.52	17.73	20.8	19.64	19.28	19.86	19.35	22.61	20.02	21.35	21.03	21.61
	19.19	19.02	20.06	19.08	19.44	21.56	19.37	18.86	21.45	20.06	18.68	21.07	19.32	21.03	19.05	22.49	19.12	21.73	21.2	20.46	18.16	23.18	17.25	22.18	20.58	20.75	23.08	22.37	21.3	24.55	18.89	20.92	18.28	21.78	19.35	18.51	21.21	20.53	17.72	20.87	19.63	19.86	19.92	19.36	22.56	20.05	21.51	21.28	21.71
	19.54	19.24	20.73	19.78	19.41	21.89	19.75	18.49	21.1	20.26	19.15	20.91	19.65	21.24	19.29	22.63	18.88	21.76	21.4	20.38	18.32	23.19	17.44	22.02	20.71	20.96	23.04	22.58	21.79	24.64	19.29	21.35	18.72	21.88	19.79	19.33	21.55	20.32	18.3	21.03	19.69	19.87	20.22	19.51	22.48	19.84	21.53	20.99	21.86
	18.94	20.02	19.72	20.31	18.78	21.58	19.28	18.25	20.73	20.01	18.2	20.68	19.08	20.86	19.27	22.42	18.93	21.46	21.44	20.17	18	22.74	16.96	21.85	20.82	21.21	22.92	22.32	21.5	24.94	18.65	21.49	18.89	21.67	19.5	19.38	21.71	20.27	18.17	21.33	19.94	20.06	20.53	19.14	22.37	19.62	21.53	21.3	21.8
	19.29	19.84	19.95	20.59	19.15	21.51	19.27	18.66	21.17	20.31	18.37	20.68	19.44	20.84	19.09	22.79	19.14	21.93	21.18	19.63	18.32	23.48	17.2	22.41	21.19	21.21	22.99	22.55	21.83	25.32	18.79	21.25	18.4	21.37	19.28	18.72	21.46	20.31	18.3	20.59	20.2	19.86	20.22	19.51	22.64	19.76	21.73	21.42	22.18
	19.58	20.16	20.24	20.73	18.99	21.83	19.4	18.6	21.38	20.49	19.26	20.93	19.65	21.04	19.07	22.86	19.18	21.89	21.66	20.2	18.69	23.49	17.38	22.91	21.62	21.33	23.42	22.57	21.99	25.78	19.65	21.33	18.67	21.8	20.03	19.46	21.9	20.95	18.19	20.95	20.61	20.02	20.36	19.56	23.03	20.07	21.75	21.82	22.58
	19.56	20.13	20.31	20.61	18.91	21.7	19.65	18.78	21.36	20.75	18.96	20.74	19.21	20.88	19.27	22.54	19.13	22.06	21.54	20.12	18.34	22.97	17.03	22.62	20.86	21.02	22.89	22.46	21.8	24.7	19.14	20.89	18.77	21.6	19.8	19.25	21.58	20.42	18.18	20.52	19.84	19.76	20.24	19.58	22.64	19.8	21.84	21.02	21.94
	19.56	20.09	20.36	20.55	19.71	21.65	19.87	18.42	20.77	20.53	18.86	20.72	19.42	20.95	19.2	22.3	19.22	21.78	21.55	20.25	17.83	23.3	17.4	22.38	20.54	21.28	23.2	22.47	21.67	25.15	19.55	20.96	18.57	21.26	19.42	18.91	20.99	20.56	18.32	20.3	20.3	20	20.19	19.93	23.15	20.01	22.04	21.52	22.3
	19.56	19.83	20.47	20.76	19.03	22.04	19.88	18.64	21.03	20.51	18.83	20.93	19.64	20.93	19.28	22.39	19.49	22.08	21.56	20.15	18	23.29	17.75	22.81	20.82	21.4	23.52	22.83	22.35	25.02	19.21	20.99	18.76	21.57	19.69	19.27	21.29	20.29	18.02	20.53	20.02	20.18	20.04	19.92	23.21	19.99	22.43	21.54	22.21
	19.6	19.98	20.73	20.84	19.56	22.12	20.18	19.04	20.84	20.64	19.05	21.21	19.98	21.54	19.73	23.32	19.77	22.3	21.59	20.33	18.22	23.52	18.08	22.78	21.1	21.44	23.39	22.93	21.89	25.2	19.21	20.94	18.71	21.51	19.92	19.47	20.92	20.22	18	20.58	20.21	20.2	20.15	20.27	23.32	20.24	22.41	21.74	21.76
	19.31	19.65	20.34	20.58	19.36	21.72	19.75	18.31	20.77	20.49	19.15	20.72	18.33	21.49	19.59	23.27	19.74	22.02	22.15	20.92	18.01	23.68	17.78	22.51	20.99	21.18	23.37	22.9	22.08	25.77	19.11	21.23	19	21.44	19.94	19.74	20.92	20.57	18.4	20.94	19.78	19.97	20.45	20.19	23.29	20.19	22.41	21.94	21.85
	19.62	19.78	20.21	20.49	19.74	22.09	19.76	18.66	20.9	20.78	19.4	20.96	18.47	21.02	19.53	23.21	19.89	21.87	21.73	20.83	18.31	23.32	17.74	22.74	21.3	21.52	23.21	23.42	22.24	26.35	19.06	21.06	19.07	21.88	20	19.79	20.67	20.76	18.37	20.39	19.71	19.92	20.53	20.03	22.64	19.81	22.24	21.9	22.23
	20.05	20.18	20.72	20.62	19.73	21.91	20.28	18.75	21.08	21.29	19.62	21.07	18.67	21.59	19.7	23.06	20.15	22.5	21.98	20.84	18.6	23.48	17.97	22.78	21.58	22.07	23.6	23.54	22.52	26.21	19.47	21.32	19	22.1	20.25	20.85	21.38	21.16	18.76	20.99	20.08	20.05	20.63	20.28	23.15	18.7	22.44	21.68	22.67
	19.56	20.27	20.66	20.4	19.81	21.65	19.66	18.5	20.97	20.69	19.32	21.15	18.62	20.92	19.43	22.88	20.03	22.17	21.75	20.78	18.66	23.44	17.89	22.72	21.56	21.46	23.31	23.03	22.21	26.03	19.47	21.72	19.05	21.55	20.25	20.05	20.84	21.29	18.38	20.95	20.14	19.9	20.34	19.83	23.17	17.89	22.56	21.58	22.06
	20.17	20.33	20.93	21.08	20.18	22.38	19.55	18.71	20.98	20.74	18.2	21.35	19.13	21.33	19.72	23.33	20.39	22.37	22.05	21.17	18.79	23.34	18.05	22.62	22.04	21.7	23.47	23.54	22.42	26.13	19.58	21.57	19.28	21.98	20.46	20.23	20.96	21.65	19.04	21.11	20.62	20.34	20.86	20.14	23.74	18.25	22.95	22.2	22.53
	19.81	20.12	20.71	20.85	20.73	21.89	19.94	18.67	20.98	20.71	18.59	21.35	18.76	21.26	19.53	23.45	20.17	22.5	21.99	21.01	18.81	23.6	17.83	22.72	22.2	21.69	23.53	23.29	22.45	26.45	19.24	21.54	19.44	21.87	20.65	20.74	21.22	21.63	18.78	21.01	20.46	20.31	21.07	20.23	23.71	18.27	22.93	22	22.35
	20.4	20.49	20.55	21.1	20.84	22.24	20.53	19.03	21.62	21.38	18.48	21.36	19.08	21.32	20.07	23.69		22.68	22.51	21.33	19.18	23.83	18.08	22.85	22.48	22.58	24.27	24.05	23.23	27.06	19.44	21.45	19.52	21.73	21.13	20.41	21.33	21.75	18.71	21.47	20.67	20.43	21.17	20.54	23.55	18.65	23.35	21.87	22.26
	20.12	20.41	20.67	20.95	20.37	21.91	19.97	19.07	21.08	21.26	18.29	20.99	19.05	21.05	20.01	23.53		22.57	22.17	21.39	19.29	23.88	17.13	22.89	22.97	22.19	24.37	23.73	22.89	26.95	19.07	21.37	19.27	21.68	20.89	20.56	21.01	21.74	19.14	21.11	20.62	20.5	21.3	20.57	24.03	18.51	23.51	22.26	22.27
	20.27	20.46	21.28	20.88	20.81	22.17	20.04	18.84	20.76	21.15	18.49	21.28	19.7	21.45	19.82	23.17		22.7	22.25	21.66	19.12	24.1	17.84	22.98	23.2	22.21	24.38	24.03	22.93	27.26	19.61	21.81	19.31	22.22	20.93	20.54	21.02	21.73	19.04	21.04	20.74	20.58	21.07	20.68	23.88	19.16	21.54	22.16	22.3
	20.42	20.53	21.7	21.28	20.98	22.47	20.11	19.48	21.59	21.26	19.24	21.5	19.75	21.56	19.92	23.11		23.05	22.35	21.56	19.42	24.01	18.07	22.68	23.42	22.3	24.27	23.63	22.53	26.67	20.15	21.8	19.56	22.76	21.47	20.76	21.31	21.95	19.43	21.64	21.24	20.73	19.31	20.9	23.84	19.48	21.56	22.46	21.38
																															19.37	21.52	18.91	22.57	21.15	20.52	20.56	21.18	18.92	21.03	21.12	20.58	18.6	21.02	23.83	19.69	22.07	22.06	21.39
																															19.33	21.76	19.17	22.42	20.76	20.28	20.63	21.25	19.26	21.24	20.5	20.22	18.32	21.26	23.51	19.87	22.25	21.93	21.3
																															19.54	21.86	19.45	22.51	21.36	20.63	21.26	21.46	19.01	21.19	20.96	20.79	18.63	21.36	24.18	20.04	22.66	22.47	21.39
																															19.87	22.21	19.66	22.14	21.3	20.11	21.13	21.33	19.58	20.83	20.87	20.63	18.75	21.52	23.68	20.02	22.18	22.07	21.61
																															19.45	22.35	19.38	22.34	21.35	20.52	20.63	21.38	19.31	21	20.45	20.58	18.27	21.62	23.48	19.77	22.77	22.09	21.13
																															19.77	21.76	19.68	22.26	21.56	20.54	20.94	21.47	19.16	21.3	20.09	20.42	18.38	21.91	23.34	20.19	22.76	22.45	21.25
																															19.65	22.11	19.41	22.48	21.28	20.8	20.75	21.43	19.23	20.87	20.6	20.46	20.46	22.04	24.43	20.58	22.9	22.12	21.53
																															20.31	22.34	20.31	22.56	22.04	20.76	21.54	21.51	19.53	21.66	21.31	20.76	20.46	22.47	24.69	20.87	22.65	22.69	21.81
																															20.36	22.36	20.33	22.21	21.94	21.1	21.64	21.66	19.77	21.9	21.84	20.59	20.61	22.33	24.35	20.92	22.51	23.19	21.97
																															20.14	22.44	20.05	22.49	21.89	20.98	20.94	21.56	19.62	21.63	22.11	20.87	20.43	22.37	24.26	20.97	22.33	22.95	21.92
																															19.98	23.18	20.15	22.66	21.83	20.89	21.4	21.91	19.69	21.86	22.18	21.21	20.56	22.4	24.85	21.07	23.16	23.27	22.17
																															19.9	22.76	19.81	22.22	21.82	21	21.11	21.16	19.46	21.52	21.95	20.96	20.36	22.19	24.4	20.86	22.62	22.82	21.91
																															20.02	22.82	20.07	22.02	21.78	20.76	21.2	21.42	19.81	21.54	21.96	20.94	20.52	21.94	24.01	21.11	22.57	22.97	21.82
																															20.53	22.99	20.25	22.52	19.51	20.78	21.05	21.23	19.86	22.32	21.54	20.86	20.39	21.47	23.78	21.02	22.49	22.61	21.32
																															20.72	22.76	20.65	22.43		21.38	22.26	21.66	19.39	22.14	22.54	21.19	20.38	21.91	24.51	21.4	22.8	22.62	21.48
																															20.24	22.98	20.24	22.15		20.76	21.78	21.65	19.58	22.05	22.71	21.31	20.92	21.84	24.52	21.63	22.69	23.13	21.61
																															20.78	23.01	20.26	22.56		20.56	21.32	21.82	19.97	22.2	22.73	21.02	21.08	22.1	24.54	21.36	23.27	23.44	21.94
																															20.71	23.28	20.42	22.99		20.83	21.3	21.65	20.26	22.32	22.49	21.43	21.24	22	24.52	21.96	23.05	23.36	21.7
																															20.26	22.57	20.02	22.22		20.69	20.83	21.63	19.9	21.63	22.14	21.31	20.66	21.74	24.15	21.7	22.86	23.31	21.6
																															20.62	22.51	20.32	22.89		20.46	20.97	21.45	19.92	21.82	22.59	21.77	21.06	21.77	24.13	21.8	23	23.32	21.72
																															20.63	22.85	20.66	22.51		20.47	20.88	21.72	20.04	22.2	22.46	21.55	21.32	22.21	24.33	22.22	22.81	23.52	22.03
																															20.38	22.86	20.43	22.52		20.64	20.84	21.78	20.17	22.32	22.25	21.44	21.05	21.67	24.3	21.98	23.34	23.29	21.74
																															20.84	22.71	20.74	22.22		20.86	20.98	22.27	20.22	22.12	21.87	21.21	21.35	21.57	24.6	21.73	23.22	23.46	21.55
																															20.76	22.87	20.93	22.36		20.92	21.16	21.72	21.07	22.51	21.87	21.14	21.05	21.45	24.88	21.8	23.01	23.5	21.48
																															20.82	23.02	21.33	22.59		21	21.25	21.96	20.97	22.54	21.93	21.71	21.53	22.04	24.95	21.82	23.46	23.71	21.84
																															20.99	22.8	20.99	22.41		21.02	21.18	21.83	20.93	22.57	21.47	21.55	21.39	22.19	24.88	21.38	23.57	23.54	21.99
																															20.51	22.99	21.14	22.35		21.37	21.3	22.25	20.91	22.18	21.34	21.22	21.63	21.67	24.51	21.65	23.45	23.33	21.71
																															20.52	23.16	21.2	22.42		21.66	21.23	22.57	20.59	22.3	21.43	20.86	20.56	21.44	24.39	20.99	22.9	22.48	21.75
																															20.91	22.07	20.97	21.91		21.3	21.01	22.03	20.36	21.75	21.27	20.95	21.53	22.02	24.8	20.98	23.46	22.44	21.92
																															21.02	22.72	21.36	22.27		21.36	21.38	22.3	20.54	22.13	21.9	21.01	20.51	22.09	24.84	21.35	23.19	22.44	22.11
																															20.97	22.98	21.14	22.07		21.13	21.09	22.14	20.63	21.87	22.06	21.08	19.38	22.01	25.72	21.04	23.5	22.48	21.91
																															20.47	22.27	21.39	22.08		21.4	21.54	22.23	20.83	22.09	22.43	21.64	18.3	22.35	25.89	21.29	23.5	22.7	22.29
																															20.71	22.63	21.01	22.07		21.58	21.26	22.69	20.61	22.56	21.8	21.12	17.74	21.97	25.06	21.07	23.15	22.19	22.24
																															20.79	22.88	20.77	22.18		21.01	21.03	22.5	20.85	22.11	21.65	21.33	17.82	21.82	24.98	20.96	23.29	22.55	22.11
																															20.85	22.51	21.16	22.31		21.03	21.59	22.65	20.55	22.28	21.87	21.32	18.52	21.92	24.76	20.51	23.21	22.37	22.38
																															21.33	22.66	21.41	22.32		21.21	21.69	22.58	20.64	22.55	22.12	21.7	18.56	21.92	25.31	20.69	23.47	22.93	22.18
																															20.89	22.8	21.29	22.53		21.4	21.64	22.69	20.74	22.99	22.47	21.67	19.54	22.35	25.28	20.38	23.74	22.98	22.28
																															20.28	22.12	21.17	22.17		20.84	21.08	22.24	20.42	22.1	22.35	21.65	20.19	22.08	25.18	20.77	23.22	23.56	22.45
																															21.37	22.3	21.2	22.65		21.78	21.24	22.74	20.85	22.13	22.99	21.96	20.23	22.51	25.45	20.96	23.81	23.56	22.67
																															21.44	22.84	21.15	22.57		21.58	21.46	22.68	20.81	22.51	22.1	21.81	20.19	22.04	24.98	20.92	23.56	24.15	22.36
																															21.43	23.3	21.35	22.74		21.38	21.8	23.13	20.7	22.96	22.32	21.38	20.4	21.84	24.57	20.82	23.46	23.13	22.36
																															20.9	22.38	21.06	21.96		21.13	21.63	22.33	20.6	22.27	22.35	21.66	20.69	22.28	25.27	21.43	23.66	23.55	22.85
																															21.66	22.93	21.88	22.72		21.34	21.93	22.63	21.07	22.24	21.87	21.31	20.52	21.95	24.88	20.86	23.47	22.71	22.72
																															21.29	22.93	21.25	22.44		21.54	21.56	22.48	21.09	22.38	22.23	21.16	20.62	22.4	24.68	20.9	22.94	23.01	22.56
																															21.7	23.68	21.62	22.79		21.98	21.77	22.79	21.48	22.94	21.83	21.05	20.81	22.34	24.65	20.91	23.08	23.2	22.24
																															21.61	23.52	21.82	22.66		22.03	22.01	22.77	21.43	22.41	22.15	21.45	21.14	22.6	24.28	21.51	23.21	23.65	22.77
																															21.11	23.1	21.64	22.99		21.78	21.73	23.01	21.25	22.71	21.66	20.17	21.12	22.19	24.4	21.43	23.31	23.51	22.57
																															21.43	23.13	21.75	22.89		21.84	21.55	22.7	21.49	22.93	21.76	19.77	21.1	21.85	23.95	21.59	23.36	23.31	22.31
																															21.79	23.71	21.9	22.76		21.67	21.82	22.33	21.42	22.56	21.88	19.66	21	21.73	24.27	21.11	23.18	23.22	22.49
																															21.57	22.81	21.7	22.57		21.08	21.55	22.44	21.07	22.51	22.08	20.43	21.22	22.46	24.27	21.15	24.05	22.81	22.23
																															21.65	23.33	21.97	23.17		22.25	22.14	22.79	21.59	22.85	22.87	20.09	21.69	22.25	25.07	21.48	23.93	22.8	22.29
																															21.33	24.1	22.47	23.63		22.6	21.96	23.09	21.66	22.8	22.42	20.35	20.66	22.32	25.17	21.08	23.23	23.32	21.51
																															21.38	24.05	22.7	23.29		22.01	21.91	22.58	21.75	22.12	23.16	21.13	21.79	22.92	25.66	21.26	24.74	23.98	22.48
																															21.02	23.8	22.03	23.77		22.12	21.76	22.83	21.32	22.77	22.42	20.35	22	22.44	25.07	21.18	23.38	23.51	22.23
																															21.01	23.8	22.07	23.44		22.53	21.48	22.68	21.4	22.58	22.48	20.72	21.75	22.35	24.75	21.22	23.39	23.44	22.15
																															21.04	24.17	21.96	22.98		22.75	21.42	22.84	21.39	22.7	22.08	20.72	21.44	22.27	24.76	21.21	23.42	23.28	22.41
																															21.19	23.89	21.77	23.03		22.81	21.5	22.84	21.22	22.53	21.74	20.51	21.23	22.14	24.58	21.2	23.22	23.08	21.9
																															21.18	23.62	21.9	23.32		22.32	21.35	22.63	21.3	22.24	21.83	20.66	21.39	22.8	25.54	20.88	23.64	23.07	22.31
																															20.77	23.08	21.47	22.47		22.1	21.32	22.82	21.38	21.88	21.82	20.69	21.74	22.61	25.36	21.56	23.46	23.18	21.98
																															21.07	23.61	22.2	23.06		21.9	21.66	22.92	21.66	22.2	22.02	20.77	21.73	22.68	25.66	21.41	23.72	23.28	22.47
																															20.52	23.71	21.73	22.76		21.67	21.23	22.85	21.61	22.56	21.72	20.62	21.63	22.74	25.35	21.74	23.3	23.1	22.23
																															20.92	23.61	21.84	23.03		22.06	21.28	22.81	21.27	22.31	19.66	21.29	21.94	22.94	25.38	21.61	24.12	23.55	21.59
																															20.9	23.67	21.87	23.11		21.85	21.24	22.95	21.14	22.06	19.85	19.21	22.16	22.88	25.29	22.46	23.86	23.82	22.57
																															21.79	24.46	22.09	23.71		22.44	21.85	23.34	21.38	22.87	20.84	19.48	20.86	23.25	25.21	21.61	24.03	24.24	22.7
																															21.31	24.65	22.32	23.51		22.19	21.59	23.14	21.87	22.4	20.76	19.9	19.94	23.36	25.55	21.64	23.79	24.11	22.37
																															20.93	24.48	22.34	23.6		22.05	21.57	23.18	21.96	22.41	21	19.8	20.34	23.25	25.5	21.72	23.87	24.13	21.95
[truncated: 11 more columns]

## Sheet: Table-5
F3008 body weight
	Vehicle									adagrasib (100mpk)									BI-3406 (50mpk)									SHP099 (25mpk)									Cetuximab (15mpk)									adagrasib + BI-3406
0	24.1	22.3	22.4	25.3	21.5	24.9	25.4	20.5	25.6	24.2	23.9	22.4	26.4	24.9	24	22.9	23.3		23.6	22.3	22.3	22.1	22.4	21.5	22.5	27.5		24.9	20.1	24.7	24.4	21.6					25.4	21.4	23.1	22.3	25.4					25.7	24.3	23.2	24
4	21.9	19.5	22.2	22.9	19.8	24.6	24.8	21.9	25.6	21.8	23.1	20.8	23.4	22.9	23.5	20.6	21.8		21.8	19.5	21.9	21.5	21.1	21	21.3	26.7		23.2	19.5	22.5	20.9	22.3					25.3	18.6	22.6	22.5	23.4					23.8	21.3	20	21.5
8	21.8	19	23.1	22.8	20.5	24.1	25.6	21.1	25.6	21.1	24.3	21.5	25.2	24.1	24.8	22.8	22.6		21.7	19	21.4	20.4	22.1	20.8	21.6	26.5		24.9	20.3	21.7	22.5	22.6					26.2	19.9	23.8	21	24.2					23.9	23	19.7	23.1
11	21.6	19.4	22.4	21	19.4	24.6	25.1	20.7	24.9	21.7	24.9	22.5	26	24.3	25.2	24.9			21.1	19	19.7	21.3	21.4	20.8	21.3	26.6		24.4	20.4	23.2	23.4	24.4					25.8	19.9	24.3	20.6	24.6					24.1	22.8	20.4	22.1
15	22.3	21	23.8	23.2	19.9	25.7	26.4	22	23.9	22.6	23.4	22.8	26.7	25.2	26.6	25.2			21.6	20	21.4	23.2	21.7	19.5	20.3	24.3		25	20.2	23.5	24.2	25.3					24.9	20.3	24.9	21.5	24.1					25.2	25	20.3	24
18	23.2	21.5	24.5	23.9	21.6	26	26.2	23.1	24.4	23.4	24.7	23.5	27.6	25.3	26.1	24.2			22.3	19.9	20.9	23.2	21.6	21.9	22.6	26.5		24.7	20.8	22.2	24.5	25.5					24.4	20.4	24.9	23	24.6					26.1	24.7	20.4	23.2
21	23.4	22.4	24.6	24.4	21.9	27.5	26.8	23.7	24.9	24.5	25.4	25.6	28.1	26.4	27.6	25.5			23.6	21.4	21.5	23.8	22.3	20.5	21.2	24.5		25.5	21	22.4	27.4	25.7					25.4	21.4	25.1	24	25.7					26.5	26.6	20.9	24.4
24	22.4	21.3	24.9	24.3	21	27	27.2	24.2	24.6	23.8	25.1	25.1	28	26.4	26.4	25.3			23.8	20.6	21.5	24.4	22.3	17.4	19	22.8		25.6	20.9	23.6	26.6	26.3					25.8	21.5	24.7	23.5	24.4					26.6	25.4	19.5	23.1
28	23.1	23	25.5	25.4	22.3	28.4	27.9	25	25.8	24.3	26.2	25.7	28.2	27	27.5	26.6			23.7	21.1	22.1	24.9	22.9	22.9	23.2	27.2		26.1	20.9	24.5	26.9	27.4					25.9	22.5	24.8	25	26					27.5	26.8	22.3	24.7
31	22.8	23.5	25.2	25	22.8	27.8	27.1	24.7	25.4	24.1	25.8	25.2	27.5	27.2	26.8	26.5			23.5	20.6	23.1	25	23	24.7	23.7	28.4		26.4	21.4	23.9	27.3	27.6					26.4	22.3	24.6	25.6	26.8					26.7	26.1	21.2	24.9
B8032 body weight
Days	Vehicle PO, BID + PBS IP, 2x/wk					adagrasib 100 mpk PO, QD					BI-3406 50 mpk PO, BID					cetuximab 20 mpk IP, 2x/wk					adagrasib + BI-3406					adagrasib + cetuximab
1	30.1	27	21	28.8	31	27.2	22.6	28.3	29.1	28.1	24.4	29.6	25.7	28.7	28.1	25.9	27.1	29.4	25.7	26	25.8	26.1	27.8	25.3	30	26.5	24.9	29.9	24.9	25.9
3	28.2	27	21.2	27.9	29.5	27.3	22.5	28.2	29.3	27.2	24.4	30.2	26.1	29.2	28	24.9	26.6	28.8	25.2	25.4	26.1	26.2	27.4	25	29.1	26.8	24.3	28.8	24.4	24.8
7	28.7	26.5	21.3	28.5	29.8	26.9	22.4	28.4	29.2	27.2	23.8	29.7	25.8	29.5	28	26	27	29.1	25.5	25.9	26.3	26.7	27	25.3	30.4	27.5	24.5	29.5	25.6	27.1
10	29.1	26.3	21.5	28.7	29.8	27.1	22.6	28.4	28.7	27.9	24.4	30	25.1	29.1	29.1	25.3	25.9	28.2	24.8	26.6	26.4	26.3	26.8	25.7	30.1	27.1	24.1	28.5	25	27.8
15	30.5	26.5	22.1	28.2	29	27.1	22.6	29.5	29.3	27.7	24.6	31.4	25.8	30	28.2	26.5	26.7	29.8	25.9	26.2	27.5	27.1	27.8	26.9	28.1	27.9	24.7	28.7	23.5	27
17	30.2	26.6	21.7	29.1	30.1	27.8	22.8	30	29.5	28.3		31.5	25.7	29.8	28.6	25.5	25.9	29.9	26.1	26.4	27.7	28	27.8	26.8	28.1	28.7	25	28.6	23.7	27.4
22	29.9	26.1	20.7	28.4	30.4	27.1	22.6	29	28.5	28.5		31.1	25.7	29.6	29	25.2	24.5	29.5	25.5	27.4	26.4	26.7	27.9	25.7	30.1	27.4	23	28.7	23.3	28.2
24	31	27.6	22.3	29.5	31.4	27.2	24	30	29.4	28.2		32	26.7	31.3	29.3	26.3	26.2	30.8	26.7	28.7	28.1	26.7	27.7	27.2	29.6	29	24	30.8	24.8	28.8
28	31.1	28.2	22.9	29.9	30.3	27.8	23.9	29.2	28.9	28.5		31.8	26.7	31.6	28.1	25.7	25.3	30.1	26.2	27.9	28	28.3	27.4	27.5	30.8	28.5	24.6	29.2	24.3	28.3
31						27.6	24.7	29.2	29.7	28.3											29.2	28.6	27	27.7	29.6	29.9	25.4	30.7	26.1	27.7
35						28.1	24.7	29.7	28.9	28.5											27.8	28.4	27.3	28.4	30.2	29.3	25.2	29.8	26.3	29.3
38						28.3		30.1	29.1	28.2											28.5	27.8	27.8	28.2	30.7	28.7	25.1		25.2	28.2
42						28.9		30.1	30	29											28.2	28.7	27.7	27.6	29.8	29.8	26		24.6	28.9
45						28.3		30.1	29.7	29.5											29.3	28.7	28.4	28.5	30.1	30.2	26.3		24.7	28.7
[truncated: 20 more columns]

## Sheet: Table-6
CDX	symbol	baseMean	log2FoldChange	lfcSE	stat	pvalue	padj	sig	regulation	condition	timepoint
NCI-H2122	ACHE	x=8.09	x=2.21	x=0.64	x=3.45	x=0.00057	x=0.01475	yes	up	Vehicle vs TNO155_10_mgkg_4h	4h
NCI-H2122	ADH1C	x=15.33	x=1.64	x=0.4	x=4.06	x=5e-05	x=0.00265	yes	up	Vehicle vs TNO155_10_mgkg_4h	4h
NCI-H2122	ANKRD36C	x=1068.89	x=1.54	x=0.36	x=4.31	x=2e-05	x=0.00122	yes	up	Vehicle vs TNO155_10_mgkg_4h	4h
NCI-H2122	APOL1	x=850.79	x=1.42	x=0.19	x=7.38	x=0	x=0	yes	up	Vehicle vs TNO155_10_mgkg_4h	4h
NCI-H2122	ARHGAP24	x=12.15	x=1.44	x=0.43	x=3.33	x=0.00088	x=0.0199	yes	up	Vehicle vs TNO155_10_mgkg_4h	4h
NCI-H2122	ASS1	x=113.67	x=1.31	x=0.19	x=6.75	x=0	x=0	yes	up	Vehicle vs TNO155_10_mgkg_4h	4h
NCI-H2122	ATOH8	x=9.77	x=1.55	x=0.48	x=3.25	x=0.00117	x=0.02393	yes	up	Vehicle vs TNO155_10_mgkg_4h	4h
NCI-H2122	ATP6V1C2	x=21.53	x=1.9	x=0.36	x=5.22	x=0	x=3e-05	yes	up	Vehicle vs TNO155_10_mgkg_4h	4h
NCI-H2122	BIRC3	x=175.79	x=1.38	x=0.24	x=5.85	x=0	x=0	yes	up	Vehicle vs TNO155_10_mgkg_4h	4h
NCI-H2122	BMF	x=48.4	x=2.07	x=0.25	x=8.28	x=0	x=0	yes	up	Vehicle vs TNO155_10_mgkg_4h	4h
NCI-H2122	C10orf10	x=13.49	x=1.7	x=0.55	x=3.09	x=0.002	x=0.03313	yes	up	Vehicle vs TNO155_10_mgkg_4h	4h
NCI-H2122	C15orf48	x=843.62	x=1.53	x=0.47	x=3.22	x=0.0013	x=0.02563	yes	up	Vehicle vs TNO155_10_mgkg_4h	4h
NCI-H2122	C1R	x=19.72	x=1.96	x=0.42	x=4.69	x=0	x=3e-04	yes	up	Vehicle vs TNO155_10_mgkg_4h	4h
NCI-H2122	C1S	x=21.57	x=1.93	x=0.34	x=5.76	x=0	x=0	yes	up	Vehicle vs TNO155_10_mgkg_4h	4h
NCI-H2122	C4BPA	x=8.38	x=1.66	x=0.56	x=2.96	x=0.0031	x=0.04324	yes	up	Vehicle vs TNO155_10_mgkg_4h	4h
NCI-H2122	C4BPB	x=7.29	x=2.41	x=0.6	x=4.01	x=6e-05	x=0.00298	yes	up	Vehicle vs TNO155_10_mgkg_4h	4h
NCI-H2122	CCDC173	x=7.89	x=1.55	x=0.51	x=3.07	x=0.00214	x=0.03443	yes	up	Vehicle vs TNO155_10_mgkg_4h	4h
NCI-H2122	CDC20B	x=55.01	x=1.66	x=0.35	x=4.77	x=0	x=0.00022	yes	up	Vehicle vs TNO155_10_mgkg_4h	4h
NCI-H2122	CGNL1	x=26.14	x=1.31	x=0.37	x=3.57	x=0.00036	x=0.01078	yes	up	Vehicle vs TNO155_10_mgkg_4h	4h
NCI-H2122	CLIC6	x=45.16	x=1.65	x=0.32	x=5.12	x=0	x=5e-05	yes	up	Vehicle vs TNO155_10_mgkg_4h	4h
NCI-H2122	CNBD1	x=6.5	x=1.88	x=0.65	x=2.9	x=0.00376	x=0.04876	yes	up	Vehicle vs TNO155_10_mgkg_4h	4h
NCI-H2122	COL9A2	x=11.62	x=2.45	x=0.65	x=3.74	x=0.00018	x=0.0067	yes	up	Vehicle vs TNO155_10_mgkg_4h	4h
NCI-H2122	CSF3	x=15.58	x=3.1	x=0.58	x=5.37	x=0	x=2e-05	yes	up	Vehicle vs TNO155_10_mgkg_4h	4h
NCI-H2122	CTSS	x=147.4	x=1.35	x=0.26	x=5.29	x=0	x=3e-05	yes	up	Vehicle vs TNO155_10_mgkg_4h	4h
NCI-H2122	CYP2B7P	x=19.14	x=1.75	x=0.33	x=5.26	x=0	x=3e-05	yes	up	Vehicle vs TNO155_10_mgkg_4h	4h
NCI-H2122	DNAAF1	x=19.68	x=1.45	x=0.4	x=3.6	x=0.00031	x=0.00983	yes	up	Vehicle vs TNO155_10_mgkg_4h	4h
NCI-H2122	DNAH12	x=12.09	x=1.63	x=0.57	x=2.89	x=0.0039	x=0.04987	yes	up	Vehicle vs TNO155_10_mgkg_4h	4h
NCI-H2122	DNALI1	x=6.32	x=2.34	x=0.74	x=3.16	x=0.0016	x=0.02889	yes	up	Vehicle vs TNO155_10_mgkg_4h	4h
NCI-H2122	EDN2	x=48.41	x=2.02	x=0.58	x=3.49	x=0.00048	x=0.01298	yes	up	Vehicle vs TNO155_10_mgkg_4h	4h
NCI-H2122	FER1L6	x=5.35	x=2.01	x=0.67	x=2.98	x=0.00284	x=0.04101	yes	up	Vehicle vs TNO155_10_mgkg_4h	4h
NCI-H2122	FICD	x=39.44	x=1.39	x=0.28	x=4.96	x=0	x=1e-04	yes	up	Vehicle vs TNO155_10_mgkg_4h	4h
NCI-H2122	FUT6	x=9.87	x=1.46	x=0.47	x=3.08	x=0.00204	x=0.03347	yes	up	Vehicle vs TNO155_10_mgkg_4h	4h
NCI-H2122	GK-IT1	x=5.24	x=2.21	x=0.69	x=3.23	x=0.00125	x=0.02506	yes	up	Vehicle vs TNO155_10_mgkg_4h	4h
NCI-H2122	HDAC9	x=9.85	x=1.69	x=0.53	x=3.19	x=0.00144	x=0.02701	yes	up	Vehicle vs TNO155_10_mgkg_4h	4h
NCI-H2122	HMGN2P46	x=43.86	x=1.45	x=0.3	x=4.85	x=0	x=0.00017	yes	up	Vehicle vs TNO155_10_mgkg_4h	4h
NCI-H2122	HNF1A-AS1	x=9.27	x=2.9	x=0.61	x=4.74	x=0	x=0.00025	yes	up	Vehicle vs TNO155_10_mgkg_4h	4h
NCI-H2122	IQCD	x=13.44	x=1.38	x=0.42	x=3.28	x=0.00105	x=0.02239	yes	up	Vehicle vs TNO155_10_mgkg_4h	4h
NCI-H2122	KIT	x=25.44	x=1.45	x=0.32	x=4.53	x=1e-05	x=0.00055	yes	up	Vehicle vs TNO155_10_mgkg_4h	4h
NCI-H2122	KPNA7	x=17.6	x=1.44	x=0.35	x=4.1	x=4e-05	x=0.00235	yes	up	Vehicle vs TNO155_10_mgkg_4h	4h
NCI-H2122	LCN2	x=1500.68	x=2.25	x=0.35	x=6.47	x=0	x=0	yes	up	Vehicle vs TNO155_10_mgkg_4h	4h
NCI-H2122	LINC00342	x=150.05	x=1.53	x=0.45	x=3.44	x=0.00058	x=0.01484	yes	up	Vehicle vs TNO155_10_mgkg_4h	4h
NCI-H2122	LINC01508	x=15.46	x=-1.3	x=0.44	x=-2.99	x=0.00281	x=0.04079	yes	down	Vehicle vs TNO155_10_mgkg_4h	4h
NCI-H2122	MEGF6	x=9.77	x=1.9	x=0.53	x=3.61	x=0.00031	x=0.0097	yes	up	Vehicle vs TNO155_10_mgkg_4h	4h
NCI-H2122	MIR92B	x=12.05	x=1.68	x=0.42	x=4	x=6e-05	x=0.00309	yes	up	Vehicle vs TNO155_10_mgkg_4h	4h
NCI-H2122	MLXIPL	x=35.2	x=-1.38	x=0.31	x=-4.44	x=1e-05	x=0.00074	yes	down	Vehicle vs TNO155_10_mgkg_4h	4h
NCI-H2122	MTCO1P40	x=75.56	x=1.49	x=0.48	x=3.11	x=0.00187	x=0.03178	yes	up	Vehicle vs TNO155_10_mgkg_4h	4h
NCI-H2122	MTRNR2L7	x=11.5	x=7.28	x=1.83	x=3.98	x=7e-05	x=0.00322	yes	up	Vehicle vs TNO155_10_mgkg_4h	4h
NCI-H2122	MUC3A	x=9.36	x=2	x=0.52	x=3.88	x=1e-04	x=0.0044	yes	up	Vehicle vs TNO155_10_mgkg_4h	4h
NCI-H2122	NEGR1	x=69.16	x=-1.76	x=0.35	x=-5.09	x=0	x=6e-05	yes	down	Vehicle vs TNO155_10_mgkg_4h	4h
NCI-H2122	NR2F2-AS1	x=6.1	x=2.32	x=0.66	x=3.5	x=0.00047	x=0.01283	yes	up	Vehicle vs TNO155_10_mgkg_4h	4h
NCI-H2122	PCSK5	x=33.96	x=1.52	x=0.41	x=3.75	x=0.00018	x=0.00657	yes	up	Vehicle vs TNO155_10_mgkg_4h	4h
NCI-H2122	PDZK1IP1	x=263.74	x=1.71	x=0.41	x=4.2	x=3e-05	x=0.00173	yes	up	Vehicle vs TNO155_10_mgkg_4h	4h
NCI-H2122	PIFO	x=5.97	x=1.94	x=0.61	x=3.18	x=0.00147	x=0.02729	yes	up	Vehicle vs TNO155_10_mgkg_4h	4h
NCI-H2122	PIK3IP1	x=49.51	x=1.41	x=0.29	x=4.8	x=0	x=2e-04	yes	up	Vehicle vs TNO155_10_mgkg_4h	4h
NCI-H2122	PLA2G2F	x=11.82	x=1.42	x=0.47	x=3.02	x=0.00249	x=0.03789	yes	up	Vehicle vs TNO155_10_mgkg_4h	4h
NCI-H2122	PLCD1	x=10.6	x=1.43	x=0.43	x=3.29	x=0.001	x=0.02171	yes	up	Vehicle vs TNO155_10_mgkg_4h	4h
NCI-H2122	PLCE1	x=6.99	x=2.24	x=0.59	x=3.8	x=0.00014	x=0.0057	yes	up	Vehicle vs TNO155_10_mgkg_4h	4h
NCI-H2122	PLEKHG7	x=46.03	x=2.77	x=0.38	x=7.27	x=0	x=0	yes	up	Vehicle vs TNO155_10_mgkg_4h	4h
NCI-H2122	PLEKHH2	x=12.01	x=1.9	x=0.5	x=3.77	x=0.00016	x=0.0061	yes	up	Vehicle vs TNO155_10_mgkg_4h	4h
NCI-H2122	POU2F2	x=36.25	x=1.36	x=0.27	x=5.06	x=0	x=7e-05	yes	up	Vehicle vs TNO155_10_mgkg_4h	4h
NCI-H2122	PRELID1P1	x=9.29	x=-1.57	x=0.51	x=-3.07	x=0.00214	x=0.03444	yes	down	Vehicle vs TNO155_10_mgkg_4h	4h
NCI-H2122	PSCA	x=81.33	x=1.45	x=0.23	x=6.41	x=0	x=0	yes	up	Vehicle vs TNO155_10_mgkg_4h	4h
NCI-H2122	PTPRH	x=42.16	x=2.2	x=0.35	x=6.26	x=0	x=0	yes	up	Vehicle vs TNO155_10_mgkg_4h	4h
NCI-H2122	RARRES1	x=147.74	x=1.38	x=0.4	x=3.47	x=0.00052	x=0.01373	yes	up	Vehicle vs TNO155_10_mgkg_4h	4h
NCI-H2122	RBPMS2	x=15.56	x=-1.47	x=0.43	x=-3.43	x=6e-04	x=0.01531	yes	down	Vehicle vs TNO155_10_mgkg_4h	4h
NCI-H2122	RNF186	x=6.04	x=2.13	x=0.67	x=3.18	x=0.00149	x=0.02751	yes	up	Vehicle vs TNO155_10_mgkg_4h	4h
NCI-H2122	RUNDC3A-AS1	x=6.04	x=1.79	x=0.57	x=3.12	x=0.00178	x=0.03103	yes	up	Vehicle vs TNO155_10_mgkg_4h	4h
NCI-H2122	SAA1	x=8.31	x=3.77	x=0.7	x=5.37	x=0	x=2e-05	yes	up	Vehicle vs TNO155_10_mgkg_4h	4h
NCI-H2122	SAA2	x=11.13	x=5.08	x=0.85	x=5.97	x=0	x=0	yes	up	Vehicle vs TNO155_10_mgkg_4h	4h
NCI-H2122	SCARA3	x=9.54	x=-1.7	x=0.57	x=-3.01	x=0.00265	x=0.03934	yes	down	Vehicle vs TNO155_10_mgkg_4h	4h
NCI-H2122	SDC3	x=18.85	x=-1.44	x=0.37	x=-3.86	x=0.00011	x=0.0048	yes	down	Vehicle vs TNO155_10_mgkg_4h	4h
NCI-H2122	SERPINB4	x=27.04	x=2.11	x=0.4	x=5.32	x=0	x=2e-05	yes	up	Vehicle vs TNO155_10_mgkg_4h	4h
NCI-H2122	SLC28A3	x=75.98	x=1.46	x=0.22	x=6.65	x=0	x=0	yes	up	Vehicle vs TNO155_10_mgkg_4h	4h
NCI-H2122	SNORD3A	x=23.57	x=1.42	x=0.33	x=4.29	x=2e-05	x=0.00129	yes	up	Vehicle vs TNO155_10_mgkg_4h	4h
NCI-H2122	SOST	x=6.65	x=-3.29	x=1.01	x=-3.26	x=0.00113	x=0.02343	yes	down	Vehicle vs TNO155_10_mgkg_4h	4h
NCI-H2122	SPINK1	x=5.27	x=2.62	x=0.75	x=3.5	x=0.00047	x=0.01296	yes	up	Vehicle vs TNO155_10_mgkg_4h	4h
NCI-H2122	SPNS2	x=631.74	x=1.3	x=0.41	x=3.17	x=0.0015	x=0.02765	yes	up	Vehicle vs TNO155_10_mgkg_4h	4h
NCI-H2122	SPRR1B	x=177.56	x=1.48	x=0.44	x=3.4	x=0.00068	x=0.01666	yes	up	Vehicle vs TNO155_10_mgkg_4h	4h
NCI-H2122	SPRR3	x=30.92	x=1.49	x=0.35	x=4.2	x=3e-05	x=0.0017	yes	up	Vehicle vs TNO155_10_mgkg_4h	4h
NCI-H2122	STEAP4	x=385.25	x=1.32	x=0.24	x=5.57	x=0	x=1e-05	yes	up	Vehicle vs TNO155_10_mgkg_4h	4h
NCI-H2122	SUSD2	x=5.67	x=-3.07	x=0.92	x=-3.32	x=0.00091	x=0.0203	yes	down	Vehicle vs TNO155_10_mgkg_4h	4h
NCI-H2122	THSD7A	x=12.41	x=1.51	x=0.51	x=2.97	x=0.00295	x=0.04207	yes	up	Vehicle vs TNO155_10_mgkg_4h	4h
NCI-H2122	TM4SF1-AS1	x=8.67	x=1.82	x=0.55	x=3.29	x=0.00102	x=0.02205	yes	up	Vehicle vs TNO155_10_mgkg_4h	4h
NCI-H2122	TMC8	x=15.27	x=1.41	x=0.46	x=3.06	x=0.00219	x=0.0346	yes	up	Vehicle vs TNO155_10_mgkg_4h	4h
NCI-H2122	TMPRSS11D	x=99.66	x=1.34	x=0.27	x=5.04	x=0	x=7e-05	yes	up	Vehicle vs TNO155_10_mgkg_4h	4h
NCI-H2122	TRIM31	x=40.62	x=2.14	x=0.26	x=8.31	x=0	x=0	yes	up	Vehicle vs TNO155_10_mgkg_4h	4h
NCI-H2122	VNN1	x=100.12	x=2.2	x=0.44	x=5.02	x=0	x=8e-05	yes	up	Vehicle vs TNO155_10_mgkg_4h	4h
NCI-H2122	VNN3	x=31.42	x=2.32	x=0.3	x=7.62	x=0	x=0	yes	up	Vehicle vs TNO155_10_mgkg_4h	4h
NCI-H2122	VSNL1	x=13.48	x=-1.68	x=0.49	x=-3.43	x=6e-04	x=0.01527	yes	down	Vehicle vs TNO155_10_mgkg_4h	4h
NCI-H2122	ZBBX	x=5.9	x=1.96	x=0.6	x=3.26	x=0.00111	x=0.02317	yes	up	Vehicle vs TNO155_10_mgkg_4h	4h
NCI-H2122	ZNF608	x=34.65	x=1.49	x=0.32	x=4.66	x=0	x=0.00033	yes	up	Vehicle vs TNO155_10_mgkg_4h	4h
NCI-H2122	ABCA1	x=145.37	x=1.44	x=0.21	x=6.89	x=0	x=0	yes	up	Vehicle vs TNO155_10_mgkg_24h	24h
NCI-H2122	ABCA10	x=10.22	x=1.41	x=0.5	x=2.81	x=0.00503	x=0.02734	yes	up	Vehicle vs TNO155_10_mgkg_24h	24h
NCI-H2122	ACHE	x=8.35	x=2.36	x=0.69	x=3.42	x=0.00064	x=0.00568	yes	up	Vehicle vs TNO155_10_mgkg_24h	24h
NCI-H2122	ACKR3	x=287.26	x=2.09	x=0.26	x=8.06	x=0	x=0	yes	up	Vehicle vs TNO155_10_mgkg_24h	24h
NCI-H2122	ACSS1	x=18.81	x=-1.75	x=0.39	x=-4.5	x=1e-05	x=0.00017	yes	down	Vehicle vs TNO155_10_mgkg_24h	24h
NCI-H2122	ADAM20	x=17.66	x=1.74	x=0.44	x=3.98	x=7e-05	x=0.00104	yes	up	Vehicle vs TNO155_10_mgkg_24h	24h
NCI-H2122	ADAMTS16	x=8.08	x=1.55	x=0.59	x=2.62	x=0.00879	x=0.0415	yes	up	Vehicle vs TNO155_10_mgkg_24h	24h
NCI-H2122	ADAMTS6	x=29.61	x=1.41	x=0.31	x=4.59	x=0	x=0.00012	yes	up	Vehicle vs TNO155_10_mgkg_24h	24h
NCI-H2122	ADAMTSL4-AS1	x=27.86	x=1.59	x=0.47	x=3.4	x=0.00068	x=0.00597	yes	up	Vehicle vs TNO155_10_mgkg_24h	24h
NCI-H2122	ADGRF1	x=70.92	x=2.08	x=0.75	x=2.78	x=0.00536	x=0.0288	yes	up	Vehicle vs TNO155_10_mgkg_24h	24h
NCI-H2122	ADH4	x=8.33	x=1.52	x=0.55	x=2.77	x=0.00568	x=0.03007	yes	up	Vehicle vs TNO155_10_mgkg_24h	24h
NCI-H2122	ADM	x=346.75	x=1.85	x=0.49	x=3.79	x=0.00015	x=0.00186	yes	up	Vehicle vs TNO155_10_mgkg_24h	24h
NCI-H2122	ADM5	x=11.58	x=-1.85	x=0.49	x=-3.79	x=0.00015	x=0.0019	yes	down	Vehicle vs TNO155_10_mgkg_24h	24h
NCI-H2122	AMBP	x=21.3	x=-1.72	x=0.48	x=-3.58	x=0.00035	x=0.00362	yes	down	Vehicle vs TNO155_10_mgkg_24h	24h
NCI-H2122	AMPD3	x=50.23	x=1.7	x=0.3	x=5.57	x=0	x=0	yes	up	Vehicle vs TNO155_10_mgkg_24h	24h
NCI-H2122	AMTN	x=3.47	x=2.16	x=0.81	x=2.65	x=0.00811	x=0.0392	yes	up	Vehicle vs TNO155_10_mgkg_24h	24h
NCI-H2122	ANGPTL4	x=204.64	x=2.12	x=0.27	x=7.84	x=0	x=0	yes	up	Vehicle vs TNO155_10_mgkg_24h	24h
NCI-H2122	ANKRD36B	x=162.25	x=1.48	x=0.29	x=5.04	x=0	x=2e-05	yes	up	Vehicle vs TNO155_10_mgkg_24h	24h
NCI-H2122	ANKRD36C	x=1186.23	x=1.84	x=0.27	x=6.73	x=0	x=0	yes	up	Vehicle vs TNO155_10_mgkg_24h	24h
NCI-H2122	ANKRD37	x=401.42	x=1.4	x=0.25	x=5.66	x=0	x=0	yes	up	Vehicle vs TNO155_10_mgkg_24h	24h
NCI-H2122	ANO3	x=49.35	x=1.32	x=0.28	x=4.71	x=0	x=7e-05	yes	up	Vehicle vs TNO155_10_mgkg_24h	24h
NCI-H2122	APOL1	x=1072.02	x=1.98	x=0.18	x=10.85	x=0	x=0	yes	up	Vehicle vs TNO155_10_mgkg_24h	24h
NCI-H2122	ARHGAP30	x=24.4	x=1.34	x=0.33	x=4.09	x=4e-05	x=0.00074	yes	up	Vehicle vs TNO155_10_mgkg_24h	24h
NCI-H2122	ARHGAP33	x=18.02	x=-1.68	x=0.45	x=-3.74	x=0.00019	x=0.00221	yes	down	Vehicle vs TNO155_10_mgkg_24h	24h
NCI-H2122	ARID3A	x=181.46	x=1.36	x=0.26	x=5.29	x=0	x=1e-05	yes	up	Vehicle vs TNO155_10_mgkg_24h	24h
NCI-H2122	ASRGL1	x=68.68	x=-1.31	x=0.33	x=-3.95	x=8e-05	x=0.00115	yes	down	Vehicle vs TNO155_10_mgkg_24h	24h
NCI-H2122	ATF3	x=102.92	x=2.27	x=0.24	x=9.39	x=0	x=0	yes	up	Vehicle vs TNO155_10_mgkg_24h	24h
NCI-H2122	ATG9B	x=26.74	x=1.47	x=0.53	x=2.77	x=0.00555	x=0.02957	yes	up	Vehicle vs TNO155_10_mgkg_24h	24h
NCI-H2122	ATP10B	x=203.99	x=1.35	x=0.25	x=5.35	x=0	x=0	yes	up	Vehicle vs TNO155_10_mgkg_24h	24h
NCI-H2122	ATP6V1C2	x=22.58	x=2.08	x=0.36	x=5.72	x=0	x=0	yes	up	Vehicle vs TNO155_10_mgkg_24h	24h
NCI-H2122	BCL2A1	x=25.16	x=2.5	x=0.41	x=6.06	x=0	x=0	yes	up	Vehicle vs TNO155_10_mgkg_24h	24h
NCI-H2122	BIRC3	x=231.03	x=2.02	x=0.28	x=7.17	x=0	x=0	yes	up	Vehicle vs TNO155_10_mgkg_24h	24h
NCI-H2122	BMF	x=48.78	x=2.17	x=0.38	x=5.76	x=0	x=0	yes	up	Vehicle vs TNO155_10_mgkg_24h	24h
NCI-H2122	BMP2	x=469.13	x=1.38	x=0.27	x=5.19	x=0	x=1e-05	yes	up	Vehicle vs TNO155_10_mgkg_24h	24h
NCI-H2122	BMP7	x=27.12	x=-1.53	x=0.55	x=-2.77	x=0.00567	x=0.03002	yes	down	Vehicle vs TNO155_10_mgkg_24h	24h
NCI-H2122	BPIFA1	x=8.79	x=3.58	x=0.72	x=5	x=0	x=2e-05	yes	up	Vehicle vs TNO155_10_mgkg_24h	24h
NCI-H2122	C10orf10	x=14.95	x=1.99	x=0.5	x=3.97	x=7e-05	x=0.00108	yes	up	Vehicle vs TNO155_10_mgkg_24h	24h
NCI-H2122	C11orf96	x=20.26	x=1.84	x=0.42	x=4.41	x=1e-05	x=0.00023	yes	up	Vehicle vs TNO155_10_mgkg_24h	24h
NCI-H2122	C12orf74	x=4.11	x=3.66	x=0.95	x=3.86	x=0.00011	x=0.0015	yes	up	Vehicle vs TNO155_10_mgkg_24h	24h
NCI-H2122	C15orf48	x=1386.42	x=2.55	x=0.46	x=5.5	x=0	x=0	yes	up	Vehicle vs TNO155_10_mgkg_24h	24h
NCI-H2122	C16orf59	x=31.83	x=-1.33	x=0.31	x=-4.3	x=2e-05	x=0.00035	yes	down	Vehicle vs TNO155_10_mgkg_24h	24h
NCI-H2122	C1QTNF1	x=6.46	x=3.68	x=0.86	x=4.26	x=2e-05	x=4e-04	yes	up	Vehicle vs TNO155_10_mgkg_24h	24h
NCI-H2122	C1R	x=17.4	x=1.81	x=0.45	x=4.01	x=6e-05	x=0.00096	yes	up	Vehicle vs TNO155_10_mgkg_24h	24h
NCI-H2122	C1S	x=17.53	x=1.62	x=0.39	x=4.2	x=3e-05	x=5e-04	yes	up	Vehicle vs TNO155_10_mgkg_24h	24h
NCI-H2122	C2	x=3.72	x=2.23	x=0.81	x=2.76	x=0.00583	x=0.0307	yes	up	Vehicle vs TNO155_10_mgkg_24h	24h
NCI-H2122	C2CD4A	x=83.59	x=-1.47	x=0.29	x=-5.05	x=0	x=2e-05	yes	down	Vehicle vs TNO155_10_mgkg_24h	24h
NCI-H2122	C2orf72	x=7.64	x=-1.82	x=0.64	x=-2.83	x=0.0046	x=0.02551	yes	down	Vehicle vs TNO155_10_mgkg_24h	24h
NCI-H2122	C4BPA	x=9.57	x=2	x=0.56	x=3.56	x=0.00038	x=0.00381	yes	up	Vehicle vs TNO155_10_mgkg_24h	24h
NCI-H2122	C4orf19	x=10.92	x=2.28	x=0.59	x=3.87	x=0.00011	x=0.00146	yes	up	Vehicle vs TNO155_10_mgkg_24h	24h
NCI-H2122	C4orf26	x=3.57	x=3.4	x=1.08	x=3.16	x=0.00158	x=0.01132	yes	up	Vehicle vs TNO155_10_mgkg_24h	24h
NCI-H2122	CACNA1A	x=4.35	x=3.01	x=0.84	x=3.57	x=0.00036	x=0.00367	yes	up	Vehicle vs TNO155_10_mgkg_24h	24h
NCI-H2122	CACNA1C	x=5.55	x=1.74	x=0.67	x=2.58	x=0.00977	x=0.04478	yes	up	Vehicle vs TNO155_10_mgkg_24h	24h
NCI-H2122	CAMK1D	x=33.29	x=1.76	x=0.33	x=5.41	x=0	x=0	yes	up	Vehicle vs TNO155_10_mgkg_24h	24h
NCI-H2122	CAPN14	x=9.98	x=2.58	x=0.6	x=4.33	x=2e-05	x=0.00031	yes	up	Vehicle vs TNO155_10_mgkg_24h	24h
NCI-H2122	CASC8	x=9.44	x=1.39	x=0.44	x=3.12	x=0.00178	x=0.01246	yes	up	Vehicle vs TNO155_10_mgkg_24h	24h
NCI-H2122	CCDC146	x=49.63	x=1.71	x=0.29	x=5.98	x=0	x=0	yes	up	Vehicle vs TNO155_10_mgkg_24h	24h
NCI-H2122	CCDC69	x=159.98	x=1.43	x=0.21	x=6.75	x=0	x=0	yes	up	Vehicle vs TNO155_10_mgkg_24h	24h
NCI-H2122	CCDC78	x=8.58	x=-1.61	x=0.57	x=-2.81	x=0.00502	x=0.02732	yes	down	Vehicle vs TNO155_10_mgkg_24h	24h
NCI-H2122	CCDC85B	x=10.45	x=-1.89	x=0.55	x=-3.44	x=0.00058	x=0.00524	yes	down	Vehicle vs TNO155_10_mgkg_24h	24h
NCI-H2122	CCL20	x=74.87	x=1.76	x=0.33	x=5.35	x=0	x=0	yes	up	Vehicle vs TNO155_10_mgkg_24h	24h
NCI-H2122	CCL22	x=17.1	x=3.23	x=0.56	x=5.78	x=0	x=0	yes	up	Vehicle vs TNO155_10_mgkg_24h	24h
NCI-H2122	CDH3	x=30.19	x=1.73	x=0.33	x=5.26	x=0	x=1e-05	yes	up	Vehicle vs TNO155_10_mgkg_24h	24h
NCI-H2122	CDKL5	x=49.7	x=1.42	x=0.34	x=4.14	x=3e-05	x=0.00061	yes	up	Vehicle vs TNO155_10_mgkg_24h	24h
NCI-H2122	CDT1	x=179.53	x=-1.39	x=0.22	x=-6.42	x=0	x=0	yes	down	Vehicle vs TNO155_10_mgkg_24h	24h
NCI-H2122	CEACAM5	x=2489.07	x=1.76	x=0.22	x=7.91	x=0	x=0	yes	up	Vehicle vs TNO155_10_mgkg_24h	24h
NCI-H2122	CEMIP	x=67.67	x=2.22	x=0.34	x=6.54	x=0	x=0	yes	up	Vehicle vs TNO155_10_mgkg_24h	24h
NCI-H2122	CENPE	x=631.53	x=-1.49	x=0.21	x=-7.2	x=0	x=0	yes	down	Vehicle vs TNO155_10_mgkg_24h	24h
NCI-H2122	CHAC1	x=23.52	x=1.66	x=0.39	x=4.21	x=3e-05	x=0.00047	yes	up	Vehicle vs TNO155_10_mgkg_24h	24h
NCI-H2122	CHST2	x=32.23	x=2.37	x=0.4	x=5.88	x=0	x=0	yes	up	Vehicle vs TNO155_10_mgkg_24h	24h
NCI-H2122	CKB	x=200.58	x=1.49	x=0.23	x=6.59	x=0	x=0	yes	up	Vehicle vs TNO155_10_mgkg_24h	24h
NCI-H2122	CLIC6	x=46.84	x=1.81	x=0.27	x=6.67	x=0	x=0	yes	up	Vehicle vs TNO155_10_mgkg_24h	24h
NCI-H2122	CLIP2	x=6.13	x=2	x=0.63	x=3.17	x=0.0015	x=0.01084	yes	up	Vehicle vs TNO155_10_mgkg_24h	24h
NCI-H2122	CLK1	x=555.35	x=1.33	x=0.22	x=6.1	x=0	x=0	yes	up	Vehicle vs TNO155_10_mgkg_24h	24h
NCI-H2122	CLMP	x=55.88	x=1.93	x=0.33	x=5.91	x=0	x=0	yes	up	Vehicle vs TNO155_10_mgkg_24h	24h
NCI-H2122	CLU	x=64.6	x=-1.43	x=0.33	x=-4.39	x=1e-05	x=0.00025	yes	down	Vehicle vs TNO155_10_mgkg_24h	24h
NCI-H2122	CMTM3	x=37.3	x=1.84	x=0.38	x=4.89	x=0	x=3e-05	yes	up	Vehicle vs TNO155_10_mgkg_24h	24h
NCI-H2122	COL12A1	x=18.43	x=1.65	x=0.35	x=4.7	x=0	x=7e-05	yes	up	Vehicle vs TNO155_10_mgkg_24h	24h
NCI-H2122	COL1A1	x=4617.38	x=1.77	x=0.5	x=3.56	x=0.00037	x=0.00373	yes	up	Vehicle vs TNO155_10_mgkg_24h	24h
NCI-H2122	COL6A6	x=2.77	x=4.02	x=1.19	x=3.38	x=0.00073	x=0.00632	yes	up	Vehicle vs TNO155_10_mgkg_24h	24h
NCI-H2122	COL8A1	x=576.47	x=2.21	x=0.42	x=5.23	x=0	x=1e-05	yes	up	Vehicle vs TNO155_10_mgkg_24h	24h
NCI-H2122	COL9A2	x=11.08	x=2.44	x=0.57	x=4.3	x=2e-05	x=0.00035	yes	up	Vehicle vs TNO155_10_mgkg_24h	24h
NCI-H2122	COX6B2	x=14.64	x=1.76	x=0.4	x=4.39	x=1e-05	x=0.00025	yes	up	Vehicle vs TNO155_10_mgkg_24h	24h
NCI-H2122	CPNE7	x=206.72	x=-1.32	x=0.16	x=-8.11	x=0	x=0	yes	down	Vehicle vs TNO155_10_mgkg_24h	24h
NCI-H2122	CRCT1	x=12.93	x=2.93	x=0.59	x=4.94	x=0	x=3e-05	yes	up	Vehicle vs TNO155_10_mgkg_24h	24h
NCI-H2122	CREBRF	x=258.09	x=1.37	x=0.21	x=6.49	x=0	x=0	yes	up	Vehicle vs TNO155_10_mgkg_24h	24h
NCI-H2122	CRLF1	x=17.18	x=2.18	x=0.53	x=4.14	x=4e-05	x=0.00062	yes	up	Vehicle vs TNO155_10_mgkg_24h	24h
NCI-H2122	CSF3	x=37.97	x=4.57	x=0.5	x=9.21	x=0	x=0	yes	up	Vehicle vs TNO155_10_mgkg_24h	24h
NCI-H2122	CST6	x=13.82	x=1.38	x=0.43	x=3.23	x=0.00125	x=0.00944	yes	up	Vehicle vs TNO155_10_mgkg_24h	24h
NCI-H2122	CTAG2	x=36.26	x=-1.33	x=0.48	x=-2.78	x=0.0055	x=0.02936	yes	down	Vehicle vs TNO155_10_mgkg_24h	24h
NCI-H2122	CTSS	x=173.8	x=1.79	x=0.28	x=6.5	x=0	x=0	yes	up	Vehicle vs TNO155_10_mgkg_24h	24h
NCI-H2122	CXCL1	x=1130.65	x=1.72	x=0.25	x=6.96	x=0	x=0	yes	up	Vehicle vs TNO155_10_mgkg_24h	24h
NCI-H2122	CXCL8	x=897.33	x=1.97	x=0.27	x=7.36	x=0	x=0	yes	up	Vehicle vs TNO155_10_mgkg_24h	24h
NCI-H2122	CXCR4	x=24.37	x=1.56	x=0.42	x=3.75	x=0.00017	x=0.00208	yes	up	Vehicle vs TNO155_10_mgkg_24h	24h
NCI-H2122	CYP27C1	x=23.74	x=1.76	x=0.49	x=3.6	x=0.00032	x=0.00338	yes	up	Vehicle vs TNO155_10_mgkg_24h	24h
NCI-H2122	DAPK2	x=20.29	x=1.37	x=0.35	x=3.97	x=7e-05	x=0.00108	yes	up	Vehicle vs TNO155_10_mgkg_24h	24h
NCI-H2122	DAPP1	x=91	x=1.53	x=0.32	x=4.83	x=0	x=4e-05	yes	up	Vehicle vs TNO155_10_mgkg_24h	24h
NCI-H2122	DENND2C	x=41.7	x=1.4	x=0.3	x=4.72	x=0	x=7e-05	yes	up	Vehicle vs TNO155_10_mgkg_24h	24h
NCI-H2122	DENND3	x=88.04	x=1.37	x=0.26	x=5.28	x=0	x=1e-05	yes	up	Vehicle vs TNO155_10_mgkg_24h	24h
NCI-H2122	DGUOK-AS1	x=9.62	x=-1.43	x=0.55	x=-2.6	x=0.00924	x=0.04296	yes	down	Vehicle vs TNO155_10_mgkg_24h	24h
NCI-H2122	DHRS9	x=208.73	x=1.83	x=0.21	x=8.77	x=0	x=0	yes	up	Vehicle vs TNO155_10_mgkg_24h	24h
NCI-H2122	DIRAS3	x=11.4	x=-2.42	x=0.75	x=-3.21	x=0.00131	x=0.00976	yes	down	Vehicle vs TNO155_10_mgkg_24h	24h
NCI-H2122	DNAAF1	x=23.66	x=1.91	x=0.39	x=4.87	x=0	x=4e-05	yes	up	Vehicle vs TNO155_10_mgkg_24h	24h
NCI-H2122	DNAJB5	x=15.35	x=1.76	x=0.51	x=3.47	x=0.00053	x=0.00492	yes	up	Vehicle vs TNO155_10_mgkg_24h	24h
NCI-H2122	DNAJC22	x=10.01	x=2.48	x=0.53	x=4.67	x=0	x=9e-05	yes	up	Vehicle vs TNO155_10_mgkg_24h	24h
NCI-H2122	DNER	x=30.05	x=1.95	x=0.35	x=5.62	x=0	x=0	yes	up	Vehicle vs TNO155_10_mgkg_24h	24h
NCI-H2122	DPF1	x=7.87	x=-2.41	x=0.66	x=-3.65	x=0.00026	x=0.00289	yes	down	Vehicle vs TNO155_10_mgkg_24h	24h
NCI-H2122	DSE	x=84.08	x=1.91	x=0.38	x=5.01	x=0	x=2e-05	yes	up	Vehicle vs TNO155_10_mgkg_24h	24h
NCI-H2122	DTNA	x=14.29	x=2.4	x=0.49	x=4.88	x=0	x=4e-05	yes	up	Vehicle vs TNO155_10_mgkg_24h	24h
NCI-H2122	DUOX2	x=6.57	x=5.33	x=1.08	x=4.94	x=0	x=3e-05	yes	up	Vehicle vs TNO155_10_mgkg_24h	24h
NCI-H2122	DUSP10	x=63.94	x=1.64	x=0.3	x=5.48	x=0	x=0	yes	up	Vehicle vs TNO155_10_mgkg_24h	24h
NCI-H2122	DUSP5	x=372.17	x=1.5	x=0.26	x=5.7	x=0	x=0	yes	up	Vehicle vs TNO155_10_mgkg_24h	24h
NCI-H2122	EBF4	x=8.5	x=1.58	x=0.55	x=2.85	x=0.00434	x=0.02439	yes	up	Vehicle vs TNO155_10_mgkg_24h	24h
NCI-H2122	EDN1	x=131.14	x=1.36	x=0.21	x=6.4	x=0	x=0	yes	up	Vehicle vs TNO155_10_mgkg_24h	24h
NCI-H2122	EDN2	x=74.74	x=2.87	x=0.39	x=7.32	x=0	x=0	yes	up	Vehicle vs TNO155_10_mgkg_24h	24h
NCI-H2122	EEF1A2	x=197.25	x=2.09	x=0.29	x=7.18	x=0	x=0	yes	up	Vehicle vs TNO155_10_mgkg_24h	24h
NCI-H2122	EGLN3	x=1715.82	x=1.38	x=0.2	x=6.96	x=0	x=0	yes	up	Vehicle vs TNO155_10_mgkg_24h	24h
NCI-H2122	EHD2	x=37.81	x=1.4	x=0.34	x=4.15	x=3e-05	x=0.00059	yes	up	Vehicle vs TNO155_10_mgkg_24h	24h
NCI-H2122	EMP3	x=10.39	x=1.37	x=0.44	x=3.1	x=0.00197	x=0.01344	yes	up	Vehicle vs TNO155_10_mgkg_24h	24h
NCI-H2122	ENKUR	x=11.97	x=1.75	x=0.51	x=3.44	x=0.00057	x=0.00524	yes	up	Vehicle vs TNO155_10_mgkg_24h	24h
NCI-H2122	ENO2	x=167.72	x=1.89	x=0.28	x=6.84	x=0	x=0	yes	up	Vehicle vs TNO155_10_mgkg_24h	24h
NCI-H2122	EPHB2	x=115.01	x=1.36	x=0.28	x=4.94	x=0	x=3e-05	yes	up	Vehicle vs TNO155_10_mgkg_24h	24h
NCI-H2122	EPHB6	x=10.12	x=2.42	x=0.55	x=4.38	x=1e-05	x=0.00025	yes	up	Vehicle vs TNO155_10_mgkg_24h	24h
NCI-H2122	ERCC6L	x=23.43	x=-1.32	x=0.35	x=-3.75	x=0.00018	x=0.00209	yes	down	Vehicle vs TNO155_10_mgkg_24h	24h
NCI-H2122	ERO1A	x=3550.88	x=1.54	x=0.2	x=7.7	x=0	x=0	yes	up	Vehicle vs TNO155_10_mgkg_24h	24h
NCI-H2122	ERRFI1	x=2102.23	x=1.34	x=0.27	x=4.9	x=0	x=3e-05	yes	up	Vehicle vs TNO155_10_mgkg_24h	24h
NCI-H2122	FADS2	x=62.62	x=-1.44	x=0.29	x=-5.03	x=0	x=2e-05	yes	down	Vehicle vs TNO155_10_mgkg_24h	24h
NCI-H2122	FAM166B	x=13.67	x=-1.33	x=0.44	x=-3.02	x=0.00249	x=0.0161	yes	down	Vehicle vs TNO155_10_mgkg_24h	24h
NCI-H2122	FAM20C	x=11.76	x=1.84	x=0.54	x=3.39	x=0.00069	x=0.00603	yes	up	Vehicle vs TNO155_10_mgkg_24h	24h
NCI-H2122	FAM3D	x=29.99	x=1.74	x=0.45	x=3.85	x=0.00012	x=0.00158	yes	up	Vehicle vs TNO155_10_mgkg_24h	24h
NCI-H2122	FANCB	x=13.54	x=-1.78	x=0.52	x=-3.42	x=0.00063	x=0.00563	yes	down	Vehicle vs TNO155_10_mgkg_24h	24h
NCI-H2122	FAXDC2	x=62.3	x=2.08	x=0.42	x=4.96	x=0	x=3e-05	yes	up	Vehicle vs TNO155_10_mgkg_24h	24h
NCI-H2122	FBXL13	x=41.88	x=1.44	x=0.36	x=3.96	x=8e-05	x=0.00113	yes	up	Vehicle vs TNO155_10_mgkg_24h	24h
NCI-H2122	FBXO32	x=314.9	x=1.61	x=0.24	x=6.71	x=0	x=0	yes	up	Vehicle vs TNO155_10_mgkg_24h	24h
NCI-H2122	FER1L6	x=4.97	x=1.94	x=0.68	x=2.88	x=0.00401	x=0.02311	yes	up	Vehicle vs TNO155_10_mgkg_24h	24h
NCI-H2122	FERMT2	x=114.65	x=1.39	x=0.22	x=6.29	x=0	x=0	yes	up	Vehicle vs TNO155_10_mgkg_24h	24h
NCI-H2122	FES	x=82.86	x=-1.74	x=0.3	x=-5.75	x=0	x=0	yes	down	Vehicle vs TNO155_10_mgkg_24h	24h
NCI-H2122	FFAR2	x=3.37	x=5.56	x=1.14	x=4.89	x=0	x=3e-05	yes	up	Vehicle vs TNO155_10_mgkg_24h	24h
NCI-H2122	FGD6	x=331.64	x=1.65	x=0.27	x=6.01	x=0	x=0	yes	up	Vehicle vs TNO155_10_mgkg_24h	24h
NCI-H2122	FGFR4	x=12.85	x=-1.34	x=0.46	x=-2.92	x=0.00345	x=0.02066	yes	down	Vehicle vs TNO155_10_mgkg_24h	24h
NCI-H2122	FICD	x=38.5	x=1.44	x=0.3	x=4.71	x=0	x=7e-05	yes	up	Vehicle vs TNO155_10_mgkg_24h	24h
NCI-H2122	FILIP1	x=33.02	x=-1.64	x=0.36	x=-4.5	x=1e-05	x=0.00017	yes	down	Vehicle vs TNO155_10_mgkg_24h	24h
NCI-H2122	FLT1	x=2.4	x=3.78	x=1.31	x=2.88	x=0.00401	x=0.02313	yes	up	Vehicle vs TNO155_10_mgkg_24h	24h
NCI-H2122	FN1	x=564.02	x=2.01	x=0.45	x=4.5	x=1e-05	x=0.00016	yes	up	Vehicle vs TNO155_10_mgkg_24h	24h
NCI-H2122	FOXD1	x=2.54	x=2.81	x=1.05	x=2.68	x=0.00744	x=0.03681	yes	up	Vehicle vs TNO155_10_mgkg_24h	24h
NCI-H2122	FSTL1	x=33.71	x=2.45	x=0.33	x=7.47	x=0	x=0	yes	up	Vehicle vs TNO155_10_mgkg_24h	24h
NCI-H2122	FUT6	x=10.36	x=1.65	x=0.48	x=3.43	x=0.00061	x=0.00545	yes	up	Vehicle vs TNO155_10_mgkg_24h	24h
NCI-H2122	FUT9	x=22.17	x=-1.37	x=0.46	x=-2.98	x=0.00284	x=0.01775	yes	down	Vehicle vs TNO155_10_mgkg_24h	24h
NCI-H2122	FYB	x=24.11	x=-1.57	x=0.49	x=-3.17	x=0.00152	x=0.01097	yes	down	Vehicle vs TNO155_10_mgkg_24h	24h
NCI-H2122	G0S2	x=310.61	x=2.62	x=0.3	x=8.61	x=0	x=0	yes	up	Vehicle vs TNO155_10_mgkg_24h	24h
NCI-H2122	GABRA2	x=6.52	x=1.48	x=0.56	x=2.66	x=0.00784	x=0.03817	yes	up	Vehicle vs TNO155_10_mgkg_24h	24h
NCI-H2122	GALNT5	x=63.07	x=1.84	x=0.37	x=5.03	x=0	x=2e-05	yes	up	Vehicle vs TNO155_10_mgkg_24h	24h
NCI-H2122	GCNT1P3	x=4.99	x=1.89	x=0.68	x=2.76	x=0.00569	x=0.0301	yes	up	Vehicle vs TNO155_10_mgkg_24h	24h
NCI-H2122	GCOM1	x=5.54	x=2.34	x=0.72	x=3.23	x=0.00123	x=0.00935	yes	up	Vehicle vs TNO155_10_mgkg_24h	24h
NCI-H2122	GFPT2	x=13.15	x=1.76	x=0.53	x=3.32	x=0.00089	x=0.00733	yes	up	Vehicle vs TNO155_10_mgkg_24h	24h
NCI-H2122	GK	x=106.76	x=1.63	x=0.29	x=5.7	x=0	x=0	yes	up	Vehicle vs TNO155_10_mgkg_24h	24h
NCI-H2122	GK-IT1	x=12.57	x=3.77	x=0.56	x=6.71	x=0	x=0	yes	up	Vehicle vs TNO155_10_mgkg_24h	24h
NCI-H2122	GLDN	x=24.64	x=1.76	x=0.41	x=4.27	x=2e-05	x=0.00039	yes	up	Vehicle vs TNO155_10_mgkg_24h	24h
NCI-H2122	GREB1	x=19.94	x=-1.52	x=0.38	x=-4.04	x=5e-05	x=0.00087	yes	down	Vehicle vs TNO155_10_mgkg_24h	24h
NCI-H2122	GSG2	x=10.11	x=-1.51	x=0.52	x=-2.91	x=0.00366	x=0.02166	yes	down	Vehicle vs TNO155_10_mgkg_24h	24h
NCI-H2122	GTF2IP12	x=10.29	x=1.63	x=0.53	x=3.05	x=0.00227	x=0.01499	yes	up	Vehicle vs TNO155_10_mgkg_24h	24h
NCI-H2122	GTF2IRD2	x=16.79	x=1.37	x=0.37	x=3.72	x=2e-04	x=0.00235	yes	up	Vehicle vs TNO155_10_mgkg_24h	24h
NCI-H2122	HBEGF	x=349.93	x=1.37	x=0.2	x=6.77	x=0	x=0	yes	up	Vehicle vs TNO155_10_mgkg_24h	24h
NCI-H2122	HDAC5	x=44.92	x=1.58	x=0.37	x=4.22	x=2e-05	x=0.00046	yes	up	Vehicle vs TNO155_10_mgkg_24h	24h
NCI-H2122	HDAC9	x=22.45	x=3.22	x=0.45	x=7.16	x=0	x=0	yes	up	Vehicle vs TNO155_10_mgkg_24h	24h
NCI-H2122	HIF1A-AS2	x=39.78	x=2	x=0.37	x=5.34	x=0	x=0	yes	up	Vehicle vs TNO155_10_mgkg_24h	24h
NCI-H2122	HILPDA	x=753.6	x=1.83	x=0.22	x=8.15	x=0	x=0	yes	up	Vehicle vs TNO155_10_mgkg_24h	24h
NCI-H2122	HLA-B	x=71.24	x=1.58	x=0.26	x=6.18	x=0	x=0	yes	up	Vehicle vs TNO155_10_mgkg_24h	24h
NCI-H2122	HMGN2P46	x=62.13	x=2.22	x=0.34	x=6.58	x=0	x=0	yes	up	Vehicle vs TNO155_10_mgkg_24h	24h
NCI-H2122	HMGN5	x=109.24	x=-1.38	x=0.31	x=-4.44	x=1e-05	x=0.00021	yes	down	Vehicle vs TNO155_10_mgkg_24h	24h
NCI-H2122	HOPX	x=4.65	x=2.46	x=0.74	x=3.33	x=0.00086	x=0.00717	yes	up	Vehicle vs TNO155_10_mgkg_24h	24h
NCI-H2122	HOXA4	x=12.99	x=-1.43	x=0.49	x=-2.94	x=0.00332	x=0.02013	yes	down	Vehicle vs TNO155_10_mgkg_24h	24h
NCI-H2122	HS3ST1	x=101.61	x=1.79	x=0.25	x=7.22	x=0	x=0	yes	up	Vehicle vs TNO155_10_mgkg_24h	24h
NCI-H2122	HTR2C	x=5.22	x=1.56	x=0.6	x=2.59	x=0.00951	x=0.04387	yes	up	Vehicle vs TNO155_10_mgkg_24h	24h
NCI-H2122	HTRA3	x=11.66	x=-1.68	x=0.51	x=-3.28	x=0.00102	x=0.0081	yes	down	Vehicle vs TNO155_10_mgkg_24h	24h
NCI-H2122	ICAM1	x=27.2	x=2.22	x=0.38	x=5.85	x=0	x=0	yes	up	Vehicle vs TNO155_10_mgkg_24h	24h
NCI-H2122	IFI44	x=9.79	x=1.36	x=0.49	x=2.78	x=0.00549	x=0.02932	yes	up	Vehicle vs TNO155_10_mgkg_24h	24h
NCI-H2122	IGFBP3	x=2679.09	x=1.69	x=0.23	x=7.23	x=0	x=0	yes	up	Vehicle vs TNO155_10_mgkg_24h	24h
NCI-H2122	IL17C	x=14.96	x=1.77	x=0.47	x=3.75	x=0.00018	x=0.00214	yes	up	Vehicle vs TNO155_10_mgkg_24h	24h
NCI-H2122	IL1A	x=994.56	x=1.44	x=0.25	x=5.87	x=0	x=0	yes	up	Vehicle vs TNO155_10_mgkg_24h	24h
NCI-H2122	IL1B	x=156.52	x=1.36	x=0.26	x=5.27	x=0	x=1e-05	yes	up	Vehicle vs TNO155_10_mgkg_24h	24h
NCI-H2122	IL1RN	x=455.52	x=2.38	x=0.49	x=4.89	x=0	x=3e-05	yes	up	Vehicle vs TNO155_10_mgkg_24h	24h
NCI-H2122	IL23A	x=64.38	x=2.35	x=0.3	x=7.89	x=0	x=0	yes	up	Vehicle vs TNO155_10_mgkg_24h	24h
NCI-H2122	IL36G	x=4.81	x=4.86	x=1.24	x=3.94	x=8e-05	x=0.0012	yes	up	Vehicle vs TNO155_10_mgkg_24h	24h
NCI-H2122	INHBA	x=115.95	x=2.56	x=0.54	x=4.71	x=0	x=7e-05	yes	up	Vehicle vs TNO155_10_mgkg_24h	24h
NCI-H2122	INHBB	x=15.45	x=2.68	x=0.57	x=4.68	x=0	x=8e-05	yes	up	Vehicle vs TNO155_10_mgkg_24h	24h
NCI-H2122	INPP5D	x=12.4	x=-2	x=0.55	x=-3.63	x=0.00028	x=0.00305	yes	down	Vehicle vs TNO155_10_mgkg_24h	24h
NCI-H2122	IQCD	x=14.78	x=1.67	x=0.43	x=3.89	x=1e-04	x=0.00139	yes	up	Vehicle vs TNO155_10_mgkg_24h	24h
NCI-H2122	IRAK3	x=48.33	x=1.52	x=0.27	x=5.69	x=0	x=0	yes	up	Vehicle vs TNO155_10_mgkg_24h	24h
NCI-H2122	IRF9	x=16.08	x=1.55	x=0.41	x=3.76	x=0.00017	x=0.00204	yes	up	Vehicle vs TNO155_10_mgkg_24h	24h
NCI-H2122	ITGA1	x=34.03	x=1.63	x=0.33	x=4.96	x=0	x=3e-05	yes	up	Vehicle vs TNO155_10_mgkg_24h	24h
NCI-H2122	ITGA2	x=1651.17	x=1.73	x=0.26	x=6.79	x=0	x=0	yes	up	Vehicle vs TNO155_10_mgkg_24h	24h
NCI-H2122	ITGA5	x=186.09	x=1.83	x=0.3	x=5.99	x=0	x=0	yes	up	Vehicle vs TNO155_10_mgkg_24h	24h
NCI-H2122	IVL	x=7.35	x=1.83	x=0.57	x=3.2	x=0.00138	x=0.01016	yes	up	Vehicle vs TNO155_10_mgkg_24h	24h
NCI-H2122	JUN	x=1545.32	x=1.32	x=0.22	x=6.15	x=0	x=0	yes	up	Vehicle vs TNO155_10_mgkg_24h	24h
NCI-H2122	KAT2B	x=15.51	x=1.99	x=0.37	x=5.39	x=0	x=0	yes	up	Vehicle vs TNO155_10_mgkg_24h	24h
NCI-H2122	KCNQ3	x=5.83	x=2.29	x=0.76	x=3	x=0.00273	x=0.01719	yes	up	Vehicle vs TNO155_10_mgkg_24h	24h
NCI-H2122	KCNRG	x=6.51	x=1.4	x=0.55	x=2.57	x=0.01029	x=0.04642	yes	up	Vehicle vs TNO155_10_mgkg_24h	24h
NCI-H2122	KCP	x=24.2	x=1.58	x=0.42	x=3.77	x=0.00017	x=0.00201	yes	up	Vehicle vs TNO155_10_mgkg_24h	24h
NCI-H2122	KIF20B	x=671.18	x=-1.34	x=0.17	x=-7.93	x=0	x=0	yes	down	Vehicle vs TNO155_10_mgkg_24h	24h
NCI-H2122	KIF26A	x=22.6	x=-1.4	x=0.35	x=-4.02	x=6e-05	x=0.00091	yes	down	Vehicle vs TNO155_10_mgkg_24h	24h
NCI-H2122	KLF11	x=65.79	x=1.39	x=0.3	x=4.67	x=0	x=8e-05	yes	up	Vehicle vs TNO155_10_mgkg_24h	24h
NCI-H2122	KLF12	x=25	x=1.96	x=0.49	x=4.02	x=6e-05	x=9e-04	yes	up	Vehicle vs TNO155_10_mgkg_24h	24h
NCI-H2122	KLK13	x=15.27	x=-1.75	x=0.44	x=-3.95	x=8e-05	x=0.00117	yes	down	Vehicle vs TNO155_10_mgkg_24h	24h
NCI-H2122	KLKP1	x=5.56	x=2.36	x=0.73	x=3.22	x=0.00127	x=0.00954	yes	up	Vehicle vs TNO155_10_mgkg_24h	24h
NCI-H2122	KMO	x=13.35	x=1.52	x=0.43	x=3.5	x=0.00046	x=0.00445	yes	up	Vehicle vs TNO155_10_mgkg_24h	24h
NCI-H2122	KPNA7	x=16.2	x=1.37	x=0.34	x=3.97	x=7e-05	x=0.00106	yes	up	Vehicle vs TNO155_10_mgkg_24h	24h
NCI-H2122	KRT18P61	x=6.54	x=-1.91	x=0.71	x=-2.69	x=0.00721	x=0.03601	yes	down	Vehicle vs TNO155_10_mgkg_24h	24h
NCI-H2122	LAMC2	x=2485.61	x=1.6	x=0.24	x=6.76	x=0	x=0	yes	up	Vehicle vs TNO155_10_mgkg_24h	24h
NCI-H2122	LCE3D	x=8.67	x=3.6	x=0.84	x=4.28	x=2e-05	x=0.00037	yes	up	Vehicle vs TNO155_10_mgkg_24h	24h
NCI-H2122	LCE3E	x=3.44	x=2.65	x=0.95	x=2.8	x=0.00518	x=0.02799	yes	up	Vehicle vs TNO155_10_mgkg_24h	24h
NCI-H2122	LCN2	x=1557.64	x=2.4	x=0.28	x=8.56	x=0	x=0	yes	up	Vehicle vs TNO155_10_mgkg_24h	24h
NCI-H2122	LEMD1	x=3.86	x=1.93	x=0.76	x=2.54	x=0.01106	x=0.04905	yes	up	Vehicle vs TNO155_10_mgkg_24h	24h
NCI-H2122	LINC00342	x=132.51	x=1.37	x=0.31	x=4.41	x=1e-05	x=0.00023	yes	up	Vehicle vs TNO155_10_mgkg_24h	24h
NCI-H2122	LINC00520	x=7.92	x=2.13	x=0.64	x=3.31	x=0.00093	x=0.00755	yes	up	Vehicle vs TNO155_10_mgkg_24h	24h
NCI-H2122	LINC01252	x=20.1	x=1.35	x=0.34	x=3.98	x=7e-05	x=0.00105	yes	up	Vehicle vs TNO155_10_mgkg_24h	24h
NCI-H2122	LINC01311	x=9.96	x=-1.94	x=0.57	x=-3.42	x=0.00062	x=0.00559	yes	down	Vehicle vs TNO155_10_mgkg_24h	24h
NCI-H2122	LINC01361	x=4	x=1.97	x=0.73	x=2.72	x=0.00661	x=0.03375	yes	up	Vehicle vs TNO155_10_mgkg_24h	24h
NCI-H2122	LINC01619	x=16.82	x=2.04	x=0.51	x=4.04	x=5e-05	x=0.00087	yes	up	Vehicle vs TNO155_10_mgkg_24h	24h
NCI-H2122	LINC01705	x=6.02	x=2.24	x=0.71	x=3.15	x=0.00165	x=0.01172	yes	up	Vehicle vs TNO155_10_mgkg_24h	24h
NCI-H2122	LIPK	x=12.49	x=1.65	x=0.55	x=3	x=0.00271	x=0.01708	yes	up	Vehicle vs TNO155_10_mgkg_24h	24h
NCI-H2122	LOXL2	x=85.02	x=1.84	x=0.27	x=6.77	x=0	x=0	yes	up	Vehicle vs TNO155_10_mgkg_24h	24h
NCI-H2122	LPIN2	x=162.02	x=1.76	x=0.28	x=6.36	x=0	x=0	yes	up	Vehicle vs TNO155_10_mgkg_24h	24h
NCI-H2122	LYZ	x=16.44	x=1.89	x=0.58	x=3.28	x=0.00103	x=0.00812	yes	up	Vehicle vs TNO155_10_mgkg_24h	24h
NCI-H2122	MAF	x=137.18	x=2.88	x=0.58	x=4.99	x=0	x=2e-05	yes	up	Vehicle vs TNO155_10_mgkg_24h	24h
NCI-H2122	MAFF	x=359.54	x=1.46	x=0.21	x=7.12	x=0	x=0	yes	up	Vehicle vs TNO155_10_mgkg_24h	24h
NCI-H2122	MAP1B	x=64.47	x=1.35	x=0.27	x=5.08	x=0	x=2e-05	yes	up	Vehicle vs TNO155_10_mgkg_24h	24h
NCI-H2122	MAP3K8	x=54.3	x=1.43	x=0.3	x=4.73	x=0	x=7e-05	yes	up	Vehicle vs TNO155_10_mgkg_24h	24h
NCI-H2122	MB	x=86.54	x=2.24	x=0.3	x=7.56	x=0	x=0	yes	up	Vehicle vs TNO155_10_mgkg_24h	24h
NCI-H2122	MEGF6	x=12.42	x=2.43	x=0.5	x=4.83	x=0	x=4e-05	yes	up	Vehicle vs TNO155_10_mgkg_24h	24h
NCI-H2122	METTL7A	x=218.29	x=-1.36	x=0.24	x=-5.7	x=0	x=0	yes	down	Vehicle vs TNO155_10_mgkg_24h	24h
NCI-H2122	MGLL	x=173.32	x=1.31	x=0.18	x=7.11	x=0	x=0	yes	up	Vehicle vs TNO155_10_mgkg_24h	24h
NCI-H2122	MIR193BHG	x=32.58	x=2.07	x=0.36	x=5.68	x=0	x=0	yes	up	Vehicle vs TNO155_10_mgkg_24h	24h
NCI-H2122	MIR5094	x=10.18	x=1.37	x=0.47	x=2.92	x=0.0035	x=0.02089	yes	up	Vehicle vs TNO155_10_mgkg_24h	24h
NCI-H2122	MIR567	x=4.33	x=2.15	x=0.81	x=2.64	x=0.00836	x=0.04	yes	up	Vehicle vs TNO155_10_mgkg_24h	24h
NCI-H2122	MMP1	x=3.76	x=2.51	x=0.79	x=3.16	x=0.00159	x=0.01138	yes	up	Vehicle vs TNO155_10_mgkg_24h	24h
NCI-H2122	MMP10	x=74.25	x=2.42	x=0.38	x=6.35	x=0	x=0	yes	up	Vehicle vs TNO155_10_mgkg_24h	24h
NCI-H2122	MMP7	x=5.52	x=1.75	x=0.67	x=2.61	x=0.00908	x=0.04249	yes	up	Vehicle vs TNO155_10_mgkg_24h	24h
NCI-H2122	MN1	x=7.72	x=2.2	x=0.67	x=3.27	x=0.00109	x=0.00851	yes	up	Vehicle vs TNO155_10_mgkg_24h	24h
NCI-H2122	MNS1	x=287.55	x=-1.39	x=0.22	x=-6.26	x=0	x=0	yes	down	Vehicle vs TNO155_10_mgkg_24h	24h
NCI-H2122	MSRB3	x=7.04	x=2.15	x=0.62	x=3.45	x=0.00056	x=0.00515	yes	up	Vehicle vs TNO155_10_mgkg_24h	24h
NCI-H2122	MT-TD	x=50.59	x=1.85	x=0.39	x=4.73	x=0	x=7e-05	yes	up	Vehicle vs TNO155_10_mgkg_24h	24h
NCI-H2122	MT-TI	x=121.77	x=1.99	x=0.3	x=6.61	x=0	x=0	yes	up	Vehicle vs TNO155_10_mgkg_24h	24h
NCI-H2122	MT-TL1	x=4909.29	x=1.8	x=0.46	x=3.91	x=9e-05	x=0.00128	yes	up	Vehicle vs TNO155_10_mgkg_24h	24h
NCI-H2122	MT-TQ	x=41.45	x=-1.31	x=0.37	x=-3.51	x=0.00044	x=0.0043	yes	down	Vehicle vs TNO155_10_mgkg_24h	24h
NCI-H2122	MT-TV	x=446.11	x=1.66	x=0.39	x=4.25	x=2e-05	x=0.00042	yes	up	Vehicle vs TNO155_10_mgkg_24h	24h
NCI-H2122	MT1F	x=58.04	x=1.8	x=0.28	x=6.53	x=0	x=0	yes	up	Vehicle vs TNO155_10_mgkg_24h	24h
NCI-H2122	MT1X	x=114.21	x=1.73	x=0.27	x=6.4	x=0	x=0	yes	up	Vehicle vs TNO155_10_mgkg_24h	24h
NCI-H2122	MTCO1P40	x=142.47	x=2.76	x=0.45	x=6.08	x=0	x=0	yes	up	Vehicle vs TNO155_10_mgkg_24h	24h
NCI-H2122	MTCYBP35	x=3.35	x=2.91	x=1.01	x=2.88	x=0.00403	x=0.02322	yes	up	Vehicle vs TNO155_10_mgkg_24h	24h
NCI-H2122	MTRNR2L7	x=11.22	x=7.31	x=2.56	x=2.85	x=0.00435	x=0.0244	yes	up	Vehicle vs TNO155_10_mgkg_24h	24h
NCI-H2122	MUC3A	x=8	x=1.81	x=0.57	x=3.2	x=0.0014	x=0.01024	yes	up	Vehicle vs TNO155_10_mgkg_24h	24h
NCI-H2122	MX2	x=21.89	x=1.84	x=0.34	x=5.32	x=0	x=1e-05	yes	up	Vehicle vs TNO155_10_mgkg_24h	24h
NCI-H2122	MYBL1	x=24.18	x=-1.31	x=0.35	x=-3.76	x=0.00017	x=0.00202	yes	down	Vehicle vs TNO155_10_mgkg_24h	24h
NCI-H2122	MYH16	x=9.05	x=1.74	x=0.62	x=2.82	x=0.00486	x=0.02669	yes	up	Vehicle vs TNO155_10_mgkg_24h	24h
NCI-H2122	MYL9	x=38.86	x=1.71	x=0.28	x=6	x=0	x=0	yes	up	Vehicle vs TNO155_10_mgkg_24h	24h
NCI-H2122	MYZAP	x=105.57	x=1.46	x=0.23	x=6.21	x=0	x=0	yes	up	Vehicle vs TNO155_10_mgkg_24h	24h
NCI-H2122	N4BP3	x=19.04	x=1.45	x=0.46	x=3.13	x=0.00174	x=0.01222	yes	up	Vehicle vs TNO155_10_mgkg_24h	24h
NCI-H2122	NAV3	x=8.01	x=1.33	x=0.49	x=2.72	x=0.00656	x=0.03358	yes	up	Vehicle vs TNO155_10_mgkg_24h	24h
NCI-H2122	NCALD	x=5.66	x=2.65	x=0.76	x=3.49	x=0.00048	x=0.00461	yes	up	Vehicle vs TNO155_10_mgkg_24h	24h
NCI-H2122	NFKBIA	x=2327.19	x=1.36	x=0.18	x=7.56	x=0	x=0	yes	up	Vehicle vs TNO155_10_mgkg_24h	24h
NCI-H2122	NFYC-AS1	x=6.33	x=1.72	x=0.66	x=2.59	x=0.00948	x=0.04379	yes	up	Vehicle vs TNO155_10_mgkg_24h	24h
NCI-H2122	NR1D1	x=29.8	x=1.65	x=0.34	x=4.91	x=0	x=3e-05	yes	up	Vehicle vs TNO155_10_mgkg_24h	24h
NCI-H2122	NR2F2-AS1	x=4.54	x=1.83	x=0.71	x=2.57	x=0.0101	x=0.04576	yes	up	Vehicle vs TNO155_10_mgkg_24h	24h
NCI-H2122	NRIP3	x=20.36	x=1.79	x=0.41	x=4.41	x=1e-05	x=0.00023	yes	up	Vehicle vs TNO155_10_mgkg_24h	24h
NCI-H2122	OAZ3	x=8.06	x=-1.74	x=0.59	x=-2.95	x=0.00318	x=0.0194	yes	down	Vehicle vs TNO155_10_mgkg_24h	24h
NCI-H2122	OPTN	x=228.19	x=1.97	x=0.22	x=8.96	x=0	x=0	yes	up	Vehicle vs TNO155_10_mgkg_24h	24h
NCI-H2122	OSBP2	x=96.01	x=1.69	x=0.27	x=6.38	x=0	x=0	yes	up	Vehicle vs TNO155_10_mgkg_24h	24h
NCI-H2122	OSMR-AS1	x=15.72	x=1.54	x=0.37	x=4.18	x=3e-05	x=0.00052	yes	up	Vehicle vs TNO155_10_mgkg_24h	24h
NCI-H2122	P4HA1	x=603.4	x=1.31	x=0.2	x=6.5	x=0	x=0	yes	up	Vehicle vs TNO155_10_mgkg_24h	24h
NCI-H2122	PAG1	x=136.45	x=1.77	x=0.27	x=6.45	x=0	x=0	yes	up	Vehicle vs TNO155_10_mgkg_24h	24h
NCI-H2122	PCDHB7	x=5.28	x=1.99	x=0.63	x=3.18	x=0.00147	x=0.01068	yes	up	Vehicle vs TNO155_10_mgkg_24h	24h
NCI-H2122	PCDHGA12	x=9.67	x=1.35	x=0.5	x=2.7	x=0.00683	x=0.03463	yes	up	Vehicle vs TNO155_10_mgkg_24h	24h
NCI-H2122	PCDHGA8	x=5.89	x=1.99	x=0.72	x=2.75	x=0.00599	x=0.03134	yes	up	Vehicle vs TNO155_10_mgkg_24h	24h
NCI-H2122	PCDHGB6	x=20.49	x=1.32	x=0.38	x=3.45	x=0.00056	x=0.00516	yes	up	Vehicle vs TNO155_10_mgkg_24h	24h
NCI-H2122	PCSK5	x=31.67	x=1.47	x=0.41	x=3.58	x=0.00035	x=0.00358	yes	up	Vehicle vs TNO155_10_mgkg_24h	24h
NCI-H2122	PDE9A	x=37.79	x=1.44	x=0.27	x=5.35	x=0	x=0	yes	up	Vehicle vs TNO155_10_mgkg_24h	24h
NCI-H2122	PDGFB	x=106.47	x=1.35	x=0.36	x=3.74	x=0.00019	x=0.00221	yes	up	Vehicle vs TNO155_10_mgkg_24h	24h
NCI-H2122	PDZD2	x=24.63	x=1.7	x=0.42	x=4	x=6e-05	x=0.00098	yes	up	Vehicle vs TNO155_10_mgkg_24h	24h
NCI-H2122	PDZK1IP1	x=408.22	x=2.61	x=0.46	x=5.62	x=0	x=0	yes	up	Vehicle vs TNO155_10_mgkg_24h	24h
NCI-H2122	PI3	x=131.93	x=1.67	x=0.35	x=4.75	x=0	x=6e-05	yes	up	Vehicle vs TNO155_10_mgkg_24h	24h
NCI-H2122	PID1	x=53.13	x=1.55	x=0.27	x=5.69	x=0	x=0	yes	up	Vehicle vs TNO155_10_mgkg_24h	24h
NCI-H2122	PIK3IP1	x=63.48	x=2	x=0.31	x=6.42	x=0	x=0	yes	up	Vehicle vs TNO155_10_mgkg_24h	24h
NCI-H2122	PLA2G2F	x=15.23	x=2.01	x=0.52	x=3.88	x=0.00011	x=0.00143	yes	up	Vehicle vs TNO155_10_mgkg_24h	24h
NCI-H2122	PLEKHG7	x=39.94	x=2.61	x=0.43	x=6.14	x=0	x=0	yes	up	Vehicle vs TNO155_10_mgkg_24h	24h
NCI-H2122	PLEKHH2	x=11.07	x=1.83	x=0.52	x=3.49	x=0.00049	x=0.00462	yes	up	Vehicle vs TNO155_10_mgkg_24h	24h
NCI-H2122	PNCK	x=2.42	x=2.72	x=1.06	x=2.57	x=0.01011	x=0.0458	yes	up	Vehicle vs TNO155_10_mgkg_24h	24h
NCI-H2122	PNPLA3	x=7.16	x=2.53	x=0.61	x=4.15	x=3e-05	x=0.00059	yes	up	Vehicle vs TNO155_10_mgkg_24h	24h
NCI-H2122	POT1-AS1	x=7.06	x=1.64	x=0.57	x=2.88	x=0.00399	x=0.02302	yes	up	Vehicle vs TNO155_10_mgkg_24h	24h
NCI-H2122	POU2F2	x=47.77	x=2.02	x=0.34	x=6.01	x=0	x=0	yes	up	Vehicle vs TNO155_10_mgkg_24h	24h
NCI-H2122	PPARD	x=116.55	x=1.35	x=0.22	x=6.18	x=0	x=0	yes	up	Vehicle vs TNO155_10_mgkg_24h	24h
NCI-H2122	PPBP	x=3.29	x=2.56	x=0.98	x=2.62	x=0.00867	x=0.04108	yes	up	Vehicle vs TNO155_10_mgkg_24h	24h
NCI-H2122	PPP1R15A	x=266.31	x=1.6	x=0.24	x=6.58	x=0	x=0	yes	up	Vehicle vs TNO155_10_mgkg_24h	24h
NCI-H2122	PPP1R18	x=198.54	x=1.46	x=0.31	x=4.69	x=0	x=8e-05	yes	up	Vehicle vs TNO155_10_mgkg_24h	24h
NCI-H2122	PRDM1	x=535.81	x=1.72	x=0.43	x=4.04	x=5e-05	x=0.00087	yes	up	Vehicle vs TNO155_10_mgkg_24h	24h
NCI-H2122	PRKAG2-AS1	x=15.03	x=-1.47	x=0.5	x=-2.97	x=0.00296	x=0.01835	yes	down	Vehicle vs TNO155_10_mgkg_24h	24h
NCI-H2122	PROS1	x=4.26	x=1.99	x=0.73	x=2.72	x=0.00655	x=0.03354	yes	up	Vehicle vs TNO155_10_mgkg_24h	24h
NCI-H2122	PRR36	x=4.13	x=2.26	x=0.73	x=3.1	x=0.00193	x=0.01327	yes	up	Vehicle vs TNO155_10_mgkg_24h	24h
NCI-H2122	PRR5L	x=27.93	x=1.38	x=0.33	x=4.25	x=2e-05	x=0.00042	yes	up	Vehicle vs TNO155_10_mgkg_24h	24h
NCI-H2122	PRSS2	x=9.63	x=1.67	x=0.49	x=3.4	x=0.00067	x=0.00589	yes	up	Vehicle vs TNO155_10_mgkg_24h	24h
NCI-H2122	PRSS22	x=1087.12	x=1.72	x=0.27	x=6.32	x=0	x=0	yes	up	Vehicle vs TNO155_10_mgkg_24h	24h
NCI-H2122	PSORS1C1	x=4.12	x=2.21	x=0.85	x=2.61	x=0.00907	x=0.04249	yes	up	Vehicle vs TNO155_10_mgkg_24h	24h
NCI-H2122	PTAFR	x=81.12	x=1.96	x=0.27	x=7.24	x=0	x=0	yes	up	Vehicle vs TNO155_10_mgkg_24h	24h
NCI-H2122	PTGER1	x=2.49	x=3.32	x=1.15	x=2.88	x=0.00394	x=0.02283	yes	up	Vehicle vs TNO155_10_mgkg_24h	24h
NCI-H2122	PTGS2	x=1348.03	x=1.56	x=0.19	x=8.1	x=0	x=0	yes	up	Vehicle vs TNO155_10_mgkg_24h	24h
NCI-H2122	PTP4A3	x=15.93	x=1.83	x=0.44	x=4.15	x=3e-05	x=6e-04	yes	up	Vehicle vs TNO155_10_mgkg_24h	24h
NCI-H2122	PTPRH	x=48.68	x=2.55	x=0.37	x=6.95	x=0	x=0	yes	up	Vehicle vs TNO155_10_mgkg_24h	24h
NCI-H2122	PTRF	x=227.44	x=1.64	x=0.27	x=6.05	x=0	x=0	yes	up	Vehicle vs TNO155_10_mgkg_24h	24h
NCI-H2122	PWAR5	x=5.97	x=1.97	x=0.6	x=3.26	x=0.00113	x=0.00876	yes	up	Vehicle vs TNO155_10_mgkg_24h	24h
NCI-H2122	PXDC1	x=11.77	x=1.78	x=0.51	x=3.48	x=0.00049	x=0.00467	yes	up	Vehicle vs TNO155_10_mgkg_24h	24h
NCI-H2122	RAD54L	x=24.8	x=-1.51	x=0.39	x=-3.88	x=1e-04	x=0.0014	yes	down	Vehicle vs TNO155_10_mgkg_24h	24h
NCI-H2122	RAET1L	x=6.93	x=2.02	x=0.6	x=3.39	x=0.00069	x=0.00606	yes	up	Vehicle vs TNO155_10_mgkg_24h	24h
NCI-H2122	RASA2-IT1	x=7.17	x=1.99	x=0.58	x=3.42	x=0.00062	x=0.00556	yes	up	Vehicle vs TNO155_10_mgkg_24h	24h
NCI-H2122	RASD2	x=3.07	x=2.76	x=1.07	x=2.59	x=0.00961	x=0.04417	yes	up	Vehicle vs TNO155_10_mgkg_24h	24h
NCI-H2122	RBPMS	x=88.95	x=1.36	x=0.19	x=7	x=0	x=0	yes	up	Vehicle vs TNO155_10_mgkg_24h	24h
NCI-H2122	RDM1	x=10.83	x=-2.12	x=0.54	x=-3.89	x=1e-04	x=0.00139	yes	down	Vehicle vs TNO155_10_mgkg_24h	24h
NCI-H2122	RECQL4	x=152.63	x=-1.58	x=0.24	x=-6.68	x=0	x=0	yes	down	Vehicle vs TNO155_10_mgkg_24h	24h
NCI-H2122	RERG	x=17.24	x=-1.32	x=0.38	x=-3.45	x=0.00056	x=0.00514	yes	down	Vehicle vs TNO155_10_mgkg_24h	24h
NCI-H2122	RFLNA	x=4.9	x=2.75	x=0.79	x=3.48	x=5e-04	x=0.00472	yes	up	Vehicle vs TNO155_10_mgkg_24h	24h
NCI-H2122	RN7SL368P	x=18.19	x=2.03	x=0.53	x=3.84	x=0.00012	x=0.00162	yes	up	Vehicle vs TNO155_10_mgkg_24h	24h
NCI-H2122	RNASE1	x=6.08	x=2.97	x=0.83	x=3.57	x=0.00035	x=0.00366	yes	up	Vehicle vs TNO155_10_mgkg_24h	24h
NCI-H2122	RNASE7	x=5.33	x=3.15	x=0.83	x=3.8	x=0.00014	x=0.00182	yes	up	Vehicle vs TNO155_10_mgkg_24h	24h
NCI-H2122	RNF39	x=42.51	x=1.34	x=0.25	x=5.26	x=0	x=1e-05	yes	up	Vehicle vs TNO155_10_mgkg_24h	24h
NCI-H2122	RNU1-124P	x=15.7	x=1.42	x=0.43	x=3.3	x=0.00098	x=0.00787	yes	up	Vehicle vs TNO155_10_mgkg_24h	24h
NCI-H2122	RNU4-1	x=11.85	x=1.65	x=0.43	x=3.85	x=0.00012	x=0.00155	yes	up	Vehicle vs TNO155_10_mgkg_24h	24h
NCI-H2122	RNU4-80P	x=16.52	x=1.96	x=0.44	x=4.42	x=1e-05	x=0.00022	yes	up	Vehicle vs TNO155_10_mgkg_24h	24h
NCI-H2122	RNU6-125P	x=6.08	x=2.32	x=0.64	x=3.66	x=0.00025	x=0.00281	yes	up	Vehicle vs TNO155_10_mgkg_24h	24h
NCI-H2122	RNU6-510P	x=30.29	x=2.08	x=0.32	x=6.44	x=0	x=0	yes	up	Vehicle vs TNO155_10_mgkg_24h	24h
NCI-H2122	RNU6-90P	x=9.19	x=1.91	x=0.61	x=3.14	x=0.00169	x=0.01195	yes	up	Vehicle vs TNO155_10_mgkg_24h	24h
NCI-H2122	RNU6-957P	x=3.59	x=2.02	x=0.77	x=2.64	x=0.00819	x=0.03938	yes	up	Vehicle vs TNO155_10_mgkg_24h	24h
NCI-H2122	RORA	x=148.97	x=1.77	x=0.31	x=5.76	x=0	x=0	yes	up	Vehicle vs TNO155_10_mgkg_24h	24h
NCI-H2122	ROS1	x=12	x=1.58	x=0.52	x=3.03	x=0.00241	x=0.01571	yes	up	Vehicle vs TNO155_10_mgkg_24h	24h
NCI-H2122	RPL29P14	x=4.56	x=2.08	x=0.72	x=2.89	x=0.0038	x=0.02226	yes	up	Vehicle vs TNO155_10_mgkg_24h	24h
NCI-H2122	RWDD3	x=4.67	x=1.93	x=0.7	x=2.74	x=0.00607	x=0.03164	yes	up	Vehicle vs TNO155_10_mgkg_24h	24h
NCI-H2122	S100A12	x=32.25	x=2.37	x=0.39	x=6.07	x=0	x=0	yes	up	Vehicle vs TNO155_10_mgkg_24h	24h
NCI-H2122	S100A7	x=12.71	x=1.68	x=0.56	x=3.02	x=0.00253	x=0.01628	yes	up	Vehicle vs TNO155_10_mgkg_24h	24h
NCI-H2122	SAA1	x=24.06	x=5.45	x=0.73	x=7.46	x=0	x=0	yes	up	Vehicle vs TNO155_10_mgkg_24h	24h
NCI-H2122	SAA2	x=19.95	x=6.01	x=0.82	x=7.3	x=0	x=0	yes	up	Vehicle vs TNO155_10_mgkg_24h	24h
NCI-H2122	SAMD4A	x=406.99	x=1.78	x=0.3	x=5.92	x=0	x=0	yes	up	Vehicle vs TNO155_10_mgkg_24h	24h
NCI-H2122	SAT1	x=5240.81	x=1.33	x=0.19	x=7.03	x=0	x=0	yes	up	Vehicle vs TNO155_10_mgkg_24h	24h
NCI-H2122	SCARA3	x=8.33	x=-2.37	x=0.71	x=-3.33	x=0.00087	x=0.00723	yes	down	Vehicle vs TNO155_10_mgkg_24h	24h
NCI-H2122	SCN1B	x=8.26	x=1.55	x=0.56	x=2.79	x=0.0052	x=0.02803	yes	up	Vehicle vs TNO155_10_mgkg_24h	24h
NCI-H2122	SECTM1	x=15.21	x=1.53	x=0.39	x=3.9	x=1e-04	x=0.00133	yes	up	Vehicle vs TNO155_10_mgkg_24h	24h
NCI-H2122	SELENOM	x=8.16	x=1.55	x=0.55	x=2.81	x=0.00498	x=0.02715	yes	up	Vehicle vs TNO155_10_mgkg_24h	24h
NCI-H2122	SEMA7A	x=150.22	x=2.13	x=0.29	x=7.36	x=0	x=0	yes	up	Vehicle vs TNO155_10_mgkg_24h	24h
NCI-H2122	SERPINB4	x=45.65	x=3.09	x=0.4	x=7.74	x=0	x=0	yes	up	Vehicle vs TNO155_10_mgkg_24h	24h
NCI-H2122	SERPINE1	x=331.31	x=1.56	x=0.27	x=5.75	x=0	x=0	yes	up	Vehicle vs TNO155_10_mgkg_24h	24h
NCI-H2122	SGPP2	x=75.86	x=1.42	x=0.23	x=6.13	x=0	x=0	yes	up	Vehicle vs TNO155_10_mgkg_24h	24h
NCI-H2122	SH2D1B	x=3.26	x=2.87	x=1	x=2.87	x=0.00413	x=0.02357	yes	up	Vehicle vs TNO155_10_mgkg_24h	24h
NCI-H2122	SH3D21	x=21.13	x=1.78	x=0.56	x=3.21	x=0.00135	x=0.01002	yes	up	Vehicle vs TNO155_10_mgkg_24h	24h
NCI-H2122	SHC2	x=25.93	x=1.85	x=0.42	x=4.38	x=1e-05	x=0.00026	yes	up	Vehicle vs TNO155_10_mgkg_24h	24h
NCI-H2122	SLAMF7	x=8.95	x=3.11	x=0.67	x=4.63	x=0	x=1e-04	yes	up	Vehicle vs TNO155_10_mgkg_24h	24h
NCI-H2122	SLAMF9	x=48.18	x=1.86	x=0.32	x=5.86	x=0	x=0	yes	up	Vehicle vs TNO155_10_mgkg_24h	24h
NCI-H2122	SLC15A1	x=67.86	x=1.49	x=0.3	x=5.06	x=0	x=2e-05	yes	up	Vehicle vs TNO155_10_mgkg_24h	24h
NCI-H2122	SLC16A6	x=9.84	x=1.56	x=0.5	x=3.13	x=0.00174	x=0.01221	yes	up	Vehicle vs TNO155_10_mgkg_24h	24h
NCI-H2122	SLC28A3	x=81.23	x=1.69	x=0.3	x=5.63	x=0	x=0	yes	up	Vehicle vs TNO155_10_mgkg_24h	24h
NCI-H2122	SLC2A3	x=12.95	x=1.59	x=0.52	x=3.09	x=0.00203	x=0.01374	yes	up	Vehicle vs TNO155_10_mgkg_24h	24h
NCI-H2122	SLC2A6	x=10.82	x=1.36	x=0.46	x=2.96	x=0.00303	x=0.01869	yes	up	Vehicle vs TNO155_10_mgkg_24h	24h
NCI-H2122	SLC30A3	x=5.92	x=-3.54	x=0.96	x=-3.67	x=0.00024	x=0.0027	yes	down	Vehicle vs TNO155_10_mgkg_24h	24h
NCI-H2122	SLC34A2	x=12.99	x=1.33	x=0.48	x=2.8	x=0.00507	x=0.02756	yes	up	Vehicle vs TNO155_10_mgkg_24h	24h
NCI-H2122	SLCO3A1	x=38.25	x=2.27	x=0.27	x=8.37	x=0	x=0	yes	up	Vehicle vs TNO155_10_mgkg_24h	24h
NCI-H2122	SMCO2	x=11.15	x=1.38	x=0.51	x=2.69	x=0.00716	x=0.03579	yes	up	Vehicle vs TNO155_10_mgkg_24h	24h
NCI-H2122	SMIM6	x=23.84	x=1.36	x=0.35	x=3.85	x=0.00012	x=0.00156	yes	up	Vehicle vs TNO155_10_mgkg_24h	24h
NCI-H2122	SNORD13	x=111.96	x=2.26	x=0.63	x=3.56	x=0.00037	x=0.00378	yes	up	Vehicle vs TNO155_10_mgkg_24h	24h
NCI-H2122	SNORD14E	x=7.14	x=2.02	x=0.6	x=3.37	x=0.00075	x=0.00641	yes	up	Vehicle vs TNO155_10_mgkg_24h	24h
NCI-H2122	SNORD3A	x=42.57	x=2.63	x=0.38	x=6.86	x=0	x=0	yes	up	Vehicle vs TNO155_10_mgkg_24h	24h
NCI-H2122	SNORD83A	x=3.35	x=2.35	x=0.84	x=2.8	x=0.00509	x=0.02766	yes	up	Vehicle vs TNO155_10_mgkg_24h	24h
NCI-H2122	SNTN	x=4.83	x=3.27	x=1.02	x=3.2	x=0.00137	x=0.01013	yes	up	Vehicle vs TNO155_10_mgkg_24h	24h
NCI-H2122	SORCS2	x=3.13	x=4.22	x=1.2	x=3.53	x=0.00042	x=0.00411	yes	up	Vehicle vs TNO155_10_mgkg_24h	24h
NCI-H2122	SPINK1	x=4.05	x=2.24	x=0.8	x=2.81	x=0.00489	x=0.02676	yes	up	Vehicle vs TNO155_10_mgkg_24h	24h
NCI-H2122	SPNS2	x=819.96	x=1.93	x=0.41	x=4.71	x=0	x=7e-05	yes	up	Vehicle vs TNO155_10_mgkg_24h	24h
NCI-H2122	SPOCK1	x=57.88	x=2.21	x=0.42	x=5.3	x=0	x=1e-05	yes	up	Vehicle vs TNO155_10_mgkg_24h	24h
NCI-H2122	SPRR1B	x=301.89	x=2.57	x=0.47	x=5.51	x=0	x=0	yes	up	Vehicle vs TNO155_10_mgkg_24h	24h
NCI-H2122	SPRR2A	x=310.62	x=3.93	x=0.72	x=5.43	x=0	x=0	yes	up	Vehicle vs TNO155_10_mgkg_24h	24h
NCI-H2122	SPRR2D	x=44.37	x=3.73	x=0.73	x=5.14	x=0	x=1e-05	yes	up	Vehicle vs TNO155_10_mgkg_24h	24h
NCI-H2122	SPRR2E	x=23	x=5.03	x=0.71	x=7.13	x=0	x=0	yes	up	Vehicle vs TNO155_10_mgkg_24h	24h
NCI-H2122	SPRR3	x=61.43	x=2.85	x=0.41	x=6.95	x=0	x=0	yes	up	Vehicle vs TNO155_10_mgkg_24h	24h
NCI-H2122	SPTB	x=9.9	x=-1.49	x=0.54	x=-2.74	x=0.00619	x=0.03205	yes	down	Vehicle vs TNO155_10_mgkg_24h	24h
NCI-H2122	SRD5A3	x=880.07	x=1.61	x=0.21	x=7.6	x=0	x=0	yes	up	Vehicle vs TNO155_10_mgkg_24h	24h
NCI-H2122	STC1	x=1323.83	x=1.67	x=0.25	x=6.79	x=0	x=0	yes	up	Vehicle vs TNO155_10_mgkg_24h	24h
NCI-H2122	STEAP4	x=511.96	x=1.99	x=0.25	x=8.1	x=0	x=0	yes	up	Vehicle vs TNO155_10_mgkg_24h	24h
NCI-H2122	STXBP5-AS1	x=25.28	x=1.65	x=0.32	x=5.13	x=0	x=1e-05	yes	up	Vehicle vs TNO155_10_mgkg_24h	24h
NCI-H2122	SUSD3	x=8.02	x=-1.92	x=0.61	x=-3.13	x=0.00175	x=0.01226	yes	down	Vehicle vs TNO155_10_mgkg_24h	24h
NCI-H2122	TARID	x=16.58	x=1.65	x=0.45	x=3.67	x=0.00024	x=0.00272	yes	up	Vehicle vs TNO155_10_mgkg_24h	24h
NCI-H2122	TCAF2	x=9.11	x=1.66	x=0.47	x=3.51	x=0.00044	x=0.00431	yes	up	Vehicle vs TNO155_10_mgkg_24h	24h
NCI-H2122	TCEA1P4	x=3.77	x=2.32	x=0.78	x=2.98	x=0.00291	x=0.0181	yes	up	Vehicle vs TNO155_10_mgkg_24h	24h
NCI-H2122	TEF	x=5.1	x=1.66	x=0.64	x=2.58	x=0.00995	x=0.04534	yes	up	Vehicle vs TNO155_10_mgkg_24h	24h
NCI-H2122	TERT	x=14.84	x=-1.89	x=0.48	x=-3.89	x=1e-04	x=0.00137	yes	down	Vehicle vs TNO155_10_mgkg_24h	24h
NCI-H2122	TFF1	x=2472.92	x=1.34	x=0.19	x=6.95	x=0	x=0	yes	up	Vehicle vs TNO155_10_mgkg_24h	24h
NCI-H2122	TFF2	x=2.94	x=2.74	x=0.97	x=2.82	x=0.00484	x=0.02659	yes	up	Vehicle vs TNO155_10_mgkg_24h	24h
NCI-H2122	TGFA	x=214.9	x=1.41	x=0.22	x=6.29	x=0	x=0	yes	up	Vehicle vs TNO155_10_mgkg_24h	24h
NCI-H2122	THSD4	x=25.07	x=1.37	x=0.31	x=4.37	x=1e-05	x=0.00027	yes	up	Vehicle vs TNO155_10_mgkg_24h	24h
NCI-H2122	THSD7A	x=14.86	x=1.96	x=0.52	x=3.77	x=0.00017	x=0.00201	yes	up	Vehicle vs TNO155_10_mgkg_24h	24h
NCI-H2122	TIMP3	x=24.51	x=1.53	x=0.42	x=3.67	x=0.00025	x=0.00276	yes	up	Vehicle vs TNO155_10_mgkg_24h	24h
NCI-H2122	TINAG	x=7.22	x=-1.72	x=0.59	x=-2.91	x=0.00359	x=0.02132	yes	down	Vehicle vs TNO155_10_mgkg_24h	24h
NCI-H2122	TIPARP	x=185.56	x=1.31	x=0.29	x=4.47	x=1e-05	x=0.00018	yes	up	Vehicle vs TNO155_10_mgkg_24h	24h
NCI-H2122	TM4SF1-AS1	x=7.46	x=1.63	x=0.58	x=2.81	x=0.00489	x=0.02676	yes	up	Vehicle vs TNO155_10_mgkg_24h	24h
NCI-H2122	TMC1	x=5.14	x=2.36	x=0.82	x=2.89	x=0.00386	x=0.02253	yes	up	Vehicle vs TNO155_10_mgkg_24h	24h
NCI-H2122	TMEM158	x=67.94	x=1.93	x=0.34	x=5.68	x=0	x=0	yes	up	Vehicle vs TNO155_10_mgkg_24h	24h
NCI-H2122	TMEM176A	x=42.3	x=1.55	x=0.28	x=5.61	x=0	x=0	yes	up	Vehicle vs TNO155_10_mgkg_24h	24h
NCI-H2122	TMEM240	x=6.09	x=-1.96	x=0.7	x=-2.78	x=0.00538	x=0.02886	yes	down	Vehicle vs TNO155_10_mgkg_24h	24h
NCI-H2122	TMEM45A	x=139.15	x=2	x=0.25	x=7.85	x=0	x=0	yes	up	Vehicle vs TNO155_10_mgkg_24h	24h
NCI-H2122	TMPRSS11D	x=122.23	x=1.85	x=0.27	x=6.74	x=0	x=0	yes	up	Vehicle vs TNO155_10_mgkg_24h	24h
NCI-H2122	TMPRSS2	x=24.19	x=3.06	x=0.5	x=6.07	x=0	x=0	yes	up	Vehicle vs TNO155_10_mgkg_24h	24h
NCI-H2122	TMPRSS6	x=6.75	x=2.63	x=0.64	x=4.1	x=4e-05	x=7e-04	yes	up	Vehicle vs TNO155_10_mgkg_24h	24h
NCI-H2122	TNF	x=6.71	x=2.62	x=0.63	x=4.15	x=3e-05	x=6e-04	yes	up	Vehicle vs TNO155_10_mgkg_24h	24h
NCI-H2122	TNFAIP3	x=256.45	x=2.35	x=0.23	x=10.17	x=0	x=0	yes	up	Vehicle vs TNO155_10_mgkg_24h	24h
NCI-H2122	TNFRSF11B	x=5.93	x=2.09	x=0.64	x=3.25	x=0.00114	x=0.00881	yes	up	Vehicle vs TNO155_10_mgkg_24h	24h
NCI-H2122	TNFRSF1B	x=6.08	x=-1.95	x=0.75	x=-2.6	x=0.00926	x=0.04299	yes	down	Vehicle vs TNO155_10_mgkg_24h	24h
NCI-H2122	TNIP3	x=297.94	x=1.38	x=0.19	x=7.2	x=0	x=0	yes	up	Vehicle vs TNO155_10_mgkg_24h	24h
NCI-H2122	TNNT1	x=26.85	x=1.58	x=0.42	x=3.74	x=0.00019	x=0.00221	yes	up	Vehicle vs TNO155_10_mgkg_24h	24h
NCI-H2122	TNS1	x=318.99	x=1.95	x=0.41	x=4.79	x=0	x=5e-05	yes	up	Vehicle vs TNO155_10_mgkg_24h	24h
NCI-H2122	TONSL	x=19.95	x=-1.79	x=0.45	x=-4.01	x=6e-05	x=0.00093	yes	down	Vehicle vs TNO155_10_mgkg_24h	24h
NCI-H2122	TOX	x=12.85	x=1.36	x=0.43	x=3.18	x=0.00149	x=0.01081	yes	up	Vehicle vs TNO155_10_mgkg_24h	24h
NCI-H2122	TPBG	x=331.04	x=1.35	x=0.22	x=6.07	x=0	x=0	yes	up	Vehicle vs TNO155_10_mgkg_24h	24h
NCI-H2122	TPPP	x=10.87	x=1.47	x=0.46	x=3.17	x=0.00154	x=0.01109	yes	up	Vehicle vs TNO155_10_mgkg_24h	24h
NCI-H2122	TPT1P10	x=3.13	x=3.17	x=1	x=3.17	x=0.00154	x=0.01111	yes	up	Vehicle vs TNO155_10_mgkg_24h	24h
NCI-H2122	TREM1	x=128.44	x=2.31	x=0.27	x=8.62	x=0	x=0	yes	up	Vehicle vs TNO155_10_mgkg_24h	24h
NCI-H2122	TRIM31	x=30.97	x=1.71	x=0.3	x=5.75	x=0	x=0	yes	up	Vehicle vs TNO155_10_mgkg_24h	24h
NCI-H2122	TRPV3	x=39.17	x=2.04	x=0.41	x=5	x=0	x=2e-05	yes	up	Vehicle vs TNO155_10_mgkg_24h	24h
NCI-H2122	TUBA1A	x=84.31	x=1.43	x=0.23	x=6.2	x=0	x=0	yes	up	Vehicle vs TNO155_10_mgkg_24h	24h
NCI-H2122	UGT2B11	x=15.55	x=-1.42	x=0.43	x=-3.3	x=0.00096	x=0.00775	yes	down	Vehicle vs TNO155_10_mgkg_24h	24h
NCI-H2122	UGT2B28	x=6.14	x=-1.83	x=0.68	x=-2.67	x=0.00757	x=0.03728	yes	down	Vehicle vs TNO155_10_mgkg_24h	24h
NCI-H2122	VEGFA	x=1228.27	x=1.31	x=0.24	x=5.49	x=0	x=0	yes	up	Vehicle vs TNO155_10_mgkg_24h	24h
NCI-H2122	VNN1	x=101.62	x=2.31	x=0.34	x=6.72	x=0	x=0	yes	up	Vehicle vs TNO155_10_mgkg_24h	24h
NCI-H2122	VNN3	x=37.78	x=2.73	x=0.34	x=8.05	x=0	x=0	yes	up	Vehicle vs TNO155_10_mgkg_24h	24h
NCI-H2122	VSIG1	x=4.49	x=2.04	x=0.68	x=2.99	x=0.00282	x=0.01761	yes	up	Vehicle vs TNO155_10_mgkg_24h	24h
NCI-H2122	VSIG10L	x=7.5	x=-1.94	x=0.61	x=-3.17	x=0.00151	x=0.01092	yes	down	Vehicle vs TNO155_10_mgkg_24h	24h
NCI-H2122	VSNL1	x=11.85	x=-2.41	x=0.58	x=-4.15	x=3e-05	x=6e-04	yes	down	Vehicle vs TNO155_10_mgkg_24h	24h
NCI-H2122	VSTM2L	x=5.33	x=3.7	x=0.83	x=4.46	x=1e-05	x=0.00019	yes	up	Vehicle vs TNO155_10_mgkg_24h	24h
NCI-H2122	VSTM4	x=11.14	x=1.68	x=0.52	x=3.22	x=0.0013	x=0.00972	yes	up	Vehicle vs TNO155_10_mgkg_24h	24h
NCI-H2122	WFDC2	x=278.6	x=1.7	x=0.27	x=6.34	x=0	x=0	yes	up	Vehicle vs TNO155_10_mgkg_24h	24h
NCI-H2122	WFDC21P	x=36.37	x=1.91	x=0.43	x=4.4	x=1e-05	x=0.00024	yes	up	Vehicle vs TNO155_10_mgkg_24h	24h
NCI-H2122	WNT7B	x=165.16	x=1.89	x=0.47	x=4.04	x=5e-05	x=0.00087	yes	up	Vehicle vs TNO155_10_mgkg_24h	24h
NCI-H2122	WSB1	x=2736.23	x=1.33	x=0.21	x=6.33	x=0	x=0	yes	up	Vehicle vs TNO155_10_mgkg_24h	24h
NCI-H2122	XDH	x=237.53	x=1.7	x=0.25	x=6.78	x=0	x=0	yes	up	Vehicle vs TNO155_10_mgkg_24h	24h
NCI-H2122	YPEL1	x=15.47	x=1.65	x=0.41	x=4.02	x=6e-05	x=0.00093	yes	up	Vehicle vs TNO155_10_mgkg_24h	24h
NCI-H2122	ZBTB46	x=31.53	x=1.5	x=0.33	x=4.52	x=1e-05	x=0.00015	yes	up	Vehicle vs TNO155_10_mgkg_24h	24h
NCI-H2122	ZEB1	x=16.02	x=1.36	x=0.52	x=2.64	x=0.0083	x=0.03978	yes	up	Vehicle vs TNO155_10_mgkg_24h	24h
NCI-H2122	ZEB2	x=3.34	x=3.19	x=1.05	x=3.04	x=0.00239	x=0.01564	yes	up	Vehicle vs TNO155_10_mgkg_24h	24h
NCI-H2122	ZMAT4	x=2.54	x=3.88	x=1.27	x=3.05	x=0.0023	x=0.01516	yes	up	Vehicle vs TNO155_10_mgkg_24h	24h
NCI-H2122	ZNF699	x=6.18	x=2.3	x=0.89	x=2.57	x=0.01003	x=0.04558	yes	up	Vehicle vs TNO155_10_mgkg_24h	24h
NCI-H2122	ACHE	x=8.31	x=2.21	x=0.7	x=3.15	x=0.00163	x=0.03049	yes	up	Vehicle vs TNO155_10_mgkg_48h	48h
NCI-H2122	AGER	x=12.21	x=-1.88	x=0.54	x=-3.5	x=0.00046	x=0.01185	yes	down	Vehicle vs TNO155_10_mgkg_48h	48h
NCI-H2122	ANKRD36C	x=1074.8	x=1.46	x=0.37	x=4.01	x=6e-05	x=0.00256	yes	up	Vehicle vs TNO155_10_mgkg_48h	48h
NCI-H2122	APOL1	x=923.38	x=1.51	x=0.18	x=8.43	x=0	x=0	yes	up	Vehicle vs TNO155_10_mgkg_48h	48h
NCI-H2122	ARHGAP33	x=18.8	x=-2.01	x=0.42	x=-4.8	x=0	x=0.00015	yes	down	Vehicle vs TNO155_10_mgkg_48h	48h
NCI-H2122	ATP6V1C2	x=30.07	x=2.43	x=0.38	x=6.41	x=0	x=0	yes	up	Vehicle vs TNO155_10_mgkg_48h	48h
NCI-H2122	BCL2A1	x=16.58	x=1.54	x=0.38	x=4.09	x=4e-05	x=0.00193	yes	up	Vehicle vs TNO155_10_mgkg_48h	48h
NCI-H2122	BIRC3	x=223.81	x=1.79	x=0.24	x=7.58	x=0	x=0	yes	up	Vehicle vs TNO155_10_mgkg_48h	48h
NCI-H2122	BMP3	x=12.05	x=1.63	x=0.55	x=2.96	x=0.00305	x=0.04897	yes	up	Vehicle vs TNO155_10_mgkg_48h	48h
NCI-H2122	BPIFA1	x=17.76	x=4.61	x=1.35	x=3.42	x=0.00063	x=0.01491	yes	up	Vehicle vs TNO155_10_mgkg_48h	48h
NCI-H2122	BPIFB1	x=14.73	x=1.79	x=0.48	x=3.77	x=0.00016	x=0.00546	yes	up	Vehicle vs TNO155_10_mgkg_48h	48h
NCI-H2122	C15orf48	x=1185.37	x=2.11	x=0.54	x=3.94	x=8e-05	x=0.00328	yes	up	Vehicle vs TNO155_10_mgkg_48h	48h
NCI-H2122	C1S	x=18.49	x=1.52	x=0.4	x=3.78	x=0.00016	x=0.0053	yes	up	Vehicle vs TNO155_10_mgkg_48h	48h
NCI-H2122	C4BPA	x=8.94	x=1.71	x=0.49	x=3.5	x=0.00047	x=0.01194	yes	up	Vehicle vs TNO155_10_mgkg_48h	48h
NCI-H2122	CCDC110	x=12.18	x=-1.53	x=0.48	x=-3.17	x=0.00153	x=0.02908	yes	down	Vehicle vs TNO155_10_mgkg_48h	48h
NCI-H2122	CCDC78	x=9.09	x=-1.88	x=0.56	x=-3.39	x=7e-04	x=0.01613	yes	down	Vehicle vs TNO155_10_mgkg_48h	48h
NCI-H2122	CEACAM5	x=2258.73	x=1.38	x=0.22	x=6.19	x=0	x=0	yes	up	Vehicle vs TNO155_10_mgkg_48h	48h
NCI-H2122	CELF4	x=22.58	x=-1.56	x=0.37	x=-4.23	x=2e-05	x=0.00119	yes	down	Vehicle vs TNO155_10_mgkg_48h	48h
NCI-H2122	CEMIP	x=67.08	x=2.04	x=0.33	x=6.16	x=0	x=0	yes	up	Vehicle vs TNO155_10_mgkg_48h	48h
NCI-H2122	CENPE	x=707.49	x=-1.34	x=0.15	x=-8.92	x=0	x=0	yes	down	Vehicle vs TNO155_10_mgkg_48h	48h
NCI-H2122	CGNL1	x=28.45	x=1.4	x=0.35	x=3.97	x=7e-05	x=0.00296	yes	up	Vehicle vs TNO155_10_mgkg_48h	48h
NCI-H2122	CHST2	x=22.53	x=1.54	x=0.32	x=4.79	x=0	x=0.00016	yes	up	Vehicle vs TNO155_10_mgkg_48h	48h
NCI-H2122	CLIC6	x=49.03	x=1.73	x=0.24	x=7.15	x=0	x=0	yes	up	Vehicle vs TNO155_10_mgkg_48h	48h
NCI-H2122	CLIP2	x=5.92	x=1.78	x=0.59	x=3.03	x=0.00246	x=0.04175	yes	up	Vehicle vs TNO155_10_mgkg_48h	48h
NCI-H2122	COL9A2	x=9.38	x=1.99	x=0.63	x=3.17	x=0.0015	x=0.02873	yes	up	Vehicle vs TNO155_10_mgkg_48h	48h
NCI-H2122	CSF3	x=45.92	x=4.73	x=0.76	x=6.25	x=0	x=0	yes	up	Vehicle vs TNO155_10_mgkg_48h	48h
NCI-H2122	CST6	x=15.56	x=1.46	x=0.4	x=3.62	x=0.00029	x=0.00856	yes	up	Vehicle vs TNO155_10_mgkg_48h	48h
NCI-H2122	CTSS	x=173.93	x=1.62	x=0.3	x=5.34	x=0	x=1e-05	yes	up	Vehicle vs TNO155_10_mgkg_48h	48h
NCI-H2122	CXCL1	x=1116.23	x=1.51	x=0.22	x=6.98	x=0	x=0	yes	up	Vehicle vs TNO155_10_mgkg_48h	48h
NCI-H2122	CYP2B7P	x=18.27	x=1.56	x=0.37	x=4.25	x=2e-05	x=0.00111	yes	up	Vehicle vs TNO155_10_mgkg_48h	48h
NCI-H2122	DAPP1	x=98.95	x=1.52	x=0.27	x=5.66	x=0	x=0	yes	up	Vehicle vs TNO155_10_mgkg_48h	48h
NCI-H2122	DHRS9	x=189.78	x=1.46	x=0.18	x=8.14	x=0	x=0	yes	up	Vehicle vs TNO155_10_mgkg_48h	48h
NCI-H2122	DNAJC22	x=8.69	x=2.05	x=0.59	x=3.49	x=0.00049	x=0.01223	yes	up	Vehicle vs TNO155_10_mgkg_48h	48h
NCI-H2122	DOC2B	x=12.63	x=2.17	x=0.51	x=4.23	x=2e-05	x=0.00118	yes	up	Vehicle vs TNO155_10_mgkg_48h	48h
NCI-H2122	DUOX2	x=7.27	x=5.35	x=1.02	x=5.26	x=0	x=2e-05	yes	up	Vehicle vs TNO155_10_mgkg_48h	48h
NCI-H2122	DUSP9	x=20.13	x=-1.32	x=0.39	x=-3.4	x=0.00067	x=0.01555	yes	down	Vehicle vs TNO155_10_mgkg_48h	48h
NCI-H2122	FAM3D	x=33.07	x=1.76	x=0.38	x=4.6	x=0	x=3e-04	yes	up	Vehicle vs TNO155_10_mgkg_48h	48h
NCI-H2122	FCGBP	x=8.27	x=3.94	x=0.88	x=4.5	x=1e-05	x=0.00045	yes	up	Vehicle vs TNO155_10_mgkg_48h	48h
NCI-H2122	FES	x=90.19	x=-1.81	x=0.24	x=-7.52	x=0	x=0	yes	down	Vehicle vs TNO155_10_mgkg_48h	48h
NCI-H2122	FSTL1	x=20.76	x=1.35	x=0.32	x=4.29	x=2e-05	x=0.00098	yes	up	Vehicle vs TNO155_10_mgkg_48h	48h
NCI-H2122	FUT6	x=12.13	x=1.82	x=0.46	x=3.92	x=9e-05	x=0.00342	yes	up	Vehicle vs TNO155_10_mgkg_48h	48h
NCI-H2122	FUT9	x=24.11	x=-1.4	x=0.33	x=-4.23	x=2e-05	x=0.00118	yes	down	Vehicle vs TNO155_10_mgkg_48h	48h
NCI-H2122	FXYD4	x=8.12	x=-2.21	x=0.61	x=-3.64	x=0.00028	x=0.00821	yes	down	Vehicle vs TNO155_10_mgkg_48h	48h
NCI-H2122	G0S2	x=173.74	x=1.34	x=0.2	x=6.59	x=0	x=0	yes	up	Vehicle vs TNO155_10_mgkg_48h	48h
NCI-H2122	GALNT5	x=54.96	x=1.38	x=0.36	x=3.86	x=0.00011	x=0.00416	yes	up	Vehicle vs TNO155_10_mgkg_48h	48h
NCI-H2122	GAS6-AS1	x=14.34	x=-1.42	x=0.44	x=-3.27	x=0.00108	x=0.0228	yes	down	Vehicle vs TNO155_10_mgkg_48h	48h
NCI-H2122	GK-IT1	x=5.97	x=2.39	x=0.65	x=3.69	x=0.00022	x=0.00689	yes	up	Vehicle vs TNO155_10_mgkg_48h	48h
NCI-H2122	HDAC9	x=12.39	x=2.06	x=0.51	x=4.04	x=5e-05	x=0.0023	yes	up	Vehicle vs TNO155_10_mgkg_48h	48h
NCI-H2122	HMGN2P46	x=51.84	x=1.69	x=0.23	x=7.45	x=0	x=0	yes	up	Vehicle vs TNO155_10_mgkg_48h	48h
NCI-H2122	HS3ST1	x=115.93	x=1.87	x=0.22	x=8.53	x=0	x=0	yes	up	Vehicle vs TNO155_10_mgkg_48h	48h
NCI-H2122	ICAM1	x=20.32	x=1.48	x=0.32	x=4.67	x=0	x=0.00023	yes	up	Vehicle vs TNO155_10_mgkg_48h	48h
NCI-H2122	IL17C	x=20.96	x=2.23	x=0.44	x=5.06	x=0	x=5e-05	yes	up	Vehicle vs TNO155_10_mgkg_48h	48h
NCI-H2122	IL1RN	x=334.32	x=1.62	x=0.41	x=3.98	x=7e-05	x=0.00291	yes	up	Vehicle vs TNO155_10_mgkg_48h	48h
NCI-H2122	IL23A	x=67.04	x=2.27	x=0.3	x=7.64	x=0	x=0	yes	up	Vehicle vs TNO155_10_mgkg_48h	48h
NCI-H2122	IQCD	x=15.84	x=1.64	x=0.4	x=4.07	x=5e-05	x=0.00206	yes	up	Vehicle vs TNO155_10_mgkg_48h	48h
NCI-H2122	IRAK3	x=55.03	x=1.6	x=0.28	x=5.7	x=0	x=0	yes	up	Vehicle vs TNO155_10_mgkg_48h	48h
NCI-H2122	KIT	x=26.19	x=1.41	x=0.32	x=4.38	x=1e-05	x=0.00069	yes	up	Vehicle vs TNO155_10_mgkg_48h	48h
NCI-H2122	KMO	x=15.67	x=1.65	x=0.38	x=4.38	x=1e-05	x=0.00068	yes	up	Vehicle vs TNO155_10_mgkg_48h	48h
NCI-H2122	LCN2	x=1993.43	x=2.68	x=0.34	x=7.93	x=0	x=0	yes	up	Vehicle vs TNO155_10_mgkg_48h	48h
NCI-H2122	LGR6	x=40.38	x=-1.47	x=0.39	x=-3.72	x=2e-04	x=0.00638	yes	down	Vehicle vs TNO155_10_mgkg_48h	48h
NCI-H2122	LINC00342	x=144.03	x=1.36	x=0.46	x=2.95	x=0.00314	x=0.04973	yes	up	Vehicle vs TNO155_10_mgkg_48h	48h
NCI-H2122	LPIN2	x=148.32	x=1.39	x=0.23	x=6.11	x=0	x=0	yes	up	Vehicle vs TNO155_10_mgkg_48h	48h
NCI-H2122	LYZ	x=21.45	x=2.22	x=0.5	x=4.44	x=1e-05	x=0.00055	yes	up	Vehicle vs TNO155_10_mgkg_48h	48h
NCI-H2122	MAMDC4	x=11.09	x=-1.96	x=0.56	x=-3.5	x=0.00047	x=0.01186	yes	down	Vehicle vs TNO155_10_mgkg_48h	48h
NCI-H2122	MB	x=68.27	x=1.61	x=0.23	x=7.04	x=0	x=0	yes	up	Vehicle vs TNO155_10_mgkg_48h	48h
NCI-H2122	MIR3142HG	x=7.14	x=3.47	x=0.79	x=4.38	x=1e-05	x=0.00067	yes	up	Vehicle vs TNO155_10_mgkg_48h	48h
NCI-H2122	MSRB3	x=6.64	x=1.89	x=0.56	x=3.37	x=0.00075	x=0.01673	yes	up	Vehicle vs TNO155_10_mgkg_48h	48h
NCI-H2122	MST1L	x=12.98	x=-1.6	x=0.45	x=-3.59	x=0.00033	x=0.00913	yes	down	Vehicle vs TNO155_10_mgkg_48h	48h
NCI-H2122	MT-TD	x=53.67	x=1.79	x=0.57	x=3.13	x=0.00175	x=0.03214	yes	up	Vehicle vs TNO155_10_mgkg_48h	48h
NCI-H2122	MT-TI	x=171.77	x=2.46	x=0.41	x=5.98	x=0	x=0	yes	up	Vehicle vs TNO155_10_mgkg_48h	48h
NCI-H2122	MTCO1P40	x=97.59	x=1.92	x=0.52	x=3.65	x=0.00026	x=0.00792	yes	up	Vehicle vs TNO155_10_mgkg_48h	48h
NCI-H2122	MUC3A	x=10.06	x=2.06	x=0.49	x=4.22	x=2e-05	x=0.00122	yes	up	Vehicle vs TNO155_10_mgkg_48h	48h
NCI-H2122	NEGR1	x=72.62	x=-1.71	x=0.54	x=-3.19	x=0.00144	x=0.02797	yes	down	Vehicle vs TNO155_10_mgkg_48h	48h
NCI-H2122	PDZK1IP1	x=357.78	x=2.22	x=0.42	x=5.27	x=0	x=2e-05	yes	up	Vehicle vs TNO155_10_mgkg_48h	48h
NCI-H2122	PIK3IP1	x=49.82	x=1.34	x=0.3	x=4.55	x=1e-05	x=0.00036	yes	up	Vehicle vs TNO155_10_mgkg_48h	48h
NCI-H2122	PLA2G2F	x=19.41	x=2.31	x=0.43	x=5.41	x=0	x=1e-05	yes	up	Vehicle vs TNO155_10_mgkg_48h	48h
NCI-H2122	PLCE1	x=6.72	x=2.13	x=0.65	x=3.26	x=0.00112	x=0.02328	yes	up	Vehicle vs TNO155_10_mgkg_48h	48h
NCI-H2122	PLEKHG7	x=34.64	x=2.19	x=0.36	x=6.15	x=0	x=0	yes	up	Vehicle vs TNO155_10_mgkg_48h	48h
NCI-H2122	PTAFR	x=67.19	x=1.41	x=0.25	x=5.65	x=0	x=0	yes	up	Vehicle vs TNO155_10_mgkg_48h	48h
NCI-H2122	PTPRH	x=43.03	x=2.17	x=0.36	x=6	x=0	x=0	yes	up	Vehicle vs TNO155_10_mgkg_48h	48h
NCI-H2122	RFLNA	x=5.18	x=2.7	x=0.75	x=3.6	x=0.00031	x=0.00893	yes	up	Vehicle vs TNO155_10_mgkg_48h	48h
NCI-H2122	RND1	x=126.24	x=1.3	x=0.2	x=6.51	x=0	x=0	yes	up	Vehicle vs TNO155_10_mgkg_48h	48h
NCI-H2122	RPS10P2	x=6.61	x=1.83	x=0.59	x=3.12	x=0.0018	x=0.03273	yes	up	Vehicle vs TNO155_10_mgkg_48h	48h
NCI-H2122	S100A12	x=38.69	x=2.53	x=0.36	x=7.08	x=0	x=0	yes	up	Vehicle vs TNO155_10_mgkg_48h	48h
NCI-H2122	S100A7	x=14.44	x=1.75	x=0.56	x=3.13	x=0.00175	x=0.0321	yes	up	Vehicle vs TNO155_10_mgkg_48h	48h
NCI-H2122	SAA1	x=32.38	x=5.76	x=0.87	x=6.66	x=0	x=0	yes	up	Vehicle vs TNO155_10_mgkg_48h	48h
NCI-H2122	SAA2	x=26.55	x=6.3	x=0.85	x=7.38	x=0	x=0	yes	up	Vehicle vs TNO155_10_mgkg_48h	48h
NCI-H2122	SERPINB4	x=34.38	x=2.46	x=0.37	x=6.71	x=0	x=0	yes	up	Vehicle vs TNO155_10_mgkg_48h	48h
NCI-H2122	SLCO3A1	x=33.5	x=1.86	x=0.28	x=6.53	x=0	x=0	yes	up	Vehicle vs TNO155_10_mgkg_48h	48h
NCI-H2122	SMIM6	x=27.83	x=1.5	x=0.34	x=4.48	x=1e-05	x=0.00048	yes	up	Vehicle vs TNO155_10_mgkg_48h	48h
NCI-H2122	SNCAIP	x=26.49	x=1.53	x=0.33	x=4.62	x=0	x=0.00027	yes	up	Vehicle vs TNO155_10_mgkg_48h	48h
NCI-H2122	SNORD3A	x=28.51	x=1.72	x=0.31	x=5.56	x=0	x=0	yes	up	Vehicle vs TNO155_10_mgkg_48h	48h
NCI-H2122	SPNS2	x=826.85	x=1.77	x=0.4	x=4.43	x=1e-05	x=0.00056	yes	up	Vehicle vs TNO155_10_mgkg_48h	48h
NCI-H2122	SPRR1B	x=281.12	x=2.29	x=0.39	x=5.83	x=0	x=0	yes	up	Vehicle vs TNO155_10_mgkg_48h	48h
NCI-H2122	SPRR2A	x=189.88	x=2.99	x=0.64	x=4.7	x=0	x=0.00021	yes	up	Vehicle vs TNO155_10_mgkg_48h	48h
NCI-H2122	SPRR2D	x=17.91	x=2.03	x=0.44	x=4.62	x=0	x=0.00027	yes	up	Vehicle vs TNO155_10_mgkg_48h	48h
NCI-H2122	SPRR2E	x=6.2	x=2.85	x=0.73	x=3.93	x=8e-05	x=0.00336	yes	up	Vehicle vs TNO155_10_mgkg_48h	48h
NCI-H2122	SPRR3	x=37.59	x=1.8	x=0.35	x=5.14	x=0	x=3e-05	yes	up	Vehicle vs TNO155_10_mgkg_48h	48h
NCI-H2122	SRD5A3	x=862.24	x=1.38	x=0.18	x=7.78	x=0	x=0	yes	up	Vehicle vs TNO155_10_mgkg_48h	48h
NCI-H2122	STEAP4	x=426.52	x=1.45	x=0.36	x=4.03	x=6e-05	x=0.00241	yes	up	Vehicle vs TNO155_10_mgkg_48h	48h
NCI-H2122	SUSD2	x=6.3	x=-2.22	x=0.7	x=-3.15	x=0.00161	x=0.03024	yes	down	Vehicle vs TNO155_10_mgkg_48h	48h
NCI-H2122	TCAF2	x=9.69	x=1.58	x=0.47	x=3.35	x=0.00082	x=0.01813	yes	up	Vehicle vs TNO155_10_mgkg_48h	48h
NCI-H2122	TEKT1	x=4.46	x=2.5	x=0.84	x=2.99	x=0.00279	x=0.04577	yes	up	Vehicle vs TNO155_10_mgkg_48h	48h
NCI-H2122	TEX101	x=5.5	x=6.15	x=1.8	x=3.42	x=0.00062	x=0.01482	yes	up	Vehicle vs TNO155_10_mgkg_48h	48h
NCI-H2122	THSD7A	x=18.14	x=2.17	x=0.46	x=4.69	x=0	x=0.00021	yes	up	Vehicle vs TNO155_10_mgkg_48h	48h
NCI-H2122	TMC1	x=6.75	x=2.68	x=0.71	x=3.76	x=0.00017	x=0.00561	yes	up	Vehicle vs TNO155_10_mgkg_48h	48h
NCI-H2122	TMEM45A	x=108.1	x=1.3	x=0.18	x=7.09	x=0	x=0	yes	up	Vehicle vs TNO155_10_mgkg_48h	48h
NCI-H2122	TMPRSS11D	x=112.5	x=1.51	x=0.26	x=5.81	x=0	x=0	yes	up	Vehicle vs TNO155_10_mgkg_48h	48h
NCI-H2122	TMPRSS2	x=22.08	x=2.77	x=0.51	x=5.4	x=0	x=1e-05	yes	up	Vehicle vs TNO155_10_mgkg_48h	48h
NCI-H2122	TNIP3	x=342.27	x=1.48	x=0.21	x=7.03	x=0	x=0	yes	up	Vehicle vs TNO155_10_mgkg_48h	48h
NCI-H2122	TPM2	x=26.88	x=-1.67	x=0.32	x=-5.2	x=0	x=2e-05	yes	down	Vehicle vs TNO155_10_mgkg_48h	48h
NCI-H2122	TREM1	x=96.48	x=1.59	x=0.18	x=8.87	x=0	x=0	yes	up	Vehicle vs TNO155_10_mgkg_48h	48h
NCI-H2122	TRIM31	x=32.06	x=1.59	x=0.3	x=5.22	x=0	x=2e-05	yes	up	Vehicle vs TNO155_10_mgkg_48h	48h
NCI-H2122	TRPV3	x=31.77	x=1.46	x=0.35	x=4.13	x=4e-05	x=0.00167	yes	up	Vehicle vs TNO155_10_mgkg_48h	48h
NCI-H2122	UAP1L1	x=13.57	x=-1.46	x=0.46	x=-3.2	x=0.00137	x=0.02703	yes	down	Vehicle vs TNO155_10_mgkg_48h	48h
NCI-H2122	UGT2B11	x=15.31	x=-2.23	x=0.47	x=-4.69	x=0	x=0.00021	yes	down	Vehicle vs TNO155_10_mgkg_48h	48h
NCI-H2122	VNN1	x=93.87	x=2	x=0.32	x=6.27	x=0	x=0	yes	up	Vehicle vs TNO155_10_mgkg_48h	48h
NCI-H2122	VNN3	x=33.91	x=2.38	x=0.38	x=6.34	x=0	x=0	yes	up	Vehicle vs TNO155_10_mgkg_48h	48h
NCI-H2122	VSIG1	x=5.43	x=2.24	x=0.72	x=3.12	x=0.00182	x=0.03301	yes	up	Vehicle vs TNO155_10_mgkg_48h	48h
NCI-H2122	VSNL1	x=13.46	x=-2.07	x=0.56	x=-3.73	x=0.00019	x=0.00617	yes	down	Vehicle vs TNO155_10_mgkg_48h	48h
NCI-H2122	VSTM2L	x=6.44	x=3.87	x=0.82	x=4.74	x=0	x=0.00018	yes	up	Vehicle vs TNO155_10_mgkg_48h	48h
NCI-H2122	WDR97	x=40.91	x=-1.39	x=0.29	x=-4.71	x=0	x=2e-04	yes	down	Vehicle vs TNO155_10_mgkg_48h	48h
NCI-H2122	WFDC2	x=307.45	x=1.72	x=0.24	x=7.04	x=0	x=0	yes	up	Vehicle vs TNO155_10_mgkg_48h	48h
NCI-H2122	XDH	x=219.17	x=1.35	x=0.15	x=8.91	x=0	x=0	yes	up	Vehicle vs TNO155_10_mgkg_48h	48h
NCI-H2122	ABLIM2	x=12.55	x=1.72	x=0.51	x=3.4	x=0.00067	x=0.01007	yes	up	Vehicle vs Adagrasib_100_mgkg_4h	4h
NCI-H2122	ACE2	x=8.26	x=1.5	x=0.53	x=2.85	x=0.00433	x=0.04408	yes	up	Vehicle vs Adagrasib_100_mgkg_4h	4h
NCI-H2122	ACOX2	x=22.98	x=-4.98	x=0.69	x=-7.27	x=0	x=0	yes	down	Vehicle vs Adagrasib_100_mgkg_4h	4h
NCI-H2122	ADAM19	x=69.9	x=-1.68	x=0.22	x=-7.67	x=0	x=0	yes	down	Vehicle vs Adagrasib_100_mgkg_4h	4h
NCI-H2122	ADAM28	x=245.02	x=-1.38	x=0.18	x=-7.7	x=0	x=0	yes	down	Vehicle vs Adagrasib_100_mgkg_4h	4h
NCI-H2122	ADIRF	x=14.11	x=-1.62	x=0.48	x=-3.35	x=0.00081	x=0.01167	yes	down	Vehicle vs Adagrasib_100_mgkg_4h	4h
NCI-H2122	AKR1C4	x=12.25	x=2.45	x=0.46	x=5.38	x=0	x=0	yes	up	Vehicle vs Adagrasib_100_mgkg_4h	4h
NCI-H2122	ALDOC	x=70.31	x=-1.44	x=0.25	x=-5.76	x=0	x=0	yes	down	Vehicle vs Adagrasib_100_mgkg_4h	4h
NCI-H2122	ALOX5	x=11.6	x=1.59	x=0.42	x=3.8	x=0.00015	x=0.00286	yes	up	Vehicle vs Adagrasib_100_mgkg_4h	4h
NCI-H2122	AMN	x=67.38	x=1.61	x=0.23	x=6.9	x=0	x=0	yes	up	Vehicle vs Adagrasib_100_mgkg_4h	4h
NCI-H2122	ANGPTL4	x=56.06	x=-3.13	x=0.65	x=-4.78	x=0	x=6e-05	yes	down	Vehicle vs Adagrasib_100_mgkg_4h	4h
NCI-H2122	ANKRD37	x=175.24	x=-1.95	x=0.26	x=-7.41	x=0	x=0	yes	down	Vehicle vs Adagrasib_100_mgkg_4h	4h
NCI-H2122	ANTXR2	x=74.14	x=-1.4	x=0.23	x=-6.03	x=0	x=0	yes	down	Vehicle vs Adagrasib_100_mgkg_4h	4h
NCI-H2122	ANXA6	x=614.47	x=1.93	x=0.22	x=8.59	x=0	x=0	yes	up	Vehicle vs Adagrasib_100_mgkg_4h	4h
NCI-H2122	AOC1	x=47.91	x=2.05	x=0.24	x=8.41	x=0	x=0	yes	up	Vehicle vs Adagrasib_100_mgkg_4h	4h
NCI-H2122	ARL4D	x=159.14	x=-1.36	x=0.25	x=-5.54	x=0	x=0	yes	down	Vehicle vs Adagrasib_100_mgkg_4h	4h
NCI-H2122	ARMCX2	x=10.66	x=-1.65	x=0.49	x=-3.36	x=0.00078	x=0.01126	yes	down	Vehicle vs Adagrasib_100_mgkg_4h	4h
NCI-H2122	ARSE	x=10.39	x=1.47	x=0.5	x=2.92	x=0.00346	x=0.03693	yes	up	Vehicle vs Adagrasib_100_mgkg_4h	4h
NCI-H2122	ASPG	x=24.65	x=1.57	x=0.3	x=5.15	x=0	x=1e-05	yes	up	Vehicle vs Adagrasib_100_mgkg_4h	4h
NCI-H2122	ATP10B	x=246.47	x=1.51	x=0.22	x=6.74	x=0	x=0	yes	up	Vehicle vs Adagrasib_100_mgkg_4h	4h
NCI-H2122	ATP6V1B1	x=7.96	x=2.01	x=0.69	x=2.93	x=0.00342	x=0.03652	yes	up	Vehicle vs Adagrasib_100_mgkg_4h	4h
NCI-H2122	ATP6V1C2	x=30.1	x=2.39	x=0.33	x=7.26	x=0	x=0	yes	up	Vehicle vs Adagrasib_100_mgkg_4h	4h
NCI-H2122	AXDND1	x=4.45	x=2.59	x=0.75	x=3.46	x=0.00054	x=0.00846	yes	up	Vehicle vs Adagrasib_100_mgkg_4h	4h
NCI-H2122	AZGP1	x=77.5	x=-1.87	x=0.3	x=-6.24	x=0	x=0	yes	down	Vehicle vs Adagrasib_100_mgkg_4h	4h
NCI-H2122	BAIAP3	x=26.52	x=-1.71	x=0.35	x=-4.81	x=0	x=5e-05	yes	down	Vehicle vs Adagrasib_100_mgkg_4h	4h
NCI-H2122	BCAS1	x=910.62	x=1.59	x=0.15	x=10.77	x=0	x=0	yes	up	Vehicle vs Adagrasib_100_mgkg_4h	4h
NCI-H2122	BDKRB2	x=496.22	x=1.59	x=0.21	x=7.41	x=0	x=0	yes	up	Vehicle vs Adagrasib_100_mgkg_4h	4h
NCI-H2122	BMP3	x=14.52	x=1.93	x=0.46	x=4.2	x=3e-05	x=0.00065	yes	up	Vehicle vs Adagrasib_100_mgkg_4h	4h
NCI-H2122	BPIFA2	x=122.05	x=-1.91	x=0.26	x=-7.32	x=0	x=0	yes	down	Vehicle vs Adagrasib_100_mgkg_4h	4h
NCI-H2122	C10orf10	x=18.47	x=2.17	x=0.49	x=4.44	x=1e-05	x=0.00026	yes	up	Vehicle vs Adagrasib_100_mgkg_4h	4h
NCI-H2122	C10orf95	x=9.27	x=1.4	x=0.46	x=3.07	x=0.00215	x=0.02564	yes	up	Vehicle vs Adagrasib_100_mgkg_4h	4h
NCI-H2122	C11orf96	x=6.59	x=-2.78	x=0.77	x=-3.62	x=0.00029	x=0.0051	yes	down	Vehicle vs Adagrasib_100_mgkg_4h	4h
NCI-H2122	C15orf48	x=829.67	x=1.34	x=0.47	x=2.84	x=0.00452	x=0.04575	yes	up	Vehicle vs Adagrasib_100_mgkg_4h	4h
NCI-H2122	C2orf54	x=42.81	x=2.27	x=0.28	x=8.09	x=0	x=0	yes	up	Vehicle vs Adagrasib_100_mgkg_4h	4h
NCI-H2122	C4BPB	x=7.54	x=2.36	x=0.65	x=3.61	x=0.00031	x=0.00527	yes	up	Vehicle vs Adagrasib_100_mgkg_4h	4h
NCI-H2122	C4orf19	x=11.99	x=2.23	x=0.58	x=3.86	x=0.00011	x=0.00228	yes	up	Vehicle vs Adagrasib_100_mgkg_4h	4h
NCI-H2122	C5orf46	x=28.99	x=1.52	x=0.34	x=4.45	x=1e-05	x=0.00026	yes	up	Vehicle vs Adagrasib_100_mgkg_4h	4h
NCI-H2122	C6orf223	x=8.15	x=-2.64	x=0.71	x=-3.7	x=0.00021	x=0.0039	yes	down	Vehicle vs Adagrasib_100_mgkg_4h	4h
NCI-H2122	CA9	x=288.26	x=-1.54	x=0.26	x=-5.81	x=0	x=0	yes	down	Vehicle vs Adagrasib_100_mgkg_4h	4h
NCI-H2122	CAPN14	x=10.35	x=2.46	x=0.56	x=4.38	x=1e-05	x=0.00033	yes	up	Vehicle vs Adagrasib_100_mgkg_4h	4h
NCI-H2122	CAPN5	x=110.18	x=1.53	x=0.18	x=8.31	x=0	x=0	yes	up	Vehicle vs Adagrasib_100_mgkg_4h	4h
NCI-H2122	CAPN9	x=95.48	x=2.61	x=0.22	x=12.06	x=0	x=0	yes	up	Vehicle vs Adagrasib_100_mgkg_4h	4h
NCI-H2122	CASC11	x=53.18	x=1.94	x=0.25	x=7.67	x=0	x=0	yes	up	Vehicle vs Adagrasib_100_mgkg_4h	4h
NCI-H2122	CCAT1	x=4.93	x=-2.71	x=0.93	x=-2.92	x=0.00347	x=0.03694	yes	down	Vehicle vs Adagrasib_100_mgkg_4h	4h
NCI-H2122	CCDC160	x=32.92	x=-1.71	x=0.29	x=-5.9	x=0	x=0	yes	down	Vehicle vs Adagrasib_100_mgkg_4h	4h
NCI-H2122	CCL20	x=28.54	x=-1.63	x=0.41	x=-4.01	x=6e-05	x=0.00133	yes	down	Vehicle vs Adagrasib_100_mgkg_4h	4h
NCI-H2122	CD24	x=926.32	x=1.37	x=0.1	x=13.8	x=0	x=0	yes	up	Vehicle vs Adagrasib_100_mgkg_4h	4h
NCI-H2122	CEACAM1	x=42.7	x=-1.43	x=0.26	x=-5.48	x=0	x=0	yes	down	Vehicle vs Adagrasib_100_mgkg_4h	4h
NCI-H2122	CELF4	x=22.05	x=-1.95	x=0.41	x=-4.79	x=0	x=6e-05	yes	down	Vehicle vs Adagrasib_100_mgkg_4h	4h
NCI-H2122	CEMIP	x=20.8	x=-1.41	x=0.47	x=-2.98	x=0.00288	x=0.03208	yes	down	Vehicle vs Adagrasib_100_mgkg_4h	4h
NCI-H2122	CFAP47	x=2.38	x=-4.51	x=1.36	x=-3.31	x=0.00094	x=0.01313	yes	down	Vehicle vs Adagrasib_100_mgkg_4h	4h
NCI-H2122	CGA	x=8.58	x=3.72	x=0.74	x=5.06	x=0	x=2e-05	yes	up	Vehicle vs Adagrasib_100_mgkg_4h	4h
NCI-H2122	CHST2	x=7.78	x=-3.03	x=0.7	x=-4.32	x=2e-05	x=0.00043	yes	down	Vehicle vs Adagrasib_100_mgkg_4h	4h
NCI-H2122	CKB	x=282.47	x=1.94	x=0.18	x=10.58	x=0	x=0	yes	up	Vehicle vs Adagrasib_100_mgkg_4h	4h
NCI-H2122	CLCA2	x=31.45	x=-1.75	x=0.4	x=-4.43	x=1e-05	x=0.00028	yes	down	Vehicle vs Adagrasib_100_mgkg_4h	4h
NCI-H2122	CLDN10	x=7.82	x=-2.29	x=0.64	x=-3.58	x=0.00034	x=0.00579	yes	down	Vehicle vs Adagrasib_100_mgkg_4h	4h
NCI-H2122	CLDN10-AS1	x=26.05	x=-1.92	x=0.37	x=-5.2	x=0	x=1e-05	yes	down	Vehicle vs Adagrasib_100_mgkg_4h	4h
NCI-H2122	CLIC5	x=6.13	x=4.03	x=0.87	x=4.64	x=0	x=0.00012	yes	up	Vehicle vs Adagrasib_100_mgkg_4h	4h
NCI-H2122	CMAHP	x=3.5	x=4.19	x=1.11	x=3.79	x=0.00015	x=0.00292	yes	up	Vehicle vs Adagrasib_100_mgkg_4h	4h
NCI-H2122	CMTM3	x=13.23	x=-1.8	x=0.48	x=-3.76	x=0.00017	x=0.00326	yes	down	Vehicle vs Adagrasib_100_mgkg_4h	4h
NCI-H2122	COL4A4	x=269.6	x=1.37	x=0.12	x=11.49	x=0	x=0	yes	up	Vehicle vs Adagrasib_100_mgkg_4h	4h
NCI-H2122	COX6B2	x=14.48	x=1.49	x=0.43	x=3.49	x=0.00047	x=0.00765	yes	up	Vehicle vs Adagrasib_100_mgkg_4h	4h
NCI-H2122	CPM	x=258.04	x=1.36	x=0.22	x=6.05	x=0	x=0	yes	up	Vehicle vs Adagrasib_100_mgkg_4h	4h
NCI-H2122	CRLF1	x=4.29	x=-4.6	x=1.22	x=-3.78	x=0.00016	x=0.00305	yes	down	Vehicle vs Adagrasib_100_mgkg_4h	4h
NCI-H2122	CSF3	x=2.22	x=-3.63	x=1.23	x=-2.94	x=0.00328	x=0.03532	yes	down	Vehicle vs Adagrasib_100_mgkg_4h	4h
NCI-H2122	CST7	x=6.51	x=2.5	x=0.61	x=4.09	x=4e-05	x=0.00099	yes	up	Vehicle vs Adagrasib_100_mgkg_4h	4h
NCI-H2122	CXCL14	x=638.66	x=1.49	x=0.23	x=6.42	x=0	x=0	yes	up	Vehicle vs Adagrasib_100_mgkg_4h	4h
NCI-H2122	CXCL8	x=305.22	x=-1.67	x=0.4	x=-4.19	x=3e-05	x=0.00069	yes	down	Vehicle vs Adagrasib_100_mgkg_4h	4h
NCI-H2122	CXCR4	x=8.41	x=-4.84	x=1.13	x=-4.28	x=2e-05	x=0.00049	yes	down	Vehicle vs Adagrasib_100_mgkg_4h	4h
NCI-H2122	CYP24A1	x=877.63	x=-1.69	x=0.19	x=-8.83	x=0	x=0	yes	down	Vehicle vs Adagrasib_100_mgkg_4h	4h
NCI-H2122	CYP26B1	x=29.06	x=-1.67	x=0.32	x=-5.2	x=0	x=1e-05	yes	down	Vehicle vs Adagrasib_100_mgkg_4h	4h
NCI-H2122	CYP27C1	x=8	x=-2.68	x=0.69	x=-3.88	x=1e-04	x=0.00214	yes	down	Vehicle vs Adagrasib_100_mgkg_4h	4h
NCI-H2122	CYP2C9	x=4.21	x=2.51	x=0.84	x=2.98	x=0.00284	x=0.03175	yes	up	Vehicle vs Adagrasib_100_mgkg_4h	4h
NCI-H2122	DAB2	x=156.89	x=1.37	x=0.22	x=6.1	x=0	x=0	yes	up	Vehicle vs Adagrasib_100_mgkg_4h	4h
NCI-H2122	DDC	x=36.95	x=1.36	x=0.36	x=3.76	x=0.00017	x=0.00322	yes	up	Vehicle vs Adagrasib_100_mgkg_4h	4h
NCI-H2122	DHRS9	x=75.39	x=-1.77	x=0.25	x=-6.97	x=0	x=0	yes	down	Vehicle vs Adagrasib_100_mgkg_4h	4h
NCI-H2122	DMBT1	x=252.39	x=-1.9	x=0.27	x=-7.11	x=0	x=0	yes	down	Vehicle vs Adagrasib_100_mgkg_4h	4h
NCI-H2122	DNAH2	x=37.17	x=-1.5	x=0.26	x=-5.67	x=0	x=0	yes	down	Vehicle vs Adagrasib_100_mgkg_4h	4h
NCI-H2122	DNASE1	x=183.82	x=-1.3	x=0.2	x=-6.5	x=0	x=0	yes	down	Vehicle vs Adagrasib_100_mgkg_4h	4h
NCI-H2122	DPCR1	x=49.8	x=4.4	x=0.43	x=10.33	x=0	x=0	yes	up	Vehicle vs Adagrasib_100_mgkg_4h	4h
NCI-H2122	DUSP5	x=163.58	x=-1.55	x=0.28	x=-5.57	x=0	x=0	yes	down	Vehicle vs Adagrasib_100_mgkg_4h	4h
NCI-H2122	DUSP6	x=415.42	x=-3.98	x=0.21	x=-19.21	x=0	x=0	yes	down	Vehicle vs Adagrasib_100_mgkg_4h	4h
NCI-H2122	DUSP8	x=156.25	x=1.37	x=0.22	x=6.39	x=0	x=0	yes	up	Vehicle vs Adagrasib_100_mgkg_4h	4h
NCI-H2122	DUSP9	x=19.45	x=-1.77	x=0.38	x=-4.66	x=0	x=1e-04	yes	down	Vehicle vs Adagrasib_100_mgkg_4h	4h
NCI-H2122	DZIP1	x=15.97	x=-1.86	x=0.41	x=-4.57	x=0	x=0.00015	yes	down	Vehicle vs Adagrasib_100_mgkg_4h	4h
NCI-H2122	EFCAB1	x=2.4	x=-3.72	x=1.23	x=-3.02	x=0.00257	x=0.02932	yes	down	Vehicle vs Adagrasib_100_mgkg_4h	4h
NCI-H2122	EGLN3	x=823.9	x=-1.33	x=0.25	x=-5.35	x=0	x=0	yes	down	Vehicle vs Adagrasib_100_mgkg_4h	4h
NCI-H2122	EGR1	x=126.91	x=-1.69	x=0.44	x=-3.85	x=0.00012	x=0.00242	yes	down	Vehicle vs Adagrasib_100_mgkg_4h	4h
NCI-H2122	ELMO1	x=9.04	x=1.54	x=0.54	x=2.83	x=0.00469	x=0.04699	yes	up	Vehicle vs Adagrasib_100_mgkg_4h	4h
NCI-H2122	ENO2	x=61.18	x=-1.48	x=0.24	x=-6.17	x=0	x=0	yes	down	Vehicle vs Adagrasib_100_mgkg_4h	4h
NCI-H2122	EPHB1	x=7.86	x=-1.64	x=0.56	x=-2.94	x=0.00333	x=0.03568	yes	down	Vehicle vs Adagrasib_100_mgkg_4h	4h
NCI-H2122	EPS8L3	x=207.29	x=1.7	x=0.29	x=5.89	x=0	x=0	yes	up	Vehicle vs Adagrasib_100_mgkg_4h	4h
NCI-H2122	ERRFI1	x=977.38	x=-1.67	x=0.56	x=-2.98	x=0.00288	x=0.03208	yes	down	Vehicle vs Adagrasib_100_mgkg_4h	4h
NCI-H2122	ETV1	x=86.84	x=-3.99	x=0.29	x=-13.82	x=0	x=0	yes	down	Vehicle vs Adagrasib_100_mgkg_4h	4h
NCI-H2122	ETV4	x=50.97	x=-5.67	x=0.6	x=-9.46	x=0	x=0	yes	down	Vehicle vs Adagrasib_100_mgkg_4h	4h
NCI-H2122	ETV5	x=38.74	x=-4.9	x=0.54	x=-9.14	x=0	x=0	yes	down	Vehicle vs Adagrasib_100_mgkg_4h	4h
NCI-H2122	EVI2B	x=6.63	x=-3.09	x=0.76	x=-4.06	x=5e-05	x=0.00112	yes	down	Vehicle vs Adagrasib_100_mgkg_4h	4h
NCI-H2122	F5	x=47.96	x=2.34	x=0.38	x=6.17	x=0	x=0	yes	up	Vehicle vs Adagrasib_100_mgkg_4h	4h
NCI-H2122	FADS2	x=67.32	x=-1.77	x=0.24	x=-7.53	x=0	x=0	yes	down	Vehicle vs Adagrasib_100_mgkg_4h	4h
NCI-H2122	FAIM2	x=1.93	x=-4.19	x=1.39	x=-3.02	x=0.00252	x=0.02892	yes	down	Vehicle vs Adagrasib_100_mgkg_4h	4h
NCI-H2122	FAM129A	x=40.36	x=-1.6	x=0.29	x=-5.51	x=0	x=0	yes	down	Vehicle vs Adagrasib_100_mgkg_4h	4h
NCI-H2122	FAM189A2	x=11.28	x=1.65	x=0.49	x=3.34	x=0.00085	x=0.01201	yes	up	Vehicle vs Adagrasib_100_mgkg_4h	4h
NCI-H2122	FAM20A	x=5.59	x=2.05	x=0.61	x=3.37	x=0.00075	x=0.01092	yes	up	Vehicle vs Adagrasib_100_mgkg_4h	4h
NCI-H2122	FAM212A	x=2.56	x=-4.62	x=1.36	x=-3.4	x=0.00068	x=0.01019	yes	down	Vehicle vs Adagrasib_100_mgkg_4h	4h
NCI-H2122	FAM86EP	x=8.88	x=1.37	x=0.46	x=2.96	x=0.00309	x=0.03372	yes	up	Vehicle vs Adagrasib_100_mgkg_4h	4h
NCI-H2122	FAXDC2	x=20.94	x=-1.36	x=0.4	x=-3.4	x=0.00068	x=0.01018	yes	down	Vehicle vs Adagrasib_100_mgkg_4h	4h
NCI-H2122	FER1L6	x=8.18	x=2.65	x=0.81	x=3.28	x=0.00105	x=0.01435	yes	up	Vehicle vs Adagrasib_100_mgkg_4h	4h
NCI-H2122	FGB	x=918.15	x=1.35	x=0.2	x=6.85	x=0	x=0	yes	up	Vehicle vs Adagrasib_100_mgkg_4h	4h
NCI-H2122	FLRT3	x=70.37	x=-1.49	x=0.24	x=-6.33	x=0	x=0	yes	down	Vehicle vs Adagrasib_100_mgkg_4h	4h
NCI-H2122	FLVCR2	x=20.06	x=2.87	x=0.42	x=6.88	x=0	x=0	yes	up	Vehicle vs Adagrasib_100_mgkg_4h	4h
NCI-H2122	FN1	x=192.54	x=-1.5	x=0.3	x=-4.94	x=0	x=3e-05	yes	down	Vehicle vs Adagrasib_100_mgkg_4h	4h
NCI-H2122	FOXA2	x=21.43	x=2.72	x=0.43	x=6.27	x=0	x=0	yes	up	Vehicle vs Adagrasib_100_mgkg_4h	4h
NCI-H2122	FOXJ1	x=52.85	x=-2.05	x=0.42	x=-4.95	x=0	x=3e-05	yes	down	Vehicle vs Adagrasib_100_mgkg_4h	4h
NCI-H2122	FRY	x=61.65	x=-1.58	x=0.22	x=-7.18	x=0	x=0	yes	down	Vehicle vs Adagrasib_100_mgkg_4h	4h
NCI-H2122	FSTL3	x=162.34	x=1.33	x=0.14	x=9.56	x=0	x=0	yes	up	Vehicle vs Adagrasib_100_mgkg_4h	4h
NCI-H2122	FYN	x=6.35	x=-2.73	x=0.78	x=-3.49	x=0.00049	x=0.00779	yes	down	Vehicle vs Adagrasib_100_mgkg_4h	4h
NCI-H2122	GAMT	x=12.69	x=-1.87	x=0.44	x=-4.26	x=2e-05	x=0.00053	yes	down	Vehicle vs Adagrasib_100_mgkg_4h	4h
NCI-H2122	GCHFR	x=50.38	x=-1.4	x=0.26	x=-5.3	x=0	x=1e-05	yes	down	Vehicle vs Adagrasib_100_mgkg_4h	4h
NCI-H2122	GGT5	x=4.59	x=-4.69	x=1.14	x=-4.13	x=4e-05	x=0.00087	yes	down	Vehicle vs Adagrasib_100_mgkg_4h	4h
NCI-H2122	GJB1	x=9.02	x=2.06	x=0.64	x=3.23	x=0.00122	x=0.01623	yes	up	Vehicle vs Adagrasib_100_mgkg_4h	4h
NCI-H2122	GJC2	x=7	x=-2.44	x=0.69	x=-3.56	x=0.00038	x=0.00635	yes	down	Vehicle vs Adagrasib_100_mgkg_4h	4h
NCI-H2122	GLDN	x=9.47	x=-1.56	x=0.48	x=-3.26	x=0.0011	x=0.0149	yes	down	Vehicle vs Adagrasib_100_mgkg_4h	4h
NCI-H2122	GLI3	x=7.12	x=-2.47	x=0.65	x=-3.77	x=0.00016	x=0.00312	yes	down	Vehicle vs Adagrasib_100_mgkg_4h	4h
NCI-H2122	GNG4	x=107.34	x=-1.35	x=0.19	x=-7.1	x=0	x=0	yes	down	Vehicle vs Adagrasib_100_mgkg_4h	4h
NCI-H2122	GPR146	x=3.56	x=-4.32	x=1.18	x=-3.65	x=0.00026	x=0.00457	yes	down	Vehicle vs Adagrasib_100_mgkg_4h	4h
NCI-H2122	H19	x=2.93	x=-4.07	x=1.27	x=-3.21	x=0.00133	x=0.01736	yes	down	Vehicle vs Adagrasib_100_mgkg_4h	4h
NCI-H2122	HAL	x=101.53	x=-1.49	x=0.18	x=-8.14	x=0	x=0	yes	down	Vehicle vs Adagrasib_100_mgkg_4h	4h
NCI-H2122	HEY1	x=383.51	x=-2.94	x=0.18	x=-16.48	x=0	x=0	yes	down	Vehicle vs Adagrasib_100_mgkg_4h	4h
NCI-H2122	HHLA2	x=7.85	x=2.79	x=0.76	x=3.68	x=0.00023	x=0.00419	yes	up	Vehicle vs Adagrasib_100_mgkg_4h	4h
NCI-H2122	HIF1A-AS2	x=13.04	x=-1.9	x=0.51	x=-3.71	x=0.00021	x=0.00378	yes	down	Vehicle vs Adagrasib_100_mgkg_4h	4h
NCI-H2122	HMOX1	x=217.31	x=1.72	x=0.2	x=8.74	x=0	x=0	yes	up	Vehicle vs Adagrasib_100_mgkg_4h	4h
NCI-H2122	HNF1A-AS1	x=12.26	x=3.24	x=0.61	x=5.36	x=0	x=0	yes	up	Vehicle vs Adagrasib_100_mgkg_4h	4h
NCI-H2122	HNF4A	x=9.88	x=3.34	x=0.59	x=5.66	x=0	x=0	yes	up	Vehicle vs Adagrasib_100_mgkg_4h	4h
NCI-H2122	HOPX	x=8.13	x=3.21	x=0.64	x=5.05	x=0	x=2e-05	yes	up	Vehicle vs Adagrasib_100_mgkg_4h	4h
NCI-H2122	HOXA-AS3	x=10.91	x=-1.82	x=0.54	x=-3.37	x=0.00075	x=0.01094	yes	down	Vehicle vs Adagrasib_100_mgkg_4h	4h
NCI-H2122	HSPA6	x=49.61	x=-3.03	x=0.36	x=-8.43	x=0	x=0	yes	down	Vehicle vs Adagrasib_100_mgkg_4h	4h
NCI-H2122	HSPB8	x=137.76	x=1.52	x=0.23	x=6.58	x=0	x=0	yes	up	Vehicle vs Adagrasib_100_mgkg_4h	4h
NCI-H2122	HTR3A	x=9.36	x=1.66	x=0.49	x=3.38	x=0.00072	x=0.01062	yes	up	Vehicle vs Adagrasib_100_mgkg_4h	4h
NCI-H2122	IDI2-AS1	x=5.64	x=2.05	x=0.64	x=3.18	x=0.00146	x=0.01885	yes	up	Vehicle vs Adagrasib_100_mgkg_4h	4h
NCI-H2122	IGFBP4	x=172.17	x=-1.37	x=0.2	x=-6.82	x=0	x=0	yes	down	Vehicle vs Adagrasib_100_mgkg_4h	4h
NCI-H2122	IGFBP5	x=90.43	x=-2.63	x=0.26	x=-10.05	x=0	x=0	yes	down	Vehicle vs Adagrasib_100_mgkg_4h	4h
NCI-H2122	IGFL2	x=13.16	x=-2.22	x=0.49	x=-4.48	x=1e-05	x=0.00023	yes	down	Vehicle vs Adagrasib_100_mgkg_4h	4h
NCI-H2122	IGFL4	x=19.38	x=-1.44	x=0.34	x=-4.25	x=2e-05	x=0.00055	yes	down	Vehicle vs Adagrasib_100_mgkg_4h	4h
NCI-H2122	IL17C	x=4.74	x=-3.99	x=1.12	x=-3.56	x=0.00037	x=0.0063	yes	down	Vehicle vs Adagrasib_100_mgkg_4h	4h
NCI-H2122	IL1A	x=455.57	x=-1.46	x=0.38	x=-3.84	x=0.00012	x=0.00248	yes	down	Vehicle vs Adagrasib_100_mgkg_4h	4h
NCI-H2122	IL1B	x=75.68	x=-1.37	x=0.37	x=-3.68	x=0.00023	x=0.00415	yes	down	Vehicle vs Adagrasib_100_mgkg_4h	4h
NCI-H2122	IL6	x=14.28	x=1.36	x=0.4	x=3.38	x=0.00072	x=0.0106	yes	up	Vehicle vs Adagrasib_100_mgkg_4h	4h
NCI-H2122	INHBB	x=18.89	x=2.84	x=0.5	x=5.67	x=0	x=0	yes	up	Vehicle vs Adagrasib_100_mgkg_4h	4h
NCI-H2122	IPCEF1	x=15.54	x=-1.41	x=0.46	x=-3.04	x=0.00233	x=0.02712	yes	down	Vehicle vs Adagrasib_100_mgkg_4h	4h
NCI-H2122	IRX3	x=125.55	x=-1.9	x=0.22	x=-8.78	x=0	x=0	yes	down	Vehicle vs Adagrasib_100_mgkg_4h	4h
NCI-H2122	ITGA5	x=71.51	x=-1.35	x=0.22	x=-6.15	x=0	x=0	yes	down	Vehicle vs Adagrasib_100_mgkg_4h	4h
NCI-H2122	IZUMO4	x=10.96	x=-1.5	x=0.52	x=-2.88	x=0.00398	x=0.04118	yes	down	Vehicle vs Adagrasib_100_mgkg_4h	4h
NCI-H2122	KCNJ12	x=18.68	x=-1.66	x=0.38	x=-4.37	x=1e-05	x=0.00035	yes	down	Vehicle vs Adagrasib_100_mgkg_4h	4h
NCI-H2122	KCNJ6	x=6.62	x=-3.94	x=1.09	x=-3.63	x=0.00028	x=0.00493	yes	down	Vehicle vs Adagrasib_100_mgkg_4h	4h
NCI-H2122	KCP	x=30.72	x=1.83	x=0.29	x=6.33	x=0	x=0	yes	up	Vehicle vs Adagrasib_100_mgkg_4h	4h
NCI-H2122	KIAA1324	x=48.6	x=-1.35	x=0.3	x=-4.48	x=1e-05	x=0.00022	yes	down	Vehicle vs Adagrasib_100_mgkg_4h	4h
NCI-H2122	KIT	x=28.91	x=1.58	x=0.29	x=5.36	x=0	x=0	yes	up	Vehicle vs Adagrasib_100_mgkg_4h	4h
NCI-H2122	KLF2	x=269.22	x=1.67	x=0.22	x=7.72	x=0	x=0	yes	up	Vehicle vs Adagrasib_100_mgkg_4h	4h
NCI-H2122	KLK11	x=325.87	x=-1.59	x=0.26	x=-6.08	x=0	x=0	yes	down	Vehicle vs Adagrasib_100_mgkg_4h	4h
NCI-H2122	KLK12	x=10.45	x=-3.06	x=0.74	x=-4.13	x=4e-05	x=0.00086	yes	down	Vehicle vs Adagrasib_100_mgkg_4h	4h
NCI-H2122	KLK13	x=15.77	x=-2.61	x=0.5	x=-5.21	x=0	x=1e-05	yes	down	Vehicle vs Adagrasib_100_mgkg_4h	4h
NCI-H2122	KLK6	x=83.31	x=1.58	x=0.23	x=6.8	x=0	x=0	yes	up	Vehicle vs Adagrasib_100_mgkg_4h	4h
NCI-H2122	KRT4	x=22.88	x=-1.77	x=0.36	x=-4.94	x=0	x=3e-05	yes	down	Vehicle vs Adagrasib_100_mgkg_4h	4h
NCI-H2122	KRTAP5-AS1	x=45.97	x=1.38	x=0.35	x=3.96	x=7e-05	x=0.00161	yes	up	Vehicle vs Adagrasib_100_mgkg_4h	4h
NCI-H2122	LBP	x=7.48	x=2.9	x=0.68	x=4.29	x=2e-05	x=0.00047	yes	up	Vehicle vs Adagrasib_100_mgkg_4h	4h
NCI-H2122	LEKR1	x=11.07	x=-1.43	x=0.48	x=-3	x=0.00268	x=0.03031	yes	down	Vehicle vs Adagrasib_100_mgkg_4h	4h
NCI-H2122	LGR6	x=41.7	x=-1.43	x=0.38	x=-3.79	x=0.00015	x=0.00295	yes	down	Vehicle vs Adagrasib_100_mgkg_4h	4h
NCI-H2122	LINC00323	x=14.91	x=1.62	x=0.37	x=4.38	x=1e-05	x=0.00034	yes	up	Vehicle vs Adagrasib_100_mgkg_4h	4h
NCI-H2122	LINC00659	x=6	x=-2.15	x=0.66	x=-3.28	x=0.00102	x=0.01406	yes	down	Vehicle vs Adagrasib_100_mgkg_4h	4h
NCI-H2122	LINC00707	x=68.04	x=2.11	x=0.22	x=9.53	x=0	x=0	yes	up	Vehicle vs Adagrasib_100_mgkg_4h	4h
NCI-H2122	LINC01133	x=9.63	x=2.85	x=0.58	x=4.89	x=0	x=4e-05	yes	up	Vehicle vs Adagrasib_100_mgkg_4h	4h
NCI-H2122	LOXL2	x=32.09	x=-1.46	x=0.34	x=-4.28	x=2e-05	x=0.00049	yes	down	Vehicle vs Adagrasib_100_mgkg_4h	4h
NCI-H2122	LPAR6	x=4.65	x=-2.59	x=0.86	x=-3.01	x=0.00265	x=0.03002	yes	down	Vehicle vs Adagrasib_100_mgkg_4h	4h
NCI-H2122	LRRC56	x=3.52	x=-3.53	x=1.19	x=-2.97	x=0.00302	x=0.03326	yes	down	Vehicle vs Adagrasib_100_mgkg_4h	4h
NCI-H2122	MAF	x=25.26	x=-2.58	x=0.48	x=-5.34	x=0	x=0	yes	down	Vehicle vs Adagrasib_100_mgkg_4h	4h
NCI-H2122	MAP3K19	x=2.37	x=-4.53	x=1.39	x=-3.26	x=0.00112	x=0.01516	yes	down	Vehicle vs Adagrasib_100_mgkg_4h	4h
NCI-H2122	MAST4-IT1	x=3.82	x=2.34	x=0.81	x=2.89	x=0.00388	x=0.04032	yes	up	Vehicle vs Adagrasib_100_mgkg_4h	4h
NCI-H2122	MCTP1	x=150.38	x=-1.81	x=0.16	x=-11.39	x=0	x=0	yes	down	Vehicle vs Adagrasib_100_mgkg_4h	4h
NCI-H2122	MDK	x=200.09	x=-1.75	x=0.19	x=-9.04	x=0	x=0	yes	down	Vehicle vs Adagrasib_100_mgkg_4h	4h
NCI-H2122	MKRN9P	x=4.67	x=5.87	x=1.08	x=5.45	x=0	x=0	yes	up	Vehicle vs Adagrasib_100_mgkg_4h	4h
NCI-H2122	MMP10	x=19.15	x=-1.86	x=0.39	x=-4.8	x=0	x=6e-05	yes	down	Vehicle vs Adagrasib_100_mgkg_4h	4h
NCI-H2122	MMP24	x=3.05	x=4.63	x=1.27	x=3.66	x=0.00025	x=0.00449	yes	up	Vehicle vs Adagrasib_100_mgkg_4h	4h
NCI-H2122	MMP7	x=11.22	x=2.83	x=0.57	x=5	x=0	x=2e-05	yes	up	Vehicle vs Adagrasib_100_mgkg_4h	4h
NCI-H2122	MSMB	x=60.4	x=2.16	x=0.27	x=8	x=0	x=0	yes	up	Vehicle vs Adagrasib_100_mgkg_4h	4h
NCI-H2122	MTMR7	x=20.97	x=2.32	x=0.35	x=6.65	x=0	x=0	yes	up	Vehicle vs Adagrasib_100_mgkg_4h	4h
NCI-H2122	MUC13	x=781.62	x=1.6	x=0.37	x=4.28	x=2e-05	x=0.00049	yes	up	Vehicle vs Adagrasib_100_mgkg_4h	4h
NCI-H2122	MUC15	x=89.42	x=1.5	x=0.23	x=6.62	x=0	x=0	yes	up	Vehicle vs Adagrasib_100_mgkg_4h	4h
NCI-H2122	MUC4	x=1407.28	x=1.48	x=0.17	x=8.92	x=0	x=0	yes	up	Vehicle vs Adagrasib_100_mgkg_4h	4h
NCI-H2122	MUCL1	x=264.24	x=-2.05	x=0.43	x=-4.77	x=0	x=6e-05	yes	down	Vehicle vs Adagrasib_100_mgkg_4h	4h
NCI-H2122	MX2	x=18.95	x=1.3	x=0.34	x=3.86	x=0.00012	x=0.00236	yes	up	Vehicle vs Adagrasib_100_mgkg_4h	4h
NCI-H2122	MYCN	x=55.6	x=-2.3	x=0.25	x=-9.07	x=0	x=0	yes	down	Vehicle vs Adagrasib_100_mgkg_4h	4h
NCI-H2122	MYEOV	x=189.04	x=-1.69	x=0.23	x=-7.31	x=0	x=0	yes	down	Vehicle vs Adagrasib_100_mgkg_4h	4h
NCI-H2122	MYL9	x=57.1	x=2.22	x=0.3	x=7.34	x=0	x=0	yes	up	Vehicle vs Adagrasib_100_mgkg_4h	4h
NCI-H2122	MYO15B	x=52.75	x=1.51	x=0.26	x=5.87	x=0	x=0	yes	up	Vehicle vs Adagrasib_100_mgkg_4h	4h
NCI-H2122	MYO1A	x=3.11	x=2.96	x=1.01	x=2.93	x=0.00335	x=0.03582	yes	up	Vehicle vs Adagrasib_100_mgkg_4h	4h
NCI-H2122	N4BP3	x=7.75	x=-2.26	x=0.66	x=-3.43	x=0.00061	x=0.00932	yes	down	Vehicle vs Adagrasib_100_mgkg_4h	4h
NCI-H2122	NDRG1	x=2533.01	x=-1.87	x=0.33	x=-5.61	x=0	x=0	yes	down	Vehicle vs Adagrasib_100_mgkg_4h	4h
NCI-H2122	NDUFA4L2	x=5.81	x=-4.28	x=1.21	x=-3.52	x=0.00043	x=0.00708	yes	down	Vehicle vs Adagrasib_100_mgkg_4h	4h
NCI-H2122	NEGR1	x=67.67	x=-2.64	x=0.4	x=-6.54	x=0	x=0	yes	down	Vehicle vs Adagrasib_100_mgkg_4h	4h
NCI-H2122	NGEF	x=19.6	x=-1.31	x=0.34	x=-3.87	x=0.00011	x=0.00223	yes	down	Vehicle vs Adagrasib_100_mgkg_4h	4h
NCI-H2122	NIPAL4	x=7.47	x=-2.16	x=0.66	x=-3.26	x=0.00111	x=0.0151	yes	down	Vehicle vs Adagrasib_100_mgkg_4h	4h
NCI-H2122	NLRP1	x=32.54	x=-1.62	x=0.32	x=-4.98	x=0	x=3e-05	yes	down	Vehicle vs Adagrasib_100_mgkg_4h	4h
NCI-H2122	NR2F1-AS1	x=48.36	x=-1.42	x=0.27	x=-5.22	x=0	x=1e-05	yes	down	Vehicle vs Adagrasib_100_mgkg_4h	4h
NCI-H2122	NR4A3	x=9.54	x=1.62	x=0.49	x=3.29	x=0.00101	x=0.01398	yes	up	Vehicle vs Adagrasib_100_mgkg_4h	4h
NCI-H2122	NRP1	x=55.49	x=-1.6	x=0.26	x=-6.11	x=0	x=0	yes	down	Vehicle vs Adagrasib_100_mgkg_4h	4h
NCI-H2122	NT5E	x=178.5	x=-1.83	x=0.14	x=-13.07	x=0	x=0	yes	down	Vehicle vs Adagrasib_100_mgkg_4h	4h
NCI-H2122	NXN	x=137.43	x=-1.83	x=0.26	x=-7.02	x=0	x=0	yes	down	Vehicle vs Adagrasib_100_mgkg_4h	4h
NCI-H2122	NXPH4	x=3.21	x=-4.16	x=1.26	x=-3.3	x=0.00096	x=0.01337	yes	down	Vehicle vs Adagrasib_100_mgkg_4h	4h
NCI-H2122	P3H2	x=45.51	x=2.26	x=0.33	x=6.93	x=0	x=0	yes	up	Vehicle vs Adagrasib_100_mgkg_4h	4h
NCI-H2122	PADI1	x=21.76	x=-1.34	x=0.36	x=-3.77	x=0.00016	x=0.00312	yes	down	Vehicle vs Adagrasib_100_mgkg_4h	4h
NCI-H2122	PCED1B-AS1	x=23.5	x=-1.61	x=0.36	x=-4.46	x=1e-05	x=0.00024	yes	down	Vehicle vs Adagrasib_100_mgkg_4h	4h
NCI-H2122	PDE2A	x=4.02	x=-4.5	x=1.21	x=-3.72	x=2e-04	x=0.00364	yes	down	Vehicle vs Adagrasib_100_mgkg_4h	4h
NCI-H2122	PDGFA	x=344.9	x=1.48	x=0.12	x=12.82	x=0	x=0	yes	up	Vehicle vs Adagrasib_100_mgkg_4h	4h
NCI-H2122	PDZD2	x=24.34	x=1.44	x=0.3	x=4.84	x=0	x=5e-05	yes	up	Vehicle vs Adagrasib_100_mgkg_4h	4h
NCI-H2122	PECAM1	x=15.44	x=-1.43	x=0.38	x=-3.76	x=0.00017	x=0.00326	yes	down	Vehicle vs Adagrasib_100_mgkg_4h	4h
NCI-H2122	PFKFB4	x=65.84	x=-2.12	x=0.23	x=-9.26	x=0	x=0	yes	down	Vehicle vs Adagrasib_100_mgkg_4h	4h
NCI-H2122	PHGDH	x=49.15	x=-1.64	x=0.24	x=-6.95	x=0	x=0	yes	down	Vehicle vs Adagrasib_100_mgkg_4h	4h
NCI-H2122	PHLDA1	x=1142.96	x=-1.37	x=0.18	x=-7.82	x=0	x=0	yes	down	Vehicle vs Adagrasib_100_mgkg_4h	4h
NCI-H2122	PITPNC1	x=176.44	x=-1.62	x=0.14	x=-11.51	x=0	x=0	yes	down	Vehicle vs Adagrasib_100_mgkg_4h	4h
NCI-H2122	PLA2G10	x=104.72	x=1.47	x=0.18	x=8.26	x=0	x=0	yes	up	Vehicle vs Adagrasib_100_mgkg_4h	4h
NCI-H2122	PLAC4	x=46.37	x=2.64	x=0.36	x=7.25	x=0	x=0	yes	up	Vehicle vs Adagrasib_100_mgkg_4h	4h
NCI-H2122	PLAT	x=137.18	x=-2.11	x=0.32	x=-6.53	x=0	x=0	yes	down	Vehicle vs Adagrasib_100_mgkg_4h	4h
NCI-H2122	PLIN5	x=11.13	x=-1.55	x=0.49	x=-3.14	x=0.00169	x=0.02113	yes	down	Vehicle vs Adagrasib_100_mgkg_4h	4h
NCI-H2122	PLPPR3	x=1.89	x=-4.19	x=1.38	x=-3.03	x=0.00243	x=0.02809	yes	down	Vehicle vs Adagrasib_100_mgkg_4h	4h
NCI-H2122	POT1-AS1	x=11.31	x=2.3	x=0.49	x=4.72	x=0	x=8e-05	yes	up	Vehicle vs Adagrasib_100_mgkg_4h	4h
NCI-H2122	PPFIA4	x=10.29	x=-2.4	x=0.57	x=-4.18	x=3e-05	x=7e-04	yes	down	Vehicle vs Adagrasib_100_mgkg_4h	4h
NCI-H2122	PPP1R3G	x=29.77	x=-1.51	x=0.3	x=-5	x=0	x=2e-05	yes	down	Vehicle vs Adagrasib_100_mgkg_4h	4h
NCI-H2122	PRDM8	x=14.16	x=-2.61	x=0.6	x=-4.32	x=2e-05	x=0.00042	yes	down	Vehicle vs Adagrasib_100_mgkg_4h	4h
NCI-H2122	PRSS2	x=3.16	x=-4.14	x=1.19	x=-3.49	x=0.00048	x=0.00765	yes	down	Vehicle vs Adagrasib_100_mgkg_4h	4h
NCI-H2122	PSAPL1	x=2.48	x=4.95	x=1.21	x=4.1	x=4e-05	x=0.00096	yes	up	Vehicle vs Adagrasib_100_mgkg_4h	4h
NCI-H2122	PSCA	x=83.24	x=1.35	x=0.2	x=6.91	x=0	x=0	yes	up	Vehicle vs Adagrasib_100_mgkg_4h	4h
NCI-H2122	PTGES	x=496.85	x=-1.47	x=0.13	x=-11.65	x=0	x=0	yes	down	Vehicle vs Adagrasib_100_mgkg_4h	4h
NCI-H2122	PTGS2	x=594.32	x=-1.32	x=0.17	x=-7.99	x=0	x=0	yes	down	Vehicle vs Adagrasib_100_mgkg_4h	4h
NCI-H2122	PXDC1	x=12.25	x=1.64	x=0.5	x=3.31	x=0.00094	x=0.01315	yes	up	Vehicle vs Adagrasib_100_mgkg_4h	4h
NCI-H2122	RAB26	x=24.21	x=-1.46	x=0.32	x=-4.58	x=0	x=0.00014	yes	down	Vehicle vs Adagrasib_100_mgkg_4h	4h
NCI-H2122	RAET1L	x=7.61	x=1.99	x=0.6	x=3.32	x=0.00089	x=0.01258	yes	up	Vehicle vs Adagrasib_100_mgkg_4h	4h
NCI-H2122	RGMA	x=6.66	x=2.58	x=0.65	x=3.97	x=7e-05	x=0.00155	yes	up	Vehicle vs Adagrasib_100_mgkg_4h	4h
NCI-H2122	RGS17	x=58.05	x=-3.51	x=0.33	x=-10.62	x=0	x=0	yes	down	Vehicle vs Adagrasib_100_mgkg_4h	4h
NCI-H2122	RHOH	x=7.95	x=-2.13	x=0.59	x=-3.61	x=3e-04	x=0.00522	yes	down	Vehicle vs Adagrasib_100_mgkg_4h	4h
NCI-H2122	RNF122	x=4.27	x=-2.4	x=0.85	x=-2.83	x=0.00462	x=0.04636	yes	down	Vehicle vs Adagrasib_100_mgkg_4h	4h
NCI-H2122	RNF157	x=12.13	x=-1.99	x=0.64	x=-3.09	x=0.00199	x=0.02411	yes	down	Vehicle vs Adagrasib_100_mgkg_4h	4h
NCI-H2122	RNF186	x=9.14	x=2.76	x=0.54	x=5.09	x=0	x=2e-05	yes	up	Vehicle vs Adagrasib_100_mgkg_4h	4h
NCI-H2122	RPL7P18	x=14.3	x=-1.78	x=0.41	x=-4.33	x=2e-05	x=0.00041	yes	down	Vehicle vs Adagrasib_100_mgkg_4h	4h
NCI-H2122	RPTN	x=15.51	x=4.64	x=0.68	x=6.82	x=0	x=0	yes	up	Vehicle vs Adagrasib_100_mgkg_4h	4h
NCI-H2122	S100A8	x=2090.42	x=-2.4	x=0.41	x=-5.82	x=0	x=0	yes	down	Vehicle vs Adagrasib_100_mgkg_4h	4h
NCI-H2122	S100A9	x=4566.03	x=-1.66	x=0.2	x=-8.48	x=0	x=0	yes	down	Vehicle vs Adagrasib_100_mgkg_4h	4h
NCI-H2122	SBK1	x=16.21	x=-1.62	x=0.53	x=-3.06	x=0.00219	x=0.02594	yes	down	Vehicle vs Adagrasib_100_mgkg_4h	4h
NCI-H2122	SCARA3	x=9.76	x=-2.04	x=0.57	x=-3.6	x=0.00032	x=0.00547	yes	down	Vehicle vs Adagrasib_100_mgkg_4h	4h
NCI-H2122	SCD5	x=14.49	x=-1.59	x=0.42	x=-3.78	x=0.00016	x=0.00301	yes	down	Vehicle vs Adagrasib_100_mgkg_4h	4h
NCI-H2122	SCGB3A2	x=9.36	x=2.37	x=0.53	x=4.49	x=1e-05	x=0.00021	yes	up	Vehicle vs Adagrasib_100_mgkg_4h	4h
NCI-H2122	SCIN	x=69.22	x=1.74	x=0.25	x=6.99	x=0	x=0	yes	up	Vehicle vs Adagrasib_100_mgkg_4h	4h
NCI-H2122	SECTM1	x=20.89	x=1.92	x=0.34	x=5.6	x=0	x=0	yes	up	Vehicle vs Adagrasib_100_mgkg_4h	4h
NCI-H2122	SEMA4B	x=1064.43	x=-1.44	x=0.11	x=-12.52	x=0	x=0	yes	down	Vehicle vs Adagrasib_100_mgkg_4h	4h
NCI-H2122	SEMA4G	x=19.47	x=1.49	x=0.35	x=4.22	x=2e-05	x=0.00062	yes	up	Vehicle vs Adagrasib_100_mgkg_4h	4h
NCI-H2122	SERPINB3	x=1153.58	x=-1.35	x=0.25	x=-5.37	x=0	x=0	yes	down	Vehicle vs Adagrasib_100_mgkg_4h	4h
NCI-H2122	SERPINE1	x=128.8	x=-2.31	x=0.27	x=-8.49	x=0	x=0	yes	down	Vehicle vs Adagrasib_100_mgkg_4h	4h
NCI-H2122	SERPINE2	x=285.71	x=-1.49	x=0.16	x=-9.4	x=0	x=0	yes	down	Vehicle vs Adagrasib_100_mgkg_4h	4h
NCI-H2122	SERPINF1	x=25.02	x=1.75	x=0.32	x=5.5	x=0	x=0	yes	up	Vehicle vs Adagrasib_100_mgkg_4h	4h
NCI-H2122	SFTA2	x=10.22	x=2.01	x=0.48	x=4.17	x=3e-05	x=0.00074	yes	up	Vehicle vs Adagrasib_100_mgkg_4h	4h
NCI-H2122	SGSM1	x=11.45	x=-1.61	x=0.47	x=-3.39	x=0.00069	x=0.01022	yes	down	Vehicle vs Adagrasib_100_mgkg_4h	4h
NCI-H2122	SHC3	x=7.77	x=-3.07	x=0.7	x=-4.36	x=1e-05	x=0.00036	yes	down	Vehicle vs Adagrasib_100_mgkg_4h	4h
NCI-H2122	SHC4	x=9.34	x=-3.64	x=0.73	x=-5	x=0	x=2e-05	yes	down	Vehicle vs Adagrasib_100_mgkg_4h	4h
NCI-H2122	SIRPB1	x=11.98	x=-1.84	x=0.57	x=-3.26	x=0.00112	x=0.01515	yes	down	Vehicle vs Adagrasib_100_mgkg_4h	4h
NCI-H2122	SLAMF9	x=17.37	x=-1.64	x=0.43	x=-3.8	x=0.00014	x=0.00281	yes	down	Vehicle vs Adagrasib_100_mgkg_4h	4h
NCI-H2122	SLC17A9	x=95.89	x=1.54	x=0.32	x=4.84	x=0	x=5e-05	yes	up	Vehicle vs Adagrasib_100_mgkg_4h	4h
NCI-H2122	SLC22A18AS	x=23.33	x=-1.64	x=0.34	x=-4.87	x=0	x=4e-05	yes	down	Vehicle vs Adagrasib_100_mgkg_4h	4h
NCI-H2122	SLC26A7	x=13.83	x=1.68	x=0.42	x=4.01	x=6e-05	x=0.00137	yes	up	Vehicle vs Adagrasib_100_mgkg_4h	4h
NCI-H2122	SLC2A14	x=2.93	x=-4.03	x=1.33	x=-3.02	x=0.00252	x=0.02892	yes	down	Vehicle vs Adagrasib_100_mgkg_4h	4h
NCI-H2122	SLC2A3	x=4.34	x=-4.63	x=1.15	x=-4.03	x=6e-05	x=0.00127	yes	down	Vehicle vs Adagrasib_100_mgkg_4h	4h
NCI-H2122	SLC6A9	x=39.5	x=1.32	x=0.23	x=5.74	x=0	x=0	yes	up	Vehicle vs Adagrasib_100_mgkg_4h	4h
NCI-H2122	SLCO3A1	x=35.29	x=1.91	x=0.32	x=5.94	x=0	x=0	yes	up	Vehicle vs Adagrasib_100_mgkg_4h	4h
NCI-H2122	SLITRK6	x=102.99	x=-1.98	x=0.2	x=-9.72	x=0	x=0	yes	down	Vehicle vs Adagrasib_100_mgkg_4h	4h
NCI-H2122	SMAD6	x=39.96	x=-1.34	x=0.29	x=-4.66	x=0	x=1e-04	yes	down	Vehicle vs Adagrasib_100_mgkg_4h	4h
NCI-H2122	SMAD9	x=15.97	x=-3.26	x=0.54	x=-6.07	x=0	x=0	yes	down	Vehicle vs Adagrasib_100_mgkg_4h	4h
NCI-H2122	SMIM5	x=24.12	x=1.68	x=0.37	x=4.58	x=0	x=0.00014	yes	up	Vehicle vs Adagrasib_100_mgkg_4h	4h
NCI-H2122	SMOX	x=272.83	x=-1.32	x=0.17	x=-7.94	x=0	x=0	yes	down	Vehicle vs Adagrasib_100_mgkg_4h	4h
NCI-H2122	SNCG	x=67.44	x=-2.03	x=0.29	x=-7.07	x=0	x=0	yes	down	Vehicle vs Adagrasib_100_mgkg_4h	4h
NCI-H2122	SNORA79	x=12.74	x=-1.41	x=0.49	x=-2.91	x=0.00366	x=0.03857	yes	down	Vehicle vs Adagrasib_100_mgkg_4h	4h
NCI-H2122	SOST	x=6.57	x=-5.98	x=1.27	x=-4.69	x=0	x=9e-05	yes	down	Vehicle vs Adagrasib_100_mgkg_4h	4h
NCI-H2122	SOX18	x=3.95	x=-2.64	x=0.94	x=-2.82	x=0.00483	x=0.04796	yes	down	Vehicle vs Adagrasib_100_mgkg_4h	4h
NCI-H2122	SOX21	x=63.29	x=-1.51	x=0.23	x=-6.61	x=0	x=0	yes	down	Vehicle vs Adagrasib_100_mgkg_4h	4h
NCI-H2122	SPINK1	x=42.18	x=5.74	x=0.59	x=9.69	x=0	x=0	yes	up	Vehicle vs Adagrasib_100_mgkg_4h	4h
NCI-H2122	SPOCK1	x=15.95	x=-2.37	x=0.45	x=-5.29	x=0	x=1e-05	yes	down	Vehicle vs Adagrasib_100_mgkg_4h	4h
NCI-H2122	SPRED1	x=337.61	x=-1.56	x=0.16	x=-9.73	x=0	x=0	yes	down	Vehicle vs Adagrasib_100_mgkg_4h	4h
NCI-H2122	SPRR2D	x=4.81	x=-2.62	x=0.88	x=-2.97	x=0.00299	x=0.0331	yes	down	Vehicle vs Adagrasib_100_mgkg_4h	4h
NCI-H2122	SPRY4	x=21.87	x=-4.91	x=0.7	x=-7.06	x=0	x=0	yes	down	Vehicle vs Adagrasib_100_mgkg_4h	4h
NCI-H2122	SPRY4-IT1	x=10.83	x=-3.58	x=0.69	x=-5.18	x=0	x=1e-05	yes	down	Vehicle vs Adagrasib_100_mgkg_4h	4h
NCI-H2122	SSTR1	x=3.35	x=5.39	x=1.17	x=4.62	x=0	x=0.00012	yes	up	Vehicle vs Adagrasib_100_mgkg_4h	4h
NCI-H2122	ST3GAL5	x=18.24	x=-1.66	x=0.41	x=-4.07	x=5e-05	x=0.00108	yes	down	Vehicle vs Adagrasib_100_mgkg_4h	4h
NCI-H2122	ST8SIA6	x=2.36	x=-4.52	x=1.28	x=-3.53	x=0.00041	x=0.0068	yes	down	Vehicle vs Adagrasib_100_mgkg_4h	4h
NCI-H2122	STC1	x=428.95	x=-5.17	x=0.43	x=-11.95	x=0	x=0	yes	down	Vehicle vs Adagrasib_100_mgkg_4h	4h
NCI-H2122	STS	x=129.02	x=1.44	x=0.17	x=8.33	x=0	x=0	yes	up	Vehicle vs Adagrasib_100_mgkg_4h	4h
NCI-H2122	SULF2	x=11.26	x=-1.38	x=0.47	x=-2.91	x=0.00367	x=0.03859	yes	down	Vehicle vs Adagrasib_100_mgkg_4h	4h
NCI-H2122	SUSD2	x=5.55	x=-5.73	x=1.16	x=-4.95	x=0	x=3e-05	yes	down	Vehicle vs Adagrasib_100_mgkg_4h	4h
NCI-H2122	SYNPO	x=78.4	x=1.68	x=0.21	x=7.93	x=0	x=0	yes	up	Vehicle vs Adagrasib_100_mgkg_4h	4h
NCI-H2122	SYT16	x=5.54	x=3.29	x=0.82	x=4.03	x=6e-05	x=0.00126	yes	up	Vehicle vs Adagrasib_100_mgkg_4h	4h
NCI-H2122	SYTL2	x=62.51	x=1.65	x=0.36	x=4.64	x=0	x=0.00011	yes	up	Vehicle vs Adagrasib_100_mgkg_4h	4h
NCI-H2122	TAGLN	x=117.2	x=1.6	x=0.28	x=5.8	x=0	x=0	yes	up	Vehicle vs Adagrasib_100_mgkg_4h	4h
NCI-H2122	TINAG	x=8.38	x=-1.54	x=0.52	x=-2.96	x=0.00309	x=0.03377	yes	down	Vehicle vs Adagrasib_100_mgkg_4h	4h
NCI-H2122	TLE6	x=16.24	x=-2.99	x=0.49	x=-6.07	x=0	x=0	yes	down	Vehicle vs Adagrasib_100_mgkg_4h	4h
NCI-H2122	TM4SF20	x=23.33	x=3.71	x=1.06	x=3.5	x=0.00046	x=0.00749	yes	up	Vehicle vs Adagrasib_100_mgkg_4h	4h
NCI-H2122	TMEM105	x=16.49	x=-1.45	x=0.39	x=-3.72	x=2e-04	x=0.00364	yes	down	Vehicle vs Adagrasib_100_mgkg_4h	4h
NCI-H2122	TMEM213	x=8.34	x=-3.15	x=0.87	x=-3.6	x=0.00032	x=0.00541	yes	down	Vehicle vs Adagrasib_100_mgkg_4h	4h
NCI-H2122	TMEM217	x=7.58	x=2	x=0.57	x=3.51	x=0.00045	x=0.00728	yes	up	Vehicle vs Adagrasib_100_mgkg_4h	4h
NCI-H2122	TMEM45A	x=49.23	x=-1.32	x=0.24	x=-5.59	x=0	x=0	yes	down	Vehicle vs Adagrasib_100_mgkg_4h	4h
NCI-H2122	TMEM55A	x=30.58	x=-1.51	x=0.29	x=-5.25	x=0	x=1e-05	yes	down	Vehicle vs Adagrasib_100_mgkg_4h	4h
NCI-H2122	TNFRSF19	x=21.55	x=1.42	x=0.32	x=4.39	x=1e-05	x=0.00033	yes	up	Vehicle vs Adagrasib_100_mgkg_4h	4h
NCI-H2122	TNFRSF1B	x=24.02	x=2.02	x=0.42	x=4.8	x=0	x=6e-05	yes	up	Vehicle vs Adagrasib_100_mgkg_4h	4h
NCI-H2122	TNIK	x=4.52	x=-2.47	x=0.84	x=-2.95	x=0.00317	x=0.03429	yes	down	Vehicle vs Adagrasib_100_mgkg_4h	4h
NCI-H2122	TNNT1	x=10.41	x=-2.24	x=0.56	x=-3.98	x=7e-05	x=0.00152	yes	down	Vehicle vs Adagrasib_100_mgkg_4h	4h
NCI-H2122	TOX2	x=84.54	x=-1.34	x=0.18	x=-7.56	x=0	x=0	yes	down	Vehicle vs Adagrasib_100_mgkg_4h	4h
NCI-H2122	TPPP	x=12.69	x=1.56	x=0.41	x=3.81	x=0.00014	x=0.00275	yes	up	Vehicle vs Adagrasib_100_mgkg_4h	4h
NCI-H2122	TREM1	x=36.65	x=-1.61	x=0.33	x=-4.82	x=0	x=5e-05	yes	down	Vehicle vs Adagrasib_100_mgkg_4h	4h
NCI-H2122	TRIM31	x=41.38	x=2.04	x=0.25	x=8.23	x=0	x=0	yes	up	Vehicle vs Adagrasib_100_mgkg_4h	4h
NCI-H2122	TRPM5	x=6.4	x=4.12	x=0.84	x=4.9	x=0	x=4e-05	yes	up	Vehicle vs Adagrasib_100_mgkg_4h	4h
NCI-H2122	TSPAN8	x=875.74	x=1.44	x=0.19	x=7.5	x=0	x=0	yes	up	Vehicle vs Adagrasib_100_mgkg_4h	4h
NCI-H2122	UBALD2	x=484.95	x=-1.35	x=0.14	x=-9.62	x=0	x=0	yes	down	Vehicle vs Adagrasib_100_mgkg_4h	4h
NCI-H2122	UCP2	x=133.99	x=1.43	x=0.15	x=9.81	x=0	x=0	yes	up	Vehicle vs Adagrasib_100_mgkg_4h	4h
NCI-H2122	UGT2B11	x=13.77	x=-4.98	x=0.9	x=-5.5	x=0	x=0	yes	down	Vehicle vs Adagrasib_100_mgkg_4h	4h
NCI-H2122	UGT2B28	x=6.4	x=-2.73	x=0.73	x=-3.75	x=0.00017	x=0.0033	yes	down	Vehicle vs Adagrasib_100_mgkg_4h	4h
NCI-H2122	UNC5D	x=3.8	x=-3	x=1.05	x=-2.84	x=0.00447	x=0.04531	yes	down	Vehicle vs Adagrasib_100_mgkg_4h	4h
NCI-H2122	USH1C	x=4.55	x=2.93	x=0.79	x=3.72	x=2e-04	x=0.00373	yes	up	Vehicle vs Adagrasib_100_mgkg_4h	4h
NCI-H2122	VCAN	x=413.44	x=-1.9	x=0.42	x=-4.53	x=1e-05	x=0.00018	yes	down	Vehicle vs Adagrasib_100_mgkg_4h	4h
NCI-H2122	VIL1	x=99.18	x=2.16	x=0.5	x=4.29	x=2e-05	x=0.00047	yes	up	Vehicle vs Adagrasib_100_mgkg_4h	4h
NCI-H2122	VILL	x=35.73	x=1.88	x=0.31	x=6.09	x=0	x=0	yes	up	Vehicle vs Adagrasib_100_mgkg_4h	4h
NCI-H2122	VIPR2	x=14.79	x=1.89	x=0.45	x=4.16	x=3e-05	x=0.00078	yes	up	Vehicle vs Adagrasib_100_mgkg_4h	4h
NCI-H2122	VNN1	x=72.65	x=1.43	x=0.34	x=4.24	x=2e-05	x=0.00058	yes	up	Vehicle vs Adagrasib_100_mgkg_4h	4h
NCI-H2122	VPS37D	x=21.56	x=-1.88	x=0.34	x=-5.53	x=0	x=0	yes	down	Vehicle vs Adagrasib_100_mgkg_4h	4h
NCI-H2122	VSIG10L	x=8.71	x=-1.71	x=0.53	x=-3.24	x=0.00121	x=0.01608	yes	down	Vehicle vs Adagrasib_100_mgkg_4h	4h
NCI-H2122	VSIR	x=9.94	x=1.45	x=0.48	x=3.02	x=0.00251	x=0.02886	yes	up	Vehicle vs Adagrasib_100_mgkg_4h	4h
NCI-H2122	WFDC21P	x=60.91	x=2.63	x=0.34	x=7.69	x=0	x=0	yes	up	Vehicle vs Adagrasib_100_mgkg_4h	4h
NCI-H2122	ZFPM2-AS1	x=38.29	x=-1.66	x=0.27	x=-6.06	x=0	x=0	yes	down	Vehicle vs Adagrasib_100_mgkg_4h	4h
NCI-H2122	ZMYND15	x=10.25	x=1.45	x=0.46	x=3.14	x=0.00168	x=0.02109	yes	up	Vehicle vs Adagrasib_100_mgkg_4h	4h
NCI-H2122	ZNF467	x=14.69	x=-2.48	x=0.48	x=-5.11	x=0	x=1e-05	yes	down	Vehicle vs Adagrasib_100_mgkg_4h	4h
NCI-H2122	ABLIM2	x=13.54	x=1.68	x=0.52	x=3.25	x=0.00117	x=0.01405	yes	up	Vehicle vs Adagrasib_100_mgkg_24h	24h
NCI-H2122	ACE2	x=11.55	x=1.95	x=0.47	x=4.1	x=4e-05	x=0.00088	yes	up	Vehicle vs Adagrasib_100_mgkg_24h	24h
NCI-H2122	ACOX2	x=24.79	x=-6.83	x=0.91	x=-7.48	x=0	x=0	yes	down	Vehicle vs Adagrasib_100_mgkg_24h	24h
NCI-H2122	ADAM28	x=270.49	x=-1.38	x=0.18	x=-7.78	x=0	x=0	yes	down	Vehicle vs Adagrasib_100_mgkg_24h	24h
NCI-H2122	ADH1C	x=21.96	x=2.04	x=0.36	x=5.65	x=0	x=0	yes	up	Vehicle vs Adagrasib_100_mgkg_24h	24h
NCI-H2122	ADH7	x=16.73	x=1.42	x=0.36	x=3.99	x=7e-05	x=0.00135	yes	up	Vehicle vs Adagrasib_100_mgkg_24h	24h
NCI-H2122	ADIRF	x=15.74	x=-1.62	x=0.49	x=-3.32	x=0.00088	x=0.01121	yes	down	Vehicle vs Adagrasib_100_mgkg_24h	24h
NCI-H2122	AKR1C4	x=15.54	x=2.7	x=0.44	x=6.15	x=0	x=0	yes	up	Vehicle vs Adagrasib_100_mgkg_24h	24h
NCI-H2122	ALDOC	x=74.17	x=-1.72	x=0.27	x=-6.41	x=0	x=0	yes	down	Vehicle vs Adagrasib_100_mgkg_24h	24h
NCI-H2122	ALOX5	x=17.33	x=2.18	x=0.45	x=4.9	x=0	x=3e-05	yes	up	Vehicle vs Adagrasib_100_mgkg_24h	24h
NCI-H2122	ANGPTL4	x=63.84	x=-2.59	x=0.29	x=-8.84	x=0	x=0	yes	down	Vehicle vs Adagrasib_100_mgkg_24h	24h
NCI-H2122	ANKRD12	x=952.49	x=-1.96	x=0.17	x=-11.79	x=0	x=0	yes	down	Vehicle vs Adagrasib_100_mgkg_24h	24h
NCI-H2122	ANO3	x=26.1	x=-1.45	x=0.41	x=-3.56	x=0.00037	x=0.00566	yes	down	Vehicle vs Adagrasib_100_mgkg_24h	24h
NCI-H2122	ANXA3	x=572.39	x=1.51	x=0.1	x=15.29	x=0	x=0	yes	up	Vehicle vs Adagrasib_100_mgkg_24h	24h
NCI-H2122	ANXA6	x=816.15	x=2.27	x=0.23	x=10.08	x=0	x=0	yes	up	Vehicle vs Adagrasib_100_mgkg_24h	24h
NCI-H2122	AOC1	x=65.58	x=2.43	x=0.26	x=9.42	x=0	x=0	yes	up	Vehicle vs Adagrasib_100_mgkg_24h	24h
NCI-H2122	APOL6	x=98.68	x=1.38	x=0.17	x=8.14	x=0	x=0	yes	up	Vehicle vs Adagrasib_100_mgkg_24h	24h
NCI-H2122	ARHGAP33	x=21.64	x=-1.84	x=0.4	x=-4.64	x=0	x=1e-04	yes	down	Vehicle vs Adagrasib_100_mgkg_24h	24h
NCI-H2122	ARMCX2	x=12.17	x=-1.55	x=0.47	x=-3.29	x=0.00101	x=0.01249	yes	down	Vehicle vs Adagrasib_100_mgkg_24h	24h
NCI-H2122	ASPG	x=28.3	x=1.62	x=0.33	x=4.91	x=0	x=3e-05	yes	up	Vehicle vs Adagrasib_100_mgkg_24h	24h
NCI-H2122	ASS1	x=136.85	x=1.34	x=0.18	x=7.27	x=0	x=0	yes	up	Vehicle vs Adagrasib_100_mgkg_24h	24h
NCI-H2122	ATF3	x=78.54	x=1.33	x=0.32	x=4.2	x=3e-05	x=6e-04	yes	up	Vehicle vs Adagrasib_100_mgkg_24h	24h
NCI-H2122	ATP10B	x=335.92	x=1.92	x=0.24	x=8.16	x=0	x=0	yes	up	Vehicle vs Adagrasib_100_mgkg_24h	24h
NCI-H2122	ATP6V1B1	x=14.38	x=2.87	x=0.6	x=4.77	x=0	x=6e-05	yes	up	Vehicle vs Adagrasib_100_mgkg_24h	24h
NCI-H2122	ATP6V1C2	x=25.73	x=1.92	x=0.36	x=5.29	x=0	x=1e-05	yes	up	Vehicle vs Adagrasib_100_mgkg_24h	24h
NCI-H2122	ATP8B3	x=7.63	x=-2.28	x=0.66	x=-3.44	x=0.00059	x=0.00819	yes	down	Vehicle vs Adagrasib_100_mgkg_24h	24h
NCI-H2122	AZGP1	x=87.8	x=-1.62	x=0.32	x=-4.99	x=0	x=2e-05	yes	down	Vehicle vs Adagrasib_100_mgkg_24h	24h
NCI-H2122	B3GNT7	x=279.46	x=1.54	x=0.2	x=7.57	x=0	x=0	yes	up	Vehicle vs Adagrasib_100_mgkg_24h	24h
NCI-H2122	BAIAP3	x=26.48	x=-2.64	x=0.38	x=-6.93	x=0	x=0	yes	down	Vehicle vs Adagrasib_100_mgkg_24h	24h
NCI-H2122	BCAS1	x=1130.25	x=1.82	x=0.18	x=10.28	x=0	x=0	yes	up	Vehicle vs Adagrasib_100_mgkg_24h	24h
NCI-H2122	BDKRB2	x=532.25	x=1.53	x=0.26	x=5.96	x=0	x=0	yes	up	Vehicle vs Adagrasib_100_mgkg_24h	24h
NCI-H2122	BMP3	x=26.37	x=2.8	x=0.43	x=6.54	x=0	x=0	yes	up	Vehicle vs Adagrasib_100_mgkg_24h	24h
NCI-H2122	BPIFA2	x=132.21	x=-2.08	x=0.26	x=-7.86	x=0	x=0	yes	down	Vehicle vs Adagrasib_100_mgkg_24h	24h
NCI-H2122	C10orf10	x=29.78	x=2.83	x=0.55	x=5.16	x=0	x=1e-05	yes	up	Vehicle vs Adagrasib_100_mgkg_24h	24h
NCI-H2122	C10orf105	x=2.27	x=3.34	x=1.19	x=2.8	x=0.00512	x=0.04501	yes	up	Vehicle vs Adagrasib_100_mgkg_24h	24h
NCI-H2122	C10orf95	x=12.85	x=1.81	x=0.46	x=3.98	x=7e-05	x=0.00137	yes	up	Vehicle vs Adagrasib_100_mgkg_24h	24h
NCI-H2122	C15orf48	x=1205.05	x=1.9	x=0.48	x=3.97	x=7e-05	x=0.00141	yes	up	Vehicle vs Adagrasib_100_mgkg_24h	24h
NCI-H2122	C1S	x=20.63	x=1.51	x=0.4	x=3.81	x=0.00014	x=0.00254	yes	up	Vehicle vs Adagrasib_100_mgkg_24h	24h
NCI-H2122	C2orf54	x=54.67	x=2.53	x=0.26	x=9.63	x=0	x=0	yes	up	Vehicle vs Adagrasib_100_mgkg_24h	24h
NCI-H2122	C4BPB	x=7.82	x=2.28	x=0.69	x=3.29	x=0.001	x=0.01244	yes	up	Vehicle vs Adagrasib_100_mgkg_24h	24h
NCI-H2122	C4orf19	x=17.01	x=2.69	x=0.56	x=4.78	x=0	x=6e-05	yes	up	Vehicle vs Adagrasib_100_mgkg_24h	24h
NCI-H2122	C5orf46	x=33.56	x=1.64	x=0.35	x=4.68	x=0	x=8e-05	yes	up	Vehicle vs Adagrasib_100_mgkg_24h	24h
NCI-H2122	C6orf222	x=1.93	x=4.44	x=1.4	x=3.18	x=0.00149	x=0.01702	yes	up	Vehicle vs Adagrasib_100_mgkg_24h	24h
NCI-H2122	C8orf34-AS1	x=1.55	x=4.08	x=1.34	x=3.04	x=0.00233	x=0.02417	yes	up	Vehicle vs Adagrasib_100_mgkg_24h	24h
NCI-H2122	CA9	x=299.99	x=-2	x=0.23	x=-8.58	x=0	x=0	yes	down	Vehicle vs Adagrasib_100_mgkg_24h	24h
NCI-H2122	CACNA1C	x=7	x=1.8	x=0.62	x=2.9	x=0.00377	x=0.03582	yes	up	Vehicle vs Adagrasib_100_mgkg_24h	24h
NCI-H2122	CACNG4	x=7.4	x=3.05	x=0.76	x=3.99	x=7e-05	x=0.00136	yes	up	Vehicle vs Adagrasib_100_mgkg_24h	24h
NCI-H2122	CAPN14	x=15.27	x=2.95	x=0.53	x=5.54	x=0	x=0	yes	up	Vehicle vs Adagrasib_100_mgkg_24h	24h
NCI-H2122	CAPN5	x=129.22	x=1.65	x=0.2	x=8.29	x=0	x=0	yes	up	Vehicle vs Adagrasib_100_mgkg_24h	24h
NCI-H2122	CAPN9	x=121.96	x=2.86	x=0.29	x=10	x=0	x=0	yes	up	Vehicle vs Adagrasib_100_mgkg_24h	24h
NCI-H2122	CASC11	x=48.67	x=1.57	x=0.3	x=5.15	x=0	x=1e-05	yes	up	Vehicle vs Adagrasib_100_mgkg_24h	24h
NCI-H2122	CASKIN1	x=3.34	x=-3.03	x=1.03	x=-2.94	x=0.00326	x=0.03185	yes	down	Vehicle vs Adagrasib_100_mgkg_24h	24h
NCI-H2122	CBARP	x=21.41	x=-1.39	x=0.34	x=-4.11	x=4e-05	x=0.00085	yes	down	Vehicle vs Adagrasib_100_mgkg_24h	24h
NCI-H2122	CCAT1	x=5.36	x=-2.77	x=0.87	x=-3.17	x=0.00152	x=0.01727	yes	down	Vehicle vs Adagrasib_100_mgkg_24h	24h
NCI-H2122	CCDC160	x=38.14	x=-1.39	x=0.28	x=-5.02	x=0	x=2e-05	yes	down	Vehicle vs Adagrasib_100_mgkg_24h	24h
NCI-H2122	CCDC168	x=3.35	x=-3.07	x=1.05	x=-2.92	x=0.00354	x=0.03397	yes	down	Vehicle vs Adagrasib_100_mgkg_24h	24h
NCI-H2122	CCDC175	x=1.79	x=-4.28	x=1.33	x=-3.21	x=0.00132	x=0.01537	yes	down	Vehicle vs Adagrasib_100_mgkg_24h	24h
NCI-H2122	CCDC28B	x=5.84	x=-1.81	x=0.62	x=-2.92	x=0.00351	x=0.03373	yes	down	Vehicle vs Adagrasib_100_mgkg_24h	24h
NCI-H2122	CCDC88A	x=734.23	x=-1.75	x=0.16	x=-10.86	x=0	x=0	yes	down	Vehicle vs Adagrasib_100_mgkg_24h	24h
NCI-H2122	CD24	x=1215.24	x=1.73	x=0.13	x=12.98	x=0	x=0	yes	up	Vehicle vs Adagrasib_100_mgkg_24h	24h
NCI-H2122	CDH3	x=33.51	x=1.49	x=0.29	x=5.12	x=0	x=1e-05	yes	up	Vehicle vs Adagrasib_100_mgkg_24h	24h
NCI-H2122	CEACAM5	x=3177.02	x=1.81	x=0.23	x=7.83	x=0	x=0	yes	up	Vehicle vs Adagrasib_100_mgkg_24h	24h
NCI-H2122	CEACAM6	x=7002.38	x=1.44	x=0.18	x=8.15	x=0	x=0	yes	up	Vehicle vs Adagrasib_100_mgkg_24h	24h
NCI-H2122	CELF4	x=25.61	x=-1.57	x=0.36	x=-4.37	x=1e-05	x=3e-04	yes	down	Vehicle vs Adagrasib_100_mgkg_24h	24h
NCI-H2122	CEMIP	x=22.85	x=-1.39	x=0.45	x=-3.09	x=0.00198	x=0.02127	yes	down	Vehicle vs Adagrasib_100_mgkg_24h	24h
NCI-H2122	CENPE	x=730.89	x=-2.02	x=0.13	x=-15.17	x=0	x=0	yes	down	Vehicle vs Adagrasib_100_mgkg_24h	24h
NCI-H2122	CGA	x=5.43	x=2.81	x=0.71	x=3.93	x=8e-05	x=0.00161	yes	up	Vehicle vs Adagrasib_100_mgkg_24h	24h
NCI-H2122	CHST2	x=8.76	x=-2.31	x=0.59	x=-3.94	x=8e-05	x=0.0016	yes	down	Vehicle vs Adagrasib_100_mgkg_24h	24h
NCI-H2122	CKB	x=416.01	x=2.47	x=0.29	x=8.38	x=0	x=0	yes	up	Vehicle vs Adagrasib_100_mgkg_24h	24h
NCI-H2122	CLCA2	x=36.39	x=-1.48	x=0.4	x=-3.68	x=0.00023	x=0.00387	yes	down	Vehicle vs Adagrasib_100_mgkg_24h	24h
NCI-H2122	CLDN10	x=8.1	x=-2.67	x=0.71	x=-3.75	x=0.00018	x=0.00312	yes	down	Vehicle vs Adagrasib_100_mgkg_24h	24h
NCI-H2122	CLDN10-AS1	x=27.37	x=-2.24	x=0.4	x=-5.6	x=0	x=0	yes	down	Vehicle vs Adagrasib_100_mgkg_24h	24h
NCI-H2122	CLEC2B	x=2.74	x=-4.21	x=1.36	x=-3.1	x=0.00195	x=0.021	yes	down	Vehicle vs Adagrasib_100_mgkg_24h	24h
NCI-H2122	CLIC5	x=15.28	x=5.22	x=1.27	x=4.12	x=4e-05	x=0.00081	yes	up	Vehicle vs Adagrasib_100_mgkg_24h	24h
NCI-H2122	CLSTN3	x=35.17	x=-1.31	x=0.25	x=-5.27	x=0	x=1e-05	yes	down	Vehicle vs Adagrasib_100_mgkg_24h	24h
NCI-H2122	CMAHP	x=4.1	x=4.32	x=1.07	x=4.05	x=5e-05	x=0.00108	yes	up	Vehicle vs Adagrasib_100_mgkg_24h	24h
NCI-H2122	COL7A1	x=77.21	x=-1.38	x=0.3	x=-4.55	x=1e-05	x=0.00015	yes	down	Vehicle vs Adagrasib_100_mgkg_24h	24h
NCI-H2122	COX6B2	x=17.98	x=1.74	x=0.37	x=4.7	x=0	x=8e-05	yes	up	Vehicle vs Adagrasib_100_mgkg_24h	24h
NCI-H2122	CPM	x=278.48	x=1.31	x=0.18	x=7.18	x=0	x=0	yes	up	Vehicle vs Adagrasib_100_mgkg_24h	24h
NCI-H2122	CREB5	x=121.03	x=1.32	x=0.17	x=7.96	x=0	x=0	yes	up	Vehicle vs Adagrasib_100_mgkg_24h	24h
NCI-H2122	CRLF1	x=4.96	x=-3.45	x=0.99	x=-3.48	x=0.00051	x=0.00724	yes	down	Vehicle vs Adagrasib_100_mgkg_24h	24h
NCI-H2122	CST7	x=10.18	x=3.07	x=0.78	x=3.92	x=9e-05	x=0.00167	yes	up	Vehicle vs Adagrasib_100_mgkg_24h	24h
NCI-H2122	CTSS	x=198.2	x=1.62	x=0.29	x=5.55	x=0	x=0	yes	up	Vehicle vs Adagrasib_100_mgkg_24h	24h
NCI-H2122	CXCL14	x=736.81	x=1.58	x=0.43	x=3.67	x=0.00024	x=0.00401	yes	up	Vehicle vs Adagrasib_100_mgkg_24h	24h
NCI-H2122	CXCL8	x=336.24	x=-1.68	x=0.3	x=-5.66	x=0	x=0	yes	down	Vehicle vs Adagrasib_100_mgkg_24h	24h
NCI-H2122	CXCR4	x=9.65	x=-3.5	x=0.76	x=-4.58	x=0	x=0.00013	yes	down	Vehicle vs Adagrasib_100_mgkg_24h	24h
NCI-H2122	CYP24A1	x=1000.33	x=-1.48	x=0.17	x=-8.77	x=0	x=0	yes	down	Vehicle vs Adagrasib_100_mgkg_24h	24h
NCI-H2122	DIRAS3	x=14.4	x=-2.26	x=0.66	x=-3.44	x=0.00059	x=0.00815	yes	down	Vehicle vs Adagrasib_100_mgkg_24h	24h
NCI-H2122	DMBT1	x=277.18	x=-1.95	x=0.58	x=-3.36	x=0.00078	x=0.01012	yes	down	Vehicle vs Adagrasib_100_mgkg_24h	24h
NCI-H2122	DNAH2	x=41.32	x=-1.52	x=0.28	x=-5.5	x=0	x=0	yes	down	Vehicle vs Adagrasib_100_mgkg_24h	24h
NCI-H2122	DPCR1	x=81.3	x=5	x=0.72	x=6.96	x=0	x=0	yes	up	Vehicle vs Adagrasib_100_mgkg_24h	24h
NCI-H2122	DRC1	x=3.27	x=2.89	x=0.93	x=3.11	x=0.0019	x=0.02061	yes	up	Vehicle vs Adagrasib_100_mgkg_24h	24h
NCI-H2122	DUSP6	x=462.53	x=-3.75	x=0.17	x=-22.05	x=0	x=0	yes	down	Vehicle vs Adagrasib_100_mgkg_24h	24h
NCI-H2122	DUSP9	x=23.3	x=-1.33	x=0.36	x=-3.64	x=0.00027	x=0.00439	yes	down	Vehicle vs Adagrasib_100_mgkg_24h	24h
NCI-H2122	DZIP1	x=18.75	x=-1.41	x=0.37	x=-3.81	x=0.00014	x=0.00249	yes	down	Vehicle vs Adagrasib_100_mgkg_24h	24h
NCI-H2122	ECM1	x=23.21	x=-1.37	x=0.33	x=-4.14	x=4e-05	x=0.00077	yes	down	Vehicle vs Adagrasib_100_mgkg_24h	24h
NCI-H2122	EDN1	x=168.66	x=1.44	x=0.2	x=7.1	x=0	x=0	yes	up	Vehicle vs Adagrasib_100_mgkg_24h	24h
NCI-H2122	EDN2	x=68.62	x=2.35	x=0.71	x=3.31	x=0.00092	x=0.01157	yes	up	Vehicle vs Adagrasib_100_mgkg_24h	24h
NCI-H2122	ELMO1	x=11.7	x=1.79	x=0.49	x=3.65	x=0.00026	x=0.00422	yes	up	Vehicle vs Adagrasib_100_mgkg_24h	24h
NCI-H2122	ENO2	x=69.64	x=-1.32	x=0.28	x=-4.8	x=0	x=5e-05	yes	down	Vehicle vs Adagrasib_100_mgkg_24h	24h
NCI-H2122	ENTPD2	x=19.29	x=-1.31	x=0.37	x=-3.51	x=0.00044	x=0.00651	yes	down	Vehicle vs Adagrasib_100_mgkg_24h	24h
NCI-H2122	EPS8L3	x=222.82	x=1.64	x=0.29	x=5.63	x=0	x=0	yes	up	Vehicle vs Adagrasib_100_mgkg_24h	24h
NCI-H2122	ERRFI1	x=1134.75	x=-1.34	x=0.48	x=-2.8	x=0.00514	x=0.04503	yes	down	Vehicle vs Adagrasib_100_mgkg_24h	24h
NCI-H2122	ETV1	x=94.87	x=-4.43	x=0.29	x=-15.45	x=0	x=0	yes	down	Vehicle vs Adagrasib_100_mgkg_24h	24h
NCI-H2122	ETV4	x=56.65	x=-5.51	x=0.51	x=-10.8	x=0	x=0	yes	down	Vehicle vs Adagrasib_100_mgkg_24h	24h
NCI-H2122	ETV5	x=42.46	x=-5.49	x=0.54	x=-10.11	x=0	x=0	yes	down	Vehicle vs Adagrasib_100_mgkg_24h	24h
NCI-H2122	EVI2B	x=7.79	x=-2.3	x=0.59	x=-3.93	x=8e-05	x=0.00163	yes	down	Vehicle vs Adagrasib_100_mgkg_24h	24h
NCI-H2122	F2RL1	x=109.35	x=1.37	x=0.21	x=6.46	x=0	x=0	yes	up	Vehicle vs Adagrasib_100_mgkg_24h	24h
NCI-H2122	F5	x=46.2	x=2.1	x=0.4	x=5.31	x=0	x=0	yes	up	Vehicle vs Adagrasib_100_mgkg_24h	24h
NCI-H2122	FADS2	x=73.36	x=-1.85	x=0.54	x=-3.41	x=0.00064	x=0.00878	yes	down	Vehicle vs Adagrasib_100_mgkg_24h	24h
NCI-H2122	FAIM2	x=2.27	x=-3.76	x=1.3	x=-2.89	x=0.00389	x=0.03661	yes	down	Vehicle vs Adagrasib_100_mgkg_24h	24h
NCI-H2122	FAM129A	x=45.06	x=-1.47	x=0.31	x=-4.77	x=0	x=6e-05	yes	down	Vehicle vs Adagrasib_100_mgkg_24h	24h
NCI-H2122	FAM171A2	x=10.73	x=-1.49	x=0.51	x=-2.91	x=0.00361	x=0.03444	yes	down	Vehicle vs Adagrasib_100_mgkg_24h	24h
NCI-H2122	FAM184A	x=50.54	x=-1.38	x=0.28	x=-4.96	x=0	x=3e-05	yes	down	Vehicle vs Adagrasib_100_mgkg_24h	24h
NCI-H2122	FAM20A	x=5.23	x=1.77	x=0.63	x=2.82	x=0.00482	x=0.04292	yes	up	Vehicle vs Adagrasib_100_mgkg_24h	24h
NCI-H2122	FAM86EP	x=10.31	x=1.45	x=0.5	x=2.91	x=0.0036	x=0.03442	yes	up	Vehicle vs Adagrasib_100_mgkg_24h	24h
NCI-H2122	FBXO39	x=4.35	x=-2.66	x=0.88	x=-3.01	x=0.00262	x=0.02663	yes	down	Vehicle vs Adagrasib_100_mgkg_24h	24h
NCI-H2122	FER1L6	x=8.33	x=2.51	x=0.74	x=3.4	x=0.00066	x=0.009	yes	up	Vehicle vs Adagrasib_100_mgkg_24h	24h
NCI-H2122	FFAR2	x=1.78	x=4.35	x=1.36	x=3.2	x=0.00137	x=0.01588	yes	up	Vehicle vs Adagrasib_100_mgkg_24h	24h
NCI-H2122	FHOD3	x=14.58	x=-1.68	x=0.5	x=-3.36	x=0.00077	x=0.01003	yes	down	Vehicle vs Adagrasib_100_mgkg_24h	24h
NCI-H2122	FLVCR2	x=22.3	x=2.87	x=0.4	x=7.2	x=0	x=0	yes	up	Vehicle vs Adagrasib_100_mgkg_24h	24h
NCI-H2122	FOXA2	x=25.31	x=2.84	x=0.46	x=6.21	x=0	x=0	yes	up	Vehicle vs Adagrasib_100_mgkg_24h	24h
NCI-H2122	FOXJ1	x=62.85	x=-1.46	x=0.43	x=-3.4	x=0.00067	x=0.0091	yes	down	Vehicle vs Adagrasib_100_mgkg_24h	24h
NCI-H2122	FREM2	x=8.18	x=-2.48	x=0.67	x=-3.7	x=0.00021	x=0.0036	yes	down	Vehicle vs Adagrasib_100_mgkg_24h	24h
NCI-H2122	FSTL1	x=23.36	x=1.34	x=0.33	x=4.11	x=4e-05	x=0.00083	yes	up	Vehicle vs Adagrasib_100_mgkg_24h	24h
NCI-H2122	FUT2	x=119.79	x=1.37	x=0.19	x=7.2	x=0	x=0	yes	up	Vehicle vs Adagrasib_100_mgkg_24h	24h
NCI-H2122	FYB	x=29.67	x=-1.63	x=0.35	x=-4.59	x=0	x=0.00012	yes	down	Vehicle vs Adagrasib_100_mgkg_24h	24h
NCI-H2122	GABBR1	x=15.89	x=-1.95	x=0.41	x=-4.73	x=0	x=7e-05	yes	down	Vehicle vs Adagrasib_100_mgkg_24h	24h
NCI-H2122	GABRP	x=12.62	x=1.84	x=0.5	x=3.65	x=0.00026	x=0.00424	yes	up	Vehicle vs Adagrasib_100_mgkg_24h	24h
NCI-H2122	GAMT	x=13.78	x=-1.93	x=0.41	x=-4.75	x=0	x=6e-05	yes	down	Vehicle vs Adagrasib_100_mgkg_24h	24h
NCI-H2122	GBP1	x=147.44	x=1.77	x=0.22	x=8.14	x=0	x=0	yes	up	Vehicle vs Adagrasib_100_mgkg_24h	24h
NCI-H2122	GEM	x=9.59	x=-1.46	x=0.49	x=-2.97	x=0.00296	x=0.02944	yes	down	Vehicle vs Adagrasib_100_mgkg_24h	24h
NCI-H2122	GGT5	x=5.22	x=-4.39	x=1.02	x=-4.29	x=2e-05	x=0.00042	yes	down	Vehicle vs Adagrasib_100_mgkg_24h	24h
NCI-H2122	GJB1	x=10.58	x=2.23	x=0.61	x=3.64	x=0.00028	x=0.00444	yes	up	Vehicle vs Adagrasib_100_mgkg_24h	24h
NCI-H2122	GJC2	x=7.83	x=-2.21	x=0.62	x=-3.58	x=0.00034	x=0.00534	yes	down	Vehicle vs Adagrasib_100_mgkg_24h	24h
NCI-H2122	GLP2R	x=9.42	x=1.68	x=0.53	x=3.16	x=0.00159	x=0.01785	yes	up	Vehicle vs Adagrasib_100_mgkg_24h	24h
NCI-H2122	GNAZ	x=8.81	x=-1.35	x=0.48	x=-2.82	x=0.00487	x=0.04331	yes	down	Vehicle vs Adagrasib_100_mgkg_24h	24h
NCI-H2122	GNG4	x=118.41	x=-1.4	x=0.19	x=-7.44	x=0	x=0	yes	down	Vehicle vs Adagrasib_100_mgkg_24h	24h
NCI-H2122	GPR141	x=30.65	x=-1.47	x=0.32	x=-4.58	x=0	x=0.00013	yes	down	Vehicle vs Adagrasib_100_mgkg_24h	24h
NCI-H2122	GUCA2B	x=1.93	x=4.44	x=1.43	x=3.11	x=0.00188	x=0.02047	yes	up	Vehicle vs Adagrasib_100_mgkg_24h	24h
NCI-H2122	H19	x=3.3	x=-3.83	x=1.15	x=-3.35	x=0.00082	x=0.01056	yes	down	Vehicle vs Adagrasib_100_mgkg_24h	24h
NCI-H2122	HAL	x=110.43	x=-1.58	x=0.18	x=-8.62	x=0	x=0	yes	down	Vehicle vs Adagrasib_100_mgkg_24h	24h
NCI-H2122	HDAC9	x=13.43	x=1.96	x=0.49	x=3.96	x=7e-05	x=0.00146	yes	up	Vehicle vs Adagrasib_100_mgkg_24h	24h
NCI-H2122	HEY1	x=430.37	x=-2.71	x=0.24	x=-11.32	x=0	x=0	yes	down	Vehicle vs Adagrasib_100_mgkg_24h	24h
NCI-H2122	HHLA2	x=8.48	x=2.78	x=0.74	x=3.76	x=0.00017	x=0.00299	yes	up	Vehicle vs Adagrasib_100_mgkg_24h	24h
NCI-H2122	HLA-B	x=81.8	x=1.42	x=0.29	x=4.93	x=0	x=3e-05	yes	up	Vehicle vs Adagrasib_100_mgkg_24h	24h
NCI-H2122	HMMR	x=263.87	x=-1.39	x=0.15	x=-9.49	x=0	x=0	yes	down	Vehicle vs Adagrasib_100_mgkg_24h	24h
NCI-H2122	HMOX1	x=239.8	x=1.72	x=0.18	x=9.37	x=0	x=0	yes	up	Vehicle vs Adagrasib_100_mgkg_24h	24h
NCI-H2122	HNF4A	x=6.24	x=2.43	x=0.73	x=3.33	x=0.00086	x=0.01098	yes	up	Vehicle vs Adagrasib_100_mgkg_24h	24h
NCI-H2122	HOPX	x=7.08	x=2.84	x=0.67	x=4.22	x=2e-05	x=0.00054	yes	up	Vehicle vs Adagrasib_100_mgkg_24h	24h
NCI-H2122	HPSE	x=3.6	x=2.33	x=0.83	x=2.8	x=0.00516	x=0.04515	yes	up	Vehicle vs Adagrasib_100_mgkg_24h	24h
NCI-H2122	HSPA6	x=54.91	x=-3.11	x=0.34	x=-9.18	x=0	x=0	yes	down	Vehicle vs Adagrasib_100_mgkg_24h	24h
NCI-H2122	HSPB8	x=160.02	x=1.62	x=0.23	x=7.07	x=0	x=0	yes	up	Vehicle vs Adagrasib_100_mgkg_24h	24h
NCI-H2122	HTR3A	x=11.97	x=1.95	x=0.45	x=4.29	x=2e-05	x=0.00042	yes	up	Vehicle vs Adagrasib_100_mgkg_24h	24h
NCI-H2122	IFIT2	x=7.63	x=1.92	x=0.55	x=3.51	x=0.00045	x=0.00665	yes	up	Vehicle vs Adagrasib_100_mgkg_24h	24h
NCI-H2122	IGFBP4	x=189.51	x=-1.41	x=0.22	x=-6.53	x=0	x=0	yes	down	Vehicle vs Adagrasib_100_mgkg_24h	24h
NCI-H2122	IGFBP5	x=111.54	x=-1.62	x=0.24	x=-6.65	x=0	x=0	yes	down	Vehicle vs Adagrasib_100_mgkg_24h	24h
NCI-H2122	IGFL4	x=19.41	x=-2.32	x=0.42	x=-5.5	x=0	x=0	yes	down	Vehicle vs Adagrasib_100_mgkg_24h	24h
NCI-H2122	IL17C	x=5.25	x=-4.4	x=1.03	x=-4.25	x=2e-05	x=0.00048	yes	down	Vehicle vs Adagrasib_100_mgkg_24h	24h
NCI-H2122	IL1A	x=515.79	x=-1.3	x=0.41	x=-3.15	x=0.00161	x=0.01797	yes	down	Vehicle vs Adagrasib_100_mgkg_24h	24h
NCI-H2122	IL1RN	x=333.4	x=1.34	x=0.26	x=5.09	x=0	x=1e-05	yes	up	Vehicle vs Adagrasib_100_mgkg_24h	24h
NCI-H2122	IL22RA1	x=17.91	x=1.54	x=0.42	x=3.64	x=0.00027	x=0.00436	yes	up	Vehicle vs Adagrasib_100_mgkg_24h	24h
NCI-H2122	IL33	x=3.29	x=-3.18	x=1.02	x=-3.11	x=0.00186	x=0.02035	yes	down	Vehicle vs Adagrasib_100_mgkg_24h	24h
NCI-H2122	INHBB	x=30.37	x=3.46	x=0.75	x=4.59	x=0	x=0.00013	yes	up	Vehicle vs Adagrasib_100_mgkg_24h	24h
NCI-H2122	INSL4	x=230.06	x=1.31	x=0.16	x=8.14	x=0	x=0	yes	up	Vehicle vs Adagrasib_100_mgkg_24h	24h
NCI-H2122	IRX3	x=141.85	x=-1.7	x=0.25	x=-6.85	x=0	x=0	yes	down	Vehicle vs Adagrasib_100_mgkg_24h	24h
NCI-H2122	ISYNA1	x=15.65	x=-1.45	x=0.41	x=-3.51	x=0.00045	x=0.00665	yes	down	Vehicle vs Adagrasib_100_mgkg_24h	24h
NCI-H2122	ITGA11	x=3.52	x=-2.81	x=0.95	x=-2.94	x=0.00325	x=0.03182	yes	down	Vehicle vs Adagrasib_100_mgkg_24h	24h
NCI-H2122	IYD	x=43.32	x=1.35	x=0.28	x=4.8	x=0	x=5e-05	yes	up	Vehicle vs Adagrasib_100_mgkg_24h	24h
NCI-H2122	IZUMO4	x=11.92	x=-1.61	x=0.48	x=-3.35	x=0.00082	x=0.01051	yes	down	Vehicle vs Adagrasib_100_mgkg_24h	24h
NCI-H2122	KCNC2	x=5.45	x=-2.25	x=0.8	x=-2.8	x=0.00507	x=0.04458	yes	down	Vehicle vs Adagrasib_100_mgkg_24h	24h
NCI-H2122	KCNJ6	x=7.86	x=-2.8	x=0.87	x=-3.2	x=0.00137	x=0.01584	yes	down	Vehicle vs Adagrasib_100_mgkg_24h	24h
NCI-H2122	KCNK2	x=2.75	x=-3.09	x=1.06	x=-2.9	x=0.00368	x=0.03503	yes	down	Vehicle vs Adagrasib_100_mgkg_24h	24h
NCI-H2122	KDR	x=1.82	x=4.44	x=1.3	x=3.42	x=0.00063	x=0.00872	yes	up	Vehicle vs Adagrasib_100_mgkg_24h	24h
NCI-H2122	KIF20B	x=811.59	x=-1.5	x=0.12	x=-12.3	x=0	x=0	yes	down	Vehicle vs Adagrasib_100_mgkg_24h	24h
NCI-H2122	KIR3DL1	x=4.48	x=-3.2	x=0.95	x=-3.36	x=0.00079	x=0.01025	yes	down	Vehicle vs Adagrasib_100_mgkg_24h	24h
NCI-H2122	KISS1R	x=46.25	x=-2.2	x=0.38	x=-5.82	x=0	x=0	yes	down	Vehicle vs Adagrasib_100_mgkg_24h	24h
NCI-H2122	KIT	x=33.1	x=1.62	x=0.35	x=4.68	x=0	x=9e-05	yes	up	Vehicle vs Adagrasib_100_mgkg_24h	24h
NCI-H2122	KLF2	x=296.33	x=1.66	x=0.25	x=6.63	x=0	x=0	yes	up	Vehicle vs Adagrasib_100_mgkg_24h	24h
NCI-H2122	KLK11	x=367.5	x=-1.46	x=0.3	x=-4.87	x=0	x=4e-05	yes	down	Vehicle vs Adagrasib_100_mgkg_24h	24h
NCI-H2122	KLK12	x=12.34	x=-2.09	x=0.64	x=-3.28	x=0.00104	x=0.0129	yes	down	Vehicle vs Adagrasib_100_mgkg_24h	24h
NCI-H2122	KLK13	x=17.71	x=-2.4	x=0.44	x=-5.46	x=0	x=0	yes	down	Vehicle vs Adagrasib_100_mgkg_24h	24h
NCI-H2122	KLK6	x=113.63	x=1.99	x=0.25	x=7.96	x=0	x=0	yes	up	Vehicle vs Adagrasib_100_mgkg_24h	24h
NCI-H2122	KPNA7	x=20.33	x=1.4	x=0.37	x=3.78	x=0.00016	x=0.00279	yes	up	Vehicle vs Adagrasib_100_mgkg_24h	24h
NCI-H2122	KREMEN2	x=4.28	x=-2.72	x=0.83	x=-3.26	x=0.0011	x=0.01343	yes	down	Vehicle vs Adagrasib_100_mgkg_24h	24h
NCI-H2122	KRT6B	x=299.8	x=1.59	x=0.27	x=5.85	x=0	x=0	yes	up	Vehicle vs Adagrasib_100_mgkg_24h	24h
NCI-H2122	KRT6C	x=4.7	x=2.81	x=0.78	x=3.58	x=0.00034	x=0.00527	yes	up	Vehicle vs Adagrasib_100_mgkg_24h	24h
NCI-H2122	KRTAP5-AS1	x=54.82	x=1.56	x=0.39	x=4.02	x=6e-05	x=0.00121	yes	up	Vehicle vs Adagrasib_100_mgkg_24h	24h
NCI-H2122	LBP	x=12.73	x=3.65	x=0.81	x=4.49	x=1e-05	x=0.00019	yes	up	Vehicle vs Adagrasib_100_mgkg_24h	24h
NCI-H2122	LCN2	x=1187.88	x=1.47	x=0.39	x=3.79	x=0.00015	x=0.00265	yes	up	Vehicle vs Adagrasib_100_mgkg_24h	24h
NCI-H2122	LGI4	x=2.25	x=-3.94	x=1.34	x=-2.94	x=0.00328	x=0.03195	yes	down	Vehicle vs Adagrasib_100_mgkg_24h	24h
NCI-H2122	LGR6	x=43.58	x=-1.78	x=0.37	x=-4.87	x=0	x=4e-05	yes	down	Vehicle vs Adagrasib_100_mgkg_24h	24h
NCI-H2122	LINC00184	x=1.58	x=-4.12	x=1.42	x=-2.9	x=0.00377	x=0.03577	yes	down	Vehicle vs Adagrasib_100_mgkg_24h	24h
NCI-H2122	LINC00659	x=6.43	x=-2.53	x=0.66	x=-3.83	x=0.00013	x=0.00231	yes	down	Vehicle vs Adagrasib_100_mgkg_24h	24h
NCI-H2122	LINC00707	x=97.85	x=2.58	x=0.23	x=11.04	x=0	x=0	yes	up	Vehicle vs Adagrasib_100_mgkg_24h	24h
NCI-H2122	LINC00857	x=17.86	x=1.38	x=0.41	x=3.38	x=0.00072	x=0.00952	yes	up	Vehicle vs Adagrasib_100_mgkg_24h	24h
NCI-H2122	LINC00939	x=4.29	x=-2.65	x=0.83	x=-3.18	x=0.00146	x=0.01672	yes	down	Vehicle vs Adagrasib_100_mgkg_24h	24h
NCI-H2122	LINC01133	x=14.99	x=3.4	x=0.54	x=6.3	x=0	x=0	yes	up	Vehicle vs Adagrasib_100_mgkg_24h	24h
NCI-H2122	LINC01277	x=6.45	x=-2.01	x=0.67	x=-3.01	x=0.00258	x=0.02633	yes	down	Vehicle vs Adagrasib_100_mgkg_24h	24h
NCI-H2122	LINC01607	x=2.93	x=-3.04	x=1.08	x=-2.82	x=0.0048	x=0.04282	yes	down	Vehicle vs Adagrasib_100_mgkg_24h	24h
NCI-H2122	LINC01748	x=2.65	x=-3.45	x=1.23	x=-2.81	x=0.005	x=0.04414	yes	down	Vehicle vs Adagrasib_100_mgkg_24h	24h
NCI-H2122	LOXL2	x=35.59	x=-1.35	x=0.29	x=-4.72	x=0	x=7e-05	yes	down	Vehicle vs Adagrasib_100_mgkg_24h	24h
NCI-H2122	LPAR6	x=5.35	x=-2.1	x=0.73	x=-2.88	x=0.00395	x=0.03711	yes	down	Vehicle vs Adagrasib_100_mgkg_24h	24h
NCI-H2122	LYZ	x=25.61	x=2.33	x=0.77	x=3.02	x=0.00256	x=0.02622	yes	up	Vehicle vs Adagrasib_100_mgkg_24h	24h
NCI-H2122	MAF	x=29.58	x=-2.06	x=0.43	x=-4.76	x=0	x=6e-05	yes	down	Vehicle vs Adagrasib_100_mgkg_24h	24h
NCI-H2122	MAP2	x=772.59	x=1.46	x=0.15	x=10.03	x=0	x=0	yes	up	Vehicle vs Adagrasib_100_mgkg_24h	24h
NCI-H2122	MAST4-AS1	x=6.8	x=-1.76	x=0.62	x=-2.84	x=0.00445	x=0.04068	yes	down	Vehicle vs Adagrasib_100_mgkg_24h	24h
NCI-H2122	MCTP1	x=165.59	x=-1.8	x=0.16	x=-10.98	x=0	x=0	yes	down	Vehicle vs Adagrasib_100_mgkg_24h	24h
NCI-H2122	MDK	x=234.54	x=-1.37	x=0.22	x=-6.33	x=0	x=0	yes	down	Vehicle vs Adagrasib_100_mgkg_24h	24h
NCI-H2122	MGLL	x=243.67	x=1.57	x=0.2	x=7.92	x=0	x=0	yes	up	Vehicle vs Adagrasib_100_mgkg_24h	24h
NCI-H2122	MKRN9P	x=3.98	x=5.49	x=1.12	x=4.91	x=0	x=3e-05	yes	up	Vehicle vs Adagrasib_100_mgkg_24h	24h
NCI-H2122	MLXIPL	x=40.09	x=-1.61	x=0.31	x=-5.16	x=0	x=1e-05	yes	down	Vehicle vs Adagrasib_100_mgkg_24h	24h
NCI-H2122	MMP10	x=22.53	x=-1.34	x=0.38	x=-3.51	x=0.00045	x=0.0066	yes	down	Vehicle vs Adagrasib_100_mgkg_24h	24h
NCI-H2122	MMP24	x=3.68	x=4.77	x=1.16	x=4.11	x=4e-05	x=0.00085	yes	up	Vehicle vs Adagrasib_100_mgkg_24h	24h
NCI-H2122	MMP7	x=15.91	x=3.23	x=0.49	x=6.61	x=0	x=0	yes	up	Vehicle vs Adagrasib_100_mgkg_24h	24h
NCI-H2122	MNS1	x=360.43	x=-1.33	x=0.26	x=-5.19	x=0	x=1e-05	yes	down	Vehicle vs Adagrasib_100_mgkg_24h	24h
NCI-H2122	MSLN	x=322.52	x=1.63	x=0.28	x=5.77	x=0	x=0	yes	up	Vehicle vs Adagrasib_100_mgkg_24h	24h
NCI-H2122	MSMB	x=118.33	x=3.16	x=0.55	x=5.74	x=0	x=0	yes	up	Vehicle vs Adagrasib_100_mgkg_24h	24h
NCI-H2122	MSRB3	x=7.24	x=1.82	x=0.56	x=3.23	x=0.00123	x=0.01454	yes	up	Vehicle vs Adagrasib_100_mgkg_24h	24h
NCI-H2122	MST1L	x=15.03	x=-1.54	x=0.45	x=-3.4	x=0.00067	x=0.00903	yes	down	Vehicle vs Adagrasib_100_mgkg_24h	24h
NCI-H2122	MT-TD	x=81.69	x=2.33	x=0.53	x=4.37	x=1e-05	x=3e-04	yes	up	Vehicle vs Adagrasib_100_mgkg_24h	24h
NCI-H2122	MT-TI	x=167.14	x=2.18	x=0.31	x=7.11	x=0	x=0	yes	up	Vehicle vs Adagrasib_100_mgkg_24h	24h
NCI-H2122	MTAPP2	x=3.77	x=3.19	x=1.13	x=2.84	x=0.00455	x=0.04126	yes	up	Vehicle vs Adagrasib_100_mgkg_24h	24h
NCI-H2122	MTCO1P40	x=131.7	x=2.23	x=0.3	x=7.48	x=0	x=0	yes	up	Vehicle vs Adagrasib_100_mgkg_24h	24h
NCI-H2122	MTMR7	x=17.94	x=1.87	x=0.35	x=5.35	x=0	x=0	yes	up	Vehicle vs Adagrasib_100_mgkg_24h	24h
NCI-H2122	MUC13	x=961.98	x=1.81	x=0.28	x=6.56	x=0	x=0	yes	up	Vehicle vs Adagrasib_100_mgkg_24h	24h
NCI-H2122	MUC5B	x=1063.93	x=-1.58	x=0.18	x=-8.68	x=0	x=0	yes	down	Vehicle vs Adagrasib_100_mgkg_24h	24h
NCI-H2122	MUC6	x=7.54	x=-3.65	x=0.98	x=-3.73	x=0.00019	x=0.00325	yes	down	Vehicle vs Adagrasib_100_mgkg_24h	24h
NCI-H2122	MUCL1	x=299.65	x=-1.83	x=0.46	x=-3.94	x=8e-05	x=0.0016	yes	down	Vehicle vs Adagrasib_100_mgkg_24h	24h
NCI-H2122	MX2	x=25.65	x=1.73	x=0.39	x=4.48	x=1e-05	x=2e-04	yes	up	Vehicle vs Adagrasib_100_mgkg_24h	24h
NCI-H2122	MYCN	x=62.11	x=-2.21	x=0.25	x=-8.94	x=0	x=0	yes	down	Vehicle vs Adagrasib_100_mgkg_24h	24h
NCI-H2122	MYEOV	x=213.61	x=-1.53	x=0.21	x=-7.43	x=0	x=0	yes	down	Vehicle vs Adagrasib_100_mgkg_24h	24h
NCI-H2122	MYL9	x=71.65	x=2.45	x=0.31	x=7.8	x=0	x=0	yes	up	Vehicle vs Adagrasib_100_mgkg_24h	24h
NCI-H2122	MYO15B	x=58.22	x=1.51	x=0.24	x=6.36	x=0	x=0	yes	up	Vehicle vs Adagrasib_100_mgkg_24h	24h
NCI-H2122	NCF2	x=292.49	x=1.55	x=0.21	x=7.56	x=0	x=0	yes	up	Vehicle vs Adagrasib_100_mgkg_24h	24h
NCI-H2122	NDRG1	x=2995.65	x=-1.39	x=0.22	x=-6.45	x=0	x=0	yes	down	Vehicle vs Adagrasib_100_mgkg_24h	24h
NCI-H2122	NDUFA4L2	x=6.2	x=-5.39	x=1.19	x=-4.53	x=1e-05	x=0.00016	yes	down	Vehicle vs Adagrasib_100_mgkg_24h	24h
NCI-H2122	NEGR1	x=70.37	x=-3.65	x=0.65	x=-5.58	x=0	x=0	yes	down	Vehicle vs Adagrasib_100_mgkg_24h	24h
NCI-H2122	NLRP1	x=35.06	x=-1.76	x=0.32	x=-5.56	x=0	x=0	yes	down	Vehicle vs Adagrasib_100_mgkg_24h	24h
NCI-H2122	NOS1	x=3.42	x=-4.03	x=1.25	x=-3.24	x=0.00121	x=0.01436	yes	down	Vehicle vs Adagrasib_100_mgkg_24h	24h
NCI-H2122	NPNT	x=10.26	x=1.65	x=0.55	x=2.99	x=0.00279	x=0.02809	yes	up	Vehicle vs Adagrasib_100_mgkg_24h	24h
NCI-H2122	NR2F1-AS1	x=54.51	x=-1.33	x=0.23	x=-5.73	x=0	x=0	yes	down	Vehicle vs Adagrasib_100_mgkg_24h	24h
NCI-H2122	NR4A3	x=9.53	x=1.41	x=0.46	x=3.07	x=0.00216	x=0.02278	yes	up	Vehicle vs Adagrasib_100_mgkg_24h	24h
NCI-H2122	NRP1	x=63.37	x=-1.38	x=0.21	x=-6.49	x=0	x=0	yes	down	Vehicle vs Adagrasib_100_mgkg_24h	24h
NCI-H2122	NT5E	x=197.52	x=-1.79	x=0.16	x=-11.08	x=0	x=0	yes	down	Vehicle vs Adagrasib_100_mgkg_24h	24h
NCI-H2122	NTN4	x=63.2	x=1.35	x=0.25	x=5.33	x=0	x=0	yes	up	Vehicle vs Adagrasib_100_mgkg_24h	24h
NCI-H2122	NUPR1	x=3.82	x=-2.57	x=0.92	x=-2.79	x=0.00534	x=0.04606	yes	down	Vehicle vs Adagrasib_100_mgkg_24h	24h
NCI-H2122	NXN	x=147.38	x=-2.09	x=0.27	x=-7.81	x=0	x=0	yes	down	Vehicle vs Adagrasib_100_mgkg_24h	24h
NCI-H2122	OASL	x=4.18	x=2.96	x=0.84	x=3.51	x=0.00045	x=0.00654	yes	up	Vehicle vs Adagrasib_100_mgkg_24h	24h
NCI-H2122	P3H2	x=56.73	x=2.48	x=0.35	x=7.13	x=0	x=0	yes	up	Vehicle vs Adagrasib_100_mgkg_24h	24h
NCI-H2122	PAQR8	x=15.56	x=1.31	x=0.42	x=3.1	x=0.00194	x=0.02095	yes	up	Vehicle vs Adagrasib_100_mgkg_24h	24h
NCI-H2122	PCDH7	x=77.89	x=1.36	x=0.21	x=6.6	x=0	x=0	yes	up	Vehicle vs Adagrasib_100_mgkg_24h	24h
NCI-H2122	PCED1B-AS1	x=26.34	x=-1.46	x=0.41	x=-3.57	x=0.00035	x=0.00545	yes	down	Vehicle vs Adagrasib_100_mgkg_24h	24h
NCI-H2122	PCP2	x=1.74	x=-4.22	x=1.35	x=-3.13	x=0.00172	x=0.01902	yes	down	Vehicle vs Adagrasib_100_mgkg_24h	24h
NCI-H2122	PDE2A	x=4.86	x=-2.59	x=0.84	x=-3.1	x=0.00195	x=0.02097	yes	down	Vehicle vs Adagrasib_100_mgkg_24h	24h
NCI-H2122	PDGFA	x=409.42	x=1.63	x=0.15	x=10.79	x=0	x=0	yes	up	Vehicle vs Adagrasib_100_mgkg_24h	24h
NCI-H2122	PDGFD	x=12.79	x=1.5	x=0.44	x=3.38	x=0.00071	x=0.00952	yes	up	Vehicle vs Adagrasib_100_mgkg_24h	24h
NCI-H2122	PECAM1	x=16.81	x=-1.51	x=0.4	x=-3.79	x=0.00015	x=0.00268	yes	down	Vehicle vs Adagrasib_100_mgkg_24h	24h
NCI-H2122	PHGR1	x=3.07	x=4.47	x=1.29	x=3.45	x=0.00055	x=0.00775	yes	up	Vehicle vs Adagrasib_100_mgkg_24h	24h
NCI-H2122	PI3	x=59.71	x=-1.44	x=0.26	x=-5.55	x=0	x=0	yes	down	Vehicle vs Adagrasib_100_mgkg_24h	24h
NCI-H2122	PIK3IP1	x=61.14	x=1.5	x=0.26	x=5.75	x=0	x=0	yes	up	Vehicle vs Adagrasib_100_mgkg_24h	24h
NCI-H2122	PITPNC1	x=193.64	x=-1.65	x=0.13	x=-12.76	x=0	x=0	yes	down	Vehicle vs Adagrasib_100_mgkg_24h	24h
NCI-H2122	PLA2G10	x=128.25	x=1.69	x=0.19	x=9.08	x=0	x=0	yes	up	Vehicle vs Adagrasib_100_mgkg_24h	24h
NCI-H2122	PLAC4	x=46.7	x=2.5	x=0.32	x=7.71	x=0	x=0	yes	up	Vehicle vs Adagrasib_100_mgkg_24h	24h
NCI-H2122	PLAT	x=156.29	x=-1.85	x=0.47	x=-3.97	x=7e-05	x=0.00142	yes	down	Vehicle vs Adagrasib_100_mgkg_24h	24h
NCI-H2122	PLCE1	x=7.37	x=1.98	x=0.58	x=3.42	x=0.00062	x=0.00851	yes	up	Vehicle vs Adagrasib_100_mgkg_24h	24h
NCI-H2122	PLCH2	x=5.53	x=-1.9	x=0.67	x=-2.84	x=0.00457	x=0.04141	yes	down	Vehicle vs Adagrasib_100_mgkg_24h	24h
NCI-H2122	PLIN5	x=12.85	x=-1.31	x=0.45	x=-2.94	x=0.00326	x=0.03185	yes	down	Vehicle vs Adagrasib_100_mgkg_24h	24h
NCI-H2122	PLXND1	x=45.96	x=-1.56	x=0.26	x=-5.94	x=0	x=0	yes	down	Vehicle vs Adagrasib_100_mgkg_24h	24h
NCI-H2122	POT1-AS1	x=10.04	x=1.92	x=0.52	x=3.71	x=0.00021	x=0.00348	yes	up	Vehicle vs Adagrasib_100_mgkg_24h	24h
NCI-H2122	POU2F3	x=50.07	x=1.51	x=0.33	x=4.55	x=1e-05	x=0.00015	yes	up	Vehicle vs Adagrasib_100_mgkg_24h	24h
NCI-H2122	PPFIA4	x=12.13	x=-1.77	x=0.53	x=-3.36	x=0.00078	x=0.01013	yes	down	Vehicle vs Adagrasib_100_mgkg_24h	24h
NCI-H2122	PRDM8	x=15.48	x=-2.64	x=0.51	x=-5.16	x=0	x=1e-05	yes	down	Vehicle vs Adagrasib_100_mgkg_24h	24h
NCI-H2122	PRSS12	x=45.17	x=1.59	x=0.25	x=6.25	x=0	x=0	yes	up	Vehicle vs Adagrasib_100_mgkg_24h	24h
NCI-H2122	PRSS2	x=3.51	x=-4.47	x=1.12	x=-3.98	x=7e-05	x=0.0014	yes	down	Vehicle vs Adagrasib_100_mgkg_24h	24h
NCI-H2122	PSCA	x=112.99	x=1.78	x=0.24	x=7.35	x=0	x=0	yes	up	Vehicle vs Adagrasib_100_mgkg_24h	24h
NCI-H2122	PSMB9	x=7.91	x=1.75	x=0.58	x=3	x=0.00274	x=0.02766	yes	up	Vehicle vs Adagrasib_100_mgkg_24h	24h
NCI-H2122	PTPRH	x=39.15	x=1.75	x=0.35	x=5.01	x=0	x=2e-05	yes	up	Vehicle vs Adagrasib_100_mgkg_24h	24h
NCI-H2122	PXDC1	x=18.19	x=2.21	x=0.44	x=4.97	x=0	x=2e-05	yes	up	Vehicle vs Adagrasib_100_mgkg_24h	24h
NCI-H2122	RAB26	x=24.41	x=-2.14	x=0.35	x=-6.19	x=0	x=0	yes	down	Vehicle vs Adagrasib_100_mgkg_24h	24h
NCI-H2122	RAET1L	x=13.42	x=2.84	x=0.52	x=5.45	x=0	x=0	yes	up	Vehicle vs Adagrasib_100_mgkg_24h	24h
NCI-H2122	RAPGEF3	x=17.42	x=-1.33	x=0.44	x=-3.03	x=0.00246	x=0.02534	yes	down	Vehicle vs Adagrasib_100_mgkg_24h	24h
NCI-H2122	RASSF2	x=11.07	x=2.18	x=0.49	x=4.4	x=1e-05	x=0.00027	yes	up	Vehicle vs Adagrasib_100_mgkg_24h	24h
NCI-H2122	RBPMS	x=109.89	x=1.36	x=0.21	x=6.52	x=0	x=0	yes	up	Vehicle vs Adagrasib_100_mgkg_24h	24h
NCI-H2122	RBPMS2	x=17.7	x=-1.74	x=0.49	x=-3.53	x=0.00042	x=0.00625	yes	down	Vehicle vs Adagrasib_100_mgkg_24h	24h
NCI-H2122	RCOR2	x=4.5	x=-2.96	x=0.91	x=-3.25	x=0.00117	x=0.01406	yes	down	Vehicle vs Adagrasib_100_mgkg_24h	24h
NCI-H2122	RGMA	x=9.66	x=3.01	x=0.68	x=4.42	x=1e-05	x=0.00025	yes	up	Vehicle vs Adagrasib_100_mgkg_24h	24h
NCI-H2122	RGS17	x=62.83	x=-3.83	x=0.4	x=-9.5	x=0	x=0	yes	down	Vehicle vs Adagrasib_100_mgkg_24h	24h
NCI-H2122	RHOH	x=7.98	x=-3.38	x=0.69	x=-4.88	x=0	x=4e-05	yes	down	Vehicle vs Adagrasib_100_mgkg_24h	24h
NCI-H2122	RNF186	x=10.19	x=2.8	x=0.53	x=5.25	x=0	x=1e-05	yes	up	Vehicle vs Adagrasib_100_mgkg_24h	24h
NCI-H2122	RPL7P18	x=15.01	x=-2.31	x=0.45	x=-5.11	x=0	x=1e-05	yes	down	Vehicle vs Adagrasib_100_mgkg_24h	24h
NCI-H2122	RPTN	x=16.82	x=4.65	x=1.09	x=4.25	x=2e-05	x=5e-04	yes	up	Vehicle vs Adagrasib_100_mgkg_24h	24h
NCI-H2122	RTP4	x=3.54	x=2.67	x=0.91	x=2.94	x=0.00332	x=0.03221	yes	up	Vehicle vs Adagrasib_100_mgkg_24h	24h
NCI-H2122	S100A8	x=2281.16	x=-2.54	x=0.55	x=-4.6	x=0	x=0.00012	yes	down	Vehicle vs Adagrasib_100_mgkg_24h	24h
NCI-H2122	S100A9	x=5274.96	x=-1.36	x=0.49	x=-2.79	x=0.00533	x=0.046	yes	down	Vehicle vs Adagrasib_100_mgkg_24h	24h
NCI-H2122	S1PR1	x=36.69	x=1.35	x=0.29	x=4.71	x=0	x=7e-05	yes	up	Vehicle vs Adagrasib_100_mgkg_24h	24h
NCI-H2122	SBK1	x=17.87	x=-1.5	x=0.46	x=-3.28	x=0.00105	x=0.01293	yes	down	Vehicle vs Adagrasib_100_mgkg_24h	24h
NCI-H2122	SCARA3	x=10.53	x=-2.42	x=0.57	x=-4.26	x=2e-05	x=0.00048	yes	down	Vehicle vs Adagrasib_100_mgkg_24h	24h
NCI-H2122	SCARNA18	x=5.46	x=-2.61	x=0.72	x=-3.61	x=3e-04	x=0.0048	yes	down	Vehicle vs Adagrasib_100_mgkg_24h	24h
NCI-H2122	SCGB3A2	x=12.19	x=2.65	x=0.5	x=5.26	x=0	x=1e-05	yes	up	Vehicle vs Adagrasib_100_mgkg_24h	24h
NCI-H2122	SCIN	x=83.65	x=1.92	x=0.24	x=8.09	x=0	x=0	yes	up	Vehicle vs Adagrasib_100_mgkg_24h	24h
NCI-H2122	SECTM1	x=30.35	x=2.42	x=0.41	x=5.88	x=0	x=0	yes	up	Vehicle vs Adagrasib_100_mgkg_24h	24h
NCI-H2122	SERPINB13	x=5.84	x=-2.34	x=0.8	x=-2.92	x=0.00351	x=0.03374	yes	down	Vehicle vs Adagrasib_100_mgkg_24h	24h
NCI-H2122	SERPINB2	x=2.73	x=3.03	x=1.06	x=2.85	x=0.00442	x=0.04047	yes	up	Vehicle vs Adagrasib_100_mgkg_24h	24h
NCI-H2122	SERPINE1	x=160.42	x=-1.37	x=0.27	x=-5.12	x=0	x=1e-05	yes	down	Vehicle vs Adagrasib_100_mgkg_24h	24h
NCI-H2122	SERPINE2	x=325.65	x=-1.31	x=0.2	x=-6.62	x=0	x=0	yes	down	Vehicle vs Adagrasib_100_mgkg_24h	24h
NCI-H2122	SERPINF1	x=28.22	x=1.82	x=0.31	x=5.82	x=0	x=0	yes	up	Vehicle vs Adagrasib_100_mgkg_24h	24h
NCI-H2122	SFTA2	x=11.69	x=2.09	x=0.47	x=4.48	x=1e-05	x=0.00019	yes	up	Vehicle vs Adagrasib_100_mgkg_24h	24h
NCI-H2122	SGO2	x=356.68	x=-1.39	x=0.13	x=-10.56	x=0	x=0	yes	down	Vehicle vs Adagrasib_100_mgkg_24h	24h
NCI-H2122	SGSM1	x=12.95	x=-1.42	x=0.43	x=-3.27	x=0.00107	x=0.0131	yes	down	Vehicle vs Adagrasib_100_mgkg_24h	24h
NCI-H2122	SHC3	x=9.77	x=-1.75	x=0.48	x=-3.63	x=0.00028	x=0.0045	yes	down	Vehicle vs Adagrasib_100_mgkg_24h	24h
NCI-H2122	SHC4	x=11.13	x=-2.3	x=0.48	x=-4.76	x=0	x=6e-05	yes	down	Vehicle vs Adagrasib_100_mgkg_24h	24h
NCI-H2122	SIRPB1	x=12.68	x=-2.21	x=0.55	x=-4.02	x=6e-05	x=0.00119	yes	down	Vehicle vs Adagrasib_100_mgkg_24h	24h
NCI-H2122	SLAMF7	x=5.68	x=1.99	x=0.71	x=2.83	x=0.00472	x=0.0422	yes	up	Vehicle vs Adagrasib_100_mgkg_24h	24h
NCI-H2122	SLC22A18AS	x=27.29	x=-1.37	x=0.31	x=-4.41	x=1e-05	x=0.00026	yes	down	Vehicle vs Adagrasib_100_mgkg_24h	24h
NCI-H2122	SLC26A7	x=14.16	x=1.51	x=0.43	x=3.51	x=0.00045	x=0.00662	yes	up	Vehicle vs Adagrasib_100_mgkg_24h	24h
NCI-H2122	SLC2A14	x=3.42	x=-3.18	x=1.16	x=-2.75	x=0.00591	x=0.04983	yes	down	Vehicle vs Adagrasib_100_mgkg_24h	24h
NCI-H2122	SLC2A3	x=4.91	x=-3.23	x=0.91	x=-3.55	x=0.00038	x=0.0058	yes	down	Vehicle vs Adagrasib_100_mgkg_24h	24h
NCI-H2122	SLC4A3	x=20.12	x=-1.58	x=0.37	x=-4.21	x=3e-05	x=0.00058	yes	down	Vehicle vs Adagrasib_100_mgkg_24h	24h
NCI-H2122	SLC6A9	x=44.23	x=1.33	x=0.23	x=5.86	x=0	x=0	yes	up	Vehicle vs Adagrasib_100_mgkg_24h	24h
NCI-H2122	SLCO3A1	x=41.28	x=2	x=0.3	x=6.56	x=0	x=0	yes	up	Vehicle vs Adagrasib_100_mgkg_24h	24h
NCI-H2122	SLITRK6	x=114.21	x=-2.01	x=0.23	x=-8.78	x=0	x=0	yes	down	Vehicle vs Adagrasib_100_mgkg_24h	24h
NCI-H2122	SMAD6	x=43.42	x=-1.49	x=0.24	x=-6.11	x=0	x=0	yes	down	Vehicle vs Adagrasib_100_mgkg_24h	24h
NCI-H2122	SMAD9	x=19.42	x=-2.09	x=0.42	x=-5.04	x=0	x=2e-05	yes	down	Vehicle vs Adagrasib_100_mgkg_24h	24h
NCI-H2122	SMIM5	x=26.86	x=1.71	x=0.37	x=4.6	x=0	x=0.00012	yes	up	Vehicle vs Adagrasib_100_mgkg_24h	24h
NCI-H2122	SNCG	x=82.22	x=-1.37	x=0.31	x=-4.38	x=1e-05	x=3e-04	yes	down	Vehicle vs Adagrasib_100_mgkg_24h	24h
NCI-H2122	SOST	x=7.43	x=-5.02	x=1.15	x=-4.37	x=1e-05	x=0.00031	yes	down	Vehicle vs Adagrasib_100_mgkg_24h	24h
NCI-H2122	SOX21	x=72.67	x=-1.32	x=0.25	x=-5.37	x=0	x=0	yes	down	Vehicle vs Adagrasib_100_mgkg_24h	24h
NCI-H2122	SPAG4	x=10.36	x=-1.62	x=0.48	x=-3.35	x=0.00081	x=0.01044	yes	down	Vehicle vs Adagrasib_100_mgkg_24h	24h
NCI-H2122	SPINK1	x=71.06	x=6.37	x=0.94	x=6.81	x=0	x=0	yes	up	Vehicle vs Adagrasib_100_mgkg_24h	24h
NCI-H2122	SPOCK1	x=18.77	x=-1.8	x=0.37	x=-4.8	x=0	x=5e-05	yes	down	Vehicle vs Adagrasib_100_mgkg_24h	24h
NCI-H2122	SPRED1	x=368.49	x=-1.64	x=0.21	x=-7.66	x=0	x=0	yes	down	Vehicle vs Adagrasib_100_mgkg_24h	24h
NCI-H2122	SPRR1A	x=4.44	x=3.11	x=0.92	x=3.39	x=0.00071	x=0.00945	yes	up	Vehicle vs Adagrasib_100_mgkg_24h	24h
NCI-H2122	SPRR3	x=38.79	x=1.62	x=0.35	x=4.65	x=0	x=1e-04	yes	up	Vehicle vs Adagrasib_100_mgkg_24h	24h
NCI-H2122	SPRY4	x=24.39	x=-4.5	x=0.53	x=-8.49	x=0	x=0	yes	down	Vehicle vs Adagrasib_100_mgkg_24h	24h
NCI-H2122	SPRY4-IT1	x=11.23	x=-6.26	x=1.02	x=-6.13	x=0	x=0	yes	down	Vehicle vs Adagrasib_100_mgkg_24h	24h
NCI-H2122	SRCIN1	x=21.53	x=-1.41	x=0.35	x=-4	x=6e-05	x=0.0013	yes	down	Vehicle vs Adagrasib_100_mgkg_24h	24h
NCI-H2122	SSTR1	x=1.99	x=4.55	x=1.22	x=3.71	x=2e-04	x=0.00348	yes	up	Vehicle vs Adagrasib_100_mgkg_24h	24h
NCI-H2122	STC1	x=479.16	x=-4.56	x=0.26	x=-17.76	x=0	x=0	yes	down	Vehicle vs Adagrasib_100_mgkg_24h	24h
NCI-H2122	STS	x=179.6	x=1.91	x=0.21	x=9.06	x=0	x=0	yes	up	Vehicle vs Adagrasib_100_mgkg_24h	24h
NCI-H2122	SULF2	x=12.17	x=-1.55	x=0.44	x=-3.48	x=0.00051	x=0.00723	yes	down	Vehicle vs Adagrasib_100_mgkg_24h	24h
NCI-H2122	SUSD2	x=6.3	x=-4.78	x=1.03	x=-4.65	x=0	x=1e-04	yes	down	Vehicle vs Adagrasib_100_mgkg_24h	24h
NCI-H2122	SYCP2	x=34.53	x=-1.44	x=0.29	x=-4.99	x=0	x=2e-05	yes	down	Vehicle vs Adagrasib_100_mgkg_24h	24h
NCI-H2122	SYNPO	x=112.49	x=2.18	x=0.28	x=7.8	x=0	x=0	yes	up	Vehicle vs Adagrasib_100_mgkg_24h	24h
NCI-H2122	SYT16	x=4.95	x=2.96	x=0.81	x=3.64	x=0.00027	x=0.00442	yes	up	Vehicle vs Adagrasib_100_mgkg_24h	24h
NCI-H2122	SYTL2	x=107.27	x=2.48	x=0.53	x=4.72	x=0	x=7e-05	yes	up	Vehicle vs Adagrasib_100_mgkg_24h	24h
NCI-H2122	TAGLN	x=150.24	x=1.9	x=0.25	x=7.48	x=0	x=0	yes	up	Vehicle vs Adagrasib_100_mgkg_24h	24h
NCI-H2122	TAS1R3	x=1.9	x=-3.66	x=1.29	x=-2.85	x=0.00439	x=0.04029	yes	down	Vehicle vs Adagrasib_100_mgkg_24h	24h
NCI-H2122	TBX6	x=11.43	x=-1.52	x=0.44	x=-3.48	x=0.00051	x=0.00724	yes	down	Vehicle vs Adagrasib_100_mgkg_24h	24h
NCI-H2122	TBXAS1	x=12.41	x=-1.38	x=0.48	x=-2.86	x=0.0042	x=0.03893	yes	down	Vehicle vs Adagrasib_100_mgkg_24h	24h
NCI-H2122	TERT	x=19.87	x=-1.36	x=0.36	x=-3.8	x=0.00015	x=0.00262	yes	down	Vehicle vs Adagrasib_100_mgkg_24h	24h
NCI-H2122	THEMIS2	x=19.77	x=1.38	x=0.35	x=3.89	x=1e-04	x=0.00188	yes	up	Vehicle vs Adagrasib_100_mgkg_24h	24h
NCI-H2122	TINAG	x=7.83	x=-3.18	x=0.67	x=-4.75	x=0	x=6e-05	yes	down	Vehicle vs Adagrasib_100_mgkg_24h	24h
NCI-H2122	TLE6	x=18.41	x=-2.77	x=0.47	x=-5.96	x=0	x=0	yes	down	Vehicle vs Adagrasib_100_mgkg_24h	24h
NCI-H2122	TMCC3	x=228.83	x=1.34	x=0.24	x=5.57	x=0	x=0	yes	up	Vehicle vs Adagrasib_100_mgkg_24h	24h
NCI-H2122	TMEM105	x=17.53	x=-1.63	x=0.39	x=-4.21	x=3e-05	x=0.00058	yes	down	Vehicle vs Adagrasib_100_mgkg_24h	24h
NCI-H2122	TMEM213	x=9.01	x=-3.56	x=0.85	x=-4.16	x=3e-05	x=0.00069	yes	down	Vehicle vs Adagrasib_100_mgkg_24h	24h
NCI-H2122	TMEM74B	x=18.26	x=-1.32	x=0.39	x=-3.38	x=0.00073	x=0.00966	yes	down	Vehicle vs Adagrasib_100_mgkg_24h	24h
NCI-H2122	TNFRSF19	x=26.2	x=1.61	x=0.32	x=4.97	x=0	x=2e-05	yes	up	Vehicle vs Adagrasib_100_mgkg_24h	24h
NCI-H2122	TNFRSF1B	x=23.67	x=1.8	x=0.36	x=4.94	x=0	x=3e-05	yes	up	Vehicle vs Adagrasib_100_mgkg_24h	24h
NCI-H2122	TNS2	x=102.89	x=-1.53	x=0.2	x=-7.52	x=0	x=0	yes	down	Vehicle vs Adagrasib_100_mgkg_24h	24h
NCI-H2122	TP53INP2	x=198.94	x=1.38	x=0.2	x=6.77	x=0	x=0	yes	up	Vehicle vs Adagrasib_100_mgkg_24h	24h
NCI-H2122	TPM2	x=30.26	x=-1.83	x=0.29	x=-6.4	x=0	x=0	yes	down	Vehicle vs Adagrasib_100_mgkg_24h	24h
NCI-H2122	TREM1	x=40.27	x=-1.62	x=0.32	x=-5.09	x=0	x=1e-05	yes	down	Vehicle vs Adagrasib_100_mgkg_24h	24h
NCI-H2122	TRIM31	x=55.95	x=2.43	x=0.36	x=6.85	x=0	x=0	yes	up	Vehicle vs Adagrasib_100_mgkg_24h	24h
NCI-H2122	TRPM5	x=3.99	x=3.17	x=1.01	x=3.15	x=0.00165	x=0.01836	yes	up	Vehicle vs Adagrasib_100_mgkg_24h	24h
NCI-H2122	TSPAN8	x=992.89	x=1.5	x=0.21	x=7.04	x=0	x=0	yes	up	Vehicle vs Adagrasib_100_mgkg_24h	24h
NCI-H2122	UCA1	x=113.61	x=1.52	x=0.21	x=7.14	x=0	x=0	yes	up	Vehicle vs Adagrasib_100_mgkg_24h	24h
NCI-H2122	UCP2	x=155.33	x=1.53	x=0.23	x=6.64	x=0	x=0	yes	up	Vehicle vs Adagrasib_100_mgkg_24h	24h
NCI-H2122	UGT2B11	x=15.23	x=-5.47	x=0.89	x=-6.13	x=0	x=0	yes	down	Vehicle vs Adagrasib_100_mgkg_24h	24h
NCI-H2122	UGT2B28	x=6.85	x=-3.13	x=0.71	x=-4.43	x=1e-05	x=0.00024	yes	down	Vehicle vs Adagrasib_100_mgkg_24h	24h
NCI-H2122	VCAN	x=441.28	x=-2.2	x=0.49	x=-4.47	x=1e-05	x=2e-04	yes	down	Vehicle vs Adagrasib_100_mgkg_24h	24h
NCI-H2122	VIL1	x=87.39	x=1.73	x=0.53	x=3.23	x=0.00123	x=0.01452	yes	up	Vehicle vs Adagrasib_100_mgkg_24h	24h
NCI-H2122	VILL	x=50.21	x=2.32	x=0.31	x=7.38	x=0	x=0	yes	up	Vehicle vs Adagrasib_100_mgkg_24h	24h
NCI-H2122	VIPR2	x=13.21	x=1.5	x=0.4	x=3.72	x=2e-04	x=0.00336	yes	up	Vehicle vs Adagrasib_100_mgkg_24h	24h
NCI-H2122	VNN1	x=92.45	x=1.73	x=0.37	x=4.62	x=0	x=0.00011	yes	up	Vehicle vs Adagrasib_100_mgkg_24h	24h
NCI-H2122	VSIR	x=10.6	x=1.4	x=0.47	x=2.96	x=0.00304	x=0.03016	yes	up	Vehicle vs Adagrasib_100_mgkg_24h	24h
NCI-H2122	VWA2	x=5.75	x=2.66	x=0.72	x=3.68	x=0.00024	x=0.0039	yes	up	Vehicle vs Adagrasib_100_mgkg_24h	24h
NCI-H2122	WFDC21P	x=86.5	x=3.06	x=0.6	x=5.13	x=0	x=1e-05	yes	up	Vehicle vs Adagrasib_100_mgkg_24h	24h
NCI-H2122	WIPF3	x=11.1	x=-1.53	x=0.52	x=-2.93	x=0.00344	x=0.03324	yes	down	Vehicle vs Adagrasib_100_mgkg_24h	24h
NCI-H2122	ZNF467	x=16.01	x=-2.71	x=0.45	x=-5.96	x=0	x=0	yes	down	Vehicle vs Adagrasib_100_mgkg_24h	24h
NCI-H2122	ACOX2	x=22.54	x=-3.03	x=0.43	x=-7.09	x=0	x=0	yes	down	Vehicle vs Adagrasib_100_mgkg_48h	48h
NCI-H2122	ACTL8	x=21.04	x=1.36	x=0.47	x=2.91	x=0.00362	x=0.04718	yes	up	Vehicle vs Adagrasib_100_mgkg_48h	48h
NCI-H2122	ADM5	x=12.49	x=-1.5	x=0.44	x=-3.44	x=0.00057	x=0.01143	yes	down	Vehicle vs Adagrasib_100_mgkg_48h	48h
NCI-H2122	AGER	x=11.23	x=-2	x=0.51	x=-3.92	x=9e-05	x=0.00257	yes	down	Vehicle vs Adagrasib_100_mgkg_48h	48h
NCI-H2122	ALOX5	x=10.76	x=1.62	x=0.46	x=3.53	x=0.00041	x=0.00879	yes	up	Vehicle vs Adagrasib_100_mgkg_48h	48h
NCI-H2122	ANKRD12	x=823.01	x=-1.67	x=0.1	x=-16.46	x=0	x=0	yes	down	Vehicle vs Adagrasib_100_mgkg_48h	48h
NCI-H2122	ANXA3	x=455.69	x=1.42	x=0.14	x=10.42	x=0	x=0	yes	up	Vehicle vs Adagrasib_100_mgkg_48h	48h
NCI-H2122	ANXA6	x=647.1	x=2.19	x=0.22	x=9.78	x=0	x=0	yes	up	Vehicle vs Adagrasib_100_mgkg_48h	48h
NCI-H2122	AOC1	x=47.79	x=2.21	x=0.25	x=8.94	x=0	x=0	yes	up	Vehicle vs Adagrasib_100_mgkg_48h	48h
NCI-H2122	APOL1	x=865.02	x=1.49	x=0.2	x=7.31	x=0	x=0	yes	up	Vehicle vs Adagrasib_100_mgkg_48h	48h
NCI-H2122	AR	x=316.75	x=-1.32	x=0.15	x=-9	x=0	x=0	yes	down	Vehicle vs Adagrasib_100_mgkg_48h	48h
NCI-H2122	ARHGAP33	x=18.86	x=-1.55	x=0.39	x=-3.93	x=9e-05	x=0.00254	yes	down	Vehicle vs Adagrasib_100_mgkg_48h	48h
NCI-H2122	ARMCX2	x=9.4	x=-1.93	x=0.54	x=-3.59	x=0.00034	x=0.00758	yes	down	Vehicle vs Adagrasib_100_mgkg_48h	48h
NCI-H2122	ASPG	x=22.04	x=1.51	x=0.35	x=4.32	x=2e-05	x=0.00062	yes	up	Vehicle vs Adagrasib_100_mgkg_48h	48h
NCI-H2122	ATF3	x=77.55	x=1.68	x=0.29	x=5.83	x=0	x=0	yes	up	Vehicle vs Adagrasib_100_mgkg_48h	48h
NCI-H2122	ATP10B	x=225.69	x=1.5	x=0.3	x=5.02	x=0	x=3e-05	yes	up	Vehicle vs Adagrasib_100_mgkg_48h	48h
NCI-H2122	ATP6V1C2	x=25.01	x=2.21	x=0.38	x=5.81	x=0	x=0	yes	up	Vehicle vs Adagrasib_100_mgkg_48h	48h
NCI-H2122	AXL	x=5.9	x=-2.45	x=0.76	x=-3.2	x=0.00135	x=0.02224	yes	down	Vehicle vs Adagrasib_100_mgkg_48h	48h
NCI-H2122	AZGP1	x=70.23	x=-1.97	x=0.31	x=-6.45	x=0	x=0	yes	down	Vehicle vs Adagrasib_100_mgkg_48h	48h
NCI-H2122	BAIAP3	x=23.85	x=-1.85	x=0.4	x=-4.64	x=0	x=0.00017	yes	down	Vehicle vs Adagrasib_100_mgkg_48h	48h
NCI-H2122	BCAS1	x=851.8	x=1.63	x=0.23	x=6.98	x=0	x=0	yes	up	Vehicle vs Adagrasib_100_mgkg_48h	48h
NCI-H2122	BDKRB2	x=399.5	x=1.31	x=0.25	x=5.35	x=0	x=1e-05	yes	up	Vehicle vs Adagrasib_100_mgkg_48h	48h
NCI-H2122	BMP3	x=10.48	x=1.44	x=0.49	x=2.94	x=0.00323	x=0.04356	yes	up	Vehicle vs Adagrasib_100_mgkg_48h	48h
NCI-H2122	C10orf10	x=19.14	x=2.39	x=0.58	x=4.15	x=3e-05	x=0.00112	yes	up	Vehicle vs Adagrasib_100_mgkg_48h	48h
NCI-H2122	C15orf48	x=972.02	x=1.84	x=0.54	x=3.39	x=7e-04	x=0.01351	yes	up	Vehicle vs Adagrasib_100_mgkg_48h	48h
NCI-H2122	C2orf54	x=37.54	x=2.19	x=0.28	x=7.69	x=0	x=0	yes	up	Vehicle vs Adagrasib_100_mgkg_48h	48h
NCI-H2122	C4BPB	x=6.87	x=2.33	x=0.62	x=3.76	x=0.00017	x=0.00431	yes	up	Vehicle vs Adagrasib_100_mgkg_48h	48h
NCI-H2122	C4orf19	x=10.56	x=2.16	x=0.62	x=3.47	x=0.00052	x=0.01064	yes	up	Vehicle vs Adagrasib_100_mgkg_48h	48h
NCI-H2122	C5orf46	x=26.83	x=1.55	x=0.34	x=4.54	x=1e-05	x=0.00026	yes	up	Vehicle vs Adagrasib_100_mgkg_48h	48h
NCI-H2122	CACNA1C	x=6.57	x=2.01	x=0.6	x=3.39	x=0.00071	x=0.01357	yes	up	Vehicle vs Adagrasib_100_mgkg_48h	48h
NCI-H2122	CACNG4	x=4.24	x=2.46	x=0.76	x=3.23	x=0.00125	x=0.02108	yes	up	Vehicle vs Adagrasib_100_mgkg_48h	48h
NCI-H2122	CAPN14	x=14.29	x=3.14	x=0.59	x=5.32	x=0	x=1e-05	yes	up	Vehicle vs Adagrasib_100_mgkg_48h	48h
NCI-H2122	CAPN5	x=97.28	x=1.46	x=0.23	x=6.2	x=0	x=0	yes	up	Vehicle vs Adagrasib_100_mgkg_48h	48h
NCI-H2122	CAPN9	x=71.88	x=2.26	x=0.3	x=7.44	x=0	x=0	yes	up	Vehicle vs Adagrasib_100_mgkg_48h	48h
NCI-H2122	CASC10	x=12.54	x=1.36	x=0.42	x=3.22	x=0.0013	x=0.02169	yes	up	Vehicle vs Adagrasib_100_mgkg_48h	48h
NCI-H2122	CCDC160	x=31.98	x=-1.33	x=0.29	x=-4.56	x=1e-05	x=0.00025	yes	down	Vehicle vs Adagrasib_100_mgkg_48h	48h
NCI-H2122	CCDC88A	x=649.51	x=-1.34	x=0.16	x=-8.64	x=0	x=0	yes	down	Vehicle vs Adagrasib_100_mgkg_48h	48h
NCI-H2122	CD24	x=854.56	x=1.38	x=0.17	x=8.33	x=0	x=0	yes	up	Vehicle vs Adagrasib_100_mgkg_48h	48h
NCI-H2122	CDC20B	x=19	x=-1.66	x=0.53	x=-3.16	x=0.00155	x=0.02475	yes	down	Vehicle vs Adagrasib_100_mgkg_48h	48h
NCI-H2122	CDK18	x=19.49	x=-1.46	x=0.38	x=-3.86	x=0.00011	x=0.00321	yes	down	Vehicle vs Adagrasib_100_mgkg_48h	48h
NCI-H2122	CEACAM5	x=2634.47	x=1.81	x=0.38	x=4.76	x=0	x=1e-04	yes	up	Vehicle vs Adagrasib_100_mgkg_48h	48h
NCI-H2122	CEACAM6	x=6100.91	x=1.54	x=0.21	x=7.3	x=0	x=0	yes	up	Vehicle vs Adagrasib_100_mgkg_48h	48h
NCI-H2122	CELF4	x=21.41	x=-1.52	x=0.37	x=-4.06	x=5e-05	x=0.00156	yes	down	Vehicle vs Adagrasib_100_mgkg_48h	48h
NCI-H2122	CENPE	x=672.7	x=-1.3	x=0.25	x=-5.27	x=0	x=1e-05	yes	down	Vehicle vs Adagrasib_100_mgkg_48h	48h
NCI-H2122	CGA	x=7.12	x=3.56	x=0.73	x=4.89	x=0	x=6e-05	yes	up	Vehicle vs Adagrasib_100_mgkg_48h	48h
NCI-H2122	CHAC1	x=24.03	x=1.64	x=0.44	x=3.75	x=0.00017	x=0.00445	yes	up	Vehicle vs Adagrasib_100_mgkg_48h	48h
NCI-H2122	CHST2	x=7.42	x=-2.38	x=0.66	x=-3.58	x=0.00034	x=0.0076	yes	down	Vehicle vs Adagrasib_100_mgkg_48h	48h
NCI-H2122	CKB	x=299.37	x=2.21	x=0.21	x=10.44	x=0	x=0	yes	up	Vehicle vs Adagrasib_100_mgkg_48h	48h
NCI-H2122	CLCA2	x=30.37	x=-1.4	x=0.42	x=-3.34	x=0.00084	x=0.01536	yes	down	Vehicle vs Adagrasib_100_mgkg_48h	48h
NCI-H2122	CLDN10	x=7.54	x=-1.86	x=0.62	x=-3.01	x=0.00263	x=0.03711	yes	down	Vehicle vs Adagrasib_100_mgkg_48h	48h
NCI-H2122	CLDN10-AS1	x=26.12	x=-1.3	x=0.33	x=-3.94	x=8e-05	x=0.00246	yes	down	Vehicle vs Adagrasib_100_mgkg_48h	48h
NCI-H2122	CLU	x=67.15	x=-1.4	x=0.26	x=-5.48	x=0	x=0	yes	down	Vehicle vs Adagrasib_100_mgkg_48h	48h
NCI-H2122	COX6B2	x=13.9	x=1.59	x=0.41	x=3.85	x=0.00012	x=0.00323	yes	up	Vehicle vs Adagrasib_100_mgkg_48h	48h
NCI-H2122	CPM	x=240.34	x=1.39	x=0.23	x=6.07	x=0	x=0	yes	up	Vehicle vs Adagrasib_100_mgkg_48h	48h
NCI-H2122	CST6	x=14.73	x=1.46	x=0.44	x=3.33	x=0.00087	x=0.01585	yes	up	Vehicle vs Adagrasib_100_mgkg_48h	48h
NCI-H2122	CST7	x=6.5	x=2.63	x=0.68	x=3.86	x=0.00011	x=0.00316	yes	up	Vehicle vs Adagrasib_100_mgkg_48h	48h
NCI-H2122	CXCL14	x=632.98	x=1.65	x=0.24	x=7	x=0	x=0	yes	up	Vehicle vs Adagrasib_100_mgkg_48h	48h
NCI-H2122	CXXC4	x=30.73	x=-1.4	x=0.32	x=-4.35	x=1e-05	x=0.00055	yes	down	Vehicle vs Adagrasib_100_mgkg_48h	48h
NCI-H2122	DMBT1	x=240.66	x=-1.62	x=0.27	x=-5.96	x=0	x=0	yes	down	Vehicle vs Adagrasib_100_mgkg_48h	48h
NCI-H2122	DNAAF1	x=19.44	x=1.47	x=0.46	x=3.21	x=0.00132	x=0.02183	yes	up	Vehicle vs Adagrasib_100_mgkg_48h	48h
NCI-H2122	DNAH2	x=33.63	x=-1.58	x=0.33	x=-4.78	x=0	x=1e-04	yes	down	Vehicle vs Adagrasib_100_mgkg_48h	48h
NCI-H2122	DPCR1	x=42.79	x=4.3	x=0.4	x=10.8	x=0	x=0	yes	up	Vehicle vs Adagrasib_100_mgkg_48h	48h
NCI-H2122	DUSP6	x=411.14	x=-2.59	x=0.2	x=-13.23	x=0	x=0	yes	down	Vehicle vs Adagrasib_100_mgkg_48h	48h
NCI-H2122	DUSP9	x=18.7	x=-1.48	x=0.38	x=-3.85	x=0.00012	x=0.00323	yes	down	Vehicle vs Adagrasib_100_mgkg_48h	48h
NCI-H2122	EDN1	x=153.28	x=1.62	x=0.25	x=6.44	x=0	x=0	yes	up	Vehicle vs Adagrasib_100_mgkg_48h	48h
NCI-H2122	EDN2	x=95.52	x=3.23	x=0.74	x=4.36	x=1e-05	x=0.00054	yes	up	Vehicle vs Adagrasib_100_mgkg_48h	48h
NCI-H2122	EPOR	x=16.96	x=-1.3	x=0.37	x=-3.55	x=0.00039	x=0.00839	yes	down	Vehicle vs Adagrasib_100_mgkg_48h	48h
NCI-H2122	EPS8L3	x=157.56	x=1.3	x=0.29	x=4.49	x=1e-05	x=0.00033	yes	up	Vehicle vs Adagrasib_100_mgkg_48h	48h
NCI-H2122	ETV1	x=80.32	x=-3.83	x=0.31	x=-12.52	x=0	x=0	yes	down	Vehicle vs Adagrasib_100_mgkg_48h	48h
NCI-H2122	ETV4	x=49.67	x=-3.34	x=0.37	x=-9.07	x=0	x=0	yes	down	Vehicle vs Adagrasib_100_mgkg_48h	48h
NCI-H2122	ETV5	x=35.65	x=-4.79	x=0.57	x=-8.42	x=0	x=0	yes	down	Vehicle vs Adagrasib_100_mgkg_48h	48h
NCI-H2122	FADS2	x=63.59	x=-1.57	x=0.25	x=-6.34	x=0	x=0	yes	down	Vehicle vs Adagrasib_100_mgkg_48h	48h
NCI-H2122	FAM129A	x=37.69	x=-1.47	x=0.31	x=-4.72	x=0	x=0.00012	yes	down	Vehicle vs Adagrasib_100_mgkg_48h	48h
NCI-H2122	FAM189A1	x=6.66	x=1.76	x=0.59	x=2.99	x=0.00276	x=0.03857	yes	up	Vehicle vs Adagrasib_100_mgkg_48h	48h
NCI-H2122	FAM69B	x=10.07	x=-1.57	x=0.48	x=-3.27	x=0.00108	x=0.0189	yes	down	Vehicle vs Adagrasib_100_mgkg_48h	48h
NCI-H2122	FER1L6	x=7.29	x=2.6	x=0.67	x=3.89	x=1e-04	x=0.00286	yes	up	Vehicle vs Adagrasib_100_mgkg_48h	48h
NCI-H2122	FLVCR2	x=15.77	x=2.59	x=0.49	x=5.3	x=0	x=1e-05	yes	up	Vehicle vs Adagrasib_100_mgkg_48h	48h
NCI-H2122	FOXA2	x=13.39	x=2.02	x=0.49	x=4.12	x=4e-05	x=0.00126	yes	up	Vehicle vs Adagrasib_100_mgkg_48h	48h
NCI-H2122	FREM2	x=6.18	x=-4.98	x=1.14	x=-4.38	x=1e-05	x=5e-04	yes	down	Vehicle vs Adagrasib_100_mgkg_48h	48h
NCI-H2122	FSTL1	x=20.57	x=1.47	x=0.34	x=4.27	x=2e-05	x=0.00074	yes	up	Vehicle vs Adagrasib_100_mgkg_48h	48h
NCI-H2122	FYB	x=24.58	x=-1.68	x=0.39	x=-4.35	x=1e-05	x=0.00056	yes	down	Vehicle vs Adagrasib_100_mgkg_48h	48h
NCI-H2122	GBP1	x=100.91	x=1.37	x=0.24	x=5.69	x=0	x=0	yes	up	Vehicle vs Adagrasib_100_mgkg_48h	48h
NCI-H2122	GGT5	x=4.22	x=-4.42	x=1.14	x=-3.87	x=0.00011	x=0.00316	yes	down	Vehicle vs Adagrasib_100_mgkg_48h	48h
NCI-H2122	GLI3	x=6.55	x=-2.39	x=0.72	x=-3.3	x=0.00096	x=0.01726	yes	down	Vehicle vs Adagrasib_100_mgkg_48h	48h
NCI-H2122	GREB1	x=20.95	x=-1.44	x=0.34	x=-4.17	x=3e-05	x=0.00108	yes	down	Vehicle vs Adagrasib_100_mgkg_48h	48h
NCI-H2122	HEY1	x=373.14	x=-2.23	x=0.16	x=-14.29	x=0	x=0	yes	down	Vehicle vs Adagrasib_100_mgkg_48h	48h
NCI-H2122	HHLA2	x=6.24	x=2.53	x=0.85	x=2.97	x=0.00299	x=0.04109	yes	up	Vehicle vs Adagrasib_100_mgkg_48h	48h
NCI-H2122	HLA-B	x=69.64	x=1.47	x=0.21	x=6.99	x=0	x=0	yes	up	Vehicle vs Adagrasib_100_mgkg_48h	48h
NCI-H2122	HMGN5	x=111.47	x=-1.46	x=0.34	x=-4.29	x=2e-05	x=0.00069	yes	down	Vehicle vs Adagrasib_100_mgkg_48h	48h
NCI-H2122	HMOX1	x=245.44	x=2.12	x=0.19	x=10.95	x=0	x=0	yes	up	Vehicle vs Adagrasib_100_mgkg_48h	48h
NCI-H2122	HNF1A-AS1	x=7.69	x=2.57	x=0.76	x=3.38	x=0.00073	x=0.01378	yes	up	Vehicle vs Adagrasib_100_mgkg_48h	48h
NCI-H2122	HNF4A	x=6.61	x=2.8	x=0.83	x=3.35	x=8e-04	x=0.01486	yes	up	Vehicle vs Adagrasib_100_mgkg_48h	48h
NCI-H2122	HOPX	x=8.35	x=3.39	x=0.66	x=5.11	x=0	x=2e-05	yes	up	Vehicle vs Adagrasib_100_mgkg_48h	48h
NCI-H2122	HSPA6	x=51.41	x=-1.74	x=0.3	x=-5.84	x=0	x=0	yes	down	Vehicle vs Adagrasib_100_mgkg_48h	48h
NCI-H2122	HSPB8	x=139.63	x=1.72	x=0.24	x=7.25	x=0	x=0	yes	up	Vehicle vs Adagrasib_100_mgkg_48h	48h
NCI-H2122	HTR3A	x=10.52	x=2.05	x=0.48	x=4.23	x=2e-05	x=0.00087	yes	up	Vehicle vs Adagrasib_100_mgkg_48h	48h
NCI-H2122	IFI27	x=143.03	x=1.53	x=0.23	x=6.8	x=0	x=0	yes	up	Vehicle vs Adagrasib_100_mgkg_48h	48h
NCI-H2122	IGFL2	x=13.16	x=-1.51	x=0.44	x=-3.42	x=0.00062	x=0.01214	yes	down	Vehicle vs Adagrasib_100_mgkg_48h	48h
NCI-H2122	IGFL4	x=17.98	x=-1.36	x=0.37	x=-3.71	x=2e-04	x=0.00509	yes	down	Vehicle vs Adagrasib_100_mgkg_48h	48h
NCI-H2122	IGSF10	x=7.22	x=-2.11	x=0.63	x=-3.35	x=8e-04	x=0.01486	yes	down	Vehicle vs Adagrasib_100_mgkg_48h	48h
NCI-H2122	IL17C	x=4.27	x=-4.44	x=1.15	x=-3.85	x=0.00012	x=0.00323	yes	down	Vehicle vs Adagrasib_100_mgkg_48h	48h
NCI-H2122	IL22RA1	x=14.75	x=1.5	x=0.36	x=4.11	x=4e-05	x=0.00134	yes	up	Vehicle vs Adagrasib_100_mgkg_48h	48h
NCI-H2122	IL6	x=17.49	x=1.95	x=0.43	x=4.51	x=1e-05	x=0.00031	yes	up	Vehicle vs Adagrasib_100_mgkg_48h	48h
NCI-H2122	INHBB	x=18.04	x=2.89	x=0.44	x=6.64	x=0	x=0	yes	up	Vehicle vs Adagrasib_100_mgkg_48h	48h
NCI-H2122	INTS6L	x=7.56	x=-2.6	x=0.68	x=-3.84	x=0.00012	x=0.00334	yes	down	Vehicle vs Adagrasib_100_mgkg_48h	48h
NCI-H2122	IRX3	x=124.49	x=-1.36	x=0.27	x=-5.06	x=0	x=3e-05	yes	down	Vehicle vs Adagrasib_100_mgkg_48h	48h
NCI-H2122	IZUMO4	x=9.34	x=-2.08	x=0.57	x=-3.66	x=0.00025	x=0.006	yes	down	Vehicle vs Adagrasib_100_mgkg_48h	48h
NCI-H2122	KCNJ6	x=6.41	x=-2.9	x=0.91	x=-3.2	x=0.0014	x=0.02278	yes	down	Vehicle vs Adagrasib_100_mgkg_48h	48h
NCI-H2122	KIAA1324	x=42.42	x=-1.68	x=0.33	x=-5.17	x=0	x=2e-05	yes	down	Vehicle vs Adagrasib_100_mgkg_48h	48h
NCI-H2122	KIT	x=25.66	x=1.49	x=0.34	x=4.45	x=1e-05	x=0.00038	yes	up	Vehicle vs Adagrasib_100_mgkg_48h	48h
NCI-H2122	KLF2	x=226.71	x=1.49	x=0.23	x=6.43	x=0	x=0	yes	up	Vehicle vs Adagrasib_100_mgkg_48h	48h
NCI-H2122	KLK11	x=290.85	x=-1.8	x=0.3	x=-5.97	x=0	x=0	yes	down	Vehicle vs Adagrasib_100_mgkg_48h	48h
NCI-H2122	KLK12	x=10.45	x=-2.01	x=0.64	x=-3.17	x=0.00154	x=0.02467	yes	down	Vehicle vs Adagrasib_100_mgkg_48h	48h
NCI-H2122	KLK13	x=14.98	x=-2.19	x=0.49	x=-4.49	x=1e-05	x=0.00033	yes	down	Vehicle vs Adagrasib_100_mgkg_48h	48h
NCI-H2122	KLK6	x=88.85	x=1.88	x=0.25	x=7.61	x=0	x=0	yes	up	Vehicle vs Adagrasib_100_mgkg_48h	48h
NCI-H2122	KRT4	x=19.5	x=-2.45	x=0.44	x=-5.63	x=0	x=0	yes	down	Vehicle vs Adagrasib_100_mgkg_48h	48h
NCI-H2122	KRT6B	x=244.84	x=1.55	x=0.21	x=7.33	x=0	x=0	yes	up	Vehicle vs Adagrasib_100_mgkg_48h	48h
NCI-H2122	LBP	x=11.42	x=3.73	x=0.8	x=4.65	x=0	x=0.00017	yes	up	Vehicle vs Adagrasib_100_mgkg_48h	48h
NCI-H2122	LEKR1	x=9.56	x=-1.94	x=0.54	x=-3.57	x=0.00036	x=0.00796	yes	down	Vehicle vs Adagrasib_100_mgkg_48h	48h
NCI-H2122	LINC00659	x=5.39	x=-2.3	x=0.74	x=-3.13	x=0.00173	x=0.02668	yes	down	Vehicle vs Adagrasib_100_mgkg_48h	48h
NCI-H2122	LINC00707	x=53.87	x=1.83	x=0.26	x=7.08	x=0	x=0	yes	up	Vehicle vs Adagrasib_100_mgkg_48h	48h
NCI-H2122	LINC01133	x=8.37	x=2.76	x=0.59	x=4.69	x=0	x=0.00014	yes	up	Vehicle vs Adagrasib_100_mgkg_48h	48h
NCI-H2122	LINC01277	x=4.97	x=-3.3	x=0.98	x=-3.36	x=0.00078	x=0.01465	yes	down	Vehicle vs Adagrasib_100_mgkg_48h	48h
NCI-H2122	LRRC56	x=3.13	x=-3.99	x=1.21	x=-3.29	x=0.00102	x=0.01803	yes	down	Vehicle vs Adagrasib_100_mgkg_48h	48h
NCI-H2122	LYZ	x=15.03	x=1.66	x=0.57	x=2.9	x=0.00368	x=0.04757	yes	up	Vehicle vs Adagrasib_100_mgkg_48h	48h
NCI-H2122	MAF	x=26.02	x=-1.56	x=0.44	x=-3.55	x=0.00038	x=0.00836	yes	down	Vehicle vs Adagrasib_100_mgkg_48h	48h
NCI-H2122	MAST4-IT1	x=3.81	x=2.48	x=0.78	x=3.18	x=0.00148	x=0.02379	yes	up	Vehicle vs Adagrasib_100_mgkg_48h	48h
NCI-H2122	MDK	x=178.09	x=-2	x=0.24	x=-8.22	x=0	x=0	yes	down	Vehicle vs Adagrasib_100_mgkg_48h	48h
NCI-H2122	MLXIPL	x=33.56	x=-1.59	x=0.34	x=-4.67	x=0	x=0.00015	yes	down	Vehicle vs Adagrasib_100_mgkg_48h	48h
NCI-H2122	MMP7	x=7.55	x=2.28	x=0.59	x=3.89	x=1e-04	x=0.00293	yes	up	Vehicle vs Adagrasib_100_mgkg_48h	48h
NCI-H2122	MSLN	x=261.57	x=1.58	x=0.27	x=5.76	x=0	x=0	yes	up	Vehicle vs Adagrasib_100_mgkg_48h	48h
NCI-H2122	MSMB	x=48.63	x=1.92	x=0.32	x=5.97	x=0	x=0	yes	up	Vehicle vs Adagrasib_100_mgkg_48h	48h
NCI-H2122	MSRB3	x=7.93	x=2.32	x=0.54	x=4.33	x=1e-05	x=0.00059	yes	up	Vehicle vs Adagrasib_100_mgkg_48h	48h
NCI-H2122	MT-TD	x=61.41	x=2.15	x=0.38	x=5.64	x=0	x=0	yes	up	Vehicle vs Adagrasib_100_mgkg_48h	48h
NCI-H2122	MT-TI	x=123.04	x=1.95	x=0.2	x=9.76	x=0	x=0	yes	up	Vehicle vs Adagrasib_100_mgkg_48h	48h
NCI-H2122	MTCO1P40	x=113.32	x=2.3	x=0.31	x=7.46	x=0	x=0	yes	up	Vehicle vs Adagrasib_100_mgkg_48h	48h
NCI-H2122	MTMR7	x=14.12	x=1.73	x=0.38	x=4.54	x=1e-05	x=0.00026	yes	up	Vehicle vs Adagrasib_100_mgkg_48h	48h
NCI-H2122	MUC13	x=786.7	x=1.78	x=0.28	x=6.43	x=0	x=0	yes	up	Vehicle vs Adagrasib_100_mgkg_48h	48h
NCI-H2122	MUC15	x=81.83	x=1.5	x=0.27	x=5.48	x=0	x=0	yes	up	Vehicle vs Adagrasib_100_mgkg_48h	48h
NCI-H2122	MUC5B	x=895.5	x=-1.49	x=0.19	x=-7.72	x=0	x=0	yes	down	Vehicle vs Adagrasib_100_mgkg_48h	48h
NCI-H2122	MX2	x=21.77	x=1.77	x=0.37	x=4.8	x=0	x=9e-05	yes	up	Vehicle vs Adagrasib_100_mgkg_48h	48h
NCI-H2122	MYCN	x=53.37	x=-1.9	x=0.25	x=-7.64	x=0	x=0	yes	down	Vehicle vs Adagrasib_100_mgkg_48h	48h
NCI-H2122	MYL9	x=60.98	x=2.49	x=0.33	x=7.61	x=0	x=0	yes	up	Vehicle vs Adagrasib_100_mgkg_48h	48h
NCI-H2122	NCF2	x=235.4	x=1.48	x=0.19	x=7.63	x=0	x=0	yes	up	Vehicle vs Adagrasib_100_mgkg_48h	48h
NCI-H2122	NEGR1	x=62.13	x=-2.65	x=0.41	x=-6.54	x=0	x=0	yes	down	Vehicle vs Adagrasib_100_mgkg_48h	48h
NCI-H2122	NEU4	x=10.83	x=-1.51	x=0.49	x=-3.1	x=0.00196	x=0.02984	yes	down	Vehicle vs Adagrasib_100_mgkg_48h	48h
NCI-H2122	NR4A3	x=8.62	x=1.6	x=0.48	x=3.34	x=0.00082	x=0.01514	yes	up	Vehicle vs Adagrasib_100_mgkg_48h	48h
NCI-H2122	NRP1	x=52.5	x=-1.41	x=0.25	x=-5.63	x=0	x=0	yes	down	Vehicle vs Adagrasib_100_mgkg_48h	48h
NCI-H2122	NXN	x=123.22	x=-2.03	x=0.29	x=-7.09	x=0	x=0	yes	down	Vehicle vs Adagrasib_100_mgkg_48h	48h
NCI-H2122	P3H2	x=41.7	x=2.26	x=0.38	x=5.92	x=0	x=0	yes	up	Vehicle vs Adagrasib_100_mgkg_48h	48h
NCI-H2122	PDGFA	x=326.54	x=1.54	x=0.14	x=11.18	x=0	x=0	yes	up	Vehicle vs Adagrasib_100_mgkg_48h	48h
NCI-H2122	PDZD2	x=24.57	x=1.64	x=0.34	x=4.82	x=0	x=8e-05	yes	up	Vehicle vs Adagrasib_100_mgkg_48h	48h
NCI-H2122	PECAM1	x=14.07	x=-1.47	x=0.41	x=-3.62	x=3e-04	x=0.00684	yes	down	Vehicle vs Adagrasib_100_mgkg_48h	48h
NCI-H2122	PLA2G2A	x=4.71	x=3.31	x=1.14	x=2.89	x=0.00383	x=0.04904	yes	up	Vehicle vs Adagrasib_100_mgkg_48h	48h
NCI-H2122	PLAC4	x=60.69	x=3.24	x=0.41	x=7.86	x=0	x=0	yes	up	Vehicle vs Adagrasib_100_mgkg_48h	48h
NCI-H2122	PLAT	x=131.97	x=-1.73	x=0.46	x=-3.79	x=0.00015	x=0.00396	yes	down	Vehicle vs Adagrasib_100_mgkg_48h	48h
NCI-H2122	PLLP	x=15.79	x=-1.33	x=0.4	x=-3.36	x=0.00079	x=0.01469	yes	down	Vehicle vs Adagrasib_100_mgkg_48h	48h
NCI-H2122	POT1-AS1	x=8.44	x=1.93	x=0.55	x=3.5	x=0.00046	x=0.00968	yes	up	Vehicle vs Adagrasib_100_mgkg_48h	48h
NCI-H2122	POU2F3	x=41.48	x=1.5	x=0.36	x=4.16	x=3e-05	x=0.00109	yes	up	Vehicle vs Adagrasib_100_mgkg_48h	48h
NCI-H2122	PRDM8	x=14.6	x=-1.51	x=0.5	x=-3.01	x=0.00258	x=0.03652	yes	down	Vehicle vs Adagrasib_100_mgkg_48h	48h
NCI-H2122	PRKAG2-AS1	x=15.34	x=-1.58	x=0.46	x=-3.45	x=0.00056	x=0.01122	yes	down	Vehicle vs Adagrasib_100_mgkg_48h	48h
NCI-H2122	PSCA	x=81.47	x=1.49	x=0.3	x=4.93	x=0	x=5e-05	yes	up	Vehicle vs Adagrasib_100_mgkg_48h	48h
NCI-H2122	PTPRH	x=29.83	x=1.58	x=0.45	x=3.53	x=0.00041	x=0.00881	yes	up	Vehicle vs Adagrasib_100_mgkg_48h	48h
NCI-H2122	PXDC1	x=13.36	x=1.98	x=0.55	x=3.61	x=3e-04	x=0.00702	yes	up	Vehicle vs Adagrasib_100_mgkg_48h	48h
NCI-H2122	RAB26	x=21.2	x=-1.74	x=0.37	x=-4.66	x=0	x=0.00016	yes	down	Vehicle vs Adagrasib_100_mgkg_48h	48h
NCI-H2122	RAET1L	x=10.13	x=2.67	x=0.54	x=4.89	x=0	x=6e-05	yes	up	Vehicle vs Adagrasib_100_mgkg_48h	48h
NCI-H2122	RGS17	x=56.63	x=-2.54	x=0.3	x=-8.39	x=0	x=0	yes	down	Vehicle vs Adagrasib_100_mgkg_48h	48h
NCI-H2122	RHOB	x=2381.47	x=1.45	x=0.18	x=8.13	x=0	x=0	yes	up	Vehicle vs Adagrasib_100_mgkg_48h	48h
NCI-H2122	RIPPLY3	x=6.55	x=-1.94	x=0.63	x=-3.07	x=0.00213	x=0.03182	yes	down	Vehicle vs Adagrasib_100_mgkg_48h	48h
NCI-H2122	RNF186	x=7.45	x=2.55	x=0.67	x=3.81	x=0.00014	x=0.00375	yes	up	Vehicle vs Adagrasib_100_mgkg_48h	48h
NCI-H2122	RPL7P18	x=13.38	x=-1.68	x=0.45	x=-3.71	x=2e-04	x=0.00507	yes	down	Vehicle vs Adagrasib_100_mgkg_48h	48h
NCI-H2122	RPTN	x=16.62	x=4.89	x=0.79	x=6.15	x=0	x=0	yes	up	Vehicle vs Adagrasib_100_mgkg_48h	48h
NCI-H2122	S100A8	x=2054.4	x=-1.78	x=0.23	x=-7.61	x=0	x=0	yes	down	Vehicle vs Adagrasib_100_mgkg_48h	48h
NCI-H2122	SCARA3	x=8.87	x=-2.12	x=0.61	x=-3.49	x=0.00049	x=0.01015	yes	down	Vehicle vs Adagrasib_100_mgkg_48h	48h
NCI-H2122	SCGB3A2	x=6.51	x=1.86	x=0.64	x=2.9	x=0.00367	x=0.04757	yes	up	Vehicle vs Adagrasib_100_mgkg_48h	48h
NCI-H2122	SECTM1	x=19.9	x=2	x=0.4	x=5	x=0	x=4e-05	yes	up	Vehicle vs Adagrasib_100_mgkg_48h	48h
NCI-H2122	SEMA3F	x=203.43	x=1.4	x=0.16	x=8.52	x=0	x=0	yes	up	Vehicle vs Adagrasib_100_mgkg_48h	48h
NCI-H2122	2001-09-01	x=8.62	x=-1.79	x=0.54	x=-3.28	x=0.00103	x=0.01811	yes	down	Vehicle vs Adagrasib_100_mgkg_48h	48h
NCI-H2122	SERPINF1	x=22.32	x=1.7	x=0.36	x=4.75	x=0	x=0.00011	yes	up	Vehicle vs Adagrasib_100_mgkg_48h	48h
NCI-H2122	SERTAD4	x=15.85	x=-1.6	x=0.45	x=-3.59	x=0.00033	x=0.00751	yes	down	Vehicle vs Adagrasib_100_mgkg_48h	48h
NCI-H2122	SFTA2	x=12.93	x=2.58	x=0.47	x=5.49	x=0	x=0	yes	up	Vehicle vs Adagrasib_100_mgkg_48h	48h
NCI-H2122	SHC4	x=8.69	x=-3.36	x=0.73	x=-4.6	x=0	x=2e-04	yes	down	Vehicle vs Adagrasib_100_mgkg_48h	48h
NCI-H2122	SLC12A2	x=1551.47	x=-1.32	x=0.16	x=-8.46	x=0	x=0	yes	down	Vehicle vs Adagrasib_100_mgkg_48h	48h
NCI-H2122	SLC16A9	x=30.42	x=-1.55	x=0.31	x=-5.03	x=0	x=3e-05	yes	down	Vehicle vs Adagrasib_100_mgkg_48h	48h
NCI-H2122	SLC29A4	x=6.14	x=-2.04	x=0.67	x=-3.03	x=0.00242	x=0.03496	yes	down	Vehicle vs Adagrasib_100_mgkg_48h	48h
NCI-H2122	SLCO3A1	x=30.19	x=1.77	x=0.27	x=6.66	x=0	x=0	yes	up	Vehicle vs Adagrasib_100_mgkg_48h	48h
NCI-H2122	SLITRK6	x=98.11	x=-1.69	x=0.26	x=-6.56	x=0	x=0	yes	down	Vehicle vs Adagrasib_100_mgkg_48h	48h
NCI-H2122	SMAD9	x=15.93	x=-2.19	x=0.45	x=-4.9	x=0	x=6e-05	yes	down	Vehicle vs Adagrasib_100_mgkg_48h	48h
NCI-H2122	SMCO2	x=13.4	x=1.69	x=0.42	x=4.04	x=5e-05	x=0.00167	yes	up	Vehicle vs Adagrasib_100_mgkg_48h	48h
NCI-H2122	SMIM5	x=22.17	x=1.69	x=0.44	x=3.85	x=0.00012	x=0.00331	yes	up	Vehicle vs Adagrasib_100_mgkg_48h	48h
NCI-H2122	SNCG	x=63.98	x=-1.77	x=0.33	x=-5.37	x=0	x=1e-05	yes	down	Vehicle vs Adagrasib_100_mgkg_48h	48h
NCI-H2122	SNORA79	x=10.72	x=-2.06	x=0.55	x=-3.77	x=0.00016	x=0.00423	yes	down	Vehicle vs Adagrasib_100_mgkg_48h	48h
NCI-H2122	SOST	x=6.15	x=-4.98	x=1.26	x=-3.94	x=8e-05	x=0.00241	yes	down	Vehicle vs Adagrasib_100_mgkg_48h	48h
NCI-H2122	SPINK1	x=35.68	x=5.63	x=0.81	x=6.96	x=0	x=0	yes	up	Vehicle vs Adagrasib_100_mgkg_48h	48h
NCI-H2122	SPOCK1	x=16.65	x=-1.33	x=0.44	x=-2.99	x=0.00275	x=0.03854	yes	down	Vehicle vs Adagrasib_100_mgkg_48h	48h
NCI-H2122	SPRR1A	x=5.81	x=3.79	x=0.9	x=4.22	x=2e-05	x=0.00089	yes	up	Vehicle vs Adagrasib_100_mgkg_48h	48h
NCI-H2122	SPRR1B	x=190.79	x=1.66	x=0.44	x=3.77	x=0.00016	x=0.00419	yes	up	Vehicle vs Adagrasib_100_mgkg_48h	48h
NCI-H2122	SPRR3	x=42.6	x=2.15	x=0.37	x=5.76	x=0	x=0	yes	up	Vehicle vs Adagrasib_100_mgkg_48h	48h
NCI-H2122	SPRY4	x=22.32	x=-2.49	x=0.39	x=-6.36	x=0	x=0	yes	down	Vehicle vs Adagrasib_100_mgkg_48h	48h
NCI-H2122	SPRY4-IT1	x=10.29	x=-2.89	x=0.62	x=-4.66	x=0	x=0.00016	yes	down	Vehicle vs Adagrasib_100_mgkg_48h	48h
NCI-H2122	SRCIN1	x=17.45	x=-1.55	x=0.4	x=-3.84	x=0.00012	x=0.00338	yes	down	Vehicle vs Adagrasib_100_mgkg_48h	48h
NCI-H2122	ST3GAL5	x=17.57	x=-1.34	x=0.45	x=-2.94	x=0.00324	x=0.04363	yes	down	Vehicle vs Adagrasib_100_mgkg_48h	48h
NCI-H2122	STC1	x=410.86	x=-3.58	x=0.24	x=-15.16	x=0	x=0	yes	down	Vehicle vs Adagrasib_100_mgkg_48h	48h
NCI-H2122	STMN3	x=19.92	x=-1.38	x=0.39	x=-3.57	x=0.00036	x=0.00798	yes	down	Vehicle vs Adagrasib_100_mgkg_48h	48h
NCI-H2122	STS	x=111.56	x=1.31	x=0.22	x=6.07	x=0	x=0	yes	up	Vehicle vs Adagrasib_100_mgkg_48h	48h
NCI-H2122	SUSD2	x=5.33	x=-4.01	x=1.14	x=-3.51	x=0.00046	x=0.00959	yes	down	Vehicle vs Adagrasib_100_mgkg_48h	48h
NCI-H2122	SYNGAP1	x=14.2	x=-1.38	x=0.43	x=-3.18	x=0.00147	x=0.02364	yes	down	Vehicle vs Adagrasib_100_mgkg_48h	48h
NCI-H2122	SYNPO	x=84.7	x=2	x=0.29	x=6.92	x=0	x=0	yes	up	Vehicle vs Adagrasib_100_mgkg_48h	48h
NCI-H2122	SYT16	x=4.28	x=3.01	x=0.84	x=3.57	x=0.00036	x=0.00798	yes	up	Vehicle vs Adagrasib_100_mgkg_48h	48h
NCI-H2122	TAGLN	x=141.31	x=2.13	x=0.3	x=7.22	x=0	x=0	yes	up	Vehicle vs Adagrasib_100_mgkg_48h	48h
NCI-H2122	TERT	x=16.54	x=-1.38	x=0.39	x=-3.55	x=0.00039	x=0.0084	yes	down	Vehicle vs Adagrasib_100_mgkg_48h	48h
NCI-H2122	TINAG	x=6.52	x=-3.26	x=0.84	x=-3.88	x=1e-04	x=0.003	yes	down	Vehicle vs Adagrasib_100_mgkg_48h	48h
NCI-H2122	TLE6	x=17.13	x=-1.57	x=0.39	x=-4.05	x=5e-05	x=0.00163	yes	down	Vehicle vs Adagrasib_100_mgkg_48h	48h
NCI-H2122	TNFRSF1B	x=18.62	x=1.69	x=0.46	x=3.66	x=0.00025	x=0.006	yes	up	Vehicle vs Adagrasib_100_mgkg_48h	48h
NCI-H2122	TNFSF9	x=25.21	x=-1.47	x=0.38	x=-3.83	x=0.00013	x=0.00344	yes	down	Vehicle vs Adagrasib_100_mgkg_48h	48h
NCI-H2122	TPPP	x=11.27	x=1.49	x=0.44	x=3.38	x=0.00071	x=0.01358	yes	up	Vehicle vs Adagrasib_100_mgkg_48h	48h
NCI-H2122	TRIM31	x=29.26	x=1.53	x=0.34	x=4.49	x=1e-05	x=0.00032	yes	up	Vehicle vs Adagrasib_100_mgkg_48h	48h
NCI-H2122	UGT2B11	x=12.45	x=-6.01	x=1.08	x=-5.56	x=0	x=0	yes	down	Vehicle vs Adagrasib_100_mgkg_48h	48h
NCI-H2122	USH1C	x=5.4	x=3.37	x=1.04	x=3.25	x=0.00116	x=0.01997	yes	up	Vehicle vs Adagrasib_100_mgkg_48h	48h
NCI-H2122	VCAN	x=412.9	x=-1.31	x=0.23	x=-5.6	x=0	x=0	yes	down	Vehicle vs Adagrasib_100_mgkg_48h	48h
NCI-H2122	VILL	x=32.72	x=1.88	x=0.41	x=4.56	x=1e-05	x=0.00025	yes	up	Vehicle vs Adagrasib_100_mgkg_48h	48h
NCI-H2122	VIPR2	x=14.73	x=2.05	x=0.41	x=4.96	x=0	x=4e-05	yes	up	Vehicle vs Adagrasib_100_mgkg_48h	48h
NCI-H2122	VNN1	x=65.71	x=1.4	x=0.36	x=3.94	x=8e-05	x=0.00246	yes	up	Vehicle vs Adagrasib_100_mgkg_48h	48h
NCI-H2122	VWA2	x=4.01	x=2.36	x=0.78	x=3.03	x=0.00243	x=0.03497	yes	up	Vehicle vs Adagrasib_100_mgkg_48h	48h
NCI-H2122	WFDC21P	x=52.15	x=2.51	x=0.4	x=6.27	x=0	x=0	yes	up	Vehicle vs Adagrasib_100_mgkg_48h	48h
NCI-H2122	ZNF467	x=14.25	x=-1.9	x=0.45	x=-4.22	x=2e-05	x=0.00089	yes	down	Vehicle vs Adagrasib_100_mgkg_48h	48h
NCI-H2122	A2ML1	x=3.32	x=3.32	x=1.02	x=3.25	x=0.00115	x=0.00784	yes	up	Vehicle vs Adagrasib_100_mgkg_4h_TNO155_10_mgkg_4h	4h
NCI-H2122	ABCA1	x=152.98	x=1.55	x=0.19	x=8.08	x=0	x=0	yes	up	Vehicle vs Adagrasib_100_mgkg_4h_TNO155_10_mgkg_4h	4h
NCI-H2122	ABCA17P	x=1.36	x=-3.48	x=1.37	x=-2.55	x=0.01087	x=0.04847	yes	down	Vehicle vs Adagrasib_100_mgkg_4h_TNO155_10_mgkg_4h	4h
NCI-H2122	ABCA6	x=3.07	x=-3.09	x=1.16	x=-2.66	x=0.00784	x=0.03731	yes	down	Vehicle vs Adagrasib_100_mgkg_4h_TNO155_10_mgkg_4h	4h
NCI-H2122	ABLIM2	x=15.75	x=2.35	x=0.48	x=4.87	x=0	x=2e-05	yes	up	Vehicle vs Adagrasib_100_mgkg_4h_TNO155_10_mgkg_4h	4h
NCI-H2122	ACE2	x=8.6	x=1.81	x=0.52	x=3.47	x=0.00052	x=0.00404	yes	up	Vehicle vs Adagrasib_100_mgkg_4h_TNO155_10_mgkg_4h	4h
NCI-H2122	ACHE	x=9.48	x=2.58	x=0.68	x=3.82	x=0.00014	x=0.00126	yes	up	Vehicle vs Adagrasib_100_mgkg_4h_TNO155_10_mgkg_4h	4h
NCI-H2122	ACOT11	x=27.52	x=-1.32	x=0.33	x=-4.02	x=6e-05	x=0.00061	yes	down	Vehicle vs Adagrasib_100_mgkg_4h_TNO155_10_mgkg_4h	4h
NCI-H2122	ACOT4	x=28.84	x=1.33	x=0.27	x=4.88	x=0	x=2e-05	yes	up	Vehicle vs Adagrasib_100_mgkg_4h_TNO155_10_mgkg_4h	4h
NCI-H2122	ACOX2	x=19.86	x=-7.36	x=1.05	x=-7.02	x=0	x=0	yes	down	Vehicle vs Adagrasib_100_mgkg_4h_TNO155_10_mgkg_4h	4h
NCI-H2122	ACSL3	x=1498.2	x=-1.35	x=0.1	x=-13.88	x=0	x=0	yes	down	Vehicle vs Adagrasib_100_mgkg_4h_TNO155_10_mgkg_4h	4h
NCI-H2122	ACTL10	x=9.74	x=1.71	x=0.47	x=3.62	x=3e-04	x=0.00247	yes	up	Vehicle vs Adagrasib_100_mgkg_4h_TNO155_10_mgkg_4h	4h
NCI-H2122	ADAM19	x=63.5	x=-1.53	x=0.23	x=-6.55	x=0	x=0	yes	down	Vehicle vs Adagrasib_100_mgkg_4h_TNO155_10_mgkg_4h	4h
NCI-H2122	ADAMTS7	x=5.26	x=-1.9	x=0.74	x=-2.56	x=0.01044	x=0.04694	yes	down	Vehicle vs Adagrasib_100_mgkg_4h_TNO155_10_mgkg_4h	4h
NCI-H2122	ADGRF1	x=76.71	x=2.23	x=0.71	x=3.15	x=0.00163	x=0.01051	yes	up	Vehicle vs Adagrasib_100_mgkg_4h_TNO155_10_mgkg_4h	4h
NCI-H2122	ADH1C	x=14.58	x=1.66	x=0.41	x=4.08	x=4e-05	x=0.00049	yes	up	Vehicle vs Adagrasib_100_mgkg_4h_TNO155_10_mgkg_4h	4h
NCI-H2122	ADH7	x=13.14	x=1.39	x=0.41	x=3.35	x=0.00082	x=0.00589	yes	up	Vehicle vs Adagrasib_100_mgkg_4h_TNO155_10_mgkg_4h	4h
NCI-H2122	ADIRF	x=12.36	x=-1.71	x=0.56	x=-3.06	x=0.00222	x=0.01354	yes	down	Vehicle vs Adagrasib_100_mgkg_4h_TNO155_10_mgkg_4h	4h
NCI-H2122	ADRB1	x=4.74	x=4.87	x=1.06	x=4.6	x=0	x=6e-05	yes	up	Vehicle vs Adagrasib_100_mgkg_4h_TNO155_10_mgkg_4h	4h
NCI-H2122	AKNAD1	x=2.31	x=3.74	x=1.2	x=3.12	x=0.00178	x=0.01133	yes	up	Vehicle vs Adagrasib_100_mgkg_4h_TNO155_10_mgkg_4h	4h
NCI-H2122	AKR1C4	x=9.71	x=2.22	x=0.49	x=4.52	x=1e-05	x=9e-05	yes	up	Vehicle vs Adagrasib_100_mgkg_4h_TNO155_10_mgkg_4h	4h
NCI-H2122	ALDOC	x=54.68	x=-2.54	x=0.32	x=-7.89	x=0	x=0	yes	down	Vehicle vs Adagrasib_100_mgkg_4h_TNO155_10_mgkg_4h	4h
NCI-H2122	ALOX5	x=16.5	x=2.48	x=0.38	x=6.54	x=0	x=0	yes	up	Vehicle vs Adagrasib_100_mgkg_4h_TNO155_10_mgkg_4h	4h
NCI-H2122	AMBP	x=21.25	x=-1.78	x=0.44	x=-4.03	x=6e-05	x=0.00058	yes	down	Vehicle vs Adagrasib_100_mgkg_4h_TNO155_10_mgkg_4h	4h
NCI-H2122	AMN	x=58.98	x=1.59	x=0.23	x=6.87	x=0	x=0	yes	up	Vehicle vs Adagrasib_100_mgkg_4h_TNO155_10_mgkg_4h	4h
NCI-H2122	ANGPTL4	x=49.2	x=-3.32	x=0.35	x=-9.59	x=0	x=0	yes	down	Vehicle vs Adagrasib_100_mgkg_4h_TNO155_10_mgkg_4h	4h
NCI-H2122	ANKRD33B	x=5.48	x=1.89	x=0.66	x=2.89	x=0.00391	x=0.02136	yes	up	Vehicle vs Adagrasib_100_mgkg_4h_TNO155_10_mgkg_4h	4h
NCI-H2122	ANKRD37	x=170.14	x=-1.31	x=0.19	x=-6.99	x=0	x=0	yes	down	Vehicle vs Adagrasib_100_mgkg_4h_TNO155_10_mgkg_4h	4h
NCI-H2122	ANKRD62	x=6.59	x=1.41	x=0.55	x=2.54	x=0.01099	x=0.04898	yes	up	Vehicle vs Adagrasib_100_mgkg_4h_TNO155_10_mgkg_4h	4h
NCI-H2122	ANO3	x=19.74	x=-1.96	x=0.4	x=-4.91	x=0	x=2e-05	yes	down	Vehicle vs Adagrasib_100_mgkg_4h_TNO155_10_mgkg_4h	4h
NCI-H2122	ANTXR2	x=62.22	x=-1.78	x=0.26	x=-6.83	x=0	x=0	yes	down	Vehicle vs Adagrasib_100_mgkg_4h_TNO155_10_mgkg_4h	4h
NCI-H2122	ANXA3	x=528.42	x=1.79	x=0.1	x=17.81	x=0	x=0	yes	up	Vehicle vs Adagrasib_100_mgkg_4h_TNO155_10_mgkg_4h	4h
NCI-H2122	ANXA6	x=699.75	x=2.39	x=0.21	x=11.65	x=0	x=0	yes	up	Vehicle vs Adagrasib_100_mgkg_4h_TNO155_10_mgkg_4h	4h
NCI-H2122	ANXA8	x=25.03	x=1.49	x=0.42	x=3.51	x=0.00044	x=0.00353	yes	up	Vehicle vs Adagrasib_100_mgkg_4h_TNO155_10_mgkg_4h	4h
NCI-H2122	AOC1	x=53.32	x=2.47	x=0.26	x=9.39	x=0	x=0	yes	up	Vehicle vs Adagrasib_100_mgkg_4h_TNO155_10_mgkg_4h	4h
NCI-H2122	APOC1	x=34.29	x=-1.82	x=0.35	x=-5.28	x=0	x=0	yes	down	Vehicle vs Adagrasib_100_mgkg_4h_TNO155_10_mgkg_4h	4h
NCI-H2122	APOL1	x=981.57	x=1.81	x=0.21	x=8.62	x=0	x=0	yes	up	Vehicle vs Adagrasib_100_mgkg_4h_TNO155_10_mgkg_4h	4h
NCI-H2122	APOL6	x=103.57	x=1.92	x=0.17	x=11.21	x=0	x=0	yes	up	Vehicle vs Adagrasib_100_mgkg_4h_TNO155_10_mgkg_4h	4h
NCI-H2122	APOM	x=8.46	x=-1.58	x=0.55	x=-2.88	x=0.00402	x=0.02186	yes	down	Vehicle vs Adagrasib_100_mgkg_4h_TNO155_10_mgkg_4h	4h
NCI-H2122	AR	x=278.11	x=-2	x=0.15	x=-13.65	x=0	x=0	yes	down	Vehicle vs Adagrasib_100_mgkg_4h_TNO155_10_mgkg_4h	4h
NCI-H2122	ARHGAP24	x=11.34	x=1.41	x=0.53	x=2.67	x=0.00753	x=0.03606	yes	up	Vehicle vs Adagrasib_100_mgkg_4h_TNO155_10_mgkg_4h	4h
NCI-H2122	ARHGAP40	x=18.97	x=1.59	x=0.37	x=4.27	x=2e-05	x=0.00024	yes	up	Vehicle vs Adagrasib_100_mgkg_4h_TNO155_10_mgkg_4h	4h
NCI-H2122	ARHGAP42	x=60.22	x=1.69	x=0.25	x=6.84	x=0	x=0	yes	up	Vehicle vs Adagrasib_100_mgkg_4h_TNO155_10_mgkg_4h	4h
NCI-H2122	ARHGDIB	x=39.9	x=1.47	x=0.3	x=4.94	x=0	x=1e-05	yes	up	Vehicle vs Adagrasib_100_mgkg_4h_TNO155_10_mgkg_4h	4h
NCI-H2122	ARHGEF25	x=9.91	x=-1.38	x=0.5	x=-2.74	x=0.00606	x=0.03051	yes	down	Vehicle vs Adagrasib_100_mgkg_4h_TNO155_10_mgkg_4h	4h
NCI-H2122	ARHGEF28	x=241.16	x=1.35	x=0.25	x=5.5	x=0	x=0	yes	up	Vehicle vs Adagrasib_100_mgkg_4h_TNO155_10_mgkg_4h	4h
NCI-H2122	ARL4D	x=124.19	x=-2.38	x=0.25	x=-9.38	x=0	x=0	yes	down	Vehicle vs Adagrasib_100_mgkg_4h_TNO155_10_mgkg_4h	4h
NCI-H2122	ARMCX2	x=9.07	x=-1.87	x=0.56	x=-3.37	x=0.00075	x=0.00549	yes	down	Vehicle vs Adagrasib_100_mgkg_4h_TNO155_10_mgkg_4h	4h
NCI-H2122	ARRDC3-AS1	x=2.66	x=2.57	x=0.93	x=2.76	x=0.00576	x=0.02924	yes	up	Vehicle vs Adagrasib_100_mgkg_4h_TNO155_10_mgkg_4h	4h
NCI-H2122	ARSJ	x=32.09	x=-1.86	x=0.33	x=-5.61	x=0	x=0	yes	down	Vehicle vs Adagrasib_100_mgkg_4h_TNO155_10_mgkg_4h	4h
NCI-H2122	ASPG	x=28.46	x=2.09	x=0.3	x=7.02	x=0	x=0	yes	up	Vehicle vs Adagrasib_100_mgkg_4h_TNO155_10_mgkg_4h	4h
NCI-H2122	ASRGL1	x=68.84	x=-1.31	x=0.25	x=-5.15	x=0	x=0	yes	down	Vehicle vs Adagrasib_100_mgkg_4h_TNO155_10_mgkg_4h	4h
NCI-H2122	ASS1	x=114.71	x=1.43	x=0.19	x=7.35	x=0	x=0	yes	up	Vehicle vs Adagrasib_100_mgkg_4h_TNO155_10_mgkg_4h	4h
NCI-H2122	ATF3	x=86.04	x=1.93	x=0.22	x=8.85	x=0	x=0	yes	up	Vehicle vs Adagrasib_100_mgkg_4h_TNO155_10_mgkg_4h	4h
NCI-H2122	ATG9B	x=30.03	x=1.71	x=0.45	x=3.83	x=0.00013	x=0.0012	yes	up	Vehicle vs Adagrasib_100_mgkg_4h_TNO155_10_mgkg_4h	4h
NCI-H2122	ATP10B	x=397.52	x=2.63	x=0.21	x=12.53	x=0	x=0	yes	up	Vehicle vs Adagrasib_100_mgkg_4h_TNO155_10_mgkg_4h	4h
NCI-H2122	ATP13A4	x=11.73	x=2.72	x=0.47	x=5.82	x=0	x=0	yes	up	Vehicle vs Adagrasib_100_mgkg_4h_TNO155_10_mgkg_4h	4h
NCI-H2122	ATP6V1B1	x=9.51	x=2.56	x=0.62	x=4.11	x=4e-05	x=0.00044	yes	up	Vehicle vs Adagrasib_100_mgkg_4h_TNO155_10_mgkg_4h	4h
NCI-H2122	ATP6V1C2	x=41.85	x=3.16	x=0.31	x=10.09	x=0	x=0	yes	up	Vehicle vs Adagrasib_100_mgkg_4h_TNO155_10_mgkg_4h	4h
NCI-H2122	AZGP1	x=68.66	x=-1.88	x=0.28	x=-6.66	x=0	x=0	yes	down	Vehicle vs Adagrasib_100_mgkg_4h_TNO155_10_mgkg_4h	4h
NCI-H2122	B3GALT5	x=64.29	x=1.45	x=0.31	x=4.72	x=0	x=4e-05	yes	up	Vehicle vs Adagrasib_100_mgkg_4h_TNO155_10_mgkg_4h	4h
NCI-H2122	B3GNT6	x=5.32	x=2.34	x=0.64	x=3.66	x=0.00025	x=0.00217	yes	up	Vehicle vs Adagrasib_100_mgkg_4h_TNO155_10_mgkg_4h	4h
NCI-H2122	B3GNT7	x=275.87	x=1.95	x=0.22	x=9.04	x=0	x=0	yes	up	Vehicle vs Adagrasib_100_mgkg_4h_TNO155_10_mgkg_4h	4h
NCI-H2122	BACE1	x=5.18	x=-2.21	x=0.76	x=-2.92	x=0.00351	x=0.01963	yes	down	Vehicle vs Adagrasib_100_mgkg_4h_TNO155_10_mgkg_4h	4h
NCI-H2122	BAIAP3	x=21.55	x=-2.54	x=0.44	x=-5.82	x=0	x=0	yes	down	Vehicle vs Adagrasib_100_mgkg_4h_TNO155_10_mgkg_4h	4h
NCI-H2122	BCAS1	x=1140.18	x=2.25	x=0.16	x=13.64	x=0	x=0	yes	up	Vehicle vs Adagrasib_100_mgkg_4h_TNO155_10_mgkg_4h	4h
NCI-H2122	BDKRB2	x=545.74	x=2.01	x=0.22	x=9	x=0	x=0	yes	up	Vehicle vs Adagrasib_100_mgkg_4h_TNO155_10_mgkg_4h	4h
NCI-H2122	BMP3	x=30.29	x=3.4	x=0.36	x=9.37	x=0	x=0	yes	up	Vehicle vs Adagrasib_100_mgkg_4h_TNO155_10_mgkg_4h	4h
NCI-H2122	BPIFA2	x=111.41	x=-1.71	x=0.31	x=-5.42	x=0	x=0	yes	down	Vehicle vs Adagrasib_100_mgkg_4h_TNO155_10_mgkg_4h	4h
NCI-H2122	BPIFB1	x=10.88	x=1.37	x=0.47	x=2.9	x=0.00371	x=0.02051	yes	up	Vehicle vs Adagrasib_100_mgkg_4h_TNO155_10_mgkg_4h	4h
NCI-H2122	BTBD16	x=10.66	x=1.83	x=0.44	x=4.17	x=3e-05	x=0.00035	yes	up	Vehicle vs Adagrasib_100_mgkg_4h_TNO155_10_mgkg_4h	4h
NCI-H2122	C10orf10	x=27.46	x=3.05	x=0.42	x=7.33	x=0	x=0	yes	up	Vehicle vs Adagrasib_100_mgkg_4h_TNO155_10_mgkg_4h	4h
NCI-H2122	C10orf105	x=2.3	x=3.75	x=1.23	x=3.05	x=0.00233	x=0.01404	yes	up	Vehicle vs Adagrasib_100_mgkg_4h_TNO155_10_mgkg_4h	4h
NCI-H2122	C10orf90	x=2.68	x=-3.66	x=1.22	x=-2.99	x=0.00279	x=0.01623	yes	down	Vehicle vs Adagrasib_100_mgkg_4h_TNO155_10_mgkg_4h	4h
NCI-H2122	C10orf95	x=13.91	x=2.39	x=0.44	x=5.4	x=0	x=0	yes	up	Vehicle vs Adagrasib_100_mgkg_4h_TNO155_10_mgkg_4h	4h
NCI-H2122	C14orf39	x=1.92	x=3.44	x=1.22	x=2.83	x=0.00467	x=0.02464	yes	up	Vehicle vs Adagrasib_100_mgkg_4h_TNO155_10_mgkg_4h	4h
NCI-H2122	C15orf48	x=1778.88	x=2.98	x=0.45	x=6.63	x=0	x=0	yes	up	Vehicle vs Adagrasib_100_mgkg_4h_TNO155_10_mgkg_4h	4h
NCI-H2122	C1S	x=18.04	x=1.66	x=0.42	x=3.98	x=7e-05	x=7e-04	yes	up	Vehicle vs Adagrasib_100_mgkg_4h_TNO155_10_mgkg_4h	4h
NCI-H2122	C1orf116	x=351.91	x=1.47	x=0.13	x=11.11	x=0	x=0	yes	up	Vehicle vs Adagrasib_100_mgkg_4h_TNO155_10_mgkg_4h	4h
NCI-H2122	C1orf167	x=2.48	x=2.73	x=1.03	x=2.66	x=0.00779	x=0.03711	yes	up	Vehicle vs Adagrasib_100_mgkg_4h_TNO155_10_mgkg_4h	4h
NCI-H2122	C2	x=3.47	x=2.1	x=0.8	x=2.62	x=0.00873	x=0.04066	yes	up	Vehicle vs Adagrasib_100_mgkg_4h_TNO155_10_mgkg_4h	4h
NCI-H2122	C2orf54	x=67.57	x=3.25	x=0.27	x=12.19	x=0	x=0	yes	up	Vehicle vs Adagrasib_100_mgkg_4h_TNO155_10_mgkg_4h	4h
NCI-H2122	C4BPB	x=5.57	x=1.99	x=0.7	x=2.86	x=0.00425	x=0.02285	yes	up	Vehicle vs Adagrasib_100_mgkg_4h_TNO155_10_mgkg_4h	4h
NCI-H2122	C4orf19	x=20.87	x=3.38	x=0.49	x=6.88	x=0	x=0	yes	up	Vehicle vs Adagrasib_100_mgkg_4h_TNO155_10_mgkg_4h	4h
NCI-H2122	C4orf47	x=13.48	x=-1.49	x=0.44	x=-3.39	x=7e-04	x=0.00517	yes	down	Vehicle vs Adagrasib_100_mgkg_4h_TNO155_10_mgkg_4h	4h
NCI-H2122	C5orf46	x=30.77	x=1.88	x=0.32	x=5.82	x=0	x=0	yes	up	Vehicle vs Adagrasib_100_mgkg_4h_TNO155_10_mgkg_4h	4h
NCI-H2122	C6orf222	x=3.52	x=5.61	x=1.16	x=4.83	x=0	x=2e-05	yes	up	Vehicle vs Adagrasib_100_mgkg_4h_TNO155_10_mgkg_4h	4h
NCI-H2122	C6orf223	x=7.47	x=-2.15	x=0.68	x=-3.15	x=0.00164	x=0.01055	yes	down	Vehicle vs Adagrasib_100_mgkg_4h_TNO155_10_mgkg_4h	4h
NCI-H2122	CA8	x=121.44	x=-1.57	x=0.18	x=-8.72	x=0	x=0	yes	down	Vehicle vs Adagrasib_100_mgkg_4h_TNO155_10_mgkg_4h	4h
NCI-H2122	CA9	x=221.41	x=-2.94	x=0.28	x=-10.68	x=0	x=0	yes	down	Vehicle vs Adagrasib_100_mgkg_4h_TNO155_10_mgkg_4h	4h
NCI-H2122	CACNA1C	x=10.14	x=2.83	x=0.55	x=5.19	x=0	x=0	yes	up	Vehicle vs Adagrasib_100_mgkg_4h_TNO155_10_mgkg_4h	4h
NCI-H2122	CACNB2	x=2.38	x=4.45	x=1.18	x=3.78	x=0.00016	x=0.00143	yes	up	Vehicle vs Adagrasib_100_mgkg_4h_TNO155_10_mgkg_4h	4h
NCI-H2122	CACNG4	x=6.91	x=3.32	x=0.71	x=4.64	x=0	x=5e-05	yes	up	Vehicle vs Adagrasib_100_mgkg_4h_TNO155_10_mgkg_4h	4h
NCI-H2122	CALB2	x=187.41	x=-1.44	x=0.25	x=-5.88	x=0	x=0	yes	down	Vehicle vs Adagrasib_100_mgkg_4h_TNO155_10_mgkg_4h	4h
NCI-H2122	CALY	x=1.47	x=4.4	x=1.52	x=2.89	x=0.00382	x=0.02097	yes	up	Vehicle vs Adagrasib_100_mgkg_4h_TNO155_10_mgkg_4h	4h
NCI-H2122	CAPN14	x=46.99	x=5.04	x=0.44	x=11.42	x=0	x=0	yes	up	Vehicle vs Adagrasib_100_mgkg_4h_TNO155_10_mgkg_4h	4h
NCI-H2122	CAPN5	x=144.91	x=2.29	x=0.18	x=13.04	x=0	x=0	yes	up	Vehicle vs Adagrasib_100_mgkg_4h_TNO155_10_mgkg_4h	4h
NCI-H2122	CAPN9	x=167.47	x=3.73	x=0.2	x=18.32	x=0	x=0	yes	up	Vehicle vs Adagrasib_100_mgkg_4h_TNO155_10_mgkg_4h	4h
NCI-H2122	CASC10	x=13.15	x=1.51	x=0.44	x=3.4	x=0.00067	x=0.00499	yes	up	Vehicle vs Adagrasib_100_mgkg_4h_TNO155_10_mgkg_4h	4h
NCI-H2122	CASC11	x=41.01	x=1.68	x=0.29	x=5.86	x=0	x=0	yes	up	Vehicle vs Adagrasib_100_mgkg_4h_TNO155_10_mgkg_4h	4h
NCI-H2122	CBARP	x=16.42	x=-1.59	x=0.43	x=-3.72	x=2e-04	x=0.00177	yes	down	Vehicle vs Adagrasib_100_mgkg_4h_TNO155_10_mgkg_4h	4h
NCI-H2122	CCAT1	x=3.91	x=-5.04	x=1.23	x=-4.09	x=4e-05	x=0.00047	yes	down	Vehicle vs Adagrasib_100_mgkg_4h_TNO155_10_mgkg_4h	4h
NCI-H2122	CCDC144CP	x=31.95	x=1.31	x=0.37	x=3.57	x=0.00036	x=0.00295	yes	up	Vehicle vs Adagrasib_100_mgkg_4h_TNO155_10_mgkg_4h	4h
NCI-H2122	CCDC160	x=29.87	x=-1.53	x=0.31	x=-4.9	x=0	x=2e-05	yes	down	Vehicle vs Adagrasib_100_mgkg_4h_TNO155_10_mgkg_4h	4h
NCI-H2122	CCDC68	x=81.46	x=2.36	x=0.19	x=12.23	x=0	x=0	yes	up	Vehicle vs Adagrasib_100_mgkg_4h_TNO155_10_mgkg_4h	4h
NCI-H2122	CCDC73	x=1.67	x=3.22	x=1.27	x=2.54	x=0.01114	x=0.04943	yes	up	Vehicle vs Adagrasib_100_mgkg_4h_TNO155_10_mgkg_4h	4h
NCI-H2122	CCDC80	x=135.17	x=1.59	x=0.15	x=10.49	x=0	x=0	yes	up	Vehicle vs Adagrasib_100_mgkg_4h_TNO155_10_mgkg_4h	4h
NCI-H2122	CCL15	x=7.82	x=1.77	x=0.59	x=3.03	x=0.00247	x=0.01474	yes	up	Vehicle vs Adagrasib_100_mgkg_4h_TNO155_10_mgkg_4h	4h
NCI-H2122	CCL20	x=25.09	x=-1.66	x=0.4	x=-4.12	x=4e-05	x=0.00042	yes	down	Vehicle vs Adagrasib_100_mgkg_4h_TNO155_10_mgkg_4h	4h
NCI-H2122	CCRL2	x=5.56	x=1.61	x=0.62	x=2.62	x=0.00876	x=0.04076	yes	up	Vehicle vs Adagrasib_100_mgkg_4h_TNO155_10_mgkg_4h	4h
NCI-H2122	CD24	x=1171.98	x=2.08	x=0.1	x=20.7	x=0	x=0	yes	up	Vehicle vs Adagrasib_100_mgkg_4h_TNO155_10_mgkg_4h	4h
NCI-H2122	CD83	x=5.76	x=-2.33	x=0.76	x=-3.05	x=0.00231	x=0.01399	yes	down	Vehicle vs Adagrasib_100_mgkg_4h_TNO155_10_mgkg_4h	4h
NCI-H2122	CDC42EP3	x=607.48	x=1.33	x=0.14	x=9.68	x=0	x=0	yes	up	Vehicle vs Adagrasib_100_mgkg_4h_TNO155_10_mgkg_4h	4h
NCI-H2122	CDH3	x=24.94	x=1.34	x=0.31	x=4.27	x=2e-05	x=0.00024	yes	up	Vehicle vs Adagrasib_100_mgkg_4h_TNO155_10_mgkg_4h	4h
NCI-H2122	CDIP1	x=8.59	x=-1.55	x=0.55	x=-2.81	x=0.00494	x=0.02586	yes	down	Vehicle vs Adagrasib_100_mgkg_4h_TNO155_10_mgkg_4h	4h
NCI-H2122	CDKN1C	x=468.02	x=1.45	x=0.13	x=11.4	x=0	x=0	yes	up	Vehicle vs Adagrasib_100_mgkg_4h_TNO155_10_mgkg_4h	4h
NCI-H2122	CDKN2B-AS1	x=3.68	x=3.04	x=0.87	x=3.5	x=0.00047	x=0.00367	yes	up	Vehicle vs Adagrasib_100_mgkg_4h_TNO155_10_mgkg_4h	4h
NCI-H2122	CEACAM5	x=4012.47	x=2.64	x=0.21	x=12.85	x=0	x=0	yes	up	Vehicle vs Adagrasib_100_mgkg_4h_TNO155_10_mgkg_4h	4h
NCI-H2122	CEACAM6	x=9372.48	x=2.42	x=0.16	x=15.03	x=0	x=0	yes	up	Vehicle vs Adagrasib_100_mgkg_4h_TNO155_10_mgkg_4h	4h
NCI-H2122	CELF4	x=18.03	x=-2.75	x=0.49	x=-5.6	x=0	x=0	yes	down	Vehicle vs Adagrasib_100_mgkg_4h_TNO155_10_mgkg_4h	4h
NCI-H2122	CGA	x=5.5	x=3.2	x=0.78	x=4.11	x=4e-05	x=0.00044	yes	up	Vehicle vs Adagrasib_100_mgkg_4h_TNO155_10_mgkg_4h	4h
NCI-H2122	CHI3L1	x=3.78	x=1.86	x=0.72	x=2.56	x=0.01035	x=0.04661	yes	up	Vehicle vs Adagrasib_100_mgkg_4h_TNO155_10_mgkg_4h	4h
NCI-H2122	CHL1	x=54.92	x=-1.82	x=0.25	x=-7.43	x=0	x=0	yes	down	Vehicle vs Adagrasib_100_mgkg_4h_TNO155_10_mgkg_4h	4h
NCI-H2122	CHST2	x=6.76	x=-3.27	x=0.83	x=-3.96	x=8e-05	x=0.00077	yes	down	Vehicle vs Adagrasib_100_mgkg_4h_TNO155_10_mgkg_4h	4h
NCI-H2122	CKB	x=661.24	x=3.61	x=0.16	x=22.82	x=0	x=0	yes	up	Vehicle vs Adagrasib_100_mgkg_4h_TNO155_10_mgkg_4h	4h
NCI-H2122	CLCA2	x=26.27	x=-2.26	x=0.48	x=-4.73	x=0	x=3e-05	yes	down	Vehicle vs Adagrasib_100_mgkg_4h_TNO155_10_mgkg_4h	4h
NCI-H2122	CLDN10	x=6.65	x=-2.88	x=0.78	x=-3.69	x=0.00022	x=0.00192	yes	down	Vehicle vs Adagrasib_100_mgkg_4h_TNO155_10_mgkg_4h	4h
NCI-H2122	CLDN10-AS1	x=20.76	x=-3.09	x=0.49	x=-6.35	x=0	x=0	yes	down	Vehicle vs Adagrasib_100_mgkg_4h_TNO155_10_mgkg_4h	4h
NCI-H2122	CLDN2	x=5.99	x=-4.11	x=1.11	x=-3.71	x=2e-04	x=0.00178	yes	down	Vehicle vs Adagrasib_100_mgkg_4h_TNO155_10_mgkg_4h	4h
NCI-H2122	CLDN23	x=60.99	x=2.08	x=0.2	x=10.13	x=0	x=0	yes	up	Vehicle vs Adagrasib_100_mgkg_4h_TNO155_10_mgkg_4h	4h
NCI-H2122	CLDN3	x=434.39	x=1.63	x=0.5	x=3.28	x=0.00105	x=0.00725	yes	up	Vehicle vs Adagrasib_100_mgkg_4h_TNO155_10_mgkg_4h	4h
NCI-H2122	CLIC3	x=10.48	x=1.55	x=0.52	x=2.96	x=0.00311	x=0.01776	yes	up	Vehicle vs Adagrasib_100_mgkg_4h_TNO155_10_mgkg_4h	4h
NCI-H2122	CLIC5	x=20.53	x=6.04	x=0.77	x=7.84	x=0	x=0	yes	up	Vehicle vs Adagrasib_100_mgkg_4h_TNO155_10_mgkg_4h	4h
NCI-H2122	CLIC6	x=51.25	x=1.99	x=0.25	x=7.98	x=0	x=0	yes	up	Vehicle vs Adagrasib_100_mgkg_4h_TNO155_10_mgkg_4h	4h
NCI-H2122	CMAHP	x=9.96	x=5.98	x=1.04	x=5.76	x=0	x=0	yes	up	Vehicle vs Adagrasib_100_mgkg_4h_TNO155_10_mgkg_4h	4h
NCI-H2122	CNNM1	x=29.02	x=1.46	x=0.3	x=4.85	x=0	x=2e-05	yes	up	Vehicle vs Adagrasib_100_mgkg_4h_TNO155_10_mgkg_4h	4h
NCI-H2122	COL12A1	x=18.03	x=1.6	x=0.34	x=4.71	x=0	x=4e-05	yes	up	Vehicle vs Adagrasib_100_mgkg_4h_TNO155_10_mgkg_4h	4h
NCI-H2122	COL16A1	x=31.51	x=1.83	x=0.28	x=6.54	x=0	x=0	yes	up	Vehicle vs Adagrasib_100_mgkg_4h_TNO155_10_mgkg_4h	4h
NCI-H2122	COL1A1	x=5262.62	x=2.03	x=0.21	x=9.66	x=0	x=0	yes	up	Vehicle vs Adagrasib_100_mgkg_4h_TNO155_10_mgkg_4h	4h
NCI-H2122	COL4A3	x=51.4	x=1.93	x=0.34	x=5.73	x=0	x=0	yes	up	Vehicle vs Adagrasib_100_mgkg_4h_TNO155_10_mgkg_4h	4h
NCI-H2122	COL4A4	x=292.87	x=1.79	x=0.13	x=13.74	x=0	x=0	yes	up	Vehicle vs Adagrasib_100_mgkg_4h_TNO155_10_mgkg_4h	4h
NCI-H2122	COL6A6	x=2.54	x=3.9	x=1.15	x=3.4	x=0.00068	x=0.00505	yes	up	Vehicle vs Adagrasib_100_mgkg_4h_TNO155_10_mgkg_4h	4h
NCI-H2122	COL9A3	x=9.8	x=-1.57	x=0.52	x=-3	x=0.00271	x=0.01585	yes	down	Vehicle vs Adagrasib_100_mgkg_4h_TNO155_10_mgkg_4h	4h
NCI-H2122	CORO6	x=11.49	x=1.85	x=0.45	x=4.14	x=3e-05	x=0.00039	yes	up	Vehicle vs Adagrasib_100_mgkg_4h_TNO155_10_mgkg_4h	4h
NCI-H2122	COX6B2	x=21.92	x=2.52	x=0.36	x=7.05	x=0	x=0	yes	up	Vehicle vs Adagrasib_100_mgkg_4h_TNO155_10_mgkg_4h	4h
NCI-H2122	CPA6	x=28.31	x=1.34	x=0.33	x=4.09	x=4e-05	x=0.00048	yes	up	Vehicle vs Adagrasib_100_mgkg_4h_TNO155_10_mgkg_4h	4h
NCI-H2122	CREB5	x=103.63	x=1.44	x=0.16	x=8.95	x=0	x=0	yes	up	Vehicle vs Adagrasib_100_mgkg_4h_TNO155_10_mgkg_4h	4h
NCI-H2122	CRLF1	x=3.71	x=-4.93	x=1.23	x=-4	x=6e-05	x=0.00065	yes	down	Vehicle vs Adagrasib_100_mgkg_4h_TNO155_10_mgkg_4h	4h
NCI-H2122	CST6	x=17.99	x=1.91	x=0.4	x=4.72	x=0	x=4e-05	yes	up	Vehicle vs Adagrasib_100_mgkg_4h_TNO155_10_mgkg_4h	4h
NCI-H2122	CST7	x=5.65	x=2.43	x=0.66	x=3.7	x=0.00022	x=0.0019	yes	up	Vehicle vs Adagrasib_100_mgkg_4h_TNO155_10_mgkg_4h	4h
NCI-H2122	CTBP2P8	x=8.27	x=1.88	x=0.64	x=2.93	x=0.00337	x=0.01895	yes	up	Vehicle vs Adagrasib_100_mgkg_4h_TNO155_10_mgkg_4h	4h
NCI-H2122	CTSS	x=286.32	x=2.7	x=0.25	x=10.79	x=0	x=0	yes	up	Vehicle vs Adagrasib_100_mgkg_4h_TNO155_10_mgkg_4h	4h
NCI-H2122	CXCL14	x=537.01	x=1.38	x=0.23	x=6.13	x=0	x=0	yes	up	Vehicle vs Adagrasib_100_mgkg_4h_TNO155_10_mgkg_4h	4h
NCI-H2122	CXCL16	x=334.04	x=1.43	x=0.14	x=10.57	x=0	x=0	yes	up	Vehicle vs Adagrasib_100_mgkg_4h_TNO155_10_mgkg_4h	4h
NCI-H2122	CXCR4	x=7.78	x=-3.47	x=0.88	x=-3.95	x=8e-05	x=0.00077	yes	down	Vehicle vs Adagrasib_100_mgkg_4h_TNO155_10_mgkg_4h	4h
NCI-H2122	CYP24A1	x=745.68	x=-2.04	x=0.22	x=-9.31	x=0	x=0	yes	down	Vehicle vs Adagrasib_100_mgkg_4h_TNO155_10_mgkg_4h	4h
NCI-H2122	CYP26B1	x=24.99	x=-1.91	x=0.36	x=-5.27	x=0	x=0	yes	down	Vehicle vs Adagrasib_100_mgkg_4h_TNO155_10_mgkg_4h	4h
NCI-H2122	CYP2C18	x=19.19	x=1.57	x=0.4	x=3.94	x=8e-05	x=8e-04	yes	up	Vehicle vs Adagrasib_100_mgkg_4h_TNO155_10_mgkg_4h	4h
NCI-H2122	CYP2C9	x=5.32	x=3.07	x=0.78	x=3.92	x=9e-05	x=0.00088	yes	up	Vehicle vs Adagrasib_100_mgkg_4h_TNO155_10_mgkg_4h	4h
NCI-H2122	CYTIP	x=10.77	x=-2.1	x=0.53	x=-3.99	x=7e-05	x=0.00067	yes	down	Vehicle vs Adagrasib_100_mgkg_4h_TNO155_10_mgkg_4h	4h
NCI-H2122	DAB2	x=143.24	x=1.43	x=0.19	x=7.45	x=0	x=0	yes	up	Vehicle vs Adagrasib_100_mgkg_4h_TNO155_10_mgkg_4h	4h
NCI-H2122	DAPK1	x=74.96	x=1.7	x=0.2	x=8.59	x=0	x=0	yes	up	Vehicle vs Adagrasib_100_mgkg_4h_TNO155_10_mgkg_4h	4h
NCI-H2122	DAPK1-IT1	x=15.01	x=1.91	x=0.4	x=4.74	x=0	x=3e-05	yes	up	Vehicle vs Adagrasib_100_mgkg_4h_TNO155_10_mgkg_4h	4h
NCI-H2122	DAPP1	x=95.53	x=1.64	x=0.26	x=6.35	x=0	x=0	yes	up	Vehicle vs Adagrasib_100_mgkg_4h_TNO155_10_mgkg_4h	4h
NCI-H2122	DENND2C	x=53.23	x=1.91	x=0.29	x=6.47	x=0	x=0	yes	up	Vehicle vs Adagrasib_100_mgkg_4h_TNO155_10_mgkg_4h	4h
NCI-H2122	DGKI	x=8.11	x=1.68	x=0.49	x=3.39	x=0.00071	x=0.00522	yes	up	Vehicle vs Adagrasib_100_mgkg_4h_TNO155_10_mgkg_4h	4h
NCI-H2122	DIRAS3	x=11.21	x=-2.61	x=0.73	x=-3.58	x=0.00035	x=0.00282	yes	down	Vehicle vs Adagrasib_100_mgkg_4h_TNO155_10_mgkg_4h	4h
NCI-H2122	DKK1	x=38.41	x=-1.43	x=0.35	x=-4.13	x=4e-05	x=0.00041	yes	down	Vehicle vs Adagrasib_100_mgkg_4h_TNO155_10_mgkg_4h	4h
NCI-H2122	DMBT1	x=210.17	x=-2.51	x=0.3	x=-8.43	x=0	x=0	yes	down	Vehicle vs Adagrasib_100_mgkg_4h_TNO155_10_mgkg_4h	4h
NCI-H2122	DNAAF1	x=18.94	x=1.46	x=0.39	x=3.75	x=0.00018	x=0.00158	yes	up	Vehicle vs Adagrasib_100_mgkg_4h_TNO155_10_mgkg_4h	4h
NCI-H2122	DNAH2	x=29.1	x=-2.6	x=0.36	x=-7.31	x=0	x=0	yes	down	Vehicle vs Adagrasib_100_mgkg_4h_TNO155_10_mgkg_4h	4h
NCI-H2122	DOCK4	x=118.88	x=-1.36	x=0.19	x=-7.17	x=0	x=0	yes	down	Vehicle vs Adagrasib_100_mgkg_4h_TNO155_10_mgkg_4h	4h
NCI-H2122	DOK4	x=34.26	x=1.43	x=0.32	x=4.42	x=1e-05	x=0.00013	yes	up	Vehicle vs Adagrasib_100_mgkg_4h_TNO155_10_mgkg_4h	4h
NCI-H2122	DPCR1	x=481.47	x=7.92	x=0.37	x=21.23	x=0	x=0	yes	up	Vehicle vs Adagrasib_100_mgkg_4h_TNO155_10_mgkg_4h	4h
NCI-H2122	DRC1	x=3.37	x=3.34	x=0.94	x=3.55	x=0.00038	x=0.00308	yes	up	Vehicle vs Adagrasib_100_mgkg_4h_TNO155_10_mgkg_4h	4h
NCI-H2122	DTNA	x=14.09	x=2.38	x=0.43	x=5.56	x=0	x=0	yes	up	Vehicle vs Adagrasib_100_mgkg_4h_TNO155_10_mgkg_4h	4h
NCI-H2122	DUSP13	x=1.55	x=-3.67	x=1.38	x=-2.66	x=0.00773	x=0.03689	yes	down	Vehicle vs Adagrasib_100_mgkg_4h_TNO155_10_mgkg_4h	4h
NCI-H2122	DUSP4	x=1670.46	x=-1.42	x=0.16	x=-8.96	x=0	x=0	yes	down	Vehicle vs Adagrasib_100_mgkg_4h_TNO155_10_mgkg_4h	4h
NCI-H2122	DUSP6	x=361.84	x=-4.69	x=0.22	x=-21.58	x=0	x=0	yes	down	Vehicle vs Adagrasib_100_mgkg_4h_TNO155_10_mgkg_4h	4h
NCI-H2122	DUSP8	x=170.61	x=1.8	x=0.21	x=8.42	x=0	x=0	yes	up	Vehicle vs Adagrasib_100_mgkg_4h_TNO155_10_mgkg_4h	4h
NCI-H2122	DUSP9	x=18.43	x=-1.37	x=0.39	x=-3.54	x=4e-04	x=0.00322	yes	down	Vehicle vs Adagrasib_100_mgkg_4h_TNO155_10_mgkg_4h	4h
NCI-H2122	DZIP1	x=14.93	x=-1.48	x=0.43	x=-3.49	x=0.00048	x=0.00378	yes	down	Vehicle vs Adagrasib_100_mgkg_4h_TNO155_10_mgkg_4h	4h
NCI-H2122	ECHDC3	x=8.77	x=-1.87	x=0.57	x=-3.26	x=0.00111	x=0.0076	yes	down	Vehicle vs Adagrasib_100_mgkg_4h_TNO155_10_mgkg_4h	4h
NCI-H2122	EDN1	x=213.34	x=2.31	x=0.23	x=10.12	x=0	x=0	yes	up	Vehicle vs Adagrasib_100_mgkg_4h_TNO155_10_mgkg_4h	4h
NCI-H2122	EDN2	x=114.03	x=3.57	x=0.58	x=6.17	x=0	x=0	yes	up	Vehicle vs Adagrasib_100_mgkg_4h_TNO155_10_mgkg_4h	4h
NCI-H2122	EEF1DP3	x=71.7	x=-2.17	x=0.25	x=-8.74	x=0	x=0	yes	down	Vehicle vs Adagrasib_100_mgkg_4h_TNO155_10_mgkg_4h	4h
NCI-H2122	EFEMP1	x=9.83	x=2.11	x=0.52	x=4.01	x=6e-05	x=0.00062	yes	up	Vehicle vs Adagrasib_100_mgkg_4h_TNO155_10_mgkg_4h	4h
NCI-H2122	EGR1	x=111.57	x=-1.77	x=0.45	x=-3.89	x=1e-04	x=0.00096	yes	down	Vehicle vs Adagrasib_100_mgkg_4h_TNO155_10_mgkg_4h	4h
NCI-H2122	ELMO1	x=8.11	x=1.57	x=0.52	x=3.04	x=0.00233	x=0.01406	yes	up	Vehicle vs Adagrasib_100_mgkg_4h_TNO155_10_mgkg_4h	4h
NCI-H2122	ENO2	x=52.4	x=-1.75	x=0.27	x=-6.49	x=0	x=0	yes	down	Vehicle vs Adagrasib_100_mgkg_4h_TNO155_10_mgkg_4h	4h
NCI-H2122	EPHB3	x=31.58	x=-1.9	x=0.32	x=-5.85	x=0	x=0	yes	down	Vehicle vs Adagrasib_100_mgkg_4h_TNO155_10_mgkg_4h	4h
NCI-H2122	EPHX1	x=617.8	x=-1.35	x=0.17	x=-7.81	x=0	x=0	yes	down	Vehicle vs Adagrasib_100_mgkg_4h_TNO155_10_mgkg_4h	4h
NCI-H2122	EPS8L1	x=336.79	x=1.64	x=0.16	x=10.07	x=0	x=0	yes	up	Vehicle vs Adagrasib_100_mgkg_4h_TNO155_10_mgkg_4h	4h
NCI-H2122	EPS8L3	x=190.26	x=1.76	x=0.28	x=6.31	x=0	x=0	yes	up	Vehicle vs Adagrasib_100_mgkg_4h_TNO155_10_mgkg_4h	4h
NCI-H2122	EREG	x=51.81	x=-1.44	x=0.28	x=-5.21	x=0	x=0	yes	down	Vehicle vs Adagrasib_100_mgkg_4h_TNO155_10_mgkg_4h	4h
NCI-H2122	ERICH2	x=13.43	x=-1.65	x=0.45	x=-3.68	x=0.00024	x=0.00204	yes	down	Vehicle vs Adagrasib_100_mgkg_4h_TNO155_10_mgkg_4h	4h
NCI-H2122	ERP27	x=7.49	x=1.67	x=0.54	x=3.08	x=0.00207	x=0.01278	yes	up	Vehicle vs Adagrasib_100_mgkg_4h_TNO155_10_mgkg_4h	4h
NCI-H2122	ERRFI1	x=871.69	x=-1.63	x=0.44	x=-3.75	x=0.00017	x=0.00155	yes	down	Vehicle vs Adagrasib_100_mgkg_4h_TNO155_10_mgkg_4h	4h
NCI-H2122	ETV1	x=75.12	x=-5.02	x=0.42	x=-11.88	x=0	x=0	yes	down	Vehicle vs Adagrasib_100_mgkg_4h_TNO155_10_mgkg_4h	4h
NCI-H2122	ETV4	x=45.48	x=-5.12	x=0.57	x=-8.91	x=0	x=0	yes	down	Vehicle vs Adagrasib_100_mgkg_4h_TNO155_10_mgkg_4h	4h
NCI-H2122	ETV5	x=34.26	x=-5.1	x=0.63	x=-8.05	x=0	x=0	yes	down	Vehicle vs Adagrasib_100_mgkg_4h_TNO155_10_mgkg_4h	4h
NCI-H2122	EVI2B	x=6.68	x=-1.82	x=0.65	x=-2.81	x=0.00497	x=0.02594	yes	down	Vehicle vs Adagrasib_100_mgkg_4h_TNO155_10_mgkg_4h	4h
NCI-H2122	F2RL1	x=110.76	x=1.84	x=0.21	x=8.8	x=0	x=0	yes	up	Vehicle vs Adagrasib_100_mgkg_4h_TNO155_10_mgkg_4h	4h
NCI-H2122	F5	x=25.18	x=1.3	x=0.4	x=3.27	x=0.00109	x=0.00745	yes	up	Vehicle vs Adagrasib_100_mgkg_4h_TNO155_10_mgkg_4h	4h
NCI-H2122	FADS2	x=54.92	x=-2.5	x=0.33	x=-7.6	x=0	x=0	yes	down	Vehicle vs Adagrasib_100_mgkg_4h_TNO155_10_mgkg_4h	4h
NCI-H2122	FAIM2	x=1.71	x=-3.8	x=1.4	x=-2.73	x=0.00642	x=0.03185	yes	down	Vehicle vs Adagrasib_100_mgkg_4h_TNO155_10_mgkg_4h	4h
NCI-H2122	FAM189A1	x=7.43	x=2.04	x=0.54	x=3.76	x=0.00017	x=0.0015	yes	up	Vehicle vs Adagrasib_100_mgkg_4h_TNO155_10_mgkg_4h	4h
NCI-H2122	FAM196A	x=75.33	x=-1.65	x=0.23	x=-7.11	x=0	x=0	yes	down	Vehicle vs Adagrasib_100_mgkg_4h_TNO155_10_mgkg_4h	4h
NCI-H2122	FAM20A	x=5.36	x=2.16	x=0.68	x=3.16	x=0.0016	x=0.01034	yes	up	Vehicle vs Adagrasib_100_mgkg_4h_TNO155_10_mgkg_4h	4h
NCI-H2122	FAM46B	x=2.55	x=2.82	x=1.04	x=2.7	x=0.00684	x=0.03357	yes	up	Vehicle vs Adagrasib_100_mgkg_4h_TNO155_10_mgkg_4h	4h
NCI-H2122	FAM49A	x=3.02	x=2.18	x=0.83	x=2.63	x=0.00858	x=0.04012	yes	up	Vehicle vs Adagrasib_100_mgkg_4h_TNO155_10_mgkg_4h	4h
NCI-H2122	FARP1-AS1	x=5.11	x=1.67	x=0.63	x=2.66	x=0.00775	x=0.03696	yes	up	Vehicle vs Adagrasib_100_mgkg_4h_TNO155_10_mgkg_4h	4h
NCI-H2122	FAXDC2	x=18.48	x=-1.42	x=0.49	x=-2.9	x=0.0037	x=0.02048	yes	down	Vehicle vs Adagrasib_100_mgkg_4h_TNO155_10_mgkg_4h	4h
NCI-H2122	FBXO39	x=3.17	x=-3.93	x=1.19	x=-3.3	x=0.00096	x=0.00673	yes	down	Vehicle vs Adagrasib_100_mgkg_4h_TNO155_10_mgkg_4h	4h
NCI-H2122	FER1L4	x=186.11	x=1.7	x=0.21	x=7.98	x=0	x=0	yes	up	Vehicle vs Adagrasib_100_mgkg_4h_TNO155_10_mgkg_4h	4h
NCI-H2122	FER1L6	x=29.73	x=4.87	x=0.59	x=8.21	x=0	x=0	yes	up	Vehicle vs Adagrasib_100_mgkg_4h_TNO155_10_mgkg_4h	4h
NCI-H2122	FFAR2	x=2.02	x=4.83	x=1.25	x=3.87	x=0.00011	x=0.00104	yes	up	Vehicle vs Adagrasib_100_mgkg_4h_TNO155_10_mgkg_4h	4h
NCI-H2122	FGD3	x=12.26	x=-1.43	x=0.43	x=-3.29	x=0.00099	x=0.00689	yes	down	Vehicle vs Adagrasib_100_mgkg_4h_TNO155_10_mgkg_4h	4h
NCI-H2122	FGF12	x=223.42	x=1.3	x=0.15	x=8.8	x=0	x=0	yes	up	Vehicle vs Adagrasib_100_mgkg_4h_TNO155_10_mgkg_4h	4h
NCI-H2122	FGFBP1	x=37.2	x=1.35	x=0.29	x=4.57	x=0	x=7e-05	yes	up	Vehicle vs Adagrasib_100_mgkg_4h_TNO155_10_mgkg_4h	4h
NCI-H2122	FGL1	x=8.95	x=-2.1	x=0.74	x=-2.83	x=0.00467	x=0.02466	yes	down	Vehicle vs Adagrasib_100_mgkg_4h_TNO155_10_mgkg_4h	4h
NCI-H2122	FHOD1	x=154.45	x=-1.54	x=0.44	x=-3.5	x=0.00046	x=0.00364	yes	down	Vehicle vs Adagrasib_100_mgkg_4h_TNO155_10_mgkg_4h	4h
NCI-H2122	FIBCD1	x=5.36	x=-2.23	x=0.77	x=-2.9	x=0.0037	x=0.02049	yes	down	Vehicle vs Adagrasib_100_mgkg_4h_TNO155_10_mgkg_4h	4h
NCI-H2122	FILIP1L	x=27	x=2.02	x=0.43	x=4.72	x=0	x=4e-05	yes	up	Vehicle vs Adagrasib_100_mgkg_4h_TNO155_10_mgkg_4h	4h
NCI-H2122	FLRT3	x=60.66	x=-1.72	x=0.29	x=-6.01	x=0	x=0	yes	down	Vehicle vs Adagrasib_100_mgkg_4h_TNO155_10_mgkg_4h	4h
NCI-H2122	FLVCR2	x=20.59	x=3.1	x=0.39	x=8.03	x=0	x=0	yes	up	Vehicle vs Adagrasib_100_mgkg_4h_TNO155_10_mgkg_4h	4h
NCI-H2122	FOS	x=154.94	x=-1.55	x=0.5	x=-3.13	x=0.00173	x=0.01103	yes	down	Vehicle vs Adagrasib_100_mgkg_4h_TNO155_10_mgkg_4h	4h
NCI-H2122	FOSL1	x=21.63	x=-1.83	x=0.4	x=-4.62	x=0	x=6e-05	yes	down	Vehicle vs Adagrasib_100_mgkg_4h_TNO155_10_mgkg_4h	4h
NCI-H2122	FOXA2	x=19.3	x=2.73	x=0.4	x=6.75	x=0	x=0	yes	up	Vehicle vs Adagrasib_100_mgkg_4h_TNO155_10_mgkg_4h	4h
NCI-H2122	FOXA3	x=12.15	x=-1.61	x=0.48	x=-3.37	x=0.00074	x=0.00541	yes	down	Vehicle vs Adagrasib_100_mgkg_4h_TNO155_10_mgkg_4h	4h
NCI-H2122	FOXP4-AS1	x=17.2	x=-2.59	x=0.49	x=-5.27	x=0	x=0	yes	down	Vehicle vs Adagrasib_100_mgkg_4h_TNO155_10_mgkg_4h	4h
NCI-H2122	FREM2	x=6.69	x=-2.38	x=0.72	x=-3.29	x=0.001	x=0.00698	yes	down	Vehicle vs Adagrasib_100_mgkg_4h_TNO155_10_mgkg_4h	4h
NCI-H2122	FRY	x=54.34	x=-1.63	x=0.23	x=-6.99	x=0	x=0	yes	down	Vehicle vs Adagrasib_100_mgkg_4h_TNO155_10_mgkg_4h	4h
NCI-H2122	FSTL1	x=27.22	x=2.07	x=0.36	x=5.73	x=0	x=0	yes	up	Vehicle vs Adagrasib_100_mgkg_4h_TNO155_10_mgkg_4h	4h
NCI-H2122	FSTL3	x=177.34	x=1.75	x=0.15	x=11.37	x=0	x=0	yes	up	Vehicle vs Adagrasib_100_mgkg_4h_TNO155_10_mgkg_4h	4h
NCI-H2122	FUT2	x=103.56	x=1.51	x=0.19	x=7.92	x=0	x=0	yes	up	Vehicle vs Adagrasib_100_mgkg_4h_TNO155_10_mgkg_4h	4h
NCI-H2122	FUT4	x=104.27	x=1.33	x=0.18	x=7.53	x=0	x=0	yes	up	Vehicle vs Adagrasib_100_mgkg_4h_TNO155_10_mgkg_4h	4h
NCI-H2122	FUT6	x=12.63	x=2.05	x=0.45	x=4.57	x=0	x=7e-05	yes	up	Vehicle vs Adagrasib_100_mgkg_4h_TNO155_10_mgkg_4h	4h
NCI-H2122	FXYD6	x=1.79	x=3.34	x=1.22	x=2.74	x=0.00606	x=0.0305	yes	up	Vehicle vs Adagrasib_100_mgkg_4h_TNO155_10_mgkg_4h	4h
NCI-H2122	FZD7	x=33.97	x=-1.78	x=0.35	x=-5.14	x=0	x=1e-05	yes	down	Vehicle vs Adagrasib_100_mgkg_4h_TNO155_10_mgkg_4h	4h
NCI-H2122	G0S2	x=66.5	x=-1.59	x=0.25	x=-6.25	x=0	x=0	yes	down	Vehicle vs Adagrasib_100_mgkg_4h_TNO155_10_mgkg_4h	4h
NCI-H2122	GABRP	x=11.92	x=2.16	x=0.43	x=4.99	x=0	x=1e-05	yes	up	Vehicle vs Adagrasib_100_mgkg_4h_TNO155_10_mgkg_4h	4h
NCI-H2122	GALNT5	x=125.65	x=3.07	x=0.43	x=7.17	x=0	x=0	yes	up	Vehicle vs Adagrasib_100_mgkg_4h_TNO155_10_mgkg_4h	4h
NCI-H2122	GAMT	x=12.06	x=-1.45	x=0.47	x=-3.07	x=0.00211	x=0.01295	yes	down	Vehicle vs Adagrasib_100_mgkg_4h_TNO155_10_mgkg_4h	4h
NCI-H2122	GATS	x=62.89	x=1.73	x=0.22	x=7.98	x=0	x=0	yes	up	Vehicle vs Adagrasib_100_mgkg_4h_TNO155_10_mgkg_4h	4h
NCI-H2122	GBP1	x=124.99	x=1.87	x=0.22	x=8.67	x=0	x=0	yes	up	Vehicle vs Adagrasib_100_mgkg_4h_TNO155_10_mgkg_4h	4h
NCI-H2122	GCHFR	x=43.52	x=-1.59	x=0.28	x=-5.78	x=0	x=0	yes	down	Vehicle vs Adagrasib_100_mgkg_4h_TNO155_10_mgkg_4h	4h
NCI-H2122	GGT5	x=4.07	x=-4.31	x=1.14	x=-3.77	x=0.00016	x=0.00148	yes	down	Vehicle vs Adagrasib_100_mgkg_4h_TNO155_10_mgkg_4h	4h
NCI-H2122	GJC2	x=6.08	x=-2.73	x=0.81	x=-3.36	x=0.00078	x=0.00569	yes	down	Vehicle vs Adagrasib_100_mgkg_4h_TNO155_10_mgkg_4h	4h
NCI-H2122	GLCCI1	x=810.77	x=1.98	x=0.16	x=12.08	x=0	x=0	yes	up	Vehicle vs Adagrasib_100_mgkg_4h_TNO155_10_mgkg_4h	4h
NCI-H2122	GLI2	x=25.83	x=2.01	x=0.29	x=6.84	x=0	x=0	yes	up	Vehicle vs Adagrasib_100_mgkg_4h_TNO155_10_mgkg_4h	4h
NCI-H2122	GLP2R	x=9.44	x=2.1	x=0.55	x=3.83	x=0.00013	x=0.00119	yes	up	Vehicle vs Adagrasib_100_mgkg_4h_TNO155_10_mgkg_4h	4h
NCI-H2122	GLRA3	x=2.57	x=-3.58	x=1.25	x=-2.87	x=0.0041	x=0.0222	yes	down	Vehicle vs Adagrasib_100_mgkg_4h_TNO155_10_mgkg_4h	4h
NCI-H2122	GLS2	x=5.13	x=-2.1	x=0.79	x=-2.67	x=0.00752	x=0.03602	yes	down	Vehicle vs Adagrasib_100_mgkg_4h_TNO155_10_mgkg_4h	4h
NCI-H2122	GLUL	x=2088.79	x=1.3	x=0.11	x=11.56	x=0	x=0	yes	up	Vehicle vs Adagrasib_100_mgkg_4h_TNO155_10_mgkg_4h	4h
NCI-H2122	GNG4	x=85.04	x=-2.22	x=0.22	x=-10.06	x=0	x=0	yes	down	Vehicle vs Adagrasib_100_mgkg_4h_TNO155_10_mgkg_4h	4h
NCI-H2122	GOLT1A	x=19.62	x=-1.38	x=0.35	x=-3.91	x=9e-05	x=0.00091	yes	down	Vehicle vs Adagrasib_100_mgkg_4h_TNO155_10_mgkg_4h	4h
NCI-H2122	GPR1	x=3.93	x=2.59	x=0.88	x=2.95	x=0.00313	x=0.01788	yes	up	Vehicle vs Adagrasib_100_mgkg_4h_TNO155_10_mgkg_4h	4h
NCI-H2122	GPR141	x=21.86	x=-2.37	x=0.41	x=-5.84	x=0	x=0	yes	down	Vehicle vs Adagrasib_100_mgkg_4h_TNO155_10_mgkg_4h	4h
NCI-H2122	GPR146	x=3.16	x=-3.94	x=1.19	x=-3.31	x=0.00094	x=0.0066	yes	down	Vehicle vs Adagrasib_100_mgkg_4h_TNO155_10_mgkg_4h	4h
NCI-H2122	GPR37L1	x=7.17	x=3.59	x=0.69	x=5.19	x=0	x=0	yes	up	Vehicle vs Adagrasib_100_mgkg_4h_TNO155_10_mgkg_4h	4h
NCI-H2122	GREB1	x=20.58	x=-1.34	x=0.34	x=-3.93	x=8e-05	x=0.00084	yes	down	Vehicle vs Adagrasib_100_mgkg_4h_TNO155_10_mgkg_4h	4h
NCI-H2122	GRHL3	x=6.13	x=1.83	x=0.61	x=3.01	x=0.00263	x=0.0155	yes	up	Vehicle vs Adagrasib_100_mgkg_4h_TNO155_10_mgkg_4h	4h
NCI-H2122	GTF2IP12	x=9.35	x=1.43	x=0.54	x=2.67	x=0.0075	x=0.03596	yes	up	Vehicle vs Adagrasib_100_mgkg_4h_TNO155_10_mgkg_4h	4h
NCI-H2122	GUCA2B	x=2.77	x=5.29	x=1.14	x=4.65	x=0	x=5e-05	yes	up	Vehicle vs Adagrasib_100_mgkg_4h_TNO155_10_mgkg_4h	4h
NCI-H2122	GUCY1B3	x=11.98	x=-1.41	x=0.52	x=-2.69	x=0.00724	x=0.03501	yes	down	Vehicle vs Adagrasib_100_mgkg_4h_TNO155_10_mgkg_4h	4h
NCI-H2122	GYG2	x=33.86	x=-1.49	x=0.31	x=-4.77	x=0	x=3e-05	yes	down	Vehicle vs Adagrasib_100_mgkg_4h_TNO155_10_mgkg_4h	4h
NCI-H2122	H19	x=2.67	x=-3.68	x=1.27	x=-2.9	x=0.00375	x=0.02067	yes	down	Vehicle vs Adagrasib_100_mgkg_4h_TNO155_10_mgkg_4h	4h
NCI-H2122	HAL	x=87.83	x=-1.68	x=0.19	x=-8.68	x=0	x=0	yes	down	Vehicle vs Adagrasib_100_mgkg_4h_TNO155_10_mgkg_4h	4h
NCI-H2122	HCP5	x=5.85	x=2.15	x=0.71	x=3.04	x=0.00237	x=0.01422	yes	up	Vehicle vs Adagrasib_100_mgkg_4h_TNO155_10_mgkg_4h	4h
NCI-H2122	HDAC9	x=20.5	x=3.07	x=0.41	x=7.54	x=0	x=0	yes	up	Vehicle vs Adagrasib_100_mgkg_4h_TNO155_10_mgkg_4h	4h
NCI-H2122	HEG1	x=12.39	x=1.32	x=0.46	x=2.85	x=0.00438	x=0.02342	yes	up	Vehicle vs Adagrasib_100_mgkg_4h_TNO155_10_mgkg_4h	4h
NCI-H2122	HEY1	x=320.52	x=-4.32	x=0.2	x=-21.81	x=0	x=0	yes	down	Vehicle vs Adagrasib_100_mgkg_4h_TNO155_10_mgkg_4h	4h
NCI-H2122	HHLA2	x=9.34	x=3.27	x=0.7	x=4.65	x=0	x=5e-05	yes	up	Vehicle vs Adagrasib_100_mgkg_4h_TNO155_10_mgkg_4h	4h
NCI-H2122	HIP1	x=143.13	x=-1.31	x=0.15	x=-8.68	x=0	x=0	yes	down	Vehicle vs Adagrasib_100_mgkg_4h_TNO155_10_mgkg_4h	4h
NCI-H2122	HLA-B	x=84.13	x=1.92	x=0.19	x=10.31	x=0	x=0	yes	up	Vehicle vs Adagrasib_100_mgkg_4h_TNO155_10_mgkg_4h	4h
NCI-H2122	HMGB3	x=2463.49	x=-1.33	x=0.1	x=-13.36	x=0	x=0	yes	down	Vehicle vs Adagrasib_100_mgkg_4h_TNO155_10_mgkg_4h	4h
NCI-H2122	HMOX1	x=164.09	x=1.39	x=0.21	x=6.55	x=0	x=0	yes	up	Vehicle vs Adagrasib_100_mgkg_4h_TNO155_10_mgkg_4h	4h
NCI-H2122	HNF1A-AS1	x=6.33	x=2.27	x=0.77	x=2.94	x=0.00325	x=0.01841	yes	up	Vehicle vs Adagrasib_100_mgkg_4h_TNO155_10_mgkg_4h	4h
NCI-H2122	HNF4A	x=4.18	x=2.05	x=0.7	x=2.92	x=0.00345	x=0.01934	yes	up	Vehicle vs Adagrasib_100_mgkg_4h_TNO155_10_mgkg_4h	4h
NCI-H2122	HNMT	x=331.31	x=-1.54	x=0.14	x=-10.76	x=0	x=0	yes	down	Vehicle vs Adagrasib_100_mgkg_4h_TNO155_10_mgkg_4h	4h
NCI-H2122	HNRNPA3P3	x=7.13	x=-2.04	x=0.73	x=-2.8	x=0.00515	x=0.02666	yes	down	Vehicle vs Adagrasib_100_mgkg_4h_TNO155_10_mgkg_4h	4h
NCI-H2122	HOPX	x=13.14	x=4.16	x=0.59	x=7.05	x=0	x=0	yes	up	Vehicle vs Adagrasib_100_mgkg_4h_TNO155_10_mgkg_4h	4h
NCI-H2122	HOXA-AS3	x=8.83	x=-2.65	x=0.67	x=-3.93	x=9e-05	x=0.00085	yes	down	Vehicle vs Adagrasib_100_mgkg_4h_TNO155_10_mgkg_4h	4h
NCI-H2122	HPSE	x=4.21	x=2.97	x=0.85	x=3.5	x=0.00047	x=0.00367	yes	up	Vehicle vs Adagrasib_100_mgkg_4h_TNO155_10_mgkg_4h	4h
NCI-H2122	HSPA6	x=45.03	x=-2.68	x=0.33	x=-8.03	x=0	x=0	yes	down	Vehicle vs Adagrasib_100_mgkg_4h_TNO155_10_mgkg_4h	4h
NCI-H2122	HSPB1	x=5560.11	x=1.71	x=0.15	x=11.33	x=0	x=0	yes	up	Vehicle vs Adagrasib_100_mgkg_4h_TNO155_10_mgkg_4h	4h
NCI-H2122	HSPB8	x=141.77	x=1.81	x=0.25	x=7.35	x=0	x=0	yes	up	Vehicle vs Adagrasib_100_mgkg_4h_TNO155_10_mgkg_4h	4h
NCI-H2122	HSPG2	x=253.63	x=1.4	x=0.19	x=7.55	x=0	x=0	yes	up	Vehicle vs Adagrasib_100_mgkg_4h_TNO155_10_mgkg_4h	4h
NCI-H2122	HTR3A	x=8.49	x=1.73	x=0.54	x=3.19	x=0.00144	x=0.00947	yes	up	Vehicle vs Adagrasib_100_mgkg_4h_TNO155_10_mgkg_4h	4h
NCI-H2122	HTRA1	x=235.11	x=-1.4	x=0.19	x=-7.25	x=0	x=0	yes	down	Vehicle vs Adagrasib_100_mgkg_4h_TNO155_10_mgkg_4h	4h
NCI-H2122	ID1	x=657.61	x=-1.7	x=0.17	x=-10.31	x=0	x=0	yes	down	Vehicle vs Adagrasib_100_mgkg_4h_TNO155_10_mgkg_4h	4h
NCI-H2122	IDI2-AS1	x=5.6	x=2.24	x=0.66	x=3.37	x=0.00074	x=0.00543	yes	up	Vehicle vs Adagrasib_100_mgkg_4h_TNO155_10_mgkg_4h	4h
NCI-H2122	IER3	x=3180.75	x=-1.91	x=0.22	x=-8.83	x=0	x=0	yes	down	Vehicle vs Adagrasib_100_mgkg_4h_TNO155_10_mgkg_4h	4h
NCI-H2122	IFIT2	x=6.94	x=2.13	x=0.55	x=3.84	x=0.00012	x=0.00117	yes	up	Vehicle vs Adagrasib_100_mgkg_4h_TNO155_10_mgkg_4h	4h
NCI-H2122	IGFBP4	x=143.42	x=-1.81	x=0.21	x=-8.52	x=0	x=0	yes	down	Vehicle vs Adagrasib_100_mgkg_4h_TNO155_10_mgkg_4h	4h
NCI-H2122	IGFL4	x=15.01	x=-2.64	x=0.48	x=-5.47	x=0	x=0	yes	down	Vehicle vs Adagrasib_100_mgkg_4h_TNO155_10_mgkg_4h	4h
NCI-H2122	IGSF10	x=7.73	x=-1.36	x=0.54	x=-2.54	x=0.01111	x=0.04933	yes	down	Vehicle vs Adagrasib_100_mgkg_4h_TNO155_10_mgkg_4h	4h
NCI-H2122	IL17C	x=4.1	x=-4.33	x=1.15	x=-3.76	x=0.00017	x=0.00153	yes	down	Vehicle vs Adagrasib_100_mgkg_4h_TNO155_10_mgkg_4h	4h
NCI-H2122	IL1A	x=353.23	x=-2.64	x=0.18	x=-14.57	x=0	x=0	yes	down	Vehicle vs Adagrasib_100_mgkg_4h_TNO155_10_mgkg_4h	4h
NCI-H2122	IL1B	x=57.51	x=-2.7	x=0.36	x=-7.46	x=0	x=0	yes	down	Vehicle vs Adagrasib_100_mgkg_4h_TNO155_10_mgkg_4h	4h
NCI-H2122	IL1RN	x=368.67	x=1.99	x=0.35	x=5.61	x=0	x=0	yes	up	Vehicle vs Adagrasib_100_mgkg_4h_TNO155_10_mgkg_4h	4h
NCI-H2122	IL22RA1	x=15.22	x=1.62	x=0.39	x=4.12	x=4e-05	x=0.00042	yes	up	Vehicle vs Adagrasib_100_mgkg_4h_TNO155_10_mgkg_4h	4h
NCI-H2122	IL31RA	x=2.39	x=3.28	x=1.11	x=2.96	x=0.00309	x=0.01772	yes	up	Vehicle vs Adagrasib_100_mgkg_4h_TNO155_10_mgkg_4h	4h
NCI-H2122	IL32	x=346.2	x=1.58	x=0.16	x=9.75	x=0	x=0	yes	up	Vehicle vs Adagrasib_100_mgkg_4h_TNO155_10_mgkg_4h	4h
NCI-H2122	IL6	x=16.35	x=1.86	x=0.46	x=4.04	x=5e-05	x=0.00056	yes	up	Vehicle vs Adagrasib_100_mgkg_4h_TNO155_10_mgkg_4h	4h
NCI-H2122	INHBB	x=64.28	x=4.92	x=0.35	x=14.17	x=0	x=0	yes	up	Vehicle vs Adagrasib_100_mgkg_4h_TNO155_10_mgkg_4h	4h
NCI-H2122	IQGAP2	x=25.28	x=-1.9	x=0.33	x=-5.69	x=0	x=0	yes	down	Vehicle vs Adagrasib_100_mgkg_4h_TNO155_10_mgkg_4h	4h
NCI-H2122	IRF2BPL	x=137.68	x=-1.34	x=0.15	x=-8.8	x=0	x=0	yes	down	Vehicle vs Adagrasib_100_mgkg_4h_TNO155_10_mgkg_4h	4h
NCI-H2122	IRF9	x=14.63	x=1.38	x=0.37	x=3.68	x=0.00023	x=0.00201	yes	up	Vehicle vs Adagrasib_100_mgkg_4h_TNO155_10_mgkg_4h	4h
NCI-H2122	IRS2	x=1161.94	x=-1.84	x=0.18	x=-10.52	x=0	x=0	yes	down	Vehicle vs Adagrasib_100_mgkg_4h_TNO155_10_mgkg_4h	4h
NCI-H2122	IRX3	x=107.32	x=-2.23	x=0.23	x=-9.53	x=0	x=0	yes	down	Vehicle vs Adagrasib_100_mgkg_4h_TNO155_10_mgkg_4h	4h
NCI-H2122	ISYNA1	x=13.26	x=-1.31	x=0.43	x=-3.02	x=0.00253	x=0.01502	yes	down	Vehicle vs Adagrasib_100_mgkg_4h_TNO155_10_mgkg_4h	4h
NCI-H2122	ITIH2	x=9.68	x=-1.91	x=0.52	x=-3.64	x=0.00028	x=0.00234	yes	down	Vehicle vs Adagrasib_100_mgkg_4h_TNO155_10_mgkg_4h	4h
NCI-H2122	IVL	x=11.34	x=2.62	x=0.52	x=5.03	x=0	x=1e-05	yes	up	Vehicle vs Adagrasib_100_mgkg_4h_TNO155_10_mgkg_4h	4h
NCI-H2122	IYD	x=49.04	x=2.03	x=0.23	x=8.72	x=0	x=0	yes	up	Vehicle vs Adagrasib_100_mgkg_4h_TNO155_10_mgkg_4h	4h
NCI-H2122	KCNE4	x=120.22	x=-1.34	x=0.28	x=-4.83	x=0	x=2e-05	yes	down	Vehicle vs Adagrasib_100_mgkg_4h_TNO155_10_mgkg_4h	4h
NCI-H2122	KCNJ12	x=15.25	x=-2.28	x=0.46	x=-4.92	x=0	x=1e-05	yes	down	Vehicle vs Adagrasib_100_mgkg_4h_TNO155_10_mgkg_4h	4h
NCI-H2122	KCNJ6	x=5.85	x=-4.12	x=1.2	x=-3.44	x=0.00059	x=0.00446	yes	down	Vehicle vs Adagrasib_100_mgkg_4h_TNO155_10_mgkg_4h	4h
NCI-H2122	KCNK15	x=6.47	x=1.88	x=0.6	x=3.12	x=0.00183	x=0.01156	yes	up	Vehicle vs Adagrasib_100_mgkg_4h_TNO155_10_mgkg_4h	4h
NCI-H2122	KCP	x=34.47	x=2.26	x=0.34	x=6.62	x=0	x=0	yes	up	Vehicle vs Adagrasib_100_mgkg_4h_TNO155_10_mgkg_4h	4h
NCI-H2122	KDR	x=3.15	x=5.48	x=1.13	x=4.86	x=0	x=2e-05	yes	up	Vehicle vs Adagrasib_100_mgkg_4h_TNO155_10_mgkg_4h	4h
NCI-H2122	KIAA0040	x=84.7	x=-1.32	x=0.21	x=-6.39	x=0	x=0	yes	down	Vehicle vs Adagrasib_100_mgkg_4h_TNO155_10_mgkg_4h	4h
NCI-H2122	KIAA1324	x=38.9	x=-2.1	x=0.34	x=-6.08	x=0	x=0	yes	down	Vehicle vs Adagrasib_100_mgkg_4h_TNO155_10_mgkg_4h	4h
NCI-H2122	KISS1R	x=34.75	x=-2.96	x=0.39	x=-7.66	x=0	x=0	yes	down	Vehicle vs Adagrasib_100_mgkg_4h_TNO155_10_mgkg_4h	4h
NCI-H2122	KIT	x=31.21	x=1.97	x=0.28	x=7.03	x=0	x=0	yes	up	Vehicle vs Adagrasib_100_mgkg_4h_TNO155_10_mgkg_4h	4h
NCI-H2122	KLF2	x=261.97	x=1.85	x=0.22	x=8.52	x=0	x=0	yes	up	Vehicle vs Adagrasib_100_mgkg_4h_TNO155_10_mgkg_4h	4h
NCI-H2122	KLF6	x=830.8	x=1.35	x=0.17	x=8	x=0	x=0	yes	up	Vehicle vs Adagrasib_100_mgkg_4h_TNO155_10_mgkg_4h	4h
NCI-H2122	KLF9	x=16.9	x=1.63	x=0.39	x=4.13	x=4e-05	x=4e-04	yes	up	Vehicle vs Adagrasib_100_mgkg_4h_TNO155_10_mgkg_4h	4h
NCI-H2122	KLK11	x=301.07	x=-1.34	x=0.27	x=-5.04	x=0	x=1e-05	yes	down	Vehicle vs Adagrasib_100_mgkg_4h_TNO155_10_mgkg_4h	4h
NCI-H2122	KLK12	x=10.39	x=-1.75	x=0.61	x=-2.86	x=0.00418	x=0.02256	yes	down	Vehicle vs Adagrasib_100_mgkg_4h_TNO155_10_mgkg_4h	4h
NCI-H2122	KLK13	x=14.24	x=-2.35	x=0.49	x=-4.79	x=0	x=3e-05	yes	down	Vehicle vs Adagrasib_100_mgkg_4h_TNO155_10_mgkg_4h	4h
NCI-H2122	KLK6	x=141.09	x=2.78	x=0.24	x=11.72	x=0	x=0	yes	up	Vehicle vs Adagrasib_100_mgkg_4h_TNO155_10_mgkg_4h	4h
NCI-H2122	KPNA7	x=28.54	x=2.46	x=0.3	x=8.34	x=0	x=0	yes	up	Vehicle vs Adagrasib_100_mgkg_4h_TNO155_10_mgkg_4h	4h
NCI-H2122	KRT23	x=30.96	x=1.87	x=0.3	x=6.18	x=0	x=0	yes	up	Vehicle vs Adagrasib_100_mgkg_4h_TNO155_10_mgkg_4h	4h
NCI-H2122	KRT6B	x=260.64	x=1.74	x=0.25	x=6.91	x=0	x=0	yes	up	Vehicle vs Adagrasib_100_mgkg_4h_TNO155_10_mgkg_4h	4h
NCI-H2122	KRT6C	x=4.93	x=3.22	x=0.79	x=4.09	x=4e-05	x=0.00047	yes	up	Vehicle vs Adagrasib_100_mgkg_4h_TNO155_10_mgkg_4h	4h
NCI-H2122	KRTAP5-AS1	x=70.42	x=2.43	x=0.32	x=7.57	x=0	x=0	yes	up	Vehicle vs Adagrasib_100_mgkg_4h_TNO155_10_mgkg_4h	4h
NCI-H2122	LAPTM5	x=1.75	x=-3.87	x=1.32	x=-2.94	x=0.00332	x=0.01873	yes	down	Vehicle vs Adagrasib_100_mgkg_4h_TNO155_10_mgkg_4h	4h
NCI-H2122	LAT2	x=6.74	x=-1.81	x=0.7	x=-2.61	x=0.00908	x=0.04201	yes	down	Vehicle vs Adagrasib_100_mgkg_4h_TNO155_10_mgkg_4h	4h
[truncated: 4,518 more rows]

## Sheet: Table-7
CDX	symbol	baseMean	log2FoldChange	lfcSE	stat	pvalue	padj	regulation	condition	timepoint
[truncated: 8,924 more rows]

[truncated: 6 more sheets: Table-8-plasmaClearance, Table-9, Table-10, Table-11, Table-12, Table-13]
