# Supplementary material for: Co-targeting SOS1 enhances the antitumor effects of KRASG12C inhibitors by addressing intrinsic and acquired resistance
Source: Nat Cancer. 2024 Aug 5;5(9):1352–70. doi: 10.1038/s43018-024-00800-6 (PMC11424490; doi:10.1038/s43018-024-00800-6)
Supplement: Supplementary file 4 — Statistical source data. [file 43018_2024_800_MOESM4_ESM.xlsx]

## Sheet: Fig. 1AB & ED Fig. 1AB Combi
Cell Type	Name	#Rep.	avg(IC50) [nM]	avg(IC50_ABS) [nM]	Cmpd Type	Monotherapy effective <40% PoC	Max.Conc. [nM]	Top [%PoC]	Bottom [%PoC]	Synergy Rating AMG510	Synergy Rating MRTX849	cScore AMG510	cScore MRTX849	MOA-Target	Category
SW837	MRTX849 / Adagrasib	72	303.9	304.097	Enhancee	Yes	999.97	97.2054	0.0244118	#N/A	#N/A	#N/A	#N/A	#N/A	#N/A
SW837	AMG510 / Sotorasib	70	57.7445	285.772	Enhancee	Yes	1000	101.597	39.6136	#N/A	#N/A	#N/A	#N/A	#N/A	#N/A
SW837	Masitinib	6			Enhancer	No	1000.1	115.493	95.5955	No Synergy	No Synergy	-1.46667	-2.55333	Fyn, Lyn , FGF3R, Kit , CSF-1, Protein tyrosine kinase , PDGFr	CNS modulator
SW837	Ponatinib	4	1251.68	1251.68	Enhancer	Yes	10000	104.204	0	No Synergy	No Synergy	1.645	-0.53	ABL	non-receptor tyrosine kinases
SW837	KU-60019	4	39207.9	39207.9	Enhancer	Yes	50000	100	0	Some Synergy	No Synergy	9.375	3.63333	ATM	cell cycle
SW837	Belinostat	4	1053.26	1053.37	Enhancer	Yes	10000	104.928	0.0147594	Clear Synergy	Clear Synergy	9.085	5.49	histone deacetylase	chromatin modifiers
SW837	SCHEMBL2593824	4	10539.4	10547.7	Enhancer	Yes	50000	102.203	0.310286	No Synergy	No Synergy	1.67	-0.2	EZH2	chromatin modifiers
SW837	BAY-1112054	4	5581.11	5597.12	Enhancer	Yes	10000	104.258	1.49193	Some Synergy	No Synergy	3.88	2.615	CDK9	RNA Polymerase II, transcription
SW837	GSK-2126458	4	677.472	726.615	Enhancer	Yes	50000	98.6103	3.08797	Some Synergy	Some Synergy	8.725	4.03333	Pan-PI3K	PI3K/mTOR
SW837	AZ20	4	3551.78	3701.57	Enhancer	Yes	50000	107.131	12.0716	No Synergy	No Synergy	-1.055	-0.133333	ATR	cell cycle
SW837	RO-5126766	4	1574	2834.47	Enhancer	Yes	10000	106.542	18.8162	Some Synergy	Some Synergy	5.63	3.06667	RAF, MEK	MAPK signaling
SW837	JQ-1	4	751.282	1139.51	Enhancer	Yes	50000	108.568	19.6089	Some Synergy	Some Synergy	4.825	4.38667	BET domain	chromatin modifiers
SW837	KPT-330	4	7019.65	7389.95	Enhancer	Yes	50000	97.3021	20.6252	No Synergy	No Synergy	0.325	3.48	XPO1	protein synthesis blocker
SW837	Oxaliplatin	4	5893.58	6912.5	Enhancer	Yes	50000	102.794	20.9993	No Synergy	No Synergy	3.16	-1.13	DNA-platin adduct	cytotoxics
SW837	GSK-J4	4	12284.5	13713.2	Enhancer	Yes	50000	104.347	28.6573	No Synergy	No Synergy	-0.52	0.593333	KDM	chromatin modifiers
SW837	PRT-062607	4	2107.89	2368.83	Enhancer	Yes	10000	103.16	30.8796	No Synergy	No Synergy	-0.31	3.74	SYK	innate and adaptive immune response
SW837	Pyrimethamine	4	8068.06	9708.83	Enhancer	Yes	50000	96.2147	39.0395	No Synergy	No Synergy	-4.42	-3.37333	folic acid	metabolic
SW837	Rigosertib	4			Enhancer	No	1000.1	120.527	58.2028	Clear Synergy	Some Synergy	13.35	7.78	Plk1, other kinases	cell cycle
SW837	RAF-709	4			Enhancer	No	10000	114.272	87.8546	No Synergy	No Synergy	5.375	4.87	B-RAF, C-RAF	MAPK signaling
SW837	Olaparib	4			Enhancer	No	50000	118.008	88.1732	No Synergy	No Synergy	8.33	2.94667	PARP1-4	PARP
SW837	Tamoxifen	4			Enhancer	No	10000	117.804	88.637	No Synergy	Some Synergy	0.835	5.45	estrogen receptor	nuclear receptor modulators modulators
SW837	Valproic acid	4			Enhancer	No	10000	122.012	92.7985	No Synergy	No Synergy	-2.095	2.04333	histone deacetylase	chromatin modifiers
SW837	Dabrafenib	4			Enhancer	No	1000.1	117.99	93.1333	No Synergy	No Synergy	-2.81	-0.35	B-RAF	MAPK signaling
SW837	EPZ 004777	4			Enhancer	No	50000	114.289	93.4247	No Synergy	No Synergy	1.845	2.73667	DOT1L	chromatin modifiers
SW837	Quizartinib	4			Enhancer	No	1000.1	116.214	94.0617	No Synergy	No Synergy	-4.13	0.28	FLT3, KIT, PDGFRA, PDGFRB and RET	growth factor receptors
SW837	Bexarotene	4			Enhancer	No	10000	132.165	96.8692	No Synergy	No Synergy	-2.93	0.535	Retinoid X receptor, Insulin sensitizer	nuclear receptor modulators modulators
SW837	Metformin	4			Enhancer	No	50000	114.38	97.4532	No Synergy	No Synergy	-0.945	1.92333	AMPK	metabolic
SW837	PFI-3	4			Enhancer	No	50000	113.011	98.329	No Synergy	No Synergy	-2.6	-2.20667	SMARCA4	chromatin modifiers
SW837	Osimertinib	3	2211.99	2288.04	Enhancer	Yes	10000	103.373	11.3816	Clear Synergy	Clear Synergy	15.88	26.06	EGFR	growth factor receptors
SW837	Docetaxel	3	2.72511	4.61529	Enhancer	Yes	100.01	107.69	22.5313	No Synergy	No Synergy	3.98	0.74	Tubulin	cytotoxics
SW837	TNO155	3			Enhancer	No	10000	121.709	94.5007	Clear Synergy	Clear Synergy	41.3	30.97	SHP2	metabolic
SW837	BI-3406 (SOSi)	3			Enhancer	No	1000.1	118.129	102.39	Some Synergy	Clear Synergy	9.14	19.39	SOS1::KRAS	MAPK signaling
SW837	Hesperadin	2	366.474	366.474	Enhancer	Yes	10000	104.654	0	No Synergy	No Synergy	5.4	0.27	Aurora B, AMPK, Lck, MKK1, MAPKAP-K1, CHK1, and PHK	cell cycle
SW837	Afatinib	2	5659.99	5659.99	Enhancer	Yes	10000	106.015	0	Clear Synergy	Clear Synergy	20.08	21.2	EGFR, HER2, HER4	growth factor receptors
SW837	Flavopiridol	2	330.908	330.908	Enhancer	Yes	500.11	104.951	0	No Synergy	No Synergy	1.46	2.43	CDK9	RNA Polymerase II, transcription
SW837	Bardoxolone methyl	2	199.548	199.548	Enhancer	Yes	1000	101.984	0	No Synergy	No Synergy	3	0.43	NFKB1	NFKb
SW837	Vosaroxin	2	2314.38	2314.38	Enhancer	Yes	2500	123.144	0	Clear Synergy	No Synergy	13.19	4.99	quinolone derivative, Voreloxin (SNS-595) is a potent Topoisomerase II with broad-spectrum anti-tumor activity.	DNA damage
SW837	Vinblastine	2	80.151	80.151	Enhancer	Yes	99.992	110	0	Some Synergy	No Synergy	8.44	4.5	Tubulin	cytotoxics
SW837	Dasatinib	2	7036.06	7036.06	Enhancer	Yes	10000	87.7237	0	Clear Synergy	Clear Synergy	17.91	14.66	Bcr-abl, src, other	non-receptor tyrosine kinases
SW837	PF-3758309	2	906.671	906.671	Enhancer	Yes	9999.9	114.329	0	Clear Synergy	Some Synergy	4.19	-0.72	PAK4	non-receptor serine/threonine kinase
SW837	STF-31	2	6503.68	6503.68	Enhancer	Yes	10000	111.202	0	Clear Synergy	Some Synergy	17.59	10.74	GLUT-1	metabolic
SW837	Cytarabin	2	948.891	948.891	Enhancer	Yes	999.93	110	0	Some Synergy	No Synergy	8.17	6.75	DNA synthesis, pyrimid. Analog	cytotoxics
SW837	Ganetespib	2	87.0699	87.0699	Enhancer	Yes	99.888	106.478	0	Some Synergy	No Synergy	7.55	4.14	Hsp90	chaperone
SW837	LLY-507	2	5600.74	5600.74	Enhancer	Yes	9999.9	114.594	0	Clear Synergy	Clear Synergy	9.15	20.26	SMYD2	histone methylation
SW837	Abemaciclib	2	5144.11	5144.11	Enhancer	Yes	10000	108.501	0	Clear Synergy	Clear Synergy	19.59	12.49	CDK4/CDK6	cell cycle
SW837	Mitoxantrone	2	79.2257	79.2257	Enhancer	Yes	999.98	109.628	0	Some Synergy	Some Synergy	7.33	5.32	Topoisomerase II	cytotoxics
SW837	Romidepsin	2	76.3722	76.4347	Enhancer	Yes	10000	111.628	0.0762978	Clear Synergy	Clear Synergy	12.68	6.42	HDACs	chromatin modifiers
SW837	Bortezomib	2	5.91076	5.92591	Enhancer	Yes	999.9	104.763	0.445892	No Synergy	No Synergy	-5.84	-1.68	proteasome	protein degradation
SW837	Daunorubicin	2	111.198	111.292	Enhancer	Yes	1000	105.52	0.500324	Some Synergy	No Synergy	5.95	4.77	DNA intercalation	cytotoxics
SW837	Panobinostat	2	20.9393	20.9685	Enhancer	Yes	99.878	104.167	0.65089	#N/A	Some Synergy	#N/A	5.72	HDACs	chromatin modifiers
SW837	Mitomycin C	2	239.779	241.447	Enhancer	Yes	10000	97.8528	0.689605	Some Synergy	No Synergy	4.84	-3.24	DNA cross linker	cytotoxics
SW837	PHA-665752	2	2394.85	2434.85	Enhancer	Yes	10000	107.539	1.78043	No Synergy	No Synergy	-0.04	-0.48	c-MET	growth factor receptors
SW837	Doxorubicin	2	141.919	142.471	Enhancer	Yes	1000	102.005	1.81005	Some Synergy	No Synergy	10.99	4.49	DNA intercalation	cytotoxics
SW837	SN-38	2	10.3964	10.5293	Enhancer	Yes	99.894	102.639	2.39015	No Synergy	No Synergy	2.7	-1.14	Topoisomerase I	cytotoxics
SW837	VE-822/VX-970	2	807.072	834.893	Enhancer	Yes	9999.9	107.497	2.46768	No Synergy	No Synergy	-0.45	-9.66	ATR	cell cycle
SW837	Elesclomol	2	39.0244	55.2162	Enhancer	Yes	10000	102.902	2.84004	Clear Synergy	Clear Synergy	13.45	6.34	oxidative stress	metabolic
SW837	Bleomycin	2	437.755	468.982	Enhancer	Yes	10000	106.094	4.05342	Some Synergy	Clear Synergy	11.07	7.34	unspecified	cell cycle
SW837	SCH727965	2	25.9161	26.2961	Enhancer	Yes	1000	98.2232	5.64806	No Synergy	No Synergy	2.65	0.92	CDK1/2/5/9	cell cycle
SW837	NVP-2	2	30.2464	30.7783	Enhancer	Yes	99.985	97.7295	5.79323	No Synergy	No Synergy	-2.28	0.13	CDK9	RNA Polymerase II, transcription
SW837	Nintedanib	2	2241.51	2326.26	Enhancer	Yes	10000	95.5489	8.69446	No Synergy	Some Synergy	0.78	4.49	VEGFR, FGFR, PDGFR	growth factor receptors, angiogenesis
SW837	Trametinib	2	33.4433	42.7126	Enhancer	Yes	1000	102.999	11.5936	Clear Synergy	Clear Synergy	14.48	13.63	MEK	MAPK signaling
SW837	Bosutinib	2	4350.85	2353.72	Enhancer	Yes	10000	94.4688	12.0568	Clear Synergy	Clear Synergy	11.24	6.35	Src and src-family members	non-receptor tyrosine kinases
SW837	Clofarabine	2	1146.55	1192.36	Enhancer	Yes	10000	98.2832	13.4022	No Synergy	No Synergy	3.33	1.46	purine nucleoside analogue	cytotoxics
SW837	MLN8237	2	943.078		Enhancer	Yes	999.95	95.1854	13.5947	Some Synergy	No Synergy	10.34	4.72	aurora kinase A	cell cycle
SW837	Etoposide	2	1344.02	1413.02	Enhancer	Yes	10000	100.021	14.4659	Some Synergy	No Synergy	4.54	-0.11	Topoisomerase II	cytotoxics
SW837	GMX1778	2	30.5911	44.5639	Enhancer	Yes	9999.9	100.206	17.8751	Some Synergy	Some Synergy	7.36	2.82	NAMPT	metabolic
SW837	Gemcitabine	2	12.3337	12.9419	Enhancer	Yes	99.925	97.5843	17.9768	No Synergy	No Synergy	1.12	-2.8	DNA replication, pyrimid. analog	cytotoxics
SW837	BKM120	2	1789.57	1927.88	Enhancer	Yes	10000	102.626	20.6274	Clear Synergy	Some Synergy	15.93	9.24	PI3K (class 1)	PI3K/mTOR
SW837	Vorinostat	2			Enhancer	Yes	10000	114.412	24.9608	Clear Synergy	Clear Synergy	14.94	14.95	HDACs	chromatin modifiers
SW837	Paclitaxel	2	12.5402	13.6076	Enhancer	Yes	100.01	103.984	25.6404	No Synergy	No Synergy	3.37	2.18	Tubulin	cytotoxics
SW837	Ansamitocin P3	2	0.161831	0.296107	Enhancer	Yes	99.976	103.933	26.6626	No Synergy	Some Synergy	-0.32	2.67	Tubulin	cytotoxics
SW837	Cobimetinib	2	177.545	201.409	Enhancer	Yes	999.97	98.3129	31.173	Clear Synergy	Clear Synergy	11.34	13.18	MEK1	MAPK signaling
SW837	PF-02341066	2			Enhancer	Yes	10000	129.635	31.8567	Clear Synergy	Clear Synergy	13.48	12.73	c-MET, ALK, ROS1	growth factor receptors
SW837	Methotrexate	2	57.026	65.6551	Enhancer	Yes	10000	99.4953	31.8716	No Synergy	No Synergy	-3.51	-8.99	DHFR, folic acid, antimetabolite	cytotoxics
SW837	NVP-BEZ235	2	153.112	173.765	Enhancer	Yes	999.9	98.6909	33.1941	Some Synergy	Some Synergy	7.37	6.19	PI3K (Class 1) and mTORC1/2	PI3K/mTOR
SW837	CCS1477	2	1896.73	3185.54	Enhancer	Yes	10000	98.3617	36.9458	Clear Synergy	Clear Synergy	11.78	7.35	p300/CBP bromodomain (histone acetyltransferases)	chromatin modifiers
SW837	iBET-762	2	839.138	2959.53	Enhancer	Yes	10000	97.2566	37.6001	Some Synergy	Some Synergy	7.05	0.28	BET domain	chromatin modifiers
SW837	Idarubicin	2	15.305	19.9842	Enhancer	Yes	100.01	96.2442	38.6957	No Synergy	Some Synergy	5.83	2.73	Topoisomerase II	cytotoxics
SW837	Vinorelbine	2	17.1343	34.2808	Enhancer	No	100.01	102.464	42.9466	No Synergy	No Synergy	4.13	3.93	Tubulin	cytotoxics
SW837	ABT-263	2			Enhancer	No	10000	120.487	45.9766	Clear Synergy	Clear Synergy	20.73	30.87	Bcl-xL	apoptosis
SW837	Fostamatinib	2	1684.13	2373.53	Enhancer	No	9999.9	102.578	47.6421	Clear Synergy	Some Synergy	23.7	7.91	SYK	innate and adaptive immune response
SW837	Melphalan	2			Enhancer	No	10000	106.631	52.1166	No Synergy	No Synergy	4.26	-0.68	alkylator	cytotoxics
SW837	IOX2	2			Enhancer	No	50000	121.77	52.6175	Clear Synergy	Clear Synergy	17.95	13.41	PhD domain	chromatin modifiers
SW837	Decitabine	2			Enhancer	No	10000	106.666	53.9696	No Synergy	No Synergy	0.84	-0.47	pyrimidine nucleoside analogue	cytotoxics
SW837	XL-184	2			Enhancer	No	9999.9	120.629	55.7721	Some Synergy	Some Synergy	14.02	9.25	VEGFR	growth factor receptors, angiogenesis
SW837	NVP-TAE684	2			Enhancer	No	10000	127.493	56.5461	Clear Synergy	Clear Synergy	22.26	23.55	ALK	growth factor receptors
SW837	AZ3146	2			Enhancer	No	10000	114.605	57.3517	Clear Synergy	No Synergy	19.44	9.79	Mps1	cell cycle
SW837	NMS-P715	2			Enhancer	No	10000	124.988	58.8872	Clear Synergy	No Synergy	13.19	2.41	Mps1	cell cycle
SW837	Fludarabine	2			Enhancer	No	9999.9	126.327	59.4427	No Synergy	No Synergy	-1.86	2.57	purine nucleoside analogue, ribonucleotide reductase and DNA polymerase	cytotoxics
SW837	Sunitinib	2			Enhancer	No	9999.9	126.211	59.8611	Clear Synergy	No Synergy	23.01	4.56	PDGFR, VEGFR, c-Kit, FLT, CSF, RET	growth factor receptors, angiogenesis
SW837	AZD-1152	2			Enhancer	No	1000.1	108.611	61.9592	Some Synergy	No Synergy	9.37	4.03	aurora kinase B	cell cycle
SW837	LY03009120	2			Enhancer	No	999.94	112.206	66.1682	Some Synergy	No Synergy	6.15	-2.49	Pan-RAF	MAPK signaling
SW837	GDC-0077	2			Enhancer	No	10000	107.566	68.6919	Clear Synergy	Some Synergy	18.34	5.13	PI3K	PI3K/mTOR
SW837	Nilotinib	2			Enhancer	No	10000	111.69	68.812	Clear Synergy	Some Synergy	14.31	9.6	Bcr-abl	non-receptor tyrosine kinases
SW837	NU-7441	2			Enhancer	No	10000	132.996	70.687	Some Synergy	Some Synergy	9.27	11.6	DNA-PK	DNA repair
SW837	Ibrutinib	2			Enhancer	No	10000	115.843	76.6428	Clear Synergy	No Synergy	13.28	2.16	Bruton’s tyrosine kinase	non-receptor tyrosine kinases
SW837	Bicalutamide	2			Enhancer	No	10000	120.127	77.2589	No Synergy	No Synergy	-1.56	2.23	androgen receptor	nuclear receptor modulators
SW837	BYL-719	2			Enhancer	No	10000	111.2	77.4787	Clear Synergy	Clear Synergy	24.45	17.04	PI3Ka (PIK3CA)	PI3K/mTOR
SW837	Gefitinib	2			Enhancer	No	9999.9	123.9	77.727	Clear Synergy	Clear Synergy	23.17	23.79	EGFR	growth factor receptors
SW837	MK-2206	2			Enhancer	No	10000	106.555	79.8892	Clear Synergy	Clear Synergy	17.97	12.23	AKT1/2	PI3K/mTOR
SW837	Dexamethasone	2			Enhancer	No	10000	103.697	82.0003	No Synergy	No Synergy	-13.1	-0.93	glucocorticoid receptor	nuclear receptor modulators modulators
SW837	Vandetanib	2			Enhancer	No	10000	121.862	82.0699	Clear Synergy	Clear Synergy	22.63	27.56	Abl, EGFR, Flt3, C-KIT, RET, VEGFR-1, KDR, FLT4	growth factor receptors
SW837	Erlotinib	2			Enhancer	No	10000	109.671	82.2411	Clear Synergy	Clear Synergy	22.99	19.41	EGFR	growth factor receptors
SW837	VE-821	2			Enhancer	No	10000	116.385	82.4416	Some Synergy	Clear Synergy	6.3	12.84	ATR	cell cycle
SW837	GANT61	2			Enhancer	No	10000	113.087	83.0598	No Synergy	No Synergy	-1.32	-0.37	Gli	Notch/Wnt/Hh
SW837	Lovastatin	2			Enhancer	No	10000	105.057	83.552	No Synergy	No Synergy	-0.46	1.03	HMGCoA reductase, cholesterol synthesis	metabolic
SW837	HDM-201	2			Enhancer	No	9999.9	123.832	84.1184	No Synergy	No Synergy	7.32	3.06	MDM2	ubiquitin ligase, p53 regulation
SW837	LDN-192960	2			Enhancer	No	10000	108.029	84.175	No Synergy	No Synergy	-2.67	-2.24	Haspin	chromatin modifiers
SW837	Bemcentinib	2			Enhancer	No	1000.1	113.057	84.3781	No Synergy	No Synergy	4.27	-0.26	AXL	receptor tyrosine kinase
SW837	AZD5363	2			Enhancer	No	10000	124.45	85.207	Clear Synergy	Clear Synergy	12.88	15.85	AKT	PI3K/mTOR
SW837	Cal-101	2			Enhancer	No	10000	109.41	85.2546	Some Synergy	No Synergy	7.76	1.53	PI3Kd (PIK3CD)	PI3K/mTOR
SW837	MLN-0128	2			Enhancer	No	99.893	107.793	85.3153	Clear Synergy	Some Synergy	15.86	9.3	mTORC1/2	PI3K/mTOR
SW837	Ipatasertib	2			Enhancer	No	10000	118.442	85.8095	Some Synergy	Some Synergy	11.45	6.57	AKT	PI3K/mTOR
SW837	CHEMBL259744	2			Enhancer	No	10000	129.527	85.8924	No Synergy	No Synergy	-4.53	-2.5	GSK-3	metabolic
SW837	Taselisib	2			Enhancer	No	10000	125.815	86.0144	Clear Synergy	Clear Synergy	32.78	26.6	PI3Ka	PI3K/mTOR
SW837	LCL161	2			Enhancer	No	10000	108.803	86.1191	No Synergy	Some Synergy	-3.76	1.58	IAP	apoptosis
SW837	Masoprocol	2			Enhancer	No	9999.8	117.761	86.1948	No Synergy	No Synergy	1.64	-3.46	lipoxigenases, arachidonic acid metabolism	metabolic
SW837	EX LCK	2			Enhancer	No	10000	108.153	86.2614	Some Synergy	Some Synergy	11.13	10.53	Lck	non-receptor tyrosine kinases
SW837	IWP-2	2			Enhancer	No	10000	106.355	86.3309	No Synergy	No Synergy	-6.45	-2.37	porcupine	Notch/Wnt/Hh
SW837	Lonidamine	2			Enhancer	No	10000	119.716	86.3618	No Synergy	No Synergy	2.86	-1.95	hexose kinase	metabolic
SW837	MI-463	2			Enhancer	No	5000	127.469	86.5923	Some Synergy	No Synergy	12.32	0.27	Menin::MLL	chromatin modifiers, transcription
SW837	AZD4547	2			Enhancer	No	10000	114.868	86.8388	Clear Synergy	Some Synergy	8.33	5.13	FGFR2, FGFR3	growth factor receptors
SW837	Cyclophosphamide	2			Enhancer	No	10000	113.48	87.2996	No Synergy	No Synergy	-10.48	-0.5	alkylator	cytotoxics
SW837	AZD-1480	2			Enhancer	No	10000	118.124	87.9138	No Synergy	No Synergy	-5.71	1.14	Jak 1/2	non-receptor tyrosine kinases
SW837	LDC-067	2			Enhancer	No	10000	108.683	87.9493	Some Synergy	No Synergy	11.14	3.49	CDK9	RNA Polymerase II, transcription
SW837	DB-103259	2			Enhancer	No	10000	106.806	88.1411	No Synergy	No Synergy	-12.13	-2.04	Putative ß-Catenin binder	ß-catenin/wnt
SW837	Cisplatin	2			Enhancer	No	10000	109.336	88.1968	No Synergy	No Synergy	-10.19	-1.26	DNA adducts	cytotoxics
SW837	Ruxolitinib	2			Enhancer	No	9999.9	114.586	88.276	No Synergy	No Synergy	6.8	0.75	Jak2	non-receptor tyrosine kinases
SW837	Carboplatin	2			Enhancer	No	10000	107.618	88.2997	No Synergy	No Synergy	-4.17	-6.32	DNA cross linker	cytotoxics
SW837	Rapamycin	2			Enhancer	No	1000	101.567	88.3684	Some Synergy	No Synergy	10.24	6.52	mTOR	PI3K/mTOR
SW837	UNC0638	2			Enhancer	No	10000	111.6	88.8509	Some Synergy	Some Synergy	9.19	13.22	G9a	chromatin modifiers
SW837	XAV939	2			Enhancer	No	50000	109.519	89.2771	Some Synergy	No Synergy	7.47	5.74	Tankyrase 1 /2	PARP
SW837	CPI-613	2			Enhancer	No	10000	113.811	89.4918	No Synergy	No Synergy	-5.35	1.41	PDK1-4	metabolic
SW837	AZD-7762	2			Enhancer	No	99.882	109.213	89.6886	Some Synergy	No Synergy	6.36	-2.72	CHK1/2	DNA repair
SW837	Lenalidomide	2			Enhancer	No	10000	112.238	89.8707	No Synergy	No Synergy	-2.25	-3.14	CRBN-CRL4 ubiquitin ligase	adaptive immune response
SW837	BPTES	2			Enhancer	No	10000	106.773	90.2263	No Synergy	Some Synergy	-3.09	7.09	Glutaminase	metabolic
SW837	LY-2109761	2			Enhancer	No	9999.9	122.67	90.3057	Some Synergy	No Synergy	8.58	0.67	TGFβRI/TGFβRII	growth factor receptors
SW837	BGJ398	2			Enhancer	No	1000	108.553	90.369	Clear Synergy	No Synergy	12.11	3.09	Pan-FGFR	growth factor receptors
SW837	ORY-1001	2			Enhancer	No	49.848	107.218	90.4529	#N/A	No Synergy	#N/A	2.12	KDM1A/LSD1	chromatin modifiers
SW837	Cediranib	2			Enhancer	No	100.11	104.298	90.6464	No Synergy	No Synergy	1.55	-0.83	VEGFR1 / 2 / 3 , c-​KIT, PDGFRA /B	growth factor receptors, angiogenesis
SW837	Pemetrexed	2			Enhancer	No	10000	111.489	90.6766	Some Synergy	No Synergy	16.44	5.08	antifolate	DNA synthesis
SW837	Fulvestrant	2			Enhancer	No	1000	113.805	91.1028	No Synergy	No Synergy	1.95	2.82	estrogen receptor	nuclear receptor modulators modulators
SW837	IPI-549	2			Enhancer	No	1000	105.431	91.6358	No Synergy	No Synergy	4.45	5.62	PIK3CG	PI3K/mTOR
SW837	Captopril	2			Enhancer	No	1000	114.916	91.702	No Synergy	No Synergy	-0.1	-3.8	ACE	oxidative stress inducer
SW837	CHEMBL461262	2			Enhancer	No	10000	130.563	91.7078	No Synergy	No Synergy	3.71	5.65	GSK-3	metabolic
SW837	GSK 1995010	2			Enhancer	No	9999.9	120.956	91.7183	Some Synergy	No Synergy	13.77	7.68	FASN	metabolic
SW837	Pazopanib	2			Enhancer	No	10000	117.807	91.9001	No Synergy	No Synergy	2.58	-7.8	VEGFR, PDGFR, KIT	growth factor receptors, angiogenesis
SW837	Tosedostat	2			Enhancer	No	9999.9	134.124	92.1626	Clear Synergy	Clear Synergy	31.53	19.8	aminopeptidase	amino acid deprivation
SW837	Sorafenib	2			Enhancer	No	999.95	111.717	92.5863	No Synergy	No Synergy	-8.41	-4.84	Flt3, C-KIT, PDGFRbeta, RET, B-Raf, C-Raf, VEGFR-1, KDR, FLT4	growth factor receptors
SW837	Regorafenib	2			Enhancer	No	999.95	110.039	92.6682	No Synergy	No Synergy	-5.66	-1.71	VEGF	growth factor
SW837	Lapatinib	2			Enhancer	No	1000	106.291	92.9433	Clear Synergy	Some Synergy	15.36	11.22	Her2 , EGFR	growth factor receptors
SW837	Azacitidine	2			Enhancer	No	9999.8	127.798	93.0179	Clear Synergy	Some Synergy	18.61	9.12	pyrimidine nucleoside analogue	cytotoxics
SW837	Enzalutamide	2			Enhancer	No	10000	121.715	93.0819	Some Synergy	No Synergy	5.64	7.72	androgen receptor	nuclear receptor modulators
SW837	Temozolomide	2			Enhancer	No	50000	118.025	93.2055	No Synergy	No Synergy	-4.91	4.71	alkylator	cytotoxics
SW837	Palbociclib	2			Enhancer	No	5000	138.442	93.5339	Clear Synergy	Clear Synergy	38.27	19.23	CDK4/CDK6	cell cycle
SW837	Duvelisib	2			Enhancer	No	9999.9	114.283	94.0956	Clear Synergy	Some Synergy	18.65	12.85	PI3K-δ,γ	PI3K/mTOR
SW837	LXH-254	2			Enhancer	No	1000	110.806	94.1695	No Synergy	No Synergy	5.53	0.67	Pan-RAF	MAPK signaling
SW837	GSK343	2			Enhancer	No	4999.9	124.276	94.537	Some Synergy	No Synergy	9.75	-0.82	EZH2	chromatin modifiers
SW837	ABT-199	2			Enhancer	No	10000	118.115	95.3147	No Synergy	No Synergy	-2.18	-3.71	selective Bcl-2	apoptosis
SW837	Apcin	2			Enhancer	No	10000	118.947	95.3373	No Synergy	No Synergy	4.14	-0.93	Cdc20	cell cycle
SW837	OICR-9429	2			Enhancer	No	10000	114.09	95.3899	No Synergy	Some Synergy	3.36	8.92	WDR5, MLL1	chromatin modifiers
SW837	Everolimus	2			Enhancer	No	99.976	109.658	95.4315	No Synergy	No Synergy	-4.84	1.15	mTORC1	PI3K/mTOR
SW837	Imatinib	2			Enhancer	No	1000	114.419	95.9317	No Synergy	No Synergy	2.47	-2.11	Bcr, Abl, Kit, PDGFR	growth factor receptors
SW837	AMG176	2			Enhancer	No	10000	113.974	96.2953	No Synergy	No Synergy	2.13	-0.8	MCL1	apoptosis
SW837	PLX8394	2			Enhancer	No	5000	119.186	96.303	No Synergy	No Synergy	3.79	-2.23	RAF	MAPK signaling
SW837	SB-431542	2			Enhancer	No	9999.9	123.308	96.5196	No Synergy	No Synergy	4.91	-9.94	TGF-beta Receptor Family (ALK 4, 5, 7)	growth factor receptors
SW837	Fluorouracil (5-FU)	2			Enhancer	No	1000.2	130.786	96.6337	Clear Synergy	No Synergy	15.36	-0.87	Thym. Synth, antimetabolite	cytotoxics
SW837	SHP099	2			Enhancer	No	1000.1	115.353	96.977	Some Synergy	Clear Synergy	9.98	14.3	SHP2	metabolic
SW837	Ulixertinib	2			Enhancer	No	99.921	111.115	97.0679	No Synergy	No Synergy	3.35	2.22	ERK1/ERK2	MAPK signaling
SW837	RO-4929097	2			Enhancer	No	9999.9	124.253	98.6302	Clear Synergy	Some Synergy	21.5	9.86	gamma secretase	Notch/Wnt/Hh
SW837	GSK-2636771	2			Enhancer	No	9999.9	122.949	98.6845	Some Synergy	No Synergy	9.96	-1.49	PI3Kb (PIK3CB)	PI3K/mTOR
SW837	Tofacitinib citrate	2			Enhancer	No	10000	120.33	99.0216	No Synergy	No Synergy	2.98	5.3	JAK1/2/3	non-receptor tyrosine kinases
SW837	PCI-34051	2			Enhancer	No	10000	118.982	99.8709	Some Synergy	No Synergy	10.87	1.45	HDAC8	chromatin modifiers
SW837	PLX4720	2			Enhancer	No	10000	124.64	100.855	No Synergy	No Synergy	2.2	-5.68	B-RAF	MAPK signaling
SW837	Capecitabin	2			Enhancer	No	50000	120.689	100.946	No Synergy	No Synergy	1.19	2.14	thym. synth, antimetabolite	cytotoxics
SW837	S63845	2			Enhancer	No	10000	123.952	101.058	No Synergy	No Synergy	2.8	4.73	MCL1	apoptosis
SW837	KU-55933	2			Enhancer	No	9999.9	127.836	101.387	Some Synergy	Some Synergy	10.61	4.85	ATM	cell cycle
SW837	Veliparib	2			Enhancer	No	10000	121.03	102.024	No Synergy	No Synergy	7.52	5.64	PARP1, PARP2	PARP
SW837	Vismodegib	2			Enhancer	No	10000	124.701	102.617	Some Synergy	Clear Synergy	9.42	15.74	smoothened	Notch/Wnt/Hh
SW837	EX PKCθ/δ	2			Enhancer	No	9999.9	121.488	103.543	No Synergy	No Synergy	-2.53	-0.08	PKCθ/δ	non-receptor serine/threonine kinase
SW837	Tretinoin	2			Enhancer	No	10000	143.183	105.493	Some Synergy	No Synergy	15.7	2.87	retinoid acid receptors	nuclear receptor modulators modulators
NCI-H2122	MRTX849 / Adagrasib	72	39.6829	45.7344	Enhancee	Yes	999.97	123.264	7.33096	#N/A	#N/A	#N/A	#N/A	#N/A	#N/A
NCI-H2122	AMG510 / Sotorasib	72	43.0432	54.2046	Enhancee	Yes	1000	126.186	12	#N/A	#N/A	#N/A	#N/A	#N/A	#N/A
NCI-H2122	BI-3406 (SOSi)	6			Enhancer	No	1000.1	108.295	69.4153	Clear Synergy	Clear Synergy	28.905	27.975	SOS1::KRAS	MAPK signaling
NCI-H2122	SHP099	6			Enhancer	No	1000.1	118.3	84.0612	Clear Synergy	Clear Synergy	19.1	19.44	SHP2	metabolic
NCI-H2122	VE-822/VX-970	3	278.267	295.938	Enhancer	Yes	9999.9	95.5317	0.375203	No Synergy	No Synergy	2.89	3.08	ATR	cell cycle
NCI-H2122	Romidepsin	3	5.6497	5.69154	Enhancer	Yes	10000	90.9147	0.384717	No Synergy	No Synergy	5.9	-1.65	HDACs	chromatin modifiers
NCI-H2122	PHA-665752	3	3032.95	3034.56	Enhancer	Yes	10000	116.383	0.552507	No Synergy	Some Synergy	0.62	6.94	c-MET	growth factor receptors
NCI-H2122	Ponatinib	3	886.96	888.472	Enhancer	Yes	10000	126.653	0.651733	Clear Synergy	Clear Synergy	19.15	14.42	ABL	non-receptor tyrosine kinases
NCI-H2122	NVP-TAE684	3	384.074	384.648	Enhancer	Yes	10000	115.607	0.654987	Clear Synergy	Clear Synergy	14.6	12.85	ALK	growth factor receptors
NCI-H2122	Osimertinib	3	2561.4	2561.4	Enhancer	Yes	10000	89.2793	0.697637	Clear Synergy	Some Synergy	16.69	10	EGFR	growth factor receptors
NCI-H2122	Elesclomol	3	22.7176	23.6234	Enhancer	Yes	10000	86.026	1.26775	Clear Synergy	No Synergy	13.64	2.19	oxidative stress	metabolic
NCI-H2122	BAY-1112054	3	1783.95	1793.26	Enhancer	Yes	10000	98.3603	1.5701	Some Synergy	No Synergy	7.08	0.12	CDK9	RNA Polymerase II, transcription
NCI-H2122	Belinostat	3	273.535	283.32	Enhancer	Yes	10000	117.697	1.64173	Some Synergy	Some Synergy	10.77	7.12	histone deacetylase	chromatin modifiers
NCI-H2122	NVP-2	3	19.2686	19.3147	Enhancer	Yes	99.985	107.16	1.79243	Some Synergy	Some Synergy	9.32	6.01	CDK9	RNA Polymerase II, transcription
NCI-H2122	RO-5126766	3	129.521	129.521	Enhancer	Yes	10000	84.8157	1.942	Some Synergy	Some Synergy	8.14	9.73	RAF, MEK	MAPK signaling
NCI-H2122	GSK-2126458	3	43.6292	46.6829	Enhancer	Yes	50000	75.6693	2.3048	Clear Synergy	Clear Synergy	20.79	23.15	Pan-PI3K	PI3K/mTOR
NCI-H2122	Mitomycin C	3	459.874	466.309	Enhancer	Yes	10000	101.297	2.51493	Some Synergy	No Synergy	11.04	0.77	DNA cross linker	cytotoxics
NCI-H2122	Afatinib	3	1219.72	1219.72	Enhancer	Yes	10000	96.818	2.6848	Clear Synergy	Clear Synergy	22.75	11.06	EGFR, HER2, HER4	growth factor receptors
NCI-H2122	Trametinib	3	21.6564	21.7445	Enhancer	Yes	1000	116.113	3.00817	Clear Synergy	No Synergy	14.15	6.74	MEK	MAPK signaling
NCI-H2122	SCH727965	3	8.90704	9.03156	Enhancer	Yes	1000	95.564	3.29897	Some Synergy	No Synergy	7.04	-0.08	CDK1/2/5/9	cell cycle
NCI-H2122	Cobimetinib	3	138.743	138.743	Enhancer	Yes	999.97	109.139	3.4833	Some Synergy	No Synergy	5.25	2.78	MEK1	MAPK signaling
NCI-H2122	BKM120	3	921.07	936.235	Enhancer	Yes	10000	131.477	3.48517	Clear Synergy	Some Synergy	16.92	12.91	PI3K (class 1)	PI3K/mTOR
NCI-H2122	Ansamitocin P3	3	0.0585459	0.0606529	Enhancer	Yes	99.976	75.7817	3.78673	Some Synergy	No Synergy	5.88	-2.93	Tubulin	cytotoxics
NCI-H2122	Flavopiridol	3	149.315	149.315	Enhancer	Yes	500.11	97.7147	3.9564	Some Synergy	No Synergy	6.54	-0.29	CDK9	RNA Polymerase II, transcription
NCI-H2122	Docetaxel	3	1.6811	1.78392	Enhancer	Yes	100.01	86.18	4.0413	No Synergy	No Synergy	1.66	3.05	Tubulin	cytotoxics
NCI-H2122	PF-02341066	3	1229.58	1240.73	Enhancer	Yes	10000	117.547	4.24593	No Synergy	No Synergy	2.31	6.58	c-MET, ALK, ROS1	growth factor receptors
NCI-H2122	Vinblastine	3	4.3366	4.47456	Enhancer	Yes	99.992	98.742	4.5398	No Synergy	No Synergy	6.11	-3.66	Tubulin	cytotoxics
NCI-H2122	Paclitaxel	3	3.22493	3.34479	Enhancer	Yes	100.01	94.9183	4.64763	Clear Synergy	No Synergy	9.86	0.85	Tubulin	cytotoxics
NCI-H2122	GMX1778	3	209.557	223.117	Enhancer	Yes	9999.9	107.441	5.10923	No Synergy	No Synergy	-13.81	-7.75	NAMPT	metabolic
NCI-H2122	Vinorelbine	3	9.05866	9.47174	Enhancer	Yes	100.01	103.85	5.21097	No Synergy	No Synergy	1.79	-8.58	Tubulin	cytotoxics
NCI-H2122	Hesperadin	3	19.0033	21.0926	Enhancer	Yes	10000	110.267	5.84783	Some Synergy	Some Synergy	12.29	8.14	Aurora B, AMPK, Lck, MKK1, MAPKAP-K1, CHK1, and PHK	cell cycle
NCI-H2122	Rigosertib	3	122.813	126.444	Enhancer	Yes	1000.1	114.75	5.85753	Some Synergy	No Synergy	2.41	1.67	Plk1, other kinases	cell cycle
NCI-H2122	Ganetespib	3	11.1695	12.3577	Enhancer	Yes	99.888	89.9367	8.3295	No Synergy	No Synergy	-1.8	-3.01	Hsp90	chaperone
NCI-H2122	Bortezomib	3	16.4957	17.5718	Enhancer	Yes	999.9	123.26	9.549	Clear Synergy	Clear Synergy	5.05	4.5	proteasome	protein degradation
NCI-H2122	AZ20	3	967.161	1139.1	Enhancer	Yes	50000	105.606	9.69107	Some Synergy	No Synergy	13.03	1.14	ATR	cell cycle
NCI-H2122	NVP-BEZ235	3	58.5318	68.2881	Enhancer	Yes	999.9	109.357	9.95923	Clear Synergy	No Synergy	12.03	3.55	PI3K (Class 1) and mTORC1/2	PI3K/mTOR
NCI-H2122	Vorinostat	3	2441.99	2451.43	Enhancer	Yes	10000	105.992	10.657	Some Synergy	No Synergy	8.52	1.67	HDACs	chromatin modifiers
NCI-H2122	RAF-709	3	1099.59	1099.59	Enhancer	Yes	10000	130.627	11.088	No Synergy	No Synergy	3.48	7.22	B-RAF, C-RAF	MAPK signaling
NCI-H2122	Panobinostat	3	16.3781	16.3781	Enhancer	Yes	99.878	108.957	11.3267	No Synergy	No Synergy	0.52	2.38	HDACs	chromatin modifiers
NCI-H2122	PF-3758309	3	11.9147	16.6447	Enhancer	Yes	9999.9	111.797	11.9137	Clear Synergy	Some Synergy	17.49	8.47	PAK4	non-receptor serine/threonine kinase
NCI-H2122	STF-31	3	5793.42	5793.42	Enhancer	Yes	10000	109.875	12.652	No Synergy	No Synergy	-10.22	-2.08	GLUT-1	metabolic
NCI-H2122	JQ-1	3	5784.38	6676.67	Enhancer	Yes	50000	102.378	13.255	Clear Synergy	Some Synergy	25.14	17.62	BET domain	chromatin modifiers
NCI-H2122	Nilotinib	3	2505.12	2874.65	Enhancer	Yes	10000	114.403	14.0223	No Synergy	Clear Synergy	6.86	10.58	Bcr-abl	non-receptor tyrosine kinases
NCI-H2122	Azacitidine	3	1944.79	2008.13	Enhancer	Yes	9999.8	119.577	14.4363	No Synergy	No Synergy	3.93	-1.39	pyrimidine nucleoside analogue	cytotoxics
NCI-H2122	Taselisib	3	289.827	373.957	Enhancer	Yes	10000	113.374	16.9319	Clear Synergy	Clear Synergy	25.26	18.12	PI3Ka	PI3K/mTOR
NCI-H2122	Daunorubicin	3	120.098	146.271	Enhancer	Yes	1000	110.403	17.163	Clear Synergy	Some Synergy	18.12	4.15	DNA intercalation	cytotoxics
NCI-H2122	BYL-719	3	2530.18	2530.18	Enhancer	Yes	10000	127.327	17.8273	Clear Synergy	Clear Synergy	24.76	14.3	PI3Ka (PIK3CA)	PI3K/mTOR
NCI-H2122	LY03009120	3	327.033	352.865	Enhancer	Yes	999.94	123.47	20.149	Some Synergy	No Synergy	6.13	-3.67	Pan-RAF	MAPK signaling
NCI-H2122	MLN8237	3	75.9121	79.0678	Enhancer	Yes	999.95	101.839	21.4993	No Synergy	No Synergy	-3.51	-0.97	aurora kinase A	cell cycle
NCI-H2122	MLN-0128	3	25.9182	32.2042	Enhancer	Yes	99.893	89.7343	22.5767	Some Synergy	Some Synergy	6.3	7.57	mTORC1/2	PI3K/mTOR
NCI-H2122	Bosutinib	3	3826.58	4034.05	Enhancer	Yes	10000	110.064	23.46	Some Synergy	Some Synergy	8.9	14.46	Src and src-family members	non-receptor tyrosine kinases
NCI-H2122	Clofarabine	3	322.405	461.564	Enhancer	Yes	10000	123.943	23.7163	No Synergy	No Synergy	1	-3.89	purine nucleoside analogue	cytotoxics
NCI-H2122	LLY-507	3	2846.23	2862.92	Enhancer	Yes	9999.9	100.021	23.9913	No Synergy	Some Synergy	0.73	12.56	SMYD2	histone methylation
NCI-H2122	SCHEMBL2593824	3	17392	18404.8	Enhancer	Yes	50000	123.073	24.3417	Some Synergy	Clear Synergy	10.69	20.32	EZH2	chromatin modifiers
NCI-H2122	HDM-201	3	126.433	295.317	Enhancer	Yes	9999.9	96.3797	25.1337	No Synergy	No Synergy	1.73	1.48	MDM2	ubiquitin ligase, p53 regulation
NCI-H2122	Gemcitabine	3	7.62007	14.0205	Enhancer	Yes	99.925	107.625	28.4293	Some Synergy	No Synergy	3.14	-4.78	DNA replication, pyrimid. analog	cytotoxics
NCI-H2122	Mitoxantrone	3	62.3917	125.726	Enhancer	Yes	999.98	113.013	28.739	Clear Synergy	Clear Synergy	11.31	12.91	Topoisomerase II	cytotoxics
NCI-H2122	Pyrimethamine	3	3427.96	6706.63	Enhancer	Yes	50000	119.397	28.906	Some Synergy	Clear Synergy	5.47	15.18	folic acid	metabolic
NCI-H2122	Erlotinib	3	4256.75	4256.75	Enhancer	Yes	10000	106.724	29.4753	Clear Synergy	Clear Synergy	27.37	14.92	EGFR	growth factor receptors
NCI-H2122	SN-38	3	6.15315	16.7874	Enhancer	Yes	99.894	102.476	30.1787	Some Synergy	Some Synergy	11.83	6.93	Topoisomerase I	cytotoxics
NCI-H2122	KU-60019	3	11784.1	13687.9	Enhancer	Yes	50000	112.64	31.0493	Some Synergy	Clear Synergy	17.11	18.87	ATM	cell cycle
NCI-H2122	Sunitinib	3	4652.24	5931.42	Enhancer	Yes	9999.9	97.4797	31.4417	Some Synergy	No Synergy	10.91	1.03	PDGFR, VEGFR, c-Kit, FLT, CSF, RET	growth factor receptors, angiogenesis
NCI-H2122	Oxaliplatin	3	9200.11	15731.9	Enhancer	Yes	50000	110.968	31.494	Some Synergy	No Synergy	13.79	5.21	DNA-platin adduct	cytotoxics
NCI-H2122	MK-2206	3	2161.47	2161.47	Enhancer	Yes	10000	103.91	31.7887	Clear Synergy	Some Synergy	15.47	8	AKT1/2	PI3K/mTOR
NCI-H2122	Cytarabin	3	238.294	346.57	Enhancer	Yes	999.93	108.373	32.3197	Some Synergy	No Synergy	5.6	-0.23	DNA synthesis, pyrimid. Analog	cytotoxics
NCI-H2122	VE-821	3	2136.22	2672.82	Enhancer	Yes	10000	107.71	34.1523	Some Synergy	No Synergy	6.24	4.3	ATR	cell cycle
NCI-H2122	Vosaroxin	3	777.941	908.413	Enhancer	Yes	2500	126.6	34.3323	Clear Synergy	No Synergy	13.27	5.97	quinolone derivative, Voreloxin (SNS-595) is a potent Topoisomerase II with broad-spectrum anti-tumor activity.	DNA damage
NCI-H2122	S63845	3	3786.43	5552.25	Enhancer	Yes	10000	98.303	34.4633	Some Synergy	Some Synergy	10.44	8.13	MCL1	apoptosis
NCI-H2122	Doxorubicin	3	207.27	372.591	Enhancer	Yes	1000	99.4703	34.489	Some Synergy	No Synergy	11.14	-0.16	DNA intercalation	cytotoxics
NCI-H2122	XL-184	3	8086.09	8086.09	Enhancer	Yes	9999.9	106.62	35.2517	No Synergy	No Synergy	11.65	4.53	VEGFR	growth factor receptors, angiogenesis
NCI-H2122	Abemaciclib	3	959.849	2381.89	Enhancer	Yes	10000	101.582	35.804	Clear Synergy	Some Synergy	9.29	5.55	CDK4/CDK6	cell cycle
NCI-H2122	Fostamatinib	3	8754.44	8754.44	Enhancer	Yes	9999.9	113.003	37.3953	Clear Synergy	Some Synergy	23.26	17.44	SYK	innate and adaptive immune response
NCI-H2122	Methotrexate	3	7.98032	22.6585	Enhancer	Yes	10000	89.6873	37.4383	No Synergy	No Synergy	-3.03	-2.65	DHFR, folic acid, antimetabolite	cytotoxics
NCI-H2122	Gefitinib	3	3099.3	5573.25	Enhancer	Yes	9999.9	102.75	37.81	Clear Synergy	Some Synergy	26.39	15.83	EGFR	growth factor receptors
NCI-H2122	Bardoxolone methyl	3	319.125	353.215	Enhancer	Yes	1000	129.453	38.684	Clear Synergy	Some Synergy	12.99	5.12	NFKB1	NFKb
NCI-H2122	PRT-062607	3	3857.01	4219.82	Enhancer	Yes	10000	116.623	39.2947	No Synergy	Some Synergy	7.42	11.82	SYK	innate and adaptive immune response
NCI-H2122	AZ3146	3	6061.93	8595.5	Enhancer	Yes	10000	87.472	39.358	No Synergy	No Synergy	4.43	-1.25	Mps1	cell cycle
NCI-H2122	Idarubicin	3	9.80168	22.9185	Enhancer	Yes	100.01	103.327	39.7277	Some Synergy	No Synergy	8.08	4.03	Topoisomerase II	cytotoxics
NCI-H2122	NU-7441	3	3427.75	4372.17	Enhancer	No	10000	111.721	42.7943	Some Synergy	No Synergy	14.98	6.81	DNA-PK	DNA repair
NCI-H2122	Pemetrexed	3	21.4138	177.36	Enhancer	No	10000	93.522	43.2767	No Synergy	No Synergy	1.36	2.77	antifolate	DNA synthesis
NCI-H2122	CHEMBL461262	3	8951.49	8951.49	Enhancer	No	10000	103.904	43.5393	No Synergy	No Synergy	-9.14	-12.74	GSK-3	metabolic
NCI-H2122	Bleomycin	3	1198.7	5170.57	Enhancer	No	10000	111.473	45.415	Clear Synergy	Clear Synergy	19.93	17.19	unspecified	cell cycle
NCI-H2122	AMG176	3	3122.11	9685.65	Enhancer	No	10000	111.323	45.9383	Clear Synergy	No Synergy	17.28	5.81	MCL1	apoptosis
NCI-H2122	Melphalan	3	2140.97	20570.9	Enhancer	No	10000	106.603	46.5893	No Synergy	No Synergy	2.92	3.55	alkylator	cytotoxics
NCI-H2122	UNC0638	3	8591.21	10614.9	Enhancer	No	10000	99.8477	46.6707	No Synergy	No Synergy	-0.46	5.77	G9a	chromatin modifiers
NCI-H2122	LDC-067	3	6692.95	8781.59	Enhancer	No	10000	117.903	47.301	No Synergy	No Synergy	5.31	5.11	CDK9	RNA Polymerase II, transcription
NCI-H2122	GDC-0077	3	866.936	4041.03	Enhancer	No	10000	122.457	48.4053	Clear Synergy	Clear Synergy	25.43	22.22	PI3K	PI3K/mTOR
NCI-H2122	NMS-P715	3	3962.7	9610.46	Enhancer	No	10000	103.525	48.6893	No Synergy	No Synergy	2.28	-2.37	Mps1	cell cycle
NCI-H2122	Vandetanib	3	2071.82		Enhancer	No	10000	102.731	49.8363	Clear Synergy	Clear Synergy	28.35	21.34	Abl, EGFR, Flt3, C-KIT, RET, VEGFR-1, KDR, FLT4	growth factor receptors
NCI-H2122	ABT-263	3	6241.94	6241.94	Enhancer	No	10000	101.247	49.969	Some Synergy	Some Synergy	15.14	12.12	Bcl-xL	apoptosis
NCI-H2122	Nintedanib	3	5985.56		Enhancer	No	10000	114.458	50.6037	Some Synergy	No Synergy	11.8	7.6	VEGFR, FGFR, PDGFR	growth factor receptors, angiogenesis
NCI-H2122	Tosedostat	3	776.032		Enhancer	No	9999.9	102.584	51.2173	Some Synergy	No Synergy	10.39	1.4	aminopeptidase	amino acid deprivation
NCI-H2122	Etoposide	3	994.86		Enhancer	No	10000	106.444	51.5063	Some Synergy	No Synergy	14.07	2.33	Topoisomerase II	cytotoxics
NCI-H2122	IOX2	3	51374.4		Enhancer	No	50000	118.273	52.8353	Clear Synergy	Clear Synergy	21.32	25.18	PhD domain	chromatin modifiers
NCI-H2122	AZD5363	3	684		Enhancer	No	10000	109.417	54.905	Some Synergy	No Synergy	12.05	2.19	AKT	PI3K/mTOR
NCI-H2122	Lovastatin	3			Enhancer	No	10000	95.2077	56.101	No Synergy	No Synergy	-1.83	-4.64	HMGCoA reductase, cholesterol synthesis	metabolic
NCI-H2122	BPTES	3			Enhancer	No	10000	112.43	56.268	No Synergy	Some Synergy	4.36	8.57	Glutaminase	metabolic
NCI-H2122	Duvelisib	3			Enhancer	No	9999.9	107.217	56.4507	Clear Synergy	Some Synergy	14.24	15.95	PI3K-δ,γ	PI3K/mTOR
NCI-H2122	AZD-1152	3			Enhancer	No	1000.1	101.123	57.4167	Some Synergy	Some Synergy	11.35	12.73	aurora kinase B	cell cycle
NCI-H2122	Decitabine	3	1363.96		Enhancer	No	10000	122.95	57.7113	No Synergy	No Synergy	1	3.82	pyrimidine nucleoside analogue	cytotoxics
NCI-H2122	Ipatasertib	3	642		Enhancer	No	10000	117.787	57.927	Clear Synergy	No Synergy	12.33	1.14	AKT	PI3K/mTOR
NCI-H2122	Dexamethasone	3			Enhancer	No	10000	86.2827	58.186	No Synergy	No Synergy	-0.78	-4.66	glucocorticoid receptor	nuclear receptor modulators modulators
NCI-H2122	LDN-192960	3	9654		Enhancer	No	10000	111.374	59.0097	No Synergy	No Synergy	11.53	7.77	Haspin	chromatin modifiers
NCI-H2122	iBET-762	3			Enhancer	No	10000	111.716	59.628	Clear Synergy	Clear Synergy	22.27	22.73	BET domain	chromatin modifiers
NCI-H2122	Palbociclib	3			Enhancer	No	5000	107.447	59.7693	Some Synergy	Clear Synergy	8.77	8.54	CDK4/CDK6	cell cycle
NCI-H2122	GSK-J4	3	64781		Enhancer	No	50000	109.181	61.7433	No Synergy	Clear Synergy	-0.59	17.87	KDM	chromatin modifiers
NCI-H2122	OICR-9429	3			Enhancer	No	10000	106.46	62.572	Some Synergy	No Synergy	9.62	-2.61	WDR5, MLL1	chromatin modifiers
NCI-H2122	AZD-7762	3			Enhancer	No	99.882	97.557	62.7813	No Synergy	No Synergy	2.45	-0.23	CHK1/2	DNA repair
NCI-H2122	Tofacitinib citrate	3			Enhancer	No	10000	106.93	63.0357	No Synergy	No Synergy	1.35	-3.58	JAK1/2/3	non-receptor tyrosine kinases
NCI-H2122	Carboplatin	3			Enhancer	No	10000	90.7343	63.417	Clear Synergy	No Synergy	11.56	-1.99	DNA cross linker	cytotoxics
NCI-H2122	LXH-254	3	200		Enhancer	No	1000	130.663	63.6503	No Synergy	No Synergy	7.11	-3.51	Pan-RAF	MAPK signaling
NCI-H2122	Olaparib	3			Enhancer	No	50000	99.405	63.948	Some Synergy	Some Synergy	6.94	5.71	PARP1-4	PARP
NCI-H2122	Rapamycin	3			Enhancer	No	1000	106.508	64.1183	Clear Synergy	No Synergy	13.42	4.11	mTOR	PI3K/mTOR
NCI-H2122	Ulixertinib	3			Enhancer	No	99.921	104.603	64.507	No Synergy	No Synergy	-4.67	-12.22	ERK1/ERK2	MAPK signaling
NCI-H2122	Fluorouracil (5-FU)	3	945		Enhancer	No	1000.2	118.74	64.6237	No Synergy	Clear Synergy	2.26	9.62	Thym. Synth, antimetabolite	cytotoxics
NCI-H2122	Captopril	3			Enhancer	No	1000	91.8717	65.126	No Synergy	No Synergy	1.43	-0.24	ACE	oxidative stress inducer
NCI-H2122	ABT-199	3	8093.59		Enhancer	No	10000	108.889	65.6253	Some Synergy	No Synergy	11.2	3.14	selective Bcl-2	apoptosis
NCI-H2122	Tamoxifen	3			Enhancer	No	10000	105.765	66.0253	Clear Synergy	Some Synergy	11.1	10.35	estrogen receptor	nuclear receptor modulators modulators
NCI-H2122	AZD-1480	3			Enhancer	No	10000	91.0813	66.992	No Synergy	No Synergy	5.41	3.87	Jak 1/2	non-receptor tyrosine kinases
NCI-H2122	EPZ 004777	3			Enhancer	No	50000	115.417	67.274	Some Synergy	Clear Synergy	8.67	19.1	DOT1L	chromatin modifiers
NCI-H2122	PCI-34051	3			Enhancer	No	10000	99.9047	67.2843	No Synergy	No Synergy	0.89	2.01	HDAC8	chromatin modifiers
NCI-H2122	AZD4547	3	4100		Enhancer	No	10000	112.117	67.9593	Some Synergy	Some Synergy	11.82	11.3	FGFR2, FGFR3	growth factor receptors
NCI-H2122	ORY-1001	3			Enhancer	No	49.848	94.3267	68.1247	Some Synergy	No Synergy	8.65	-4.53	KDM1A/LSD1	chromatin modifiers
NCI-H2122	LCL161	3			Enhancer	No	10000	114.651	69.273	No Synergy	No Synergy	2.3	-1.85	IAP	apoptosis
NCI-H2122	TNO155	3			Enhancer	No	10000	98.3663	69.4993	Clear Synergy	Clear Synergy	41.87	49.04	SHP2	metabolic
NCI-H2122	IWP-2	3			Enhancer	No	10000	104.332	69.5397	No Synergy	No Synergy	0.33	-6.67	porcupine	Notch/Wnt/Hh
NCI-H2122	Cediranib	3			Enhancer	No	100.11	95.6933	69.9537	No Synergy	No Synergy	0.01	-4.17	VEGFR1 / 2 / 3 , c-​KIT, PDGFRA /B	growth factor receptors, angiogenesis
NCI-H2122	Bemcentinib	3			Enhancer	No	1000.1	110.327	70.5747	No Synergy	No Synergy	-5	-0.08	AXL	receptor tyrosine kinase
NCI-H2122	KU-55933	3			Enhancer	No	9999.9	115.983	70.6867	Some Synergy	Some Synergy	11.21	12.38	ATM	cell cycle
NCI-H2122	GANT61	3			Enhancer	No	10000	109.557	70.6983	No Synergy	No Synergy	-3.17	7.28	Gli	Notch/Wnt/Hh
NCI-H2122	GSK-2636771	3			Enhancer	No	9999.9	107.39	70.7743	Some Synergy	Some Synergy	5.26	8.98	PI3Kb (PIK3CB)	PI3K/mTOR
NCI-H2122	Imatinib	3			Enhancer	No	1000	88.1657	71.0127	No Synergy	No Synergy	-1.79	-0.92	Bcr, Abl, Kit, PDGFR	growth factor receptors
NCI-H2122	Fludarabine	3			Enhancer	No	9999.9	113.908	71.0453	Some Synergy	No Synergy	9.97	-6.95	purine nucleoside analogue, ribonucleotide reductase and DNA polymerase	cytotoxics
NCI-H2122	Masoprocol	3			Enhancer	No	9999.8	95.478	71.426	No Synergy	No Synergy	-1.02	1.34	lipoxigenases, arachidonic acid metabolism	metabolic
NCI-H2122	Bicalutamide	3			Enhancer	No	10000	98.5763	71.7053	No Synergy	No Synergy	3.68	4.44	androgen receptor	nuclear receptor modulators
NCI-H2122	Valproic acid	3			Enhancer	No	10000	97.8147	72.094	No Synergy	No Synergy	-1.96	-2.93	histone deacetylase	chromatin modifiers
NCI-H2122	DB-103259	3			Enhancer	No	10000	98.6823	73.0553	No Synergy	No Synergy	-2.12	7.37	Putative ß-Catenin binder	ß-catenin/wnt
NCI-H2122	Ruxolitinib	3			Enhancer	No	9999.9	109.411	73.2663	No Synergy	No Synergy	4.05	-2.1	Jak2	non-receptor tyrosine kinases
NCI-H2122	PLX4720	3			Enhancer	No	10000	108.675	73.5593	Clear Synergy	No Synergy	17.45	1.01	B-RAF	MAPK signaling
NCI-H2122	Dabrafenib	3			Enhancer	No	1000.1	105.568	73.7533	Some Synergy	No Synergy	13.33	-9.32	B-RAF	MAPK signaling
NCI-H2122	GSK 1995010	3			Enhancer	No	9999.9	106.61	75.0813	Some Synergy	Some Synergy	14.36	7.98	FASN	metabolic
NCI-H2122	Cisplatin	3			Enhancer	No	10000	106.677	75.2047	No Synergy	No Synergy	4.22	-1.07	DNA adducts	cytotoxics
NCI-H2122	Cal-101	3			Enhancer	No	10000	118.5	75.525	Clear Synergy	Some Synergy	29.12	14.06	PI3Kd (PIK3CD)	PI3K/mTOR
NCI-H2122	Capecitabin	3			Enhancer	No	50000	107.74	75.6817	No Synergy	No Synergy	4.4	-6.31	thym. synth, antimetabolite	cytotoxics
NCI-H2122	Fulvestrant	3			Enhancer	No	1000	108.427	75.89	Some Synergy	No Synergy	8.41	3.46	estrogen receptor	nuclear receptor modulators modulators
NCI-H2122	CHEMBL259744	3			Enhancer	No	10000	98.147	76.0973	No Synergy	No Synergy	-11.75	-12.31	GSK-3	metabolic
NCI-H2122	Everolimus	3			Enhancer	No	99.976	104.72	76.4073	No Synergy	No Synergy	4.54	-6.03	mTORC1	PI3K/mTOR
NCI-H2122	Metformin	3			Enhancer	No	50000	104.406	76.4763	No Synergy	No Synergy	5.93	-8.41	AMPK	metabolic
NCI-H2122	Ibrutinib	3			Enhancer	No	10000	111.737	76.6527	Clear Synergy	Clear Synergy	27.93	26.91	Bruton’s tyrosine kinase	non-receptor tyrosine kinases
NCI-H2122	Lonidamine	3			Enhancer	No	10000	107.928	77.3723	No Synergy	No Synergy	-0.87	-1.92	hexose kinase	metabolic
NCI-H2122	Lapatinib	3			Enhancer	No	1000	117.953	77.5203	Clear Synergy	Some Synergy	28.92	18.62	Her2 , EGFR	growth factor receptors
NCI-H2122	RO-4929097	3			Enhancer	No	9999.9	102.314	77.7913	No Synergy	No Synergy	2.56	6.57	gamma secretase	Notch/Wnt/Hh
NCI-H2122	CCS1477	3			Enhancer	No	10000	111.083	77.8267	No Synergy	No Synergy	13.77	-1.66	p300/CBP bromodomain (histone acetyltransferases)	chromatin modifiers
NCI-H2122	LY-2109761	3			Enhancer	No	9999.9	108.28	78.07	No Synergy	No Synergy	8.94	-21.21	TGFβRI/TGFβRII	growth factor receptors
NCI-H2122	Dasatinib	3			Enhancer	No	10000	132.387	78.117	Clear Synergy	Clear Synergy	30.83	42.04	Bcr-abl, src, other	non-receptor tyrosine kinases
NCI-H2122	BGJ398	3			Enhancer	No	1000	106.471	78.1877	No Synergy	No Synergy	2.52	-3.17	Pan-FGFR	growth factor receptors
NCI-H2122	PLX8394	3			Enhancer	No	5000	115.08	78.672	Clear Synergy	Clear Synergy	24.24	17.49	RAF	MAPK signaling
NCI-H2122	Tretinoin	3			Enhancer	No	10000	122.18	78.752	Clear Synergy	No Synergy	10.48	-2.19	retinoid acid receptors	nuclear receptor modulators modulators
NCI-H2122	Quizartinib	3			Enhancer	No	1000.1	121.387	79.2627	No Synergy	No Synergy	-1.22	-3.38	FLT3, KIT, PDGFRA, PDGFRB and RET	growth factor receptors
NCI-H2122	Masitinib	3			Enhancer	No	1000.1	117.38	79.4883	Clear Synergy	No Synergy	17.92	5.2	Fyn, Lyn , FGF3R, Kit , CSF-1, Protein tyrosine kinase , PDGFr	CNS modulator
NCI-H2122	MI-463	3			Enhancer	No	5000	121.06	79.5327	Clear Synergy	Clear Synergy	10.2	19.72	Menin::MLL	chromatin modifiers, transcription
NCI-H2122	Pazopanib	3			Enhancer	No	10000	123.3	80.8793	No Synergy	No Synergy	9.15	-6.25	VEGFR, PDGFR, KIT	growth factor receptors, angiogenesis
NCI-H2122	XAV939	3			Enhancer	No	50000	118.75	81.4517	Some Synergy	Clear Synergy	14.22	23.82	Tankyrase 1 /2	PARP
NCI-H2122	Regorafenib	3			Enhancer	No	999.95	122.937	82.1473	Clear Synergy	No Synergy	7.32	-3.41	VEGF	growth factor
NCI-H2122	Apcin	3			Enhancer	No	10000	116.563	83.16	No Synergy	No Synergy	-0.45	2.71	Cdc20	cell cycle
NCI-H2122	GSK343	3			Enhancer	No	4999.9	129.913	83.167	Clear Synergy	Clear Synergy	8.7	15.82	EZH2	chromatin modifiers
NCI-H2122	Temozolomide	3			Enhancer	No	50000	106.947	83.1847	No Synergy	Some Synergy	6.39	12.14	alkylator	cytotoxics
NCI-H2122	EX LCK	3			Enhancer	No	10000	120.467	83.6083	Some Synergy	Clear Synergy	18.15	21.29	Lck	non-receptor tyrosine kinases
NCI-H2122	Enzalutamide	3			Enhancer	No	10000	122.85	83.9223	No Synergy	No Synergy	6.62	4.58	androgen receptor	nuclear receptor modulators
NCI-H2122	Sorafenib	3			Enhancer	No	999.95	129.407	84.32	Some Synergy	No Synergy	4.75	-6.98	Flt3, C-KIT, PDGFRbeta, RET, B-Raf, C-Raf, VEGFR-1, KDR, FLT4	growth factor receptors
NCI-H2122	Lenalidomide	3			Enhancer	No	10000	107.946	84.3233	No Synergy	No Synergy	6.13	-12.84	CRBN-CRL4 ubiquitin ligase	adaptive immune response
NCI-H2122	IPI-549	3			Enhancer	No	1000	121.43	86.1553	Clear Synergy	Some Synergy	15.11	12.96	PIK3CG	PI3K/mTOR
NCI-H2122	Cyclophosphamide	3			Enhancer	No	10000	129.497	88.9277	Some Synergy	Some Synergy	-0.02	-0.77	alkylator	cytotoxics
NCI-H2122	Bexarotene	3			Enhancer	No	10000	123.713	89.8937	Clear Synergy	No Synergy	14.16	-4.01	Retinoid X receptor, Insulin sensitizer	nuclear receptor modulators modulators
NCI-H2122	Vismodegib	3			Enhancer	No	10000	124.233	91.07	Some Synergy	No Synergy	12.11	3.61	smoothened	Notch/Wnt/Hh
NCI-H2122	KPT-330	3			Enhancer	No	50000	123.527	91.7947	No Synergy	No Synergy	3.63	8.01	XPO1	protein synthesis blocker
NCI-H2122	Veliparib	3			Enhancer	No	10000	122.02	93.604	Some Synergy	No Synergy	18.62	-0.59	PARP1, PARP2	PARP
NCI-H2122	CPI-613	3			Enhancer	No	10000	131.947	93.6273	Clear Synergy	No Synergy	19.03	-5.48	PDK1-4	metabolic
NCI-H2122	PFI-3	3			Enhancer	No	50000	116.987	94.029	Some Synergy	Some Synergy	15.81	15.83	SMARCA4	chromatin modifiers
NCI-H2122	EX PKCθ/δ	3			Enhancer	No	9999.9	125.91	94.63	Some Synergy	No Synergy	10.17	5.89	PKCθ/δ	non-receptor serine/threonine kinase
NCI-H2122	SB-431542	3			Enhancer	No	9999.9	127.057	96.1783	No Synergy	No Synergy	3.33	0.05	TGF-beta Receptor Family (ALK 4, 5, 7)	growth factor receptors
H358	AMG510 / Sotorasib	21	20.355	21.101	Enhancee	Yes	1000	101.37	2.0901	#N/A	#N/A	#N/A	#N/A	#N/A	#N/A
H358	MRTX849 / Adagrasib	21	25.186	25.807	Enhancee	Yes	999.97	97.568	1.2438	#N/A	#N/A	#N/A	#N/A	#N/A	#N/A
H358	MLN-0128	2	27.202	29.14	Enhancer	Yes	99.893	115.64	17.737	Clear Synergy	No Synergy	10.26	0.5	mTORC1/2	PI3K/mTOR
H358	NVP-2	2	8.1499	8.3935	Enhancer	Yes	99.985	110.38	3.4694	Some Synergy	No Synergy	8.32	0.68	CDK9	RNA Polymerase II, transcription
H358	SN-38	2	6.4848	7.2135	Enhancer	Yes	99.894	103.17	7.4599	No Synergy	No Synergy	2.64	-1.51	Topoisomerase I	cytotoxics
H358	AZD-1152	2	28		Enhancer	No	1000.1	107.46	60.065	No Synergy	No Synergy	1.15	2.1	aurora kinase B	cell cycle
H358	Bardoxolone methyl	2	113.42	113.58	Enhancer	Yes	1000	103.86	0.64518	No Synergy	No Synergy	-1.43	-4.25	NFKB1	NFKb
H358	BI-3406 (SOSi)	2			Enhancer	No	1000.1	112.565	82.04	Clear Synergy	Clear Synergy	13.02	10.69	SOS1::KRAS	MAPK signaling
H358	Bortezomib	2	9.8128	9.8374	Enhancer	Yes	999.9	107.78	0.75518	No Synergy	No Synergy	0.21	0	proteasome	protein degradation
H358	Daunorubicin	2	27.574	28.27	Enhancer	Yes	1000	105.63	1.562	No Synergy	No Synergy	2.01	-0.64	DNA intercalation	cytotoxics
H358	IPI-549	2			Enhancer	No	1000	116.31	90.963	No Synergy	No Synergy	2.47	-0.57	PIK3CG	PI3K/mTOR
H358	Lapatinib	2			Enhancer	No	1000	111.475	58.4255	Clear Synergy	Some Synergy	12.82	11.32	Her2 , EGFR	growth factor receptors
H358	Mitoxantrone	2	19.852	22.927	Enhancer	Yes	999.98	102.73	7.1133	No Synergy	No Synergy	1.3	0.02	Topoisomerase II	cytotoxics
H358	SHP099	2			Enhancer	No	1000.1	109.165	88.203	Some Synergy	No Synergy	7.84	1.39	SHP2	metabolic
H358	GSK343	2			Enhancer	No	4999.9	115.89	92.724	No Synergy	No Synergy	2.88	4.64	EZH2	chromatin modifiers
H358	MI-463	2	3908	3908	Enhancer	Yes	5000	109.3	0	No Synergy	Some Synergy	2.97	5.31	Menin::MLL	chromatin modifiers, transcription
H358	Palbociclib	2	858.87	2880.9	Enhancer	Yes	5000	112.91	34.164	No Synergy	No Synergy	3.92	2.62	CDK4/CDK6	cell cycle
H358	PLX8394	2			Enhancer	No	5000	114.81	57.758	No Synergy	No Synergy	6.09	0.57	RAF	MAPK signaling
H358	Abemaciclib	2	296.97	296.97	Enhancer	Yes	10000	107.58	0	Clear Synergy	Clear Synergy	6.78	4.46	CDK4/CDK6	cell cycle
H358	ABT-263	2	6288.5	6288.5	Enhancer	Yes	10000	111.99	0	Some Synergy	Clear Synergy	2.08	6.81	Bcl-xL	apoptosis
H358	Afatinib	2	175.81	175.81	Enhancer	Yes	10000	104.41	0	Clear Synergy	Clear Synergy	11.38	11.49	EGFR, HER2, HER4	growth factor receptors
H358	AZD4547	2	5726.2	5726.2	Enhancer	Yes	10000	106.38	0	Some Synergy	No Synergy	5.01	-1.38	FGFR2, FGFR3	growth factor receptors
H358	Belinostat	2	491.16	492.79	Enhancer	Yes	10000	109.73	0.33882	No Synergy	No Synergy	-2.69	-4.65	histone deacetylase	chromatin modifiers
H358	BKM120	2	1312.1	1380.7	Enhancer	Yes	10000	101.92	7.4645	Some Synergy	Some Synergy	4.4	2.43	PI3K (class 1)	PI3K/mTOR
H358	Bleomycin	2	1378.6	1778.7	Enhancer	Yes	10000	105.84	12.709	No Synergy	No Synergy	-4.36	-5.7	unspecified	cell cycle
H358	Bosutinib	2	1508.8	1803.2	Enhancer	Yes	10000	106.7	25.462	Some Synergy	No Synergy	5.71	1.58	Src and src-family members	non-receptor tyrosine kinases
H358	BYL-719	2	2611.6	3185.5	Enhancer	Yes	10000	101.63	10.859	Some Synergy	Some Synergy	5.72	3.99	PI3Ka (PIK3CA)	PI3K/mTOR
H358	Cal-101	2			Enhancer	No	10000	116.6	84.1715	No Synergy	Some Synergy	3.19	5.08	PI3Kd (PIK3CD)	PI3K/mTOR
H358	Cyclophosphamide	2			Enhancer	No	10000	114.26	99.718	No Synergy	No Synergy	4.33	-0.63	alkylator	cytotoxics
H358	Dasatinib	2	1358.1	1358.1	Enhancer	Yes	10000	93.509	0	Clear Synergy	Clear Synergy	9.3	8.94	Bcr-abl, src, other	non-receptor tyrosine kinases
H358	Duvelisib	2			Enhancer	No	9999.9	111.06	60.9605	No Synergy	No Synergy	4.86	4.67	PI3K-δ,γ	PI3K/mTOR
H358	Erlotinib	2	1300.7	1615.2	Enhancer	Yes	10000	104.84	12.282	Clear Synergy	Clear Synergy	10.23	10.01	EGFR	growth factor receptors
H358	EX LCK	2			Enhancer	No	10000	108.105	77.1975	Some Synergy	Clear Synergy	9.27	13.42	Lck	non-receptor tyrosine kinases
H358	Fostamatinib	2	2063.4	2063.4	Enhancer	Yes	9999.9	106.59	0	Clear Synergy	Some Synergy	8.55	3.37	SYK	innate and adaptive immune response
H358	GDC-0077	2	711.6	1460.1	Enhancer	Yes	10000	107.64	23.116	Clear Synergy	Some Synergy	3.7	5.51	PI3K	PI3K/mTOR
H358	Gefitinib	2	882.63	1470.7	Enhancer	Yes	9999.9	103.91	19.667	Clear Synergy	Clear Synergy	8.62	12.5	EGFR	growth factor receptors
H358	GSK 1995010	2			Enhancer	No	9999.9	112.35	96.6015	No Synergy	No Synergy	1	7.72	FASN	metabolic
H358	GSK-2636771	2			Enhancer	No	9999.9	113.18	93.766	No Synergy	No Synergy	-2.39	-4.04	PI3Kb (PIK3CB)	PI3K/mTOR
H358	Hesperadin	2	43.687	43.687	Enhancer	Yes	10000	111.32	0	Clear Synergy	No Synergy	4.25	0.47	Aurora B, AMPK, Lck, MKK1, MAPKAP-K1, CHK1, and PHK	cell cycle
H358	iBET-762	2	1434.1		Enhancer	No	10000	109.12	52.96	No Synergy	No Synergy	5.17	5.14	BET domain	chromatin modifiers
H358	Ibrutinib	2	261.91	439.14	Enhancer	Yes	10000	114.77	12.398	Clear Synergy	Clear Synergy	14.43	9.97	Bruton’s tyrosine kinase	non-receptor tyrosine kinases
H358	KU-55933	2			Enhancer	No	9999.9	115.47	76.8035	Some Synergy	No Synergy	12.94	7.9	ATM	cell cycle
H358	MK-2206	2	1994.5	6955.2	Enhancer	Yes	10000	103.93	33.447	No Synergy	No Synergy	1.28	6.39	AKT1/2	PI3K/mTOR
H358	NVP-TAE684	2	922.29	948.6	Enhancer	Yes	10000	105.16	3.0122	Some Synergy	Some Synergy	5.9	3.66	ALK	growth factor receptors
H358	Osimertinib	2	1006.2	1006.2	Enhancer	Yes	10000	103.16	0	Clear Synergy	Clear Synergy	11.55	8.16	EGFR	growth factor receptors
H358	PF-3758309	2	18.096	19.083	Enhancer	Yes	9999.9	102.56	5.5663	No Synergy	No Synergy	-0.36	-5.91	PAK4	non-receptor serine/threonine kinase
H358	Ponatinib	2	2286.4	2287.9	Enhancer	Yes	10000	103.39	0.074266	No Synergy	No Synergy	0.16	3.62	ABL	non-receptor tyrosine kinases
H358	RO-5126766	2	513.36	543.71	Enhancer	Yes	10000	100.8	2.1851	Some Synergy	Clear Synergy	4.31	3.4	RAF, MEK	MAPK signaling
H358	S63845	2	3587.8	3587.8	Enhancer	Yes	10000	102.3	0	Some Synergy	Clear Synergy	4.06	5.46	MCL1	apoptosis
H358	Tamoxifen	2			Enhancer	No	10000	115.62	67.888	No Synergy	No Synergy	2.01	6.27	estrogen receptor	nuclear receptor modulators modulators
H358	Taselisib	2	469.55	490.86	Enhancer	Yes	10000	98.893	1.6381	Clear Synergy	Clear Synergy	7.14	7.08	PI3Ka	PI3K/mTOR
H358	TNO155	2	498.81	1552.2	Enhancer	Yes	10000	101.7	29.409	Clear Synergy	Clear Synergy	10.56	9.32	SHP2	metabolic
H358	Vandetanib	2	1337	1417.9	Enhancer	Yes	10000	104.86	3.2202	Clear Synergy	Clear Synergy	7.76	7.95	Abl, EGFR, Flt3, C-KIT, RET, VEGFR-1, KDR, FLT4	growth factor receptors
H358	EPZ 004777	2			Enhancer	No	50000	107.75	81.491	No Synergy	Some Synergy	2.07	9.87	DOT1L	chromatin modifiers
H358	GSK-2126458	2	32.327	32.6	Enhancer	Yes	50000	113.39	0.39104	Clear Synergy	Clear Synergy	5.96	5.98	Pan-PI3K	PI3K/mTOR
H358	IOX2	2	10829	10885	Enhancer	Yes	50000	105.06	2.4903	No Synergy	No Synergy	0.66	0.22	PhD domain	chromatin modifiers
H358	JQ-1	2	1472.6	1475.3	Enhancer	Yes	50000	108.89	0.068686	No Synergy	Clear Synergy	2.13	1.18	BET domain	chromatin modifiers
H358	KU-60019	2	9014.1	9206.3	Enhancer	Yes	50000	104.47	8.3251	Some Synergy	Clear Synergy	5.09	6.62	ATM	cell cycle
H358	Olaparib	2			Enhancer	No	50000	110.225	56.575	No Synergy	No Synergy	1.2	1.38	PARP1-4	PARP
H358	PFI-3	2			Enhancer	No	50000	108.545	93.393	No Synergy	No Synergy	0.77	-3.19	SMARCA4	chromatin modifiers
H358	Pyrimethamine	2	8338.2	11578	Enhancer	No	50000	99.718	45.472	No Synergy	No Synergy	-6.53	-2.05	folic acid	metabolic
H358	SCHEMBL2593824	2	11489	11501	Enhancer	Yes	50000	105.69	0.46658	No Synergy	No Synergy	2.26	5.44	EZH2	chromatin modifiers
H358	XAV939	2			Enhancer	No	50000	110.475	88.7485	No Synergy	No Synergy	7.36	4.11	Tankyrase 1 /2	PARP

## Sheet: Fig. 1C - Overview
combination with MRTX849
										Synergy rating criteria
										clear	CGI ≥ 50 and Bliss CGI ≥10 in 5+ identical combi cells
cell line	tumor type	BI-3406	Cetuximab	SHP099	TNO155					some	CGI ≥ 30 - <50 and Bliss CGI ≥10 in 5+ identical combi cells
NCI-H1792	NSCLC						IC50 values represent the average of 2 runs			no
NCI-H2122	NSCLC						IC50 values represent the average of 2 runs
SW 1573	NSCLC						IC50 values represent the average of 2 runs
NCI-H358	NSCLC						IC50 values represent the average of 2 runs
LU65	NSCLC						IC50 values represent the average of 2 runs
HCC-44	NSCLC						IC50 values represent the average of 2 runs
KYSE-410	esophageal						IC50 values represent the average of 3 runs
SW837	CRC						IC50 values represent the average of 2 runs
NCI-H1373	NSCLC						IC50 values represent the average of 2 runs
HOP-62	NSCLC						IC50 values represent the average of 2 runs
NCI-H2030	NSCLC						IC50 values represent the average of 2 runs
F3008	CRC PDC						3 replicates
B8182	CRC PDC						3 replicates
B8219	CRC PDC						3 replicates

## Sheet: Fig 1C - combi scores 11 lines
NCI-H2122
means of combinations																											1st round										2nd round
BI-3406 [nmol/l]	Campaign "Combi", N=2 avg(CGIm) of 2D CTG reduced FCS																								Combi Rating		BI-3406 [nmol/l]	Experiment "TM019 MRTX 2D 2% FCS CTG" CGIm of 2D CTG reduced FCS									BI-3406 [nmol/l]	Experiment "TM020 MRTX 2D 2% FCS CTG" CGIm of 2D CTG reduced FCS
5000	61.7772	73.4884	77.6	95.4717	143.727	173.558	186.713	185.877		7	7	7	7	7	7	7		no	clear	clear	clear	clear	clear	clear	clear	24	5000	67.0183	80.3954	86.2619	106.884	161.595	181.921	189.28	188.175		5000	56.536	66.5815	68.9381	84.0597	125.859	165.195	184.146	183.58
1667	30.0027	43.6633	49.8313	70.0788	104.495	163.627	181.717	185.731		4	4	4	7	7	7	7		no	some	some	clear	clear	clear	clear	some	5	1670	35.9434	51.5282	55.2677	76.6487	121.182	171.511	181.52	187.452		1670	24.0621	35.7984	44.3949	63.509	87.8078	155.744	181.914	184.011
556	23.6685	36.5254	36.4056	52.0047	89.2604	142.569	174.693	184.357		0	4	4	7	7	7	7		no	no	some	clear	clear	clear	clear			556	24.0492	38.0148	40.9778	59.2742	99.3726	164.096	178.787	186.401		556	23.2879	35.036	31.8334	44.7352	79.1481	121.043	170.599	182.314
185	14.3753	22.6993	25.5963	46.3485	80.1004	126.704	166.671	180.484		0	0	0	4	7	7	7		no	no	no	some	clear	clear	clear			185	18.7315	26.8592	30.3669	58.7122	90.5045	154.07	175.582	181.542		185	10.019	18.5395	20.8256	33.9849	69.6963	99.3377	157.76	179.427
62	11.4712	24.4149	26.2453	33.1635	66.26	112.78	147.722	178.595		0	0	0	4	7	7	7		no	no	no	some	clear	clear	clear			61.7	12.7014	26.1048	33.5969	39.8977	74.3331	135.614	169.73	180.293		61.7	10.241	22.7249	18.8937	26.4292	58.1869	89.9456	125.715	176.897
21	11.3602	8.87536	12.3451	18.9034	53.2935	89.7488	127.318	164.921		0	0	0	0	7	7	7		no	no	no	no	clear	clear	clear			20.6	13.8157	6.00402	13.7313	20.9545	60.8584	98.0617	158.387	174.491		20.6	8.9046	11.7467	10.9588	16.8523	45.7286	81.4359	96.2487	155.35
6.859	18.1769	14.8157	9.31102	17.9898	40.6534	78.1144	108.565	156.378		0	0	0	0	4	7	7		no	no	no	no	no	no	clear			6.86	17.4504	10.9304	10.5579	22.7953	52.49	87.0038	123.483	164.323		6.86	18.9034	18.701	8.0641	13.1842	28.8167	69.225	93.6462	148.434
0		10.636	7.97616	8.75071	27.0378	65.7784	104.174	124.231																			0		11.4062	8.10022	11.4025	33.8258	73.4288	120.964	148.603		0		9.86569	7.8521	6.09889	20.2499	58.1279	87.3844	99.8576
	0	0.686	2.058	6.173	19	56	167	500	MRTX849 [nmol/l]																			0	0.686	2.06	6.17	18.5	55.6	167	500	MRTX849 [nmol/l]		0	0.686	2.06	6.17	18.5	55.6	167	500	MRTX849 [nmol/l]
																											BI-3406 [nmol/l]	Experiment "TM019 MRTX 2D 2% FCS CTG" Bliss Gap CGIm of 2D CTG reduced FCS										Experiment "TM020 MRTX 2D 2% FCS CTG" Bliss Gap CGIm of 2D CTG reduced FCS
BI-3406 [nmol/l]	Campaign "Combi", N=2 avg(Bliss Gap CGIm) of 2D CTG reduced FCS																										5000	0	8.08951	15.4886	34.5795	78.8964	77.6793	25.9183	12.0009		5000	0	5.37193	8.68248	24.6345	59.7305	81.1224	86.2148	31.8597
5000	-2.71818e-15	6.73072	12.0855	29.607	69.3134	79.4009	56.0665	21.9303		0	1	1	1	1	1	1											1670	0	7.4602	13.5545	32.5833	61.1447	83.2644	37.8173	24.0619		1670	0	4.0804	14.2395	34.7141	48.0316	86.5736	90.0407	63.0999
1667	-1.70043e-16	5.7703	13.897	33.6487	54.5882	84.919	63.929	43.5809		0	1	1	1	1	1	1											556	0	4.755	10.3877	26.0174	48.009	80.7526	42.6092	27.9038		556	0	4.02114	2.39564	16.6706	40.0002	52.2281	78.8705	62.1376
556	-2.63394e-15	4.38807	6.39166	21.344	44.0046	66.4903	60.7399	45.0207		0	0	1	1	1	1	1											185	0	-1.56833	4.74971	30.2878	43.0188	72.9194	42.7684	25.2325		185	0	-0.425129	3.68683	18.4358	41.316	36.612	68.5061	71.839
185	-1.47685e-15	-0.996727	4.21827	24.3618	42.1674	54.7657	55.6373	48.5358		0	0	1	1	1	1	1											61.7	0	3.15686	13.6188	16.9531	31.2449	56.9487	40.7308	26.4642		61.7	0	3.55876	1.54914	10.6707	29.6264	27.1181	36.4202	69.0991
62	-1.18206e-15	3.35781	7.58399	13.8119	30.4356	42.0334	38.5755	47.7816		0	0	1	1	1	1	1											20.6	0	-17.9566	-7.28884	-3.00277	16.9575	18.9372	28.6835	20.2039		20.6	0	-6.2058	-5.14701	2.35441	18.2526	19.2217	7.20307	48.8197
21	-3.74433e-16	-12.0812	-6.21793	-0.32418	17.6051	19.0795	17.9433	34.5118		0	0	0	1	1	1	1											6.86	0	-16.333	-13.8612	-4.46492	5.93858	6.3809	-8.51982	8.54039		6.86	0	-8.33209	-17.3097	-10.7449	-6.77329	2.42233	2.73535	32.4172
6.859	1.47945e-15	-12.3325	-15.5855	-7.60491	-0.417353	4.40161	-2.89224	20.4788		0	0	0	0	0	0	1											0		0	0	0	0	0	0	0		0		0	0	0	0	0	0	0
0		3.31674e-15	4.36885e-16	-1.46286e-15	1.21979e-15	-9.05082e-16	-1.04396e-16	2.40252e-15																				0	0.686	2.06	6.17	18.5	55.6	167	500	MRTX849 [nmol/l]		0	0.686	2.06	6.17	18.5	55.6	167	500	MRTX849 [nmol/l]
	0	0.686	2.058	6.173	19	56	167	500	MRTX849 [nmol/l]
means of combinations																											1st round										2nd round
TN0155 [nmol/l]	Campaign "Combi", N=2 avg(CGIm) of 2D CTG reduced FCS																								Combi Rating		TN0155 [nmol/l]	Experiment "TM019 MRTX 2D 2% FCS CTG" CGIm of 2D CTG reduced FCS									TN0155 [nmol/l]	Experiment "TM020 MRTX 2D 2% FCS CTG" CGIm of 2D CTG reduced FCS
5000	81.8634	86.1843	118.317	167.568	184.605	189.657	190.62	189.544		7	7	7	7	7	7	7		no	clear	clear	clear	clear	clear	no	clear	21	5000	87.1212	92.1201	139.357	174.669	187.434	191.362	192.96	191.788		5000	76.6056	80.2484	97.2776	160.468	181.777	187.953	188.28	187.301
1667	40.311	64.3072	69.9406	93.4762	139.742	183.043	190.841	191.436		4	7	7	7	7	7	7		some	clear	clear	clear	clear	clear	clear	some	5	1670	43.0458	71.0532	81.4947	102.203	172.192	185.873	190.973	191.114		1670	37.5763	57.5612	58.3866	84.7496	107.291	180.213	190.709	191.758
556	18.0308	37.8846	36.2532	52.965	90.3152	147.544	178.447	185.928		0	4	4	7	7	7	7		no	some	some	clear	clear	clear	clear			556	25.36	47.2801	39.7061	60.7525	94.8349	172.999	182.761	183.456		556	10.7017	28.4891	32.8004	45.1776	85.7955	122.088	174.132	188.4
185	11.9495	30.6566	22.2552	35.7274	68.4184	107.535	143.49	174.267		0	4	0	4	7	7	7		no	no	no	some	clear	clear	clear			185	6.47299	37.5102	31.906	42.8154	89.6294	123.521	171.623	173.697		185	17.426	23.8031	12.6044	28.6395	47.2073	91.5494	115.357	174.837
62	9.51638	16.4565	5.16477	19.1191	44.4162	87.9784	119.878	156.782		0	0	0	0	4	7	7		no	no	no	no	some	clear	clear			61.7	19.3715	15.038	4.57206	26.6821	61.7028	96.503	143.826	163.565		61.7	-0.338689	17.875	5.75748	11.5561	27.1296	79.4537	95.9306	150
21	3.82395	23.4247	17.0106	23.4108	32.0191	78.9175	110.533	145.231		0	0	0	0	4	7	7		no	no	no	no	no	no	clear			20.6	3.72792	24.8355	25.8782	31.0541	48	85.4132	131.099	158.73		20.6	3.91997	22.0139	8.14305	15.7674	16.0381	72.4218	89.9666	131.733
6.859	12.2839	6.47057	10.4384	12.1689	32.1463	70.356	103.953	128.127		0	0	0	0	4	7	7		no	no	no	no	no	no	no			6.86	14.2341	2.17823	8.69617	18.476	38.7545	85.3386	121.905	151.728		6.86	10.3336	10.7629	12.1806	5.8618	25.5381	55.3734	86.0001	104.526
0		14.1042	6.49202	14.1066	26.5984	68.3891	99.8286	129.953																			0		13.3577	8.38404	21.5021	38.4335	83.3866	115.495	154.202		0		14.8507	4.60001	6.71109	14.7633	53.3915	84.1617	105.704
	0	0.686	2.058	6.173	19	56	167	500	MRTX849 [nmol/l]																			0	0.686	2.06	6.17	18.5	55.6	167	500	MRTX849 [nmol/l]		0	0.686	2.06	6.17	18.5	55.6	167	500	MRTX849 [nmol/l]
																											TN0155 [nmol/l]	Experiment "TM019 MRTX 2D 2% FCS CTG" Bliss Gap CGIm of 2D CTG reduced FCS									TN0155 [nmol/l]	Experiment "TM020 MRTX 2D 2% FCS CTG" Bliss Gap CGIm of 2D CTG reduced FCS
TN0155 [nmol/l]	Campaign "Combi", N=2 avg(Bliss Gap CGIm) of 2D CTG reduced FCS																										5000	0	1.09979	49.7885	81.2713	89.094	41.6039	17.6269	5.15658		5000	0	-0.683711	19.3318	81.9067	100.87	95.7926	74.3906	14.7723
5000	-5.92941e-16	0.20804	34.5601	81.589	94.9822	68.6982	46.0088	9.96444		0	1	1	1	1	1	0											1670	0	19.3231	32.9981	45.1779	104.16	88.6149	45.9124	20.8891		1670	0	10.2965	17.8094	42.7951	60.0832	107.805	98.2267	53.2758
1667	-7.37614e-17	14.8098	25.4038	43.9865	82.1215	98.2098	72.0695	37.0825		1	1	1	1	1	1	1											556	0	11.3157	7.69013	18.3224	38.9633	81.4404	49.8477	19.8139		556	0	4.40697	17.9541	28.4293	61.7921	63.2805	87.6004	73.3607
556	-2.98199e-15	7.86131	12.8221	23.3758	50.3777	72.3604	68.724	46.5873		0	1	1	1	1	1	1											185	0	18.3822	17.4901	15.9716	46.745	38.0484	51.6815	17.0857		185	0	-6.07961	-8.68009	5.58421	17.3979	29.3389	27.3366	53.9322
185	2.302e-16	6.1513	4.405	10.7779	32.0714	33.6936	39.509	35.509		0	0	1	1	1	1	1											61.7	0	-15.5881	-21.8634	-10.806	9.94915	6.8739	15.0255	2.15166		61.7	-4e-14	3.31648	1.48174	5.16266	12.6587	26.2336	11.8439	44.5917
62	-1.83264e-14	-6.1358	-10.1908	-2.82167	11.3039	16.5538	13.4347	23.3717		0	0	0	1	1	1	1											20.6	0	8.15457	14.0203	6.47559	7.00316	0.825267	13.0435	3.13965		20.6	0	3.78178	-0.210121	5.37974	-2.10981	17.0465	4.93685	22.6102
21	-2.42786e-15	5.96817	6.90509	5.92767	2.44668	8.93588	8.99016	12.8749		0	0	0	0	0	0	1											6.86	0	-23.8683	-12.952	-14.7726	-9.46668	-2.63498	-3.36659	-7.77308		6.86	0	-13.0017	-2.31329	-10.5413	1.8525	-3.24773	-0.449798	-10.1917
6.859	1.62523e-15	-18.435	-7.63266	-12.657	-3.80709	-2.94135	-1.90819	-8.98238		0	0	0	0	0	0	0											0		0	0	0	0	0	0	0		0		0	0	0	0	0	0	0
0		9.2866e-17	2.86339e-15	-4.03193e-15	1.07198e-15	4.5853e-17	1.30631e-16	2.13262e-15																				0	0.686	2.06	6.17	18.5	55.6	167	500	MRTX849 [nmol/l]		0	0.686	2.06	6.17	18.5	55.6	167	500	MRTX849 [nmol/l]
	0	0.686	2.058	6.173	19	56	167	500	MRTX849 [nmol/l]
means of combinations																											1st round										2nd round
SHP099 [nmol/l]	Campaign "Combi", N=2 avg(CGIm) of 2D CTG reduced FCS																								Combi Rating		SHP099 [nmol/l]	Experiment "TM019 MRTX 2D 2% FCS CTG" CGIm of 2D CTG reduced FCS									SHP099 [nmol/l]	Experiment "TM020 MRTX 2D 2% FCS CTG" CGIm of 2D CTG reduced FCS
5000	19.7027	18.5563	15.2958	39.9488	69.4334	113.327	140.143	155.729		0	0	0	4	7	7	7		no	no	no	some	clear	clear	clear	clear	4	5000	17.8295	20.3095	14.8953	50.1168	82.4616	136.193	155.232	159.062		5000	21.5759	16.8032	15.6964	29.7809	56.4053	90.4619	125.053	152.397
1667	8.55282	13.1854	10.5696	19.7259	42.9961	85.2763	121.26	143.643		0	0	0	0	4	7	7		no	no	no	no	some	clear	no	some	2	1670	6.5628	18.1894	13.4253	24.6608	58.2499	99.2611	147.713	162.91		1670	10.5428	8.18134	7.71395	14.791	27.7423	71.2916	94.806	124.375
556	0.638906	4.25659	-3.51194	11.871	24.7386	80.0994	105.202	125.927		0	0	0	0	0	7	7		no	no	no	no	no	no	no			556	-2.35265	3.66669	-5.37408	21.2266	32.5343	93.0176	121.467	152.104		556	3.63046	4.84649	-1.6498	2.51547	16.9428	67.1812	88.9368	99.7504
185	-6.85571	12.4014	9.65039	5.93243	33.1957	68.2885	98.638	124.813		0	0	0	0	4	7	7		no	no	no	no	no	no	no			185	-4.26775	15.2086	17.0302	15.6456	47.5391	79.6663	108.502	150.133		185	-9.44366	9.59413	2.27063	-3.78071	18.8524	56.9106	88.7744	99.4934
62	-3.59852	-1.39928	0.577524	7.30661	26.6967	67.3046	102.251	121.536		0	0	0	0	0	7	7		no	no	no	no	no	no	no			61.7	-5.91182	0.133389	4.59311	11.9777	35.8106	79.6031	117.012	144.194		61.7	-1.28523	-2.93196	-3.43806	2.63551	17.5828	55.006	87.4906	98.8786
21	0.168474	7.43182	1.24806	11.2751	23.5156	68.4525	104.433	130.886		0	0	0	0	0	7	7		no	no	no	no	no	no	no			20.6	3.90512	17.9733	4.03933	13.9396	38.4488	80.634	121.962	152.621		20.6	-3.56817	-3.10965	-1.5432	8.61072	8.58241	56.2709	86.903	109.152
6.859	-10.1302	-0.666978	1.05403	6.77125	30.8533	64.9545	94.5891	129.46		0	0	0	0	4	7	7		no	no	no	no	no	no	no			6.86	-8.65321	-0.721079	1.4867	15.3029	47.7951	75.9329	98.8533	145.124		6.86	-11.6072	-0.612878	0.621356	-1.76041	13.9114	53.9762	90.3248	113.796
0		14.1042	6.49202	14.1066	26.5984	68.3891	99.8286	129.953																			0		13.3577	8.38404	21.5021	38.4335	83.3866	115.495	154.202		0		14.8507	4.60001	6.71109	14.7633	53.3915	84.1617	105.704
	0	0.686	2.058	6.173	19	56	167	500	MRTX849 [nmol/l]																			0	0.686	2.06	6.17	18.5	55.6	167	500	MRTX849 [nmol/l]		0	0.686	2.06	6.17	18.5	55.6	167	500	MRTX849 [nmol/l]
SHP099 [nmol/l]	Campaign "Combi", N=2 avg(Bliss Gap CGIm) of 2D CTG reduced FCS																										SHP099 [nmol/l]	Experiment "TM019 MRTX 2D 2% FCS CTG" Bliss Gap CGIm of 2D CTG reduced FCS									SHP099 [nmol/l]	Experiment "TM020 MRTX 2D 2% FCS CTG" Bliss Gap CGIm of 2D CTG reduced FCS
5000	2.30175e-15	-12.8007	-9.83237	8.36724	27.3904	36.606	31.8023	13.0475		0	0	0	1	1	1	1											5000	0	-8.94207	-10.1033	13.9012	31.7681	47.0608	27.4911	-1.77746		5000	0	-16.6593	-9.56144	2.83333	23.0127	26.1512	36.1135	27.8725
1667	-3.1857e-17	-8.39123	-4.02727	-2.03277	9.58986	13.1621	18.0101	7.86985		0	0	0	0	1	1	0											1670	0	-1.01864	-1.07428	-2.25717	15.3038	13.7596	27.7104	6.26466		1670	0	-15.7638	-6.98027	-1.80836	3.87596	12.5645	8.30971	9.47504
556	-9.15533e-16	-10.3649	-10.6458	-2.96735	-2.61829	11.1708	5.7791	-5.17121		0	0	0	0	1	0	0											556	0	-7.59383	-11.5658	1.66598	-4.28141	10.3892	7.58703	-1.22229		556	0	-13.1359	-9.72578	-7.60069	-0.955175	11.9524	3.97116	-9.12014
185	-1.66703e-14	4.27248	9.66773	-1.98452	12.1416	2.97671	1.32065	-1.39092		0	0	0	1	0	0	0											185	-1e-14	5.65526	12.623	-2.3346	12.0403	-2.34499	-4.06261	-2.48052		185	-2e-14	2.8897	6.71241	-1.63444	12.2429	8.29841	6.7039	-0.301323
62	-6.46313e-15	-12.3142	-2.54475	-3.75793	2.68572	0.193262	4.59526	-6.75598		0	0	0	0	0	0	0											61.7	-2e-14	-7.95438	1.71804	-4.64571	1.44228	-1.87839	5.57699	-7.80809		61.7	0	-16.674	-6.80753	-2.87014	3.92915	2.26491	3.61353	-5.70386
21	2.06999e-14	-6.87399	-5.3553	-2.76943	-2.88498	0.337077	3.65798	1.76306		0	0	0	0	0	0	0											20.6	0	1.13441	-7.98372	-10.7851	-2.6699	-4.01108	3.78453	-3.03475		20.6	4e-14	-14.8824	-2.72689	5.24627	-3.10006	4.68524	3.53143	6.56087
6.859	-2.45196e-14	-5.90802	4.15043	1.67846	12.2409	0.896825	-0.982708	4.14868		0	0	0	1	0	0	0											6.86	-3e-14	-6.36508	1.16621	0.941793	15.3118	-4.66524	-10.6988	-5.85697		6.86	-2e-14	-5.45096	7.13465	2.41512	9.1701	6.45889	8.73335	14.1543
0		9.2866e-17	2.86339e-15	-4.03193e-15	1.07198e-15	4.5853e-17	1.30631e-16	2.13262e-15																			0		0	0	0	0	0	0	0		0		0	0	0	0	0	0	0
	0	0.686	2.058	6.173	19	56	167	500	MRTX849 [nmol/l]																			0	0.686	2.06	6.17	18.5	55.6	167	500	MRTX849 [nmol/l]		0	0.686	2.06	6.17	18.5	55.6	167	500	MRTX849 [nmol/l]
means of combinations																											1st round										2nd round
Cetuximab [nmol/l]	Campaign "Combi", N=2 avg(CGIm) of 2D CTG reduced FCS																								Combi Rating		Cetuximab [nmol/l]	Experiment "TM019 MRTX 2D 2% FCS CTG" CGIm of 2D CTG reduced FCS									Cetuximab [nmol/l]	Experiment "TM020 MRTX 2D 2% FCS CTG" CGIm of 2D CTG reduced FCS
400	44.803	31.2703	31.8947	51.956	89.8919	159.022	175.779	179.113		4	4	4	7	7	7	7		no	no	no	clear	clear	clear	clear	clear	22	400	43.3802	38.9156	35.7171	59.2632	98.0455	161.463	173.713	178.378		400	46.2258	23.625	28.0722	44.6487	81.7384	156.581	177.845	179.848
133	20.8393	23.6308	26.6061	41.1142	80.2296	153.2	176.204	179.953		0	0	0	4	7	7	7		no	no	no	some	clear	clear	clear	some	5	133	20.2278	35.9151	33.35	52.8054	87.87	138.353	167.798	179.5		133	21.4507	11.3466	19.8622	29.4229	72.5893	168.048	184.61	180.405
44	20.1242	22.3055	20.5816	34.0958	79.6981	147.193	177.25	176.795		0	0	0	4	7	7	7		no	no	no	some	clear	clear	clear			44.4	16.1033	20.8688	27.1017	41.7169	85.9424	140.409	174.365	173.822		44.4	24.1452	23.7422	14.0615	26.4748	73.4538	153.976	180.135	179.769
15	18.001	18.7379	16.5267	34.9843	71.5401	140.794	172.418	178.566		0	0	0	4	7	7	7		no	no	no	some	clear	clear	clear			14.8	17.5748	20.1556	17.5984	48.904	80.1792	144.374	168.532	176.414		14.8	18.4272	17.3202	15.4551	21.0646	62.9009	137.215	176.304	180.717
4.938	11.0236	7.49108	16.8941	29.4334	55.4616	132.917	170.07	176.784		0	0	0	0	7	7	7		no	no	no	no	clear	clear	clear			4.94	11.6941	9.37167	25.2313	36.1469	60.5571	133.44	170.655	173.256		4.94	10.3531	5.61048	8.55684	22.7199	50.3661	132.394	169.484	180.311
1.646	22.3629	28.2318	24.3243	42.5362	81.3297	125.57	169.525	181.101		0	0	0	4	7	7	7		no	no	no	some	clear	clear	clear			1.65	24.698	32.691	32.2648	52.6691	89.721	149.585	173.571	182.489		1.65	20.0278	23.7726	16.3838	32.4033	72.9384	101.554	165.478	179.713
0.549	7.77103	19.4817	23.3021	36.2851	71.8484	120.291	161.422	176.056		0	0	0	4	7	7	7		no	no	no	some	clear	clear	clear			0.549	16.6794	19.4166	29.0009	47.6003	80.63	141.779	171.749	176.759		0.549	-1.13734	19.5468	17.6033	24.97	63.0668	98.8028	151.096	175.353
0		10.636	7.97616	8.75071	27.0378	65.7784	104.174	124.231																			0		11.4062	8.10022	11.4025	33.8258	73.4288	120.964	148.603		0		9.86569	7.8521	6.09889	20.2499	58.1279	87.3844	99.8576
	0	0.686	2.058	6.173	19	56	167	500	MRTX849 [nmol/l]																			0	0.686	2.06	6.17	18.5	55.6	167	500	MRTX849 [nmol/l]		0	0.686	2.06	6.17	18.5	55.6	167	500	MRTX849 [nmol/l]
Cetuximab [nmol/l]	Campaign "Combi", N=2 avg(Bliss Gap CGIm) of 2D CTG reduced FCS																										Cetuximab [nmol/l]	Experiment "TM019 MRTX 2D 2% FCS CTG" Bliss Gap CGIm of 2D CTG reduced FCS									Cetuximab [nmol/l]	Experiment "TM020 MRTX 2D 2% FCS CTG" Bliss Gap CGIm of 2D CTG reduced FCS
400	1.25394e-15	-20.0657	-17.7888	1.6941	28.2806	73.6953	53.5713	24.9192		0	0	0	1	1	1	1											400	0	-11.9103	-12.9507	8.4397	32.5847	70.1503	25.3058	11.9284		400	0	-28.2212	-22.6268	-5.0515	23.9764	77.2403	81.8368	37.9099
133	-3.16355e-15	-5.936	-0.769626	13.0562	37.1127	78.3304	63.6308	42.2736		0	0	1	1	1	1	1											133	0	6.12781	6.3334	23.0212	39.2931	56.5848	34.0373	22.5749		133	0	-17.9998	-7.87265	3.09118	34.9322	100.076	93.2244	61.9722
44	-1.26042e-15	-6.61084	-6.11433	6.64114	36.9918	72.5548	65.7299	38.6866		0	0	0	1	1	1	1											44.4	0	-5.17049	3.94226	15.6808	40.3733	60.3414	43.2137	18.5941		44.4	0	-8.05119	-16.1709	-2.3985	33.6102	84.7682	88.2461	58.779
15	-8.73109e-16	-8.25064	-8.20724	9.55769	30.6172	67.1652	60.966	42.8663		0	0	0	1	1	1	1											14.8	0	-7.22093	-6.9372	21.5307	33.537	63.6998	36.4497	20.5803		14.8	0	-9.28036	-9.47727	-2.41532	27.6974	70.6306	85.4823	65.1523
4.938	-1.60926e-15	-13.1592	-1.3482	10.4867	19.9591	62.3529	61.2311	46.1243		0	0	1	1	1	1	1											4.94	0	-12.661	6.19517	14.1175	18.2034	55.1902	42.2936	19.8416		4.94	0	-13.6575	-8.89158	6.85576	21.7148	69.5156	80.1686	72.4069
1.646	1.78779e-15	-2.71995	-4.48214	13.1182	37.1601	50.1052	55.6702	43.1774		0	0	1	1	1	1	1											1.65	0	-1.15832	1.06792	18.8227	37.8842	65.9747	36.9826	23.7248		1.65	0	-4.28157	-10.0322	7.41372	36.436	34.2358	74.3578	62.63
0.549	-9.49174e-15	1.78391	8.05407	20.4923	39.1903	51.3354	52.0783	48.4346		0	0	1	1	1	1	1											0.549	0	-7.14623	5.30269	21.0407	34.6408	61.474	40.2331	21.2935		0.549	-2e-14	10.714	10.8054	19.9439	43.7399	41.1968	63.9236	75.5757
0		3.31674e-15	4.36885e-16	-1.46286e-15	1.21979e-15	-9.05082e-16	-1.04396e-16	2.40252e-15																			0		0	0	0	0	0	0	0		0		0	0	0	0	0	0	0
	0	0.686	2.058	6.173	19	56	167	500	MRTX849 [nmol/l]																			0	0.686	2.06	6.17	18.5	55.6	167	500	MRTX849 [nmol/l]		0	0.686	2.06	6.17	18.5	55.6	167	500	MRTX849 [nmol/l]
NCI-H1373
means of combinations																											1st round										2nd round
BI-3406 [nmol/l]	Campaign "Combi", N=2 avg(CGIm) of 2D CTG reduced FCS																								Combi Rating		BI-3406 [nmol/l]	Experiment "TM019 MRTX 2D 2% FCS CTG" CGIm of 2D CTG reduced FCS									BI-3406 [nmol/l]	Experiment "TM020 MRTX 2D 2% FCS CTG" CGIm of 2D CTG reduced FCS
5000	36.7349	58.8877	57.1954	71.309	93.7644	124.104	146.995	164.077		4	7	7	7	7	7	7		some	clear	clear	clear	clear	clear	clear	clear	17	5000	54.092	76.5297	69.735	79.7673	97.4199	137.101	150.86	174.483		5000	19.3779	41.2458	44.6558	62.8506	90.1089	111.106	143.131	153.67
1667	20.316	41.9086	34.4554	56.0734	77.9123	94.7683	117.439	146.005		0	4	4	7	7	7	7		no	no	some	clear	clear	clear	clear	some	7	1670	21.7639	50.0771	32.996	65.3241	78.207	93.4464	112.953	140.036		1670	18.8681	33.7401	35.9149	46.8226	77.6177	96.0903	121.926	151.973
556	12.0677	34.535	34.8869	49.6408	66.8698	93.9387	113.066	137.853		0	4	4	4	7	7	7		no	some	some	some	clear	clear	clear			556	13.1266	31.4193	34.8913	51.1342	65.3529	93.9679	109.617	132.67		556	11.0088	37.6506	34.8826	48.1474	68.3868	93.9095	116.515	143.035
185	12.9371	26.1464	24.6834	41.777	65.2218	88.7655	103.908	123.443		0	0	0	4	7	7	7		no	no	no	some	clear	clear	clear			185	14.1611	24.6694	21.515	42.5615	59.5083	86.9325	103.7	116.226		185	11.7132	27.6234	27.8518	40.9924	70.9353	90.5984	104.116	130.66
62	16.922	30.675	21.3415	39.7465	60.0045	79.5177	95.4567	110.953		0	4	0	4	7	7	7		no	no	no	some	no	no	clear			61.7	19.3998	28.9374	21.4649	38.9312	61.0075	78.6954	93.9224	111.859		61.7	14.4442	32.4125	21.218	40.5619	59.0014	80.3401	96.991	110.047
21	18.828	17.8912	20.1781	29.9261	49.8435	77.9438	86.3359	102.761		0	0	0	0	4	7	7		no	no	no	no	no	no	no			20.6	26.8961	11.7372	14.6497	30.1223	49.8502	77.0768	83.5936	99.5858		20.6	10.7598	24.0451	25.7065	29.7299	49.8367	78.8107	89.0781	105.937
6.859	14.4573	17.3345	10.6307	24.526	42.2929	67.9126	81.5769	98.0504		0	0	0	0	4	7	7		no	no	no	no	no	no	no			6.86	14.76	17.849	12.5865	23.0005	39.6281	75.6436	77.564	99.6226		6.86	14.1546	16.8201	8.675	26.0514	44.9577	60.1816	85.5899	96.4781
0		14.6045	8.23847	17.2528	37.3196	61.7494	79.3568	93.3671																			0		11.4007	5.30907	19.1409	30.5523	59.5229	77.1418	92.6394		0		17.8084	11.1679	15.3647	44.0869	63.9758	81.5717	94.0948
	0	0.686	2.058	6.173	19	56	167	500	MRTX849 [nmol/l]																			0	0.686	2.06	6.17	18.5	55.6	167	500	MRTX849 [nmol/l]		0	0.686	2.06	6.17	18.5	55.6	167	500	MRTX849 [nmol/l]
BI-3406 [nmol/l]	Campaign "Combi", N=2 avg(Bliss Gap CGIm) of 2D CTG reduced FCS																										BI-3406 [nmol/l]	Experiment "TM019 MRTX 2D 2% FCS CTG" Bliss Gap CGIm of 2D CTG reduced FCS									BI-3406 [nmol/l]	Experiment "TM020 MRTX 2D 2% FCS CTG" Bliss Gap CGIm of 2D CTG reduced FCS
5000	-2.9175e-15	11.0341	14.0669	22.0535	28.7712	41.5838	49.9379	51.1006		1	1	1	1	1	1	1											5000	0	15.2636	12.3022	13.6306	24.1024	45.5534	45.1209	47.4996		5000	0	6.80466	15.8316	30.4764	33.44	37.6141	54.7549	54.7017
1667	4.49748e-16	9.17484	7.13503	21.0852	25.8639	21.9434	29.6417	45.9477		0	0	1	1	1	1	1											1670	0	18.6131	6.71496	27.2745	30.4482	21.0383	25.5544	38.7625		1670	0	-0.263455	7.5551	14.8959	21.2797	22.8485	33.7289	53.1329
556	-1.20276e-15	9.15529	15.3086	21.854	20.7873	25.6004	28.683	40.705		0	1	1	1	1	1	1											556	0	7.91766	16.9332	20.5887	24.4227	26.6735	26.2884	35.2383		556	0	10.3929	13.6839	23.1193	17.1519	24.5273	31.0777	46.1718
185	-7.98661e-16	-0.0123858	4.2857	13.2317	18.5017	19.948	19.1578	26.0183		0	0	1	1	1	1	1											185	0	0.214114	2.56014	11.1173	17.7603	19.0257	19.884	18.4169		185	0	-0.238886	6.01126	15.3461	19.243	20.8703	18.4316	33.6197
62	2.73096e-16	0.929443	-2.82445	7.72692	10.3268	8.47887	8.99265	12.2283		0	0	0	1	0	0	1											61.7	0	-0.347256	-2.53807	2.93546	15.1177	7.68697	7.63773	12.1376		61.7	0	2.20614	-3.11084	12.5184	5.53592	9.27078	10.3476	12.3191
21	-4.2633e-16	-13.7284	-5.92102	-3.73292	-1.60136	5.59054	-1.2478	1.68319		0	0	0	0	0	0	0											20.6	0	-24.458	-16.5768	-12.3862	-1.96619	1.63028	-6.22393	-5.76952		20.6	0	-2.99884	4.7347	4.92038	-1.23654	9.5508	3.72833	9.1359
6.859	-4.99379e-16	-10.1481	-11.1678	-5.35101	-5.45662	-1.68162	-3.74296	0.209061		0	0	0	0	0	0	0											6.86	0	-7.15842	-6.94556	-8.96407	-2.59348	7.3822	-6.53402	1.59478		6.86	0	-13.1378	-15.39	-1.73795	-8.31976	-10.7454	-0.951902	-1.17666
0		-2.60518e-15	7.12858e-16	-5.02156e-16	1.43017e-15	1.08121e-15	1.5162e-15	-3.10704e-16																			0		0	0	0	0	0	0	0		0		0	0	0	0	0	0	0
	0	0.686	2.058	6.173	19	56	167	500	MRTX849 [nmol/l]																			0	0.686	2.06	6.17	18.5	55.6	167	500	MRTX849 [nmol/l]		0	0.686	2.06	6.17	18.5	55.6	167	500	MRTX849 [nmol/l]
means of combinations																											1st round										2nd round
TN0155 [nmol/l]	Campaign "Combi", N=2 avg(CGIm) of 2D CTG reduced FCS																								Combi Rating		TN0155 [nmol/l]	Experiment "TM019 MRTX 2D 2% FCS CTG" CGIm of 2D CTG reduced FCS									TN0155 [nmol/l]	Experiment "TM020 MRTX 2D 2% FCS CTG" CGIm of 2D CTG reduced FCS
5000	22.9626	41.883	50.5217	85.7433	113.69	144.817	136.182	155.402		0	4	7	7	7	7	7		no	some	clear	clear	clear	clear	clear	clear	18	5000	21.1905	43.0727	44.8667	86.109	116.544	139.519	139.092	152.692		5000	24.7348	40.6933	56.1767	85.3776	110.836	150.114	133.271	158.112
1667	15.1445	32.8901	42.8051	74.8469	102.952	128.761	129.122	148.445		0	4	4	7	7	7	7		no	some	some	clear	clear	clear	clear	some	5	1670	18.2529	28.601	39.5328	76.1126	98.3308	127.933	136.564	151.994		1670	12.0361	37.1793	46.0773	73.5812	107.573	129.589	121.68	144.896
556	13.6443	26.5367	33.5635	56.0579	88.3787	103.355	118.928	141.194		0	0	4	7	7	7	7		no	no	some	clear	clear	clear	clear			556	8.03144	26.1056	32.8339	55.4906	82.2451	98.9847	125.787	142.038		556	19.2571	26.9677	34.2932	56.6253	94.5123	107.724	112.069	140.349
185	5.58632	25.357	25.9191	46.3185	74.4851	94.9825	98.6411	121.644		0	0	0	4	7	7	7		no	no	no	some	clear	clear	clear			185	-0.506459	30.9975	24.2189	43.8666	69.9916	93.2983	99.5358	128.017		185	11.6791	19.7165	27.6194	48.7704	78.9786	96.6668	97.7463	115.271
62	6.38074	11.1334	16.8059	29.547	64.7631	84.015	92.1776	109.294		0	0	0	0	7	7	7		no	no	no	no	clear	clear	no			61.7	0.218805	7.8828	15.3251	24.5983	62.5626	81.842	92.0083	115.838		61.7	12.5427	14.384	18.2867	34.4956	66.9635	86.188	92.3469	102.749
21	8.66523	18.7887	9.18957	23.3039	54.7228	81.5836	88.0085	98.6627		0	0	0	0	7	7	7		no	no	no	no	no	no	no			20.6	3.29413	15.1067	10.3436	21.6698	55.4038	81.0506	87.7554	101.05		20.6	14.0363	22.4707	8.03556	24.938	54.0418	82.1167	88.2615	96.2754
6.859	15.9128	9.61629	6.88165	13.1997	42.516	72.1923	79.5541	96.1072		0	0	0	0	4	7	7		no	no	no	no	no	no	no			6.86	13.5078	4.31064	-0.0854571	8.04028	40.5441	69.7193	79.5858	95.0631		6.86	18.3179	14.9219	13.8488	18.3591	44.4878	74.6654	79.5224	97.1513
0		17.043	14.4395	16.0703	45.9964	67.4694	78.358	97.7804																			0		16.0372	18.548	13.916	46.8586	65.2138	72.6709	99.9198		0		18.0488	10.3311	18.2247	45.1341	69.7251	84.0452	95.641
	0	0.686	2.058	6.173	19	56	167	500	MRTX849 [nmol/l]																			0	0.686	2.06	6.17	18.5	55.6	167	500	MRTX849 [nmol/l]		0	0.686	2.06	6.17	18.5	55.6	167	500	MRTX849 [nmol/l]
TN0155 [nmol/l]	Campaign "Combi", N=2 avg(Bliss Gap CGIm) of 2D CTG reduced FCS																										TN0155 [nmol/l]	Experiment "TM019 MRTX 2D 2% FCS CTG" Bliss Gap CGIm of 2D CTG reduced FCS									TN0155 [nmol/l]	Experiment "TM020 MRTX 2D 2% FCS CTG" Bliss Gap CGIm of 2D CTG reduced FCS
5000	-1.636e-15	4.72732	15.3941	49.4317	52.3216	65.6184	47.9943	45.267		0	1	1	1	1	1	1											5000	0	8.04734	7.67539	52.9136	54.93	62.0708	55.2108	39.0867		5000	0	1.40729	23.1129	45.9498	49.7132	69.166	40.7777	51.4473
1667	1.0293e-15	2.50212	14.8052	45.3144	46.7105	53.2917	43.8806	43.2663		0	1	1	1	1	1	1											1670	0	-3.79205	4.92603	45.5899	38.7623	52.1803	54.2369	40.295		1670	0	8.79629	24.6843	45.0389	54.6588	54.403	33.5243	46.2375
556	1.15466e-15	-2.37179	6.74174	28.0803	33.3622	29.1977	35.157	37.813		0	0	1	1	1	1	1											556	0	2.87165	7.2199	34.2675	29.794	29.1338	48.8676	36.9729		556	0	-7.61522	6.26359	21.893	36.9304	29.2616	21.4464	38.6531
185	-2.07887e-14	3.52707	6.33548	25.4728	24.8904	25.0097	18.4225	22.4887		0	0	1	1	1	1	1											185	-5e-14	15.4141	6.11649	30.4114	23.4856	28.3769	27.1329	28.2752		185	0	-8.35994	6.55448	20.5341	26.2951	21.6425	9.71219	16.7022
62	-4.896e-15	-11.3922	-3.49363	8.00118	14.6367	13.6368	11.6198	9.90247		0	0	0	1	1	1	0											61.7	0	-8.35048	-3.41542	10.4833	15.5516	16.5019	19.2217	15.841		61.7	0	-14.434	-3.57185	5.51908	13.7218	10.7718	4.01784	3.96396
21	2.22685e-15	-5.75602	-13.1492	-0.281076	3.04304	9.97882	6.38202	-1.91245		0	0	0	0	0	0	0											20.6	0	-3.8823	-11.1026	4.75678	6.25142	13.9348	13.3418	-0.940395		20.6	0	-7.62974	-15.1958	-5.31893	-0.165354	6.0228	-0.577777	-2.8845
6.859	-3.45463e-15	-21.3425	-21.9176	-16.8667	-14.1036	-3.3324	-5.50527	-8.62451		0	0	0	0	0	0	0											6.86	0	-23.8305	-30.5176	-18.1653	-15.7204	-3.29357	-0.231307	-13.5562		6.86	0	-18.8546	-13.3176	-15.568	-12.4869	-3.37124	-10.7792	-3.69285
0		3.71144e-15	9.21113e-17	-2.44439e-15	-3.62838e-15	3.60955e-15	6.29891e-16	1.13617e-16																			0		0	0	0	0	0	0	0		0		0	0	0	0	0	0	0
	0	0.686	2.058	6.173	19	56	167	500	MRTX849 [nmol/l]																			0	0.686	2.06	6.17	18.5	55.6	167	500	MRTX849 [nmol/l]		0	0.686	2.06	6.17	18.5	55.6	167	500	MRTX849 [nmol/l]
																											1st round										2nd round
SHP099 [nmol/l]	Campaign "Combi", N=2 avg(CGIm) of 2D CTG reduced FCS																								Combi Rating		SHP099 [nmol/l]	Experiment "TM019 MRTX 2D 2% FCS CTG" CGIm of 2D CTG reduced FCS									SHP099 [nmol/l]	Experiment "TM020 MRTX 2D 2% FCS CTG" CGIm of 2D CTG reduced FCS
5000	11.6058	13.5992	27.782	46.6294	71.9411	93.066	110.148	134.901		0	0	0	4	7	7	7		no	no	no	some	clear	clear	clear	clear	6	5000	12.0758	13.1365	27.9117	44.0878	71.4237	90.886	106.167	129.625		5000	11.1357	14.062	27.6524	49.1711	72.4586	95.246	114.128	140.176
1667	-2.71481	10.0814	20.6064	26.2308	56.4757	81.8857	91.6247	118.402		0	0	0	0	7	7	7		no	no	no	no	clear	clear	clear	some	1	1670	-6.97904	11.1988	17.2338	23.4572	58.793	81.8565	90.3197	118.301		1670	1.54942	8.96396	23.9791	29.0044	54.1585	81.9148	92.9298	118.504
556	-3.11881	6.44087	6.28256	15.1781	43.5102	72.4275	80.5225	97.8506		0	0	0	0	4	7	7		no	no	no	no	no	no	no			556	2.04663	1.82777	6.37065	8.14408	40.6908	66.2663	77.1175	99.7777		556	-8.28424	11.054	6.19447	22.212	46.3297	78.5886	83.9274	95.9234
185	-10.3249	10.428	7.00221	10.1595	34.5343	67.908	80.1144	96.9296		0	0	0	0	4	7	7		no	no	no	no	no	no	no			185	-9.57784	11.7048	9.97214	7.6813	28.4263	65.9428	77.6999	98.3033		185	-11.0721	9.15129	4.03228	12.6377	40.6423	69.8733	82.5289	95.5559
62	-8.30886	9.38006	8.05562	9.38023	44.8323	67.7483	77.1606	95.0636		0	0	0	0	4	7	7		no	no	no	no	no	no	no			61.7	-10.6036	6.45316	7.52865	8.01224	47.0247	67.806	74.7281	94.6201		61.7	-6.01413	12.307	8.58259	10.7482	42.6398	67.6906	79.5931	95.5071
21	6.78378	15.2355	6.93309	11.034	47.2333	76.6162	79.91	94.7392		0	0	0	0	4	7	7		no	no	no	no	no	no	no			20.6	11.5191	19.0216	5.01324	-0.0319481	45.0058	72.4899	78.619	94.9002		20.6	2.04847	11.4495	8.85293	22.1	49.4607	80.7424	81.201	94.5782
6.859	-0.455307	6.52656	7.85666	12.3266	33.9531	63.3452	75.699	90.3684		0	0	0	0	4	7	7		no	no	no	no	no	no	no			6.86	-1.71266	3.42967	3.89847	8.59939	29.8294	56.9779	71.9614	92.1149		6.86	0.802046	9.62346	11.8148	16.0538	38.0768	69.7125	79.4366	88.6218
0		17.043	14.4395	16.0703	45.9964	67.4694	78.358	97.7804																			0		16.0372	18.548	13.916	46.8586	65.2138	72.6709	99.9198		0		18.0488	10.3311	18.2247	45.1341	69.7251	84.0452	95.641
	0	0.686	2.058	6.173	19	56	167	500	MRTX849 [nmol/l]																			0	0.686	2.06	6.17	18.5	55.6	167	500	MRTX849 [nmol/l]		0	0.686	2.06	6.17	18.5	55.6	167	500	MRTX849 [nmol/l]
SHP099 [nmol/l]	Campaign "Combi", N=2 avg(Bliss Gap CGIm) of 2D CTG reduced FCS																										SHP099 [nmol/l]	Experiment "TM019 MRTX 2D 2% FCS CTG" Bliss Gap CGIm of 2D CTG reduced FCS									SHP099 [nmol/l]	Experiment "TM020 MRTX 2D 2% FCS CTG" Bliss Gap CGIm of 2D CTG reduced FCS
5000	3.27507e-15	-13.6347	2.91318	20.2929	18.1414	19.5841	26.6937	31.8395		0	0	1	1	1	1	1											5000	0	-13.7215	-1.26049	19.1851	16.1564	18.7	27.108	21.9354		5000	0	-13.548	7.08685	21.4006	20.1264	20.4682	26.2795	41.7436
1667	1.28455e-14	-4.49999	8.52498	12.6712	12.4084	16.0795	14.8482	21.6576		0	0	1	1	1	1	1											1670	2e-14	1.41523	4.82595	15.8909	16.794	20.6722	21.341	20.8409		1670	0	-10.4152	12.224	9.45156	8.02286	11.4867	8.35543	22.4742
556	-5.13459e-15	-7.96271	-5.25041	1.72741	-0.521224	6.24666	3.03779	0.478178		0	0	0	0	0	0	0											556	0	-16.0434	-13.9779	-7.63395	-7.59295	-0.129121	3.36387	-1.40293		556	-1e-14	0.117951	3.4771	11.0888	6.55051	12.6224	2.71172	2.35929
185	8.50569e-15	2.42941	1.86391	3.19177	-4.54895	5.71551	6.18077	2.22492		0	0	0	0	0	0	0											185	1e-14	4.24994	-0.149264	2.47938	-11.763	6.25898	10.0962	1.75919		185	0	0.608876	3.87709	3.90416	2.66512	5.17204	2.26538	2.69064
62	3.84945e-14	-0.330346	1.04427	0.711262	4.47143	4.70438	2.63453	-0.0943402		0	0	0	0	0	0	0											61.7	3e-14	-0.0825137	-1.69031	3.74356	7.54962	8.71439	7.66698	-1.56248		61.7	4e-14	-0.578178	3.77885	-2.32104	1.39323	0.694375	-2.39792	1.3738
21	-1.45626e-15	-7.84785	-13.515	-11.1544	-3.43566	5.35658	-1.8449	-7.00235		0	0	0	0	0	0	0											20.6	0	-7.33752	-23.6692	-24.4282	-9.87384	0.625339	-0.145945	-12.4283		20.6	0	-8.35819	-3.36083	2.11928	3.00251	10.0878	-3.54385	-1.57641
6.859	1.93314e-14	-10.0935	-6.19804	-3.30842	-11.7062	-3.81174	-2.34296	-7.21076		0	0	0	0	0	0	0											6.86	4e-14	-11.0729	-13.1427	-3.75839	-15.8367	-7.247	0.196639	-7.20125		6.86	0	-9.11403	0.746619	-2.85845	-7.57576	-0.376481	-4.88256	-7.22027
0		3.71144e-15	9.21113e-17	-2.44439e-15	-3.62838e-15	3.60955e-15	6.29891e-16	1.13617e-16																			0		0	0	0	0	0	0	0		0		0	0	0	0	0	0	0
	0	0.686	2.058	6.173	19	56	167	500	MRTX849 [nmol/l]																			0	0.686	2.06	6.17	18.5	55.6	167	500	MRTX849 [nmol/l]		0	0.686	2.06	6.17	18.5	55.6	167	500	MRTX849 [nmol/l]
means of combinations																											1st round										2nd round
Cetuximab [nmol/l]	Campaign "Combi", N=2 avg(CGIm) of 2D CTG reduced FCS																								Combi Rating		Cetuximab [nmol/l]	Experiment "TM019 MRTX 2D 2% FCS CTG" CGIm of 2D CTG reduced FCS									Cetuximab [nmol/l]	Experiment "TM020 MRTX 2D 2% FCS CTG" CGIm of 2D CTG reduced FCS
400	43.8451	17.9032	13.6368	32.8014	61.0175	92.6045	121.683	136.047		4	0	0	4	7	7	7		no	no	no	no	no	no	clear	clear	13	400	92.5235	13.0492	13.1968	24.8335	54.0064	97.0402	147.301	158.127		400	-4.83332	22.7573	14.0768	40.7693	68.0286	88.1688	96.0643	113.966
133	6.96574	12.2605	18.1661	25.5236	49.7696	85.329	98.7361	117.059		0	0	0	0	4	7	7		no	no	no	no	some	clear	clear	some	5	133	16.4026	11.1226	6.5541	21.6589	39.6231	91.7832	105.176	130.108		133	-2.47107	13.3985	29.7782	29.3882	59.9161	78.8748	92.2964	104.011
44	1.37445	19.711	6.59513	24.0811	50.2204	83.9442	96.458	109.799		0	0	0	0	7	7	7		no	no	no	no	clear	clear	clear			44.4	7.22741	13.1557	10.6071	13.0363	44.081	92.0214	99.0663	120.12		44.4	-4.47851	26.2663	2.58317	35.1259	56.3599	75.8671	93.8497	99.4778
15	-7.52614	18.1476	7.67691	21.6527	41.9509	78.4864	90.781	112.204		0	0	0	0	4	7	7		no	no	no	no	some	clear	clear			14.8	-5.02043	15.972	4.22189	20.2144	29.2146	81.3248	89.7967	115.507		14.8	-10.0318	20.3232	11.1319	23.0911	54.6872	75.6481	91.7652	108.901
4.938	-3.90924	17.5337	7.32386	25.2547	42.7079	72.2576	89.2409	108.863		0	0	0	0	4	7	7		no	no	no	no	some	clear	clear			4.94	-4.7102	21.5397	6.31476	20.2008	35.3164	74.1117	90.0253	108.19		4.94	-3.10828	13.5276	8.33297	30.3085	50.0994	70.4036	88.4566	109.536
1.646	-6.02488	18.6681	2.42129	24.8941	45.5376	76.749	93.7801	101.597		0	0	0	0	4	7	7		no	no	no	no	some	clear	clear			1.65	-4.99001	15.0755	-1.62222	22.9376	30.5686	71.2476	93.9341	97.3346		1.65	-7.05975	22.2608	6.46481	26.8506	60.5066	82.2505	93.626	105.859
0.549	-1.27344	20.2401	6.1172	20.0671	45.679	75.6766	88.565	108.364		0	0	0	0	4	7	7		no	no	no	no	some	no	clear			0.549	-1.82359	21.8642	4.79285	15.4415	33.8459	72.549	86.3947	112.151		0.549	-0.723288	18.6159	7.44155	24.6928	57.5121	78.8041	90.7353	104.577
0		14.6045	8.23847	17.2528	37.3196	61.7494	79.3568	93.3671																			0		11.4007	5.30907	19.1409	30.5523	59.5229	77.1418	92.6394		0		17.8084	11.1679	15.3647	44.0869	63.9758	81.5717	94.0948
	0	0.686	2.058	6.173	19	56	167	500	MRTX849 [nmol/l]																			0	0.686	2.06	6.17	18.5	55.6	167	500	MRTX849 [nmol/l]		0	0.686	2.06	6.17	18.5	55.6	167	500	MRTX849 [nmol/l]
Cetuximab [nmol/l]	Campaign "Combi", N=2 avg(Bliss Gap CGIm) of 2D CTG reduced FCS																										Cetuximab [nmol/l]	Experiment "TM019 MRTX 2D 2% FCS CTG" Bliss Gap CGIm of 2D CTG reduced FCS									Cetuximab [nmol/l]	Experiment "TM020 MRTX 2D 2% FCS CTG" Bliss Gap CGIm of 2D CTG reduced FCS
400	-1.96206e-14	-37.2739	-36.9781	-22.5229	-13.4885	-3.77315	9.14762	10.8336		0	0	0	0	0	0	1											400	0	-83.6454	-81.2691	-74.6929	-54.0569	-34.1129	2.10557	0.580078		400	-4e-14	9.09759	7.31286	29.6471	27.08	26.5666	16.1897	21.0872
133	-2.08503e-14	-8.84394	3.15059	2.22988	6.7683	19.3309	15.9481	21.0091		0	0	0	0	1	1	1											133	0	-15.399	-14.5607	-11.7327	-3.89709	22.5493	20.3038	31.4804		133	-5e-14	-2.28887	20.8619	16.1925	17.4337	16.1125	11.5923	10.5377
44	2.27027e-14	3.69715	-3.08523	5.65417	11.4978	21.1551	16.1844	15.6757		0	0	0	1	1	1	1											44.4	0	-4.90767	-1.66642	-12.3839	7.81469	28.2196	18.5184	24.8419		44.4	4e-14	12.302	-4.50404	23.6922	15.181	14.0906	13.8505	6.50942
15	7.53736e-16	10.1625	6.42764	10.9837	9.87275	20.6865	14.3684	21.0148		1	0	1	0	1	1	1											14.8	2e-14	9.19939	3.75057	5.43528	2.63147	24.7742	15.021	24.6999		14.8	-2e-14	11.1255	9.10471	16.5321	17.114	16.5989	13.7159	17.3297
4.938	-6.14598e-15	6.43419	2.77087	11.4122	8.25938	12.6658	11.5398	16.7466		0	0	1	0	1	1	1											4.94	-4e-14	14.4812	5.5445	5.15216	8.48804	17.3775	15.1034	17.2705		4.94	3e-14	-1.61277	-0.00275153	17.6721	8.03071	7.95421	7.97619	16.2227
1.646	-1.47492e-14	9.39347	-0.196662	12.9074	12.4825	18.2103	16.8386	10.0284		0	0	1	1	1	1	1											1.65	-2e-14	8.27486	-2.12286	8.13205	3.96144	14.679	19.1441	6.51686		1.65	-1e-14	10.5121	1.72954	17.6828	21.0036	21.7417	14.5331	13.54
0.549	3.71864e-15	6.78647	-0.913135	3.92393	9.31507	14.6446	9.76494	15.4206		0	0	0	0	1	0	1											0.549	1e-14	12.1446	1.24101	-2.11505	4.73532	14.1058	10.1124	20.1771		0.549	-1e-14	1.42834	-3.06728	9.9629	13.8948	15.1834	9.41749	10.6641
0		-2.60518e-15	7.12858e-16	-5.02156e-16	1.43017e-15	1.08121e-15	1.5162e-15	-3.10704e-16																			0		0	0	0	0	0	0	0		0		0	0	0	0	0	0	0
	0	0.686	2.058	6.173	19	56	167	500	MRTX849 [nmol/l]																			0	0.686	2.06	6.17	18.5	55.6	167	500	MRTX849 [nmol/l]		0	0.686	2.06	6.17	18.5	55.6	167	500	MRTX849 [nmol/l]
SW837
means of combinations																											1st round										2nd round
BI-3406 [nmol/l]	Campaign "Combi", N=2 avg(CGIm) of 2D CTG reduced FCS																								Combi Rating		BI-3406 [nmol/l]	Experiment "TM019 MRTX 2D 2% FCS CTG" CGIm of 2D CTG reduced FCS									BI-3406 [nmol/l]	Experiment "TM020 MRTX 2D 2% FCS CTG" CGIm of 2D CTG reduced FCS
5000	57.1621	97.6125	120.338	123.411	128.741	149.106	144.586	153.182		7	7	7	7	7	7	7		clear	clear	clear	no	no	no	no	clear	17	5000	56.2174	99.1954	116.418	124.551	129.573	145.888	145.526	151.217		5000	58.1067	96.0295	124.257	122.271	127.908	152.324	143.647	155.148
1667	18.4241	47.381	92.0925	120.216	112.456	138.208	138.647	141.507		0	4	7	7	7	7	7		no	some	clear	clear	clear	no	clear	some	2	1670	41.7798	37.5152	78.5265	129.032	122.544	134.612	137.657	140.532		1670	-4.93162	57.2469	105.658	111.4	102.367	141.804	139.638	142.482
556	22.9828	54.7736	93.3964	100.182	121.62	140.765	139.818	142.866		0	7	7	7	7	7	7		no	clear	clear	clear	clear	no	clear			556	35.1288	49.6777	76.2446	102.34	131.889	140.687	142.934	138.373		556	10.8369	59.8694	110.548	98.0243	111.352	140.843	136.702	147.36
185	19.3998	48.3976	70.5469	121.219	128.02	132.63	131.298	133.836		0	4	7	7	7	7	7		no	some	clear	clear	no	no	no			185	2.1879	56.0024	71.1674	121.925	116.631	127.663	132.967	127.738		185	36.6117	40.7929	69.9264	120.514	139.408	137.597	129.628	139.934
62	18.8987	27.5968	64.7091	79.6234	122.503	127.966	133.526	140.914		0	0	7	7	7	7	7		no	no	no	clear	no	no	clear			61.7	38.5408	45.6069	70.0593	88.8146	121.692	129.626	131.904	134.591		61.7	-0.743448	9.58676	59.3589	70.4321	123.314	126.306	135.148	147.236
21	30.4311	31.4191	51.7629	77.4837	117.535	122.286	125.356	137.932		4	4	7	7	7	7	7		no	no	no	clear	no	no	no			20.6	11.0852	21.1952	44.0806	69.8734	112.889	108.601	116.059	128.402		20.6	49.7771	41.6429	59.4452	85.094	122.181	135.971	134.654	147.462
6.859	34.8296	9.03456	43.3322	64.1565	108.085	122.183	128.06	136.066		4	0	4	7	7	7	7		no	no	no	no	no	no	no			6.86	19.6393	8.35476	42.6211	73.9952	102.711	117.389	131.515	134.63		6.86	50.0199	9.71437	44.0434	54.3177	113.459	126.977	124.605	137.502
0		17.015	29.1375	74.0581	87.3234	114.626	121.288	121.877																			0		20.533	27.5171	76.7273	86.5166	111.499	115.978	119.165		0		13.4969	30.7578	71.3888	88.1301	117.754	126.599	124.588
	0	0.686	2.058	6.173	19	56	167	500	MRTX849 [nmol/l]																			0	0.686	2.06	6.17	18.5	55.6	167	500	MRTX849 [nmol/l]		0	0.686	2.06	6.17	18.5	55.6	167	500	MRTX849 [nmol/l]
BI-3406 [nmol/l]	Campaign "Combi", N=2 avg(Bliss Gap CGIm) of 2D CTG reduced FCS																										BI-3406 [nmol/l]	Experiment "TM019 MRTX 2D 2% FCS CTG" Bliss Gap CGIm of 2D CTG reduced FCS									BI-3406 [nmol/l]	Experiment "TM020 MRTX 2D 2% FCS CTG" Bliss Gap CGIm of 2D CTG reduced FCS
5000	4.75678e-15	28.6631	42.9717	13.5033	8.29793	8.28481	-0.85877	7.33549		1	1	1	0	0	0	0											5000	0	28.7931	41.1908	13.2809	10.0384	7.0273	3.57083	7.05951		5000	0	28.5331	44.7527	13.7258	6.55743	9.54232	-5.28837	7.61148
1667	-2.28045e-14	14.1266	47.2951	35.529	14.5752	14.4763	8.65381	11.317		1	1	1	1	1	0	1											1670	0	-20.0797	15.5523	27.9595	12.2578	2.77783	2.37291	2.79328		1670	-4e-14	48.333	79.0379	43.0985	16.8925	26.1747	14.9347	19.8407
556	-2.3923e-15	17.1422	44.8069	12.5785	21.6248	15.256	8.33062	11.0412		1	1	1	1	1	0	1											556	0	-2.01721	18.9148	5.307	25.8629	12.0905	10.7234	3.59066		556	0	36.3015	70.699	19.8501	17.3866	18.4215	5.93783	18.4917
185	-2.9118e-15	13.4003	25.1238	35.0671	29.8754	9.58664	2.46731	4.24342		1	1	1	1	0	0	0											185	0	33.5285	41.7934	43.9334	28.9677	15.0994	15.9784	7.6002		185	0	-6.72792	8.45421	26.2008	30.7831	4.07383	-11.0438	0.886635
62	-9.02114e-16	-6.16701	19.5294	-5.34086	24.5328	4.12034	3.47619	10.6166		0	1	0	1	0	0	1											61.7	0	-9.11475	9.83389	-10.1905	13.481	-0.631496	-1.88306	-1.70781		61.7	0	-3.21927	29.2248	-0.491213	35.5846	8.87218	8.83543	22.941
21	2.97631e-15	-13.642	-2.95791	-15.489	13.1618	-5.75798	-8.06022	3.7617		0	0	0	1	0	0	0											20.6	0	-9.17121	7.15589	-13.2614	20.5616	-8.29351	-5.04144	4.3084		20.6	0	-18.1127	-13.0717	-17.7165	5.76204	-3.22245	-11.079	3.21501
6.859	-8.09881e-16	-39.9334	-15.1203	-31.3721	1.3977	-7.99531	-7.37955	-0.053157		0	0	0	0	0	0	0											6.86	0	-29.5998	-1.5633	-14.0843	5.89932	-3.66897	6.46219	6.73412		6.86	0	-50.2669	-28.6772	-48.6599	-3.10393	-12.3216	-21.2213	-6.84043
0		4.22327e-15	2.73739e-15	2.93284e-15	1.26032e-15	2.60984e-15	2.4886e-15	2.07898e-15																			0		0	0	0	0	0	0	0		0		0	0	0	0	0	0	0
	0	0.686	2.058	6.173	19	56	167	500	MRTX849 [nmol/l]																			0	0.686	2.06	6.17	18.5	55.6	167	500	MRTX849 [nmol/l]		0	0.686	2.06	6.17	18.5	55.6	167	500	MRTX849 [nmol/l]
means of combinations																											1st round										2nd round
TN0155 [nmol/l]	Campaign "Combi", N=2 avg(CGIm) of 2D CTG reduced FCS																										TN0155 [nmol/l]	Experiment "TM019 MRTX 2D 2% FCS CTG" CGIm of 2D CTG reduced FCS									TN0155 [nmol/l]	Experiment "TM020 MRTX 2D 2% FCS CTG" CGIm of 2D CTG reduced FCS
5000	46.089	95.8368	125.314	126.69	134.065	134.64	139.906	138.445		4	7	7	7	7	7	7		some	clear	clear	clear	no	no	no		18	5000	45.1472	89.3049	115.653	128.083	119.981	120.789	138.67	128.677		5000	47.0309	102.369	134.974	125.298	148.149	148.491	141.141	148.212
1667	57.5106	71.976	93.2806	121.729	131.134	137.13	146.852	144.759		7	7	7	7	7	7	7		no	clear	clear	clear	no	no	no		1	1670	51.1428	84.8818	104.054	124.964	122.44	129.749	135.526	137.024		1670	63.8784	59.0701	82.5077	118.495	139.827	144.51	158.178	152.493
556	9.72078	68.7705	87.6101	111.076	131.353	133.544	127.012	134.897		0	7	7	7	7	7	7		no	clear	clear	clear	clear	no	no			556	21.7594	52.0462	90.0802	102.373	123.313	122.736	116.606	128.955		556	-2.31789	85.4947	85.1401	119.78	139.392	144.352	137.419	140.84
185	7.63185	55.247	70.2608	110.059	121.191	130.7	137.621	129.055		0	7	7	7	7	7	7		no	clear	clear	clear	clear	clear	no			185	16.0149	55.3274	77.4339	109.549	116.301	126.738	127.891	126.488		185	-0.751194	55.1667	63.0876	110.568	126.081	134.662	147.35	131.621
62	27.2778	-1.47657	36.2635	73.4695	101.295	111.934	121.52	128.602		0	0	4	7	7	7	7		no	no	no	clear	no	no	no			61.7	28.2736	5.78401	44.8641	76.7891	86.2329	115.115	107.456	120.153		61.7	26.2819	-8.73716	27.6629	70.1499	116.358	108.752	135.585	137.051
21	29.2397	23.5971	23.9817	82.7421	101.021	109.895	117.036	128.46		0	0	0	7	7	7	7		no	no	no	clear	no	no	no			20.6	36.3565	-5.80395	50.0726	82.3235	91.0909	109.388	105.621	129.428		20.6	22.1229	52.9981	-2.10919	83.1607	110.952	110.403	128.45	127.491
6.859	-6.74438	-20.7429	20.0285	56.5904	95.7321	117.479	125.003	123.275		0	0	0	7	7	7	7		no	no	no	clear	no	no	no			6.86	7.4188	-0.289382	34.4714	72.255	102.146	108.874	117.749	120.357		6.86	-20.9076	-41.1964	5.58572	40.9259	89.3177	126.084	132.257	126.194
0		13.6286	24.7821	60.3195	71.5289	112.411	123.309	121.039																			0		21.4465	25.3653	73.3085	85.7295	101.958	120.781	116.049		0		5.81079	24.1989	47.3305	57.3282	122.863	125.836	126.029
	0	0.686	2.058	6.173	19	56	167	500	MRTX849 [nmol/l]																			0	0.686	2.06	6.17	18.5	55.6	167	500	MRTX849 [nmol/l]		0	0.686	2.06	6.17	18.5	55.6	167	500	MRTX849 [nmol/l]
TN0155 [nmol/l]	Campaign "Combi", N=2 avg(Bliss Gap CGIm) of 2D CTG reduced FCS																										TN0155 [nmol/l]	Experiment "TM019 MRTX 2D 2% FCS CTG" Bliss Gap CGIm of 2D CTG reduced FCS									TN0155 [nmol/l]	Experiment "TM020 MRTX 2D 2% FCS CTG" Bliss Gap CGIm of 2D CTG reduced FCS
5000	-2.43093e-15	39.5776	60.6213	35.4145	32.9522	0.323482	-2.53005	-2.30649		1	1	1	1	0	0	0											5000	0	28.2275	51.665	28.4832	8.29471	-6.38625	-2.48669	-8.96456		5000	0	50.9277	69.5777	42.3459	57.6097	7.03322	-2.57341	4.35157
1667	-1.08493e-15	4.9124	18.6448	21.8266	21.9791	-2.19206	-0.139094	-0.620313		0	1	1	1	0	0	0											1670	0	18.5414	34.9361	20.8705	6.69292	-0.775181	-8.33703	-3.48567		1670	0	-8.71657	2.35355	22.7827	37.2653	-3.60894	8.05885	2.24504
556	1.2949e-15	46.7158	54.5358	45.2989	55.0762	15.5151	-0.766011	9.0942		1	1	1	1	1	0	0											556	0	11.4989	46.0999	16.3927	26.4513	8.62439	-13.9961	2.49889		556	0	81.9328	62.9716	74.205	83.7011	22.4058	12.4641	15.6895
185	8.83301e-15	34.9537	38.9574	45.3605	45.8308	13.9654	10.8406	4.32827		1	1	1	1	1	1	0											185	0	19.8228	38.3681	26.9144	22.3785	15.8345	-0.11827	2.77997		185	2e-14	50.0847	39.5468	63.8066	69.2832	12.0963	21.7995	5.87657
62	4.02712e-16	-40.2643	-12.1235	-5.03565	13.2234	-13.5687	-13.164	-4.18098		0	0	0	1	0	0	0											61.7	0	-40.4815	-4.68899	-12.9847	-14.024	-2.63549	-26.0857	-9.41882		61.7	0	-40.0471	-19.558	2.91339	40.4707	-24.5018	-0.242265	1.05686
21	4.12933e-15	-16.7207	-26.0411	3.45848	11.6802	-17.0422	-18.6821	-5.46747		0	0	0	1	0	0	0											20.6	0	-59.1648	-6.39528	-12.1573	-14.6409	-12.8775	-31.5686	-4.00901		20.6	0	25.7233	-45.6869	19.0743	38.0012	-21.2069	-5.79563	-6.92594
6.859	-2.32071e-14	-27.4853	1.23027	2.02845	29.6875	7.1295	3.99415	4.42592		0	0	0	1	0	0	0											6.86	0	-28.2482	2.75937	-5.37391	12.6215	2.77211	-6.38004	0.760045		6.86	-4e-14	-26.7223	-0.298834	9.4308	46.7536	11.4869	14.3683	8.0918
0		2.7111e-15	1.85184e-16	-2.869e-15	-3.49532e-15	-5.18171e-16	-1.61509e-15	5.84007e-16																			0		0	0	0	0	0	0	0		0		0	0	0	0	0	0	0
	0	0.686	2.058	6.173	19	56	167	500	MRTX849 [nmol/l]																			0	0.686	2.06	6.17	18.5	55.6	167	500	MRTX849 [nmol/l]		0	0.686	2.06	6.17	18.5	55.6	167	500	MRTX849 [nmol/l]
means of combinations																											1st round										2nd round
SHP099 [nmol/l]	Campaign "Combi", N=2 avg(CGIm) of 2D CTG reduced FCS																								Combi Rating		SHP099 [nmol/l]	Experiment "TM019 MRTX 2D 2% FCS CTG" CGIm of 2D CTG reduced FCS									SHP099 [nmol/l]	Experiment "TM020 MRTX 2D 2% FCS CTG" CGIm of 2D CTG reduced FCS
5000	5.83522	53.9012	89.8449	117.422	125.554	130.905	121.805	113.917		0	7	7	7	7	7	7		no	clear	clear	clear	clear	no	no	clear	13	5000	12.3542	57.102	90.5508	118.66	118.424	120.465	117.486	109.689		5000	-0.683747	50.7005	89.1391	116.184	132.683	141.344	126.124	118.145
1667	-11.9889	27.309	51.5866	98.8181	116.004	122.101	123.395	123.631		0	0	7	7	7	7	7		no	no	clear	clear	clear	no	no	some	1	1670	-32.5223	23.1039	43.3098	89.7409	103.843	117.614	121.27	115.309		1670	8.54462	31.514	59.8633	107.895	128.164	126.588	125.519	131.954
556	22.9796	0.414141	31.9346	73.2503	102.033	123.802	117.714	122.139		0	0	4	7	7	7	7		no	no	no	clear	no	no	no			556	29.6886	-2.5952	8.4022	57.8976	103.412	113.573	103.828	115.957		556	16.2706	3.42348	55.467	88.6029	100.653	134.031	131.599	128.32
185	-11.4609	16.5288	24.8143	76.9537	101.349	108.484	108.313	128.389		0	0	0	7	7	7	7		no	no	no	clear	no	no	clear			185	-19.3975	8.74873	33.1783	58.5233	103.154	106.117	98.3498	110.298		185	-3.52437	24.3088	16.4504	95.3841	99.5449	110.852	118.276	146.479
62	3.43942	8.53802	27.6208	57.7918	90.5181	100.399	117.939	122.382		0	0	0	7	7	7	7		no	no	no	clear	no	no	no			61.7	-2.86274	42.4689	18.3726	63.5576	101.526	95.3342	115.658	104.115		61.7	9.74158	-25.3928	36.869	52.026	79.5107	105.464	120.221	140.65
21	0.496085	34.3374	42.249	65.2178	86.9204	116.601	125.679	122.487		0	4	4	7	7	7	7		no	some	no	clear	no	no	no			20.6	-8.213	33.5713	22.1535	71.7267	84.8154	111.98	120.205	120.046		20.6	9.20517	35.1034	62.3445	58.7089	89.0255	121.222	131.154	124.927
6.859	-12.6935	-7.54509	5.06562	61.5211	80.7792	97.5554	116.045	113.328		0	0	0	7	7	7	7		no	no	no	clear	no	no	no			6.86	-33.9148	-20.8946	14.7482	54.6038	72.1307	99.8162	102.54	108.811		6.86	8.52776	5.80444	-4.61698	68.4385	89.4277	95.2947	129.55	117.844
0		13.6286	24.7821	60.3195	71.5289	112.411	123.309	121.039																			0		21.4465	25.3653	73.3085	85.7295	101.958	120.781	116.049		0		5.81079	24.1989	47.3305	57.3282	122.863	125.836	126.029
	0	0.686	2.058	6.173	19	56	167	500	MRTX849 [nmol/l]																			0	0.686	2.06	6.17	18.5	55.6	167	500	MRTX849 [nmol/l]		0	0.686	2.06	6.17	18.5	55.6	167	500	MRTX849 [nmol/l]
SHP099 [nmol/l]	Campaign "Combi", N=2 avg(Bliss Gap CGIm) of 2D CTG reduced FCS																										SHP099 [nmol/l]	Experiment "TM019 MRTX 2D 2% FCS CTG" Bliss Gap CGIm of 2D CTG reduced FCS									SHP099 [nmol/l]	Experiment "TM020 MRTX 2D 2% FCS CTG" Bliss Gap CGIm of 2D CTG reduced FCS
5000	1.6348e-14	35.1819	60.0779	53.764	51.1064	15.179	-4.16207	-9.94656		1	1	1	1	1	0	0											5000	0	24.8108	54.6166	38.157	26.3747	11.6064	-8.87122	-12.2687		5000	3e-14	45.553	65.5392	69.3709	75.838	18.7515	0.547085	-7.62446
1667	-3.69938e-15	23.8096	36.9734	44.7325	49.7769	15.1009	5.80109	8.75013		1	1	1	1	1	0	0											1670	-1e-14	30.2061	45.7671	35.3718	34.7513	29.8546	15.1673	14.8154		1670	0	17.4131	28.1797	54.0932	64.8025	0.347135	-3.56509	2.68485
556	-2.7306e-15	-34.1381	-12.6729	-1.87554	17.0164	-0.116496	-15.3872	-9.08429		0	0	0	1	0	0	0											556	0	-50.1029	-42.3614	-32.7002	2.1972	-4.9682	-30.3519	-14.2908		556	0	-18.1733	17.0157	28.9491	31.8356	4.73521	-0.422514	-3.87778
185	3.57524e-14	13.1236	9.87308	23.617	36.0267	1.10175	-9.94859	12.6568		1	0	1	1	0	0	1											185	4e-14	4.3297	24.4074	-3.48904	27.3479	12.8214	-13.6769	3.52719		185	3e-14	21.9174	-4.6612	50.723	44.7054	-10.6179	-6.2203	21.7865
62	-1.11803e-15	-8.55985	-0.203385	-5.38333	16.282	-13.1378	-6.57501	0.181165		0	0	0	1	0	0	0											61.7	0	23.5354	-4.54365	-8.08382	17.2606	-5.02499	-3.83113	-10.565		61.7	0	-40.6551	4.13688	-2.68284	15.3034	-21.2507	-9.3189	10.9273
21	1.21967e-14	19.848	16.9483	3.8037	14.2423	4.34228	2.47432	1.66704		1	1	0	1	0	0	0											20.6	3e-14	19.3344	3.81436	3.20102	3.28759	13.9655	3.13043	7.92585		20.6	0	20.3616	30.0822	4.40639	25.197	-5.28093	1.81822	-4.59178
6.859	-4.59569e-15	-10.4251	-8.94456	7.84733	14.9146	-9.14771	-1.23149	-1.23859		0	0	0	1	0	0	0											6.86	-1e-14	-12.5701	18.3967	1.04562	3.75155	12.6446	-2.93468	8.94125		6.86	0	-8.28012	-36.2859	14.649	26.0776	-30.94	0.471694	-11.4184
0		2.7111e-15	1.85184e-16	-2.869e-15	-3.49532e-15	-5.18171e-16	-1.61509e-15	5.84007e-16																			0		0	0	0	0	0	0	0		0		0	0	0	0	0	0	0
	0	0.686	2.058	6.173	19	56	167	500	MRTX849 [nmol/l]																			0	0.686	2.06	6.17	18.5	55.6	167	500	MRTX849 [nmol/l]		0	0.686	2.06	6.17	18.5	55.6	167	500	MRTX849 [nmol/l]
means of combinations
Cetuximab [nmol/l]	Campaign "Combi", N=2 avg(CGIm) of 2D CTG reduced FCS																								Combi Rating		Cetuximab [nmol/l]	Experiment "TM019 MRTX 2D 2% FCS CTG" CGIm of 2D CTG reduced FCS									Cetuximab [nmol/l]	Experiment "TM020 MRTX 2D 2% FCS CTG" CGIm of 2D CTG reduced FCS
400	40.5822	76.9	88.2302	109.93	129.273	139.788	132.621	134.868		4	7	7	7	7	7	7		some	clear	clear	clear	no	no	no	clear	16	400	43.6716	78.2955	86.0663	121.205	131.42	137.498	129.17	133.315		400	37.4928	75.5045	90.394	98.6556	127.127	142.078	136.071	136.421
133	12.046	67.7514	81.8886	106.427	125.44	137.113	136.173	138.066		0	7	7	7	7	7	7		no	clear	clear	clear	clear	no	clear	some	3	133	19.5904	55.7091	79.3079	99.3847	113.725	126.434	129.881	133.979		133	4.50159	79.7936	84.4693	113.469	137.155	147.792	142.465	142.152
44	39.8113	60.5913	67.3575	104.703	123.133	134.573	138.963	141.681		4	7	7	7	7	7	7		no	no	no	clear	no	no	no			44.4	36.1097	55.0616	70.3437	116.096	120.286	126.128	137.633	133.811		44.4	43.5128	66.121	64.3712	93.3091	125.98	143.018	140.294	149.551
15	25.6301	48.5268	53.4269	82.4593	119.944	135.855	133.206	129.023		0	4	7	7	7	7	7		no	no	no	clear	no	no	no			14.8	26.854	52.661	51.5884	82.1533	113.471	132.343	132.372	118.278		14.8	24.4062	44.3925	55.2654	82.7653	126.416	139.368	134.039	139.767
4.938	17.759	35.4312	67.0455	85.632	123.326	130.879	129.725	137.938		0	4	7	7	7	7	7		no	some	no	clear	no	no	no			4.94	13.6053	21.7758	72.9242	98.1086	123.262	139.516	126.183	137.332		4.94	21.9127	49.0867	61.1667	73.1554	123.389	122.241	133.266	138.545
1.646	32.8882	66.7759	76.7803	110.164	131.727	124.71	136.464	137.854		4	7	7	7	7	7	7		some	clear	clear	clear	no	no	no			1.65	47.5281	51.4306	71.7041	111.644	127.026	118.93	128.396	134.154		1.65	18.2482	82.1212	81.8566	108.685	136.428	130.49	144.531	141.554
0.549	44.5778	55.9026	81.7812	100.034	126.035	130.181	141.263	127.238		4	7	7	7	7	7	7		no	clear	no	clear	no	no	no			0.549	41.9381	66.1965	84.5997	98.4079	121.978	123.703	145.83	133.976		0.549	47.2175	45.6088	78.9627	101.659	130.093	136.658	136.696	120.499
0		17.015	29.1375	74.0581	87.3234	114.626	121.288	121.877																			0		20.533	27.5171	76.7273	86.5166	111.499	115.978	119.165		0		13.4969	30.7578	71.3888	88.1301	117.754	126.599	124.588
	0	0.686	2.058	6.173	19	56	167	500	MRTX849 [nmol/l]																			0	0.686	2.06	6.17	18.5	55.6	167	500	MRTX849 [nmol/l]		0	0.686	2.06	6.17	18.5	55.6	167	500	MRTX849 [nmol/l]
Cetuximab [nmol/l]	Campaign "Combi", N=2 avg(Bliss Gap CGIm) of 2D CTG reduced FCS																										Cetuximab [nmol/l]	Experiment "TM019 MRTX 2D 2% FCS CTG" Bliss Gap CGIm of 2D CTG reduced FCS									Cetuximab [nmol/l]	Experiment "TM020 MRTX 2D 2% FCS CTG" Bliss Gap CGIm of 2D CTG reduced FCS
400	-1.41658e-15	23.0936	24.8346	11.2938	18.9512	6.45915	-5.96377	-4.11973		1	1	1	1	0	0	0											400	0	19.0224	21.4866	18.7966	19.9222	4.74286	-6.98763	-5.26477		400	0	27.1648	28.1826	3.79111	17.9802	8.17543	-4.93991	-2.97469
133	2.49331e-15	39.9556	42.55	25.2975	31.7699	16.7502	9.49321	10.9455		1	1	1	1	1	0	1											133	0	17.7979	35.165	11.3335	16.9387	5.40042	4.85063	6.10481		133	0	62.1133	49.935	39.2615	46.6012	28.0999	14.1358	15.7861
44	-1.51459e-15	7.3417	4.64548	6.5857	13.451	1.78799	0.968898	3.1851		0	0	0	1	0	0	0											44.4	0	2.49651	12.1814	18.4961	13.632	-2.94623	4.96923	-1.4077		44.4	0	12.1869	-2.89047	-5.32472	13.2699	6.52221	-3.03143	7.7779
15	-6.40789e-16	8.26047	2.65695	-7.00081	18.8817	9.43749	1.02234	-3.64246		0	0	0	1	0	0	0											14.8	0	8.30637	1.28115	-10.0965	12.7456	7.77337	3.98568	-12.8251		14.8	0	8.21456	4.03275	-3.90516	25.0178	11.1016	-1.941	5.5402
4.938	5.36229e-16	2.19989	22.9433	0.781627	26.537	8.22227	1.08124	8.71023		0	1	0	1	0	0	0											4.94	0	-10.8262	33.8607	13.517	29.6139	21.3952	3.91872	12.1182		4.94	0	15.226	12.0259	-11.9538	23.4602	-4.95066	-1.75624	5.30228
1.646	2.27977e-15	20.2012	19.8206	16.1907	25.7648	-5.41261	0.687261	1.8091		1	1	1	1	0	0	0											1.65	0	-11.2635	3.85134	6.51153	13.0579	-15.7013	-9.54359	-6.14018		1.65	0	51.6658	35.7899	25.8698	38.4717	4.87605	10.9181	9.75838
0.549	-5.21636e-16	-1.65349	15.0421	-1.08259	13.3895	-4.8204	1.2102	-13.2849		0	1	0	1	0	0	0											0.549	0	8.46111	21.491	-2.77605	11.5904	-8.20775	10.4733	-3.83319		0.549	0	-11.7681	8.59318	0.610866	15.1887	-1.43305	-8.05288	-22.7366
0		4.22327e-15	2.73739e-15	2.93284e-15	1.26032e-15	2.60984e-15	2.4886e-15	2.07898e-15																			0		0	0	0	0	0	0	0		0		0	0	0	0	0	0	0
	0	0.686	2.058	6.173	19	56	167	500	MRTX849 [nmol/l]																			0	0.686	2.06	6.17	18.5	55.6	167	500	MRTX849 [nmol/l]		0	0.686	2.06	6.17	18.5	55.6	167	500	MRTX849 [nmol/l]
NCI-H358
means of combinations																											1st round										2nd round
BI-3406 [nmol/l]	Campaign "Combi", N=2 avg(CGIm) of 2D CTG reduced FCS																								Combi Rating		BI-3406 [nmol/l]	Experiment "TM020 MRTX 2D 2% FCS CTG" CGIm of 2D CTG reduced FCS									BI-3406 [nmol/l]	Experiment "TM021 MRTX 2D 2% FCS CTG" CGIm of 2D CTG reduced FCS
5000	42.461	66.8172	82.1021	99.4664	154.767	184.385	191.869	192.63		4	7	7	7	7	7	7		some	clear	clear	clear	clear	clear	no	clear	20	5000	40.7143	62.4964	80.1322	97.2218	155.079	183.778	189.184	190.307		5000	44.2076	71.1381	84.0719	101.711	154.456	184.992	194.554	194.954
1667	18.6654	44.1332	55.5427	76.6832	124.488	177.774	192.814	195.336		0	4	7	7	7	7	7		no	some	clear	clear	clear	clear	no	some	3	1670	12.6317	49.8425	49.6394	75.3717	127.159	175.891	192.737	194.275		1670	24.6991	38.4239	61.446	77.9947	121.816	179.657	192.89	196.397
556	23.2862	35.4468	44.8267	65.0641	108.488	166.655	191.587	195.337		0	4	4	7	7	7	7		no	no	no	clear	clear	clear	no			556	26.0087	39.3747	51.5952	65.3757	108.099	165.261	189.83	194.375		556	20.5637	31.5189	38.0582	64.7524	108.876	168.05	193.344	196.3
185	20.2154	35.0414	38.873	65.7321	98.3223	157.897	188.835	194.563		0	4	4	7	7	7	7		no	no	no	clear	clear	clear	no			185	14.5714	40.9874	41.4085	66.4882	95.4503	157.6	186.809	193.773		185	25.8593	29.0955	36.3374	64.9761	101.194	158.195	190.861	195.353
62	10.4048	19.3671	36.7744	60.3538	90.6061	152.694	187.676	194.261		0	0	4	7	7	7	7		no	no	some	clear	clear	clear	no			61.7	8.86223	24.9333	40.4844	58.6282	89.486	154.807	188.453	193.294		61.7	11.9473	13.8009	33.0643	62.0794	91.7261	150.581	186.9	195.228
21	18.2333	13.3175	28.2566	47.3753	83.4479	130.007	177.116	189.371		0	0	0	4	7	7	7		no	no	no	no	clear	no	no			20.6	20.5502	18.5991	29.9949	49.1047	86.0741	122.466	176	187.906		20.6	15.9163	8.03586	26.5184	45.6459	80.8217	137.549	178.231	190.835
6.859	10.8162	6.95642	21.0127	44.7218	76.1152	120.796	172.344	188.696		0	0	0	4	7	7	7		no	no	no	no	clear	no	no			6.86	15.1285	7.21449	21.0826	37.6694	75.5035	115.951	167.672	185.929		6.86	6.50395	6.69835	20.9427	51.7741	76.7269	125.641	177.016	191.463
0		13.0254	19.7982	41.9256	74.9253	105.908	162.488	183.966																			0		21.4507	17.2223	43.5457	78.2218	95.2467	155.934	181.035		0		4.60019	22.3741	40.3056	71.6288	116.568	169.042	186.897
	0	0.686	2.058	6.173	19	56	167	500	MRTX849 [nmol/l]																			0	0.686	2.06	6.17	18.5	55.6	167	500	MRTX849 [nmol/l]		0	0.686	2.06	6.17	18.5	55.6	167	500	MRTX849 [nmol/l]
BI-3406 [nmol/l]	Campaign "Combi", N=2 avg(Bliss Gap CGIm) of 2D CTG reduced FCS																										BI-3406 [nmol/l]	Experiment "TM020 MRTX 2D 2% FCS CTG" Bliss Gap CGIm of 2D CTG reduced FCS									BI-3406 [nmol/l]	Experiment "TM021 MRTX 2D 2% FCS CTG" Bliss Gap CGIm of 2D CTG reduced FCS
5000	-2.78427e-16	15.5496	25.9421	28.1397	60.7288	54.3536	17.5922	3.623		1	1	1	1	1	1	0											5000	0	7.4332	27.8975	27.3786	62.0404	64.5089	18.6604	2.99334		5000	0	23.666	23.9867	28.9008	59.4172	44.1984	16.5239	4.25266
1667	-3.49588e-15	13.9172	19.7784	21.5979	40.7241	63.6747	25.5515	9.33338		1	1	1	1	1	1	0											1670	0	17.9635	21.5544	23.6672	44.3403	77.796	32.2767	11.2919		1670	0	9.87093	18.0025	19.5287	37.1079	49.5534	18.8263	7.37483
556	-2.52124e-15	1.7142	5.0745	7.17893	23.3849	50.3183	22.349	8.48121		0	0	0	1	1	1	0											556	0	-3.54793	12.0067	5.03092	20.4123	60.4241	24.5767	9.32906		556	0	6.97633	-1.85767	9.32694	26.3574	40.2125	20.1212	7.63335
185	-1.53587e-15	3.46215	1.77979	9.59383	13.8987	43.2615	21.1075	8.36107		0	0	0	1	1	1	0											185	0	7.50705	11.6555	13.5308	11.9255	59.0672	25.6537	10.4916		185	0	-0.582751	-8.09591	5.65691	15.8719	27.4557	16.5612	6.23058
62	-6.65158e-17	-3.10972	8.06984	11.1738	10.9048	42.514	22.3859	9.0976		0	0	1	1	1	1	0											61.7	0	-3.8338	15.641	9.3584	8.03894	57.5622	29.343	10.8924		61.7	0	-2.38563	0.498657	12.9893	13.7707	27.4658	15.4289	7.3028
21	-2.80576e-16	-15.9085	-7.16635	-7.03848	0.569025	17.4219	9.3278	3.1355		0	0	0	0	1	0	0											20.6	0	-19.8173	-4.89971	-7.71449	0.373468	22.5852	12.7021	3.7026		20.6	0	-11.9997	-9.433	-6.36248	0.764582	12.2585	5.9535	2.5684
6.859	2.13361e-15	-15.4676	-8.06451	-4.48071	-3.28505	11.4008	6.48421	3.2835		0	0	0	0	1	0	0											6.86	0	-26.7259	-9.1495	-15.6478	-8.22402	17.2928	6.31665	2.56081		6.86	0	-4.20927	-6.97951	6.68642	1.65393	5.50889	6.65177	4.00619
0		-5.75788e-16	-3.14886e-16	3.40349e-15	-2.04309e-15	1.69764e-15	1.62831e-15	-2.61958e-15																			0		0	0	0	0	0	0	0		0		0	0	0	0	0	0	0
	0	0.686	2.058	6.173	19	56	167	500	MRTX849 [nmol/l]																			0	0.686	2.06	6.17	18.5	55.6	167	500	MRTX849 [nmol/l]		0	0.686	2.06	6.17	18.5	55.6	167	500	MRTX849 [nmol/l]
means of combinations																											1st round										2nd round
TN0155 [nmol/l]	Campaign "Combi", N=2 avg(CGIm) of 2D CTG reduced FCS																								Combi Rating		TN0155 [nmol/l]	Experiment "TM020 MRTX 2D 2% FCS CTG" CGIm of 2D CTG reduced FCS									TN0155 [nmol/l]	Experiment "TM021 MRTX 2D 2% FCS CTG" CGIm of 2D CTG reduced FCS
5000	78.5091	52.8277	100.131	170.67	191.269	194.216	195.207	194.446		7	7	7	7	7	7	7		no	clear	clear	clear	clear	clear	no	clear	21	5000	72.4038	97.8592	135.478	175.526	190.211	193.115	194.373	193.511		5000	84.6144	7.79611	64.7849	165.814	192.327	195.317	196.041	195.382
1667	63.0669	48.0449	77.9244	145.938	189.078	195.703	197.781	196.858		7	4	7	7	7	7	7		no	no	clear	clear	clear	clear	no	some	1	1670	54.2848	80.2104	92.1748	149.926	188.889	196.536	197.914	196.576		1670	71.849	15.8794	63.6741	141.95	189.267	194.87	197.648	197.139
556	49.8724	38.1214	51.6038	95.5344	170.022	190.085	195.747	196.77		4	4	7	7	7	7	7		no	no	clear	clear	clear	clear	no			556	52.2079	68.2182	83.199	95.9432	176.207	190.994	196.501	196.67		556	47.5369	8.02455	20.0086	95.1256	163.837	189.175	194.994	196.871
185	35.4035	33.1189	42.8441	76.3331	133.924	177.573	193.599	195.813		4	4	4	7	7	7	7		no	no	some	clear	clear	clear	no			185	38.6761	51.96	66.5367	78.9696	135.015	180.389	194.587	195.603		185	32.1309	14.2777	19.1516	73.6966	132.834	174.757	192.611	196.023
62	12.8779	18.435	27.9145	63.9385	92.8365	147.221	186.236	192.269		0	0	0	7	7	7	7		no	no	no	clear	clear	clear	no			61.7	21.7329	39.215	42.9143	64.1909	96.5821	148.426	186.94	192.615		61.7	4.02294	-2.34511	12.9147	63.6861	89.0909	146.015	185.533	191.924
21	11.4064	13.5022	24.2008	53.985	83.0597	118.429	173.756	189.66		0	0	0	7	7	7	7		no	no	no	no	clear	clear	no			20.6	21.158	18.2973	28.8867	48.2491	82.1339	105.678	171.061	189.655		20.6	1.65482	8.70722	19.515	59.7209	83.9855	131.181	176.451	189.664
6.859	12.6954	17.9311	25.4625	40.3628	76.2118	112.105	162.623	186.277		0	0	0	4	7	7	7		no	no	no	no	no	no	no			6.86	17.4459	18.7043	30.3112	45.8685	78.4352	99.242	155.882	185.004		6.86	7.94491	17.1579	20.6139	34.8572	73.9884	124.969	169.364	187.549
0		12.8917	18.7077	35.5851	68.9934	99.2865	156.22	181.699																			0		17.6503	21.726	39.4866	66.3713	94.2155	154.967	181.946		0		8.13297	15.6894	31.6836	71.6155	104.358	157.472	181.453
	0	0.686	2.058	6.173	19	56	167	500	MRTX849 [nmol/l]																			0	0.686	2.06	6.17	18.5	55.6	167	500	MRTX849 [nmol/l]		0	0.686	2.06	6.17	18.5	55.6	167	500	MRTX849 [nmol/l]
TN0155 [nmol/l]	Campaign "Combi", N=2 avg(Bliss Gap CGIm) of 2D CTG reduced FCS																										TN0155 [nmol/l]	Experiment "TM020 MRTX 2D 2% FCS CTG" Bliss Gap CGIm of 2D CTG reduced FCS									TN0155 [nmol/l]	Experiment "TM021 MRTX 2D 2% FCS CTG" Bliss Gap CGIm of 2D CTG reduced FCS
5000	-1.34344e-15	-30.924	14.0821	77.8509	74.8008	38.3704	12.7511	1.76669		0	1	1	1	1	1	0											5000	0	18.0838	54	86.6311	89.7022	44.8101	13.1812	1.05143		5000	0	-79.9318	-25.8358	69.0707	59.8995	31.9308	12.321	2.48196
1667	-9.19391e-16	-21.9293	5.004	64.2083	85.2431	53.3291	20.5867	6.35698		0	0	1	1	1	1	0											1670	0	15.9817	25.6499	73.3947	97.2121	66.2684	23.2852	6.74748		1670	0	-59.8403	-15.6419	55.022	73.2741	40.3897	17.8882	5.96647
556	1.44077e-15	-19.5269	-9.69474	23.8603	77.507	57.2248	22.6997	8.06503		0	0	1	1	1	1	0											556	0	5.77159	18.3881	20.8297	85.4983	62.7944	22.6239	7.14296		556	0	-44.8253	-37.7776	26.8909	69.5157	51.6552	22.7755	8.9871
185	-4.44471e-15	-11.478	-6.04934	15.1989	48.2427	56.8222	25.3914	9.13214		0	0	1	1	1	1	0											185	0	1.12407	12.893	13.0902	50.6143	65.6605	25.6111	8.04131		185	0	-24.0801	-24.9917	17.3075	45.8711	47.9839	25.1717	10.223
62	1.38556e-15	-5.67265	-1.54204	19.3914	17.8167	43.899	25.4567	8.72006		0	0	1	1	1	1	0											61.7	0	2.91707	3.25312	9.87364	20.0796	48.9466	24.1012	7.5132		61.7	0	-14.2624	-6.33719	28.9092	15.5539	38.8514	26.8123	9.92692
21	-3.48862e-15	-9.24491	-3.96993	10.5445	8.73944	16.0031	13.4482	6.31237		0	0	1	0	1	1	0											20.6	0	-17.5074	-10.3	-5.67581	5.89931	6.33755	8.43114	4.63706		20.6	0	-0.982401	2.36015	26.7649	11.5796	25.6686	18.4653	7.98767
6.859	6.39153e-17	-6.18195	-3.96164	-4.22926	1.25459	7.93482	2.01191	2.7733		0	0	0	0	0	0	0											6.86	0	-13.9152	-5.81209	-5.52329	3.9311	0.800777	-5.40337	0.52543		6.86	0	1.55133	-2.11119	-2.93523	-1.42193	15.0689	9.4272	5.02117
0		2.03739e-15	-2.06233e-15	-1.6942e-15	1.15413e-15	-4.02595e-17	-1.40317e-15	2.35418e-15																			0		0	0	0	0	0	0	0		0		0	0	0	0	0	0	0
	0	0.686	2.058	6.173	19	56	167	500	MRTX849 [nmol/l]																			0	0.686	2.06	6.17	18.5	55.6	167	500	MRTX849 [nmol/l]		0	0.686	2.06	6.17	18.5	55.6	167	500	MRTX849 [nmol/l]
means of combinations																											1st round										2nd round
SHP099 [nmol/l]	Campaign "Combi", N=2 avg(CGIm) of 2D CTG reduced FCS																								Combi Rating		SHP099 [nmol/l]	Experiment "TM020 MRTX 2D 2% FCS CTG" CGIm of 2D CTG reduced FCS									SHP099 [nmol/l]	Experiment "TM021 MRTX 2D 2% FCS CTG" CGIm of 2D CTG reduced FCS
5000	38.6424	50.1851	60.7403	83.038	121.503	179.851	191.613	192.841		4	7	7	7	7	7	7		no	no	clear	clear	clear	clear	no	clear	8	5000	37.0786	51.5976	70.0778	85.9906	132.033	184.53	192.903	193.572		5000	40.2061	48.7726	51.4027	80.0854	110.973	175.173	190.323	192.109
1667	17.0963	31.9732	42.8648	61.1233	97.6557	146.706	184.489	190.661		0	4	4	7	7	7	7		no	no	some	clear	clear	clear	no	some	1	1670	13.8921	31.4951	41.5917	63.3335	96.0316	146.385	185.436	193.661		1670	20.3004	32.4512	44.1378	58.9132	99.2798	147.027	183.542	187.662
556	10.0914	18.3431	28.8434	43.5969	80.5496	112.475	173.405	189.188		0	0	0	4	7	7	7		no	no	no	no	no	clear	no			556	12.1147	25.9161	35.555	45.6049	87.2583	116.368	176.969	190.919		556	8.06814	10.7701	22.1317	41.5889	73.841	108.581	169.842	187.457
185	6.10723	11.79	22.4084	36.4169	73.0781	108.367	159.786	184.906		0	0	0	4	7	7	7		no	no	no	no	no	no	no			185	0.671599	16.9141	21.6447	38.7463	74.6972	108.882	161.228	188.362		185	11.5429	6.66592	23.1721	34.0874	71.4591	107.852	158.344	181.451
62	2.03815	11.0825	21.349	29.5648	68.0464	102.259	159.38	185.652		0	0	0	0	7	7	7		no	no	no	no	no	no	no			61.7	-2.44245	15.5066	25.9162	34.0071	71.5479	96.6213	157.104	185.528		61.7	6.51874	6.65845	16.7818	25.1225	64.5449	107.896	161.657	185.776
21	-9.05898	10.4249	14.9323	38.5634	73.8569	97.2674	160.385	184.776		0	0	0	4	7	7	7		no	no	no	no	no	no	no			20.6	-15.0343	17.4386	16.2701	41.8014	73.776	96.9814	164.1	186.216		20.6	-3.08368	3.41119	13.5945	35.3254	73.9377	97.5533	156.67	183.337
6.859	-2.08779	7.67098	17.0401	32.7562	64.528	106.623	157.068	183.228		0	0	0	4	7	7	7		no	no	no	no	no	no	no			6.86	5.73086	13.953	26.4186	40.2915	64.6479	94.4435	153.827	185.919		6.86	-9.90644	1.38891	7.6616	25.221	64.408	118.802	160.31	180.537
0		12.8917	18.7077	35.5851	68.9934	99.2865	156.22	181.699																			0		17.6503	21.726	39.4866	66.3713	94.2155	154.967	181.946		0		8.13297	15.6894	31.6836	71.6155	104.358	157.472	181.453
	0	0.686	2.058	6.173	19	56	167	500	MRTX849 [nmol/l]																			0	0.686	2.06	6.17	18.5	55.6	167	500	MRTX849 [nmol/l]		0	0.686	2.06	6.17	18.5	55.6	167	500	MRTX849 [nmol/l]
SHP099 [nmol/l]	Campaign "Combi", N=2 avg(Bliss Gap CGIm) of 2D CTG reduced FCS																										SHP099 [nmol/l]	Experiment "TM020 MRTX 2D 2% FCS CTG" Bliss Gap CGIm of 2D CTG reduced FCS									SHP099 [nmol/l]	Experiment "TM021 MRTX 2D 2% FCS CTG" Bliss Gap CGIm of 2D CTG reduced FCS
5000	-4.39249e-16	2.47557	8.9304	19.3443	34.265	57.0794	22.442	5.72958		0	0	1	1	1	1	0											5000	0	2.13247	17.7525	21.2013	48.3765	71.3918	24.5057	6.24198		5000	0	2.81866	0.108298	17.4874	20.1535	42.767	20.3783	5.21719
1667	-2.83598e-16	3.57345	9.43618	12.9937	20.5761	38.656	22.6052	6.58035		0	0	1	1	1	1	0											1670	0	1.92486	8.40123	14.3669	23.1842	48.8047	25.4379	9.69809		1670	0	5.22205	10.4711	11.6205	17.9681	28.5073	19.7724	3.46261
556	1.95873e-17	-3.54077	1.5644	0.776412	6.80565	8.90675	13.7405	6.06384		0	0	0	0	0	1	0											556	0	-2.1291	3.83127	-2.14889	15.2395	19.2182	17.6147	7.21467		556	0	-4.95243	-0.702463	3.70171	-1.62819	-1.40468	9.86637	4.91301
185	1.73594e-15	-6.81883	-1.68737	-3.83502	1.17153	4.97291	1.6545	2.37765		0	0	0	0	0	0	0											185	0	-1.31249	-0.635534	-1.19856	8.01276	14.5038	6.01789	6.31848		185	0	-12.3252	-2.73921	-6.47148	-5.66969	-4.558	-2.7089	-1.56318
62	2.40557e-14	-3.82727	0.762785	-7.69302	-1.93453	0.994361	2.59191	3.68926		0	0	0	0	0	0	0											61.7	5e-14	-0.0480019	6.20591	-3.81271	6.31516	2.99739	3.0215	3.93715		61.7	0	-7.60655	-4.68034	-11.5733	-10.1842	-1.00866	2.16231	3.44138
21	-6.9075e-15	5.4336	3.79362	9.29356	9.10416	0.877254	7.3662	4.37743		0	0	0	0	0	0	0											20.6	-3e-14	12.6882	6.95131	12.5742	14.4132	6.40749	14.5784	6.45363		20.6	1e-14	-1.82102	0.635937	6.01287	3.79509	-4.65298	0.153987	2.30124
6.859	1.13274e-14	-3.01994	0.354094	-0.975724	-3.43538	9.2947	1.34741	1.7828		0	0	0	0	0	0	0											6.86	0	-8.61459	-0.0368059	-3.10588	-4.39495	-1.16008	-3.21594	3.14121		6.86	2e-14	2.57471	0.744994	1.15443	-2.4758	19.7495	5.91076	0.424393
0		2.03739e-15	-2.06233e-15	-1.6942e-15	1.15413e-15	-4.02595e-17	-1.40317e-15	2.35418e-15																			0		0	0	0	0	0	0	0		0		0	0	0	0	0	0	0
	0	0.686	2.058	6.173	19	56	167	500	MRTX849 [nmol/l]																			0	0.686	2.06	6.17	18.5	55.6	167	500	MRTX849 [nmol/l]		0	0.686	2.06	6.17	18.5	55.6	167	500	MRTX849 [nmol/l]
means of combinations																											1st round										2nd round
Cetuximab [nmol/l]	Campaign "Combi", N=2 avg(CGIm) of 2D CTG reduced FCS																								Combi Rating		Cetuximab [nmol/l]	Experiment "TM020 MRTX 2D 2% FCS CTG" CGIm of 2D CTG reduced FCS									Cetuximab [nmol/l]	Experiment "TM021 MRTX 2D 2% FCS CTG" CGIm of 2D CTG reduced FCS
400	61.591	82.5654	92.535	120.037	148.456	175.091	189.749	192.991		7	7	7	7	7	7	7		clear	clear	clear	clear	clear	clear	no	clear	28	400	38.476	51.8683	54.565	75.3377	109.58	153.784	181.879	188.918		400	84.706	113.262	130.505	164.737	187.331	196.399	197.62	197.064
133	42.1764	53.8798	74.1504	98.5211	127.705	166.691	187.932	193.107		4	7	7	7	7	7	7		no	clear	clear	clear	clear	clear	no	some	1	133	23.1545	42.1736	51.4539	72.886	96.9475	143.999	179.743	189.156		133	61.1983	65.586	96.8469	124.156	158.463	189.384	196.12	197.058
44	39.3952	47.2205	60.0099	84.8013	121.076	161.071	187.184	192.594		4	4	7	7	7	7	7		no	no	clear	clear	clear	clear	no			44.4	23.8385	36.8938	43.8044	66.319	92.192	141.792	182.066	190.204		44.4	54.9519	57.5471	76.2155	103.284	149.96	180.35	192.301	194.984
15	29.3409	50.0663	55.347	72.2959	104.458	147.329	185.62	190.933		0	7	7	7	7	7	7		no	clear	no	clear	clear	clear	no			14.8	11.3518	36.9711	47.2888	60.5356	88.3223	123.8	182.019	187.709		14.8	47.3299	63.1615	63.4052	84.0562	120.593	170.859	189.221	194.158
4.938	28.4115	42.3347	51.1051	70.0504	99.7457	147.746	180.311	191.167		0	4	7	7	7	7	7		no	no	no	clear	clear	clear	no			4.94	16.2857	27.9045	40.8628	59.1695	83.6248	133.816	174.339	188.113		4.94	40.5373	56.7648	61.3474	80.9313	115.867	161.676	186.283	194.221
1.646	27.8362	45.1771	54.0144	71.6106	98.5702	140.425	182.301	191.12		0	4	7	7	7	7	7		no	some	clear	clear	clear	clear	no			1.65	21.5239	42.5925	50.1397	70.2488	95.5851	127.483	180.561	190.783		1.65	34.1484	47.7616	57.889	72.9725	101.555	153.368	184.041	191.457
0.549	24.1756	37.6384	46.8	63.5512	89.6499	141.789	181.63	192.366		0	4	4	7	7	7	7		no	no	no	no	clear	clear	no			0.549	21.318	33.0282	41.0457	63.7719	83.3922	131.455	180.33	191.175		0.549	27.0333	42.2487	52.5543	63.3305	95.9075	152.123	182.931	193.557
0		13.0254	19.7982	41.9256	74.9253	105.908	162.488	183.966																			0		21.4507	17.2223	43.5457	78.2218	95.2467	155.934	181.035		0		4.60019	22.3741	40.3056	71.6288	116.568	169.042	186.897
	0	0.686	2.058	6.173	19	56	167	500	MRTX849 [nmol/l]																			0	0.686	2.06	6.17	18.5	55.6	167	500	MRTX849 [nmol/l]		0	0.686	2.06	6.17	18.5	55.6	167	500	MRTX849 [nmol/l]
Cetuximab [nmol/l]	Campaign "Combi", N=2 avg(Bliss Gap CGIm) of 2D CTG reduced FCS																										Cetuximab [nmol/l]	Experiment "TM020 MRTX 2D 2% FCS CTG" Bliss Gap CGIm of 2D CTG reduced FCS									Cetuximab [nmol/l]	Experiment "TM021 MRTX 2D 2% FCS CTG" Bliss Gap CGIm of 2D CTG reduced FCS
400	-4.16827e-15	12.5843	20.064	33.3628	36.57	35.0622	11.7562	2.4133		1	1	1	1	1	1	0											400	0	-1.34703	4.2551	6.94024	17.3553	36.7118	12.158	1.9495		400	0	26.5156	35.8728	59.7854	55.7846	33.4126	11.3545	2.87709
133	3.99595e-15	1.6219	18.2938	26.619	30.5195	40.6215	15.0738	4.72241		0	1	1	1	1	1	0											133	0	1.60727	14.3197	14.3848	10.2991	41.9631	15.5125	4.55084		133	0	1.63653	22.2678	38.8532	50.74	39.2798	14.6351	4.89397
44	-4.07536e-16	-2.29095	6.52346	14.9747	26.9308	36.3767	14.838	4.42534		0	0	1	1	1	1	0											44.4	0	-4.23723	6.08206	7.37593	5.2946	39.0844	17.5901	5.4931		44.4	0	-0.344674	6.96486	22.5735	48.5669	33.669	12.0858	3.35758
15	2.76103e-15	9.40507	10.4805	9.30405	14.9353	27.1738	16.2862	4.05575		0	1	0	1	1	1	0											14.8	0	6.14866	20.3044	9.65769	5.96925	25.9935	22.0169	4.92384		14.8	0	12.6615	0.656583	8.95041	23.9014	28.3541	10.5554	3.18765
4.938	3.40717e-16	2.93055	7.01438	7.96234	11.1239	28.8957	10.7841	4.20149		0	0	0	1	1	1	0											4.94	0	-6.99111	9.63557	5.1048	-0.523914	34.8972	12.5695	4.56696		4.94	0	12.8522	4.39319	10.8199	22.7718	22.8942	8.99876	3.83603
1.646	1.41765e-15	6.70854	10.3963	10.1796	10.6868	22.5669	12.4849	4.02496		0	1	1	1	1	1	0											1.65	0	3.37232	14.4078	12.8007	9.53003	27.0472	16.9141	6.42897		1.65	0	10.0447	6.38475	7.55858	11.8436	18.0867	8.05569	1.62094
0.549	-2.60101e-15	2.70499	6.30527	4.80252	3.68782	25.981	12.5748	5.59336		0	0	0	0	1	1	0											0.549	0	-6.02203	5.49091	6.45689	-2.58785	31.2216	16.757	6.8525		0.549	0	11.432	7.11962	3.14815	9.96349	20.7405	8.39258	4.33423
0		-5.75788e-16	-3.14886e-16	3.40349e-15	-2.04309e-15	1.69764e-15	1.62831e-15	-2.61958e-15																			0		0	0	0	0	0	0	0		0		0	0	0	0	0	0	0
	0	0.686	2.058	6.173	19	56	167	500	MRTX849 [nmol/l]																			0	0.686	2.06	6.17	18.5	55.6	167	500	MRTX849 [nmol/l]		0	0.686	2.06	6.17	18.5	55.6	167	500	MRTX849 [nmol/l]
LU65
means of combinations
BI-3406 [nmol/l]	Campaign "Combi", N=2 avg(CGIm) of 2D CTG reduced FCS																														Combi Rating			BI-3406 [nmol/l]	Campaign "Combi", N=2 avg(CGIm) of 2D CTG reduced FCS
5000	55.1499	66.0605	72.5696	76.8594	95.9786	124.808	144.139	176.082	172.09	171.888		7	7	7	7	7	7	7	7	7		no	no	clear	clear	clear	no	no	no	no	clear	34		5000	55.1499	66.0605	72.5696	66.0883	87.6305	82.4592	109.498	95.1225	154.493	109.795	178.483	170.859	181.306	172.09	171.888
1667	45.8194	66.3027	55.2693	69.5558	88.1932	130.305	147.869	183.498	186.794	183.068		7	7	7	7	7	7	7	7	7		no	no	clear	clear	clear	clear	clear	clear	no	some	0		1667	45.8194	66.3027	55.2693	61.3525	77.7591	78.7345	97.652	94.6814	165.928	110.092	185.646	176.457	190.538	186.794	183.068
556	43.1539	56.0317	56.8158	66.3853	87.3197	127.251	149.15	181.917	183.693	184.605		7	7	7	7	7	7	7	7	7		no	no	clear	clear	clear	clear	clear	clear	no				556	43.1539	56.0317	56.8158	64.4157	68.3549	79.7428	94.8966	92.8639	161.638	113.614	184.687	172.929	190.906	183.693	184.605
185	35.5393	51.2258	50.9461	56.0267	81.6742	126.032	151.266	181.225	187.021	184.974		7	7	7	7	7	7	7	7	7		clear	clear	clear	clear	clear	clear	clear	clear	no				185	35.5393	51.2258	50.9461	53.7244	58.3291	69.9576	93.3907	91.8237	160.24	119.22	183.312	171.867	190.584	187.021	184.974
62	29.3077	37.6182	40.3661	46.4177	73.9466	117.059	147.633	174.451	181.651	185.918		4	4	4	7	7	7	7	7	7		no	no	no	clear	clear	clear	clear	clear	clear				62	29.3077	37.6182	40.3661	41.9529	50.8825	63.152	84.7411	87.2333	146.884	114.069	181.197	160.122	188.78	181.651	185.918
21	21.3016	19.8519	14.914	23.2967	55.7639	99.1359	140.973	172.293	181.452	183.439		0	0	0	7	7	7	7	7	7		no	no	no	no	clear	clear	clear	clear	no				21	21.3016	19.8519	14.914	18.4841	28.1094	50.2975	61.2302	77.2235	121.048	106.588	175.357	156.631	187.956	181.452	183.439
6.859	18.1989	14.2635	15.3297	14.2194	34.8484	81.8197	128.138	164.145	172.417	181.914		0	0	0	4	7	7	7	7	7		no	no	no	no	no	no	no	no	clear				6.859	18.1989	14.2635	15.3297	10.6395	17.7993	35.725	33.9719	66.8621	96.7774	95.2476	161.029	145.07	183.22	172.417	181.914
0		12.2554	3.61761	11.8107	33.6647	69.8508	119.517	151.157	156.178	166.328																								0		12.2554	3.61761	11.8459	11.7754	29.5821	37.7473	54.213	85.4885	90.7084	148.325	127.777	174.537	156.178	166.328
	0	0.076	0.229	0.686	2.058	6.173	19	56	167	500	MRTX849 [nmol/l]																								0	0.076	0.229	0.686	0.686	2.058	2.058	6.173	6.173	19	19	56	56	167	500
BI-3406 [nmol/l]	Campaign "Combi", N=2 avg(Bliss Gap CGIm) of 2D CTG reduced FCS																																	BI-3406 [nmol/l]	Campaign "Combi", N=2 avg(Bliss Gap CGIm) of 2D CTG reduced FCS
5000	2.33697e-17	-2.21773	8.46565	15.3449	22.9192	25.8556	1.54848	3.6921	-1.87162	-8.1049		0	0	1	1	1	0	0	0	0														5000	2.33697e-17	-2.21773	8.46565	11.1055	19.5843	16.9377	28.9007	14.9656	36.7456	-0.35803	3.455	13.7732	-6.38904	-1.87162	-8.1049
1667	-2.83741e-15	9.38382	3.42971	16.4532	21.7335	41.8635	11.8369	14.2805	15.0645	4.79007		0	0	1	1	1	1	1	1	0														1667	-2.83741e-15	9.38382	3.42971	11.7839	21.1224	17.7239	25.7431	17.7808	65.9461	7.64101	16.0327	23.0494	5.51163	15.0645	4.79007
556	-2.11586e-15	2.24609	8.35911	15.6856	22.7492	39.8168	15.0447	13.6316	12.6472	6.85333		0	0	1	1	1	1	1	1	0														556	-2.11586e-15	2.24609	8.35911	16.5058	14.8654	20.1141	25.3842	16.9609	62.6728	13.5224	16.567	20.6481	6.61509	12.6472	6.85333
185	2.24081e-15	11.7788	17.9704	12.1996	22.3135	40.7263	20.11	14.4004	15.705	7.0139		1	1	1	1	1	1	1	1	0														185	2.24081e-15	11.7788	17.9704	5.15745	19.2417	9.78149	34.8455	15.5255	65.9272	18.1935	22.0265	19.14	9.66065	15.705	7.0139
62	3.77762e-15	-3.31511	5.78572	8.19506	19.3088	35.3318	18.1821	11.766	15.5717	11.9812		0	0	0	1	1	1	1	1	1														62	3.77762e-15	-3.31511	5.78572	6.08789	10.3022	13.5586	25.059	18.5744	52.0892	17.1614	19.2027	16.0249	7.50722	15.5717	11.9812
21	-9.90387e-16	-6.58228	-4.01204	-7.70089	6.62381	19.7276	14.9626	11.2732	15.3251	9.4661		0	0	0	0	1	1	1	1	0														21	-9.90387e-16	-6.58228	-4.01204	-17.4942	2.0924	0.609624	12.638	8.49651	30.9586	9.65093	20.2743	12.4573	10.089	15.3251	9.4661
6.859	1.09981e-15	-13.8535	-5.41324	-13.9892	-11.9074	4.32411	2.66498	5.39619	9.28651	10.2443		0	0	0	0	0	0	0	0	1														6.859	1.09981e-15	-13.8535	-5.41324	-18.0705	-9.90795	-7.9073	-15.9074	2.50655	6.14167	0.186586	5.14338	5.83456	4.95782	9.28651	10.2443
0		4.27932e-15	-5.11143e-16	-2.90514e-15	-2.20766e-15	-9.70516e-16	-2.81404e-16	-1.39518e-15	1.73856e-15	-9.40217e-16																								0		4.27932e-15	-5.11143e-16	-1.46107e-15	-4.34922e-15	-3.26267e-15	-1.15265e-15	-2.6289e-18	-1.9384e-15	3.02988e-16	-8.65796e-16	-2.48938e-15	-3.00986e-16	1.73856e-15	-9.40217e-16
	0	0.076	0.229	0.686	2.058	6.173	19	56	167	500	MRTX849 [nmol/l]																								0	0.076	0.229	0.686	0.686	2.058	2.058	6.173	6.173	19	19	56	56	167	500
means of combinations
TN0155 [nmol/l]	Campaign "Combi", N=2 avg(CGIm) of 2D CTG reduced FCS																														Combi Rating			TN0155 [nmol/l]	Campaign "Combi", N=2 avg(CGIm) of 2D CTG reduced FCS
5000	96.3977	121.309	126.217	122.624	143.666	161.265	165.026	175.502	175.734	178.146		7	7	7	7	7	7	7	7	7		clear	clear	clear	clear	clear	no	no	no	no	clear	25		5000	96.3977	121.309	126.217	112.926	132.322	138.206	149.126	146.453	176.077	148.659	181.393	167.564	183.439	175.734	178.146
1667	95.0289	133.294	144.112	130.074	152.971	169.704	179.075	188.451	188.982	187.429		7	7	7	7	7	7	7	7	7		clear	clear	clear	clear	clear	no	no	no	no	some	0		1667	95.0289	133.294	144.112	107.858	152.29	139.389	166.552	152.798	186.611	166.521	191.629	184.597	192.304	188.982	187.429
556	89.6609	99.9634	111.208	111.596	132.868	163.927	179.982	188.515	189.908	190.251		7	7	7	7	7	7	7	7	7		no	clear	clear	clear	clear	no	no	no	no				556	89.6609	99.9634	111.208	97.1146	126.078	112.871	152.866	139.354	188.5	167.924	192.04	184.334	192.697	189.908	190.251
185	73.9275	81.2546	84.2619	89.7685	107.054	142.656	165.163	186.307	188.977	188.826		7	7	7	7	7	7	7	7	7		no	no	clear	clear	clear	no	no	no	no				185	73.9275	81.2546	84.2619	86.081	93.456	97.1893	116.919	113.01	172.302	146.593	183.732	181.445	191.169	188.977	188.826
62	44.3192	57.131	46.3508	54.5896	86.1461	124.831	156.391	178.589	184.493	190.362		7	4	7	7	7	7	7	7	7		no	no	no	clear	clear	clear	clear	no	no				62	44.3192	57.131	46.3508	59.8381	49.3411	87.4703	84.822	96.2239	153.439	132.853	179.928	168.423	188.756	184.493	190.362
21	25.6091	31.8528	25.3972	37.5404	60.0874	93.731	141.699	167.375	178.237	187.159		4	0	4	7	7	7	7	7	7		no	no	no	clear	clear	clear	no	no	no				21	25.6091	31.8528	25.3972	44.0419	31.039	63.2399	56.9348	89.8864	97.5756	113.019	170.379	148.277	186.474	178.237	187.159
6.859	16.6516	22.3315	13.5251	21.1515	41.8423	81.288	123.299	167.797	173.84	179.39		0	0	0	4	7	7	7	7	7		no	no	no	no	no	no	clear	no	no				6.859	16.6516	22.3315	13.5251	23.2735	19.0296	42.9671	40.7175	79.4945	83.0815	96.6745	149.923	153.08	182.513	173.84	179.39
0		11.3091	6.18553	8.35998	29.8326	68.4353	112.87	149.163	162.158	170.455																								0		11.3091	6.18553	10.4403	6.2797	34.4203	25.2449	68.5405	68.3301	95.9755	129.764	127.879	170.447	162.158	170.455
	0	0.076	0.229	0.686	2.058	6.173	19	56	167	500	MRTX849 [nmol/l]																								0	0.076	0.229	0.686	0.686	2.058	2.058	6.173	6.173	19	19	56	56	167	500
TN0155 [nmol/l]	Campaign "Combi", N=2 avg(Bliss Gap CGIm) of 2D CTG reduced FCS																																	TN0155 [nmol/l]	Campaign "Combi", N=2 avg(Bliss Gap CGIm) of 2D CTG reduced FCS
5000	-8.35085e-17	12.8946	22.1208	22.931	32.8975	12.1475	-16.1803	-14.4388	-16.3216	-15.6512		1	1	1	1	1	0	0	0	0														5000	-8.35085e-17	12.8946	22.1208	17.7157	28.1463	36.827	28.9679	4.68541	19.6095	-25.5833	-6.77731	-17.2946	-11.583	-16.3216	-15.6512
1667	3.74424e-16	21.704	36.6899	31.1578	43.2782	26.135	0.451608	0.0623958	-1.35386	-5.02554		1	1	1	1	1	0	0	0	0														1667	3.74424e-16	21.704	36.6899	17.524	44.7916	42.931	43.6254	23.6366	28.6333	-2.14528	3.0485	3.01548	-2.89069	-1.35386	-5.02554
556	-6.14369e-16	2.46324	14.7681	19.797	34.9202	30.2147	4.74211	1.85599	0.699571	-1.32336		0	1	1	1	1	0	0	0	0														556	-6.14369e-16	2.46324	14.7681	9.97579	29.6182	18.894	50.9465	18.4528	41.9765	2.91179	6.57243	4.90065	-1.18867	0.699571	-1.32336
185	-1.70388e-15	1.58215	6.49004	12.6652	21.8142	41.2016	1.82342	5.6807	3.55589	0.208309		0	0	1	1	1	0	0	0	0														185	-1.70388e-15	1.58215	6.49004	9.68124	15.6492	11.5511	32.0772	14.2267	68.1765	-6.13938	9.78621	9.22961	2.13179	3.55589	0.208309
62	1.78993e-16	7.34554	-0.12504	5.06855	23.2104	37.6084	16.3705	10.0573	7.49858	8.32333		0	0	0	1	1	1	1	0	0														62	1.78993e-16	7.34554	-0.12504	7.33271	2.80438	20.3862	26.0346	8.39647	66.8203	7.44307	25.2979	12.2693	7.84539	7.49858	8.32333
21	-1.57478e-15	2.02816	-0.176703	5.47086	11.2949	14.4656	16.1436	6.2685	6.18702	8.9811		0	0	0	1	1	1	0	0	0														21	-1.57478e-15	2.02816	-0.176703	5.55478	5.38693	7.04108	15.5488	8.48633	20.4448	3.63863	28.6485	1.54524	10.9917	6.18702	8.9811
6.859	-2.24331e-16	-7.00984	-11.5428	-2.74516	-0.589502	5.76878	3.36431	12.0794	7.37626	5.57388		0	0	0	0	0	0	1	0	0														6.859	-2.24331e-16	-7.00984	-11.5428	0.626548	-6.11686	-0.931722	-0.247281	5.35721	6.18034	-1.7766	8.50522	16.9965	7.16243	7.37626	5.57388
0		-1.67371e-15	-2.92718e-15	-1.02687e-15	-3.6584e-15	-8.99224e-16	1.66584e-15	4.0769e-15	2.15254e-15	-3.17617e-15																								0		-1.67371e-15	-2.92718e-15	-1.95022e-15	-1.03527e-16	-4.38942e-15	-2.92738e-15	9.72885e-16	-2.77133e-15	2.80883e-16	3.05081e-15	4.25741e-15	3.89639e-15	2.15254e-15	-3.17617e-15
	0	0.076	0.229	0.686	2.058	6.173	19	56	167	500	MRTX849 [nmol/l]																								0	0.076	0.229	0.686	0.686	2.058	2.058	6.173	6.173	19	19	56	56	167	500
means of combinations
SHP099 [nmol/l]	Campaign "Combi", N=2 avg(CGIm) of 2D CTG reduced FCS																														Combi Rating			SHP099 [nmol/l]	Campaign "Combi", N=2 avg(CGIm) of 2D CTG reduced FCS
5000	54.7006	63.2103	65.64	74.8876	93.045	126.088	152.106	170.876	173.608	171.884		7	7	7	7	7	7	7	7	7		no	no	clear	clear	clear	no	no	no	no	clear	28		5000	54.7006	63.2103	65.64	70.8267	78.9486	91.6889	94.401	106.873	145.303	135.647	168.566	160.782	180.97	173.608	171.884
1667	18.5911	31.2059	36.6997	39.1576	72.9594	105.698	151.901	177.344	183.591	183.79		4	4	4	7	7	7	7	7	7		no	some	some	clear	clear	clear	clear	clear	no	some	3		1667	18.5911	31.2059	36.6997	40.1096	38.2056	74.2405	71.6784	93.0017	118.394	130.436	173.367	166.588	188.101	183.591	183.79
556	1.17286	11.5637	15.7599	22.9608	49.4983	86.427	138.045	167.025	181.265	182.368		0	0	0	4	7	7	7	7	7		no	no	no	some	clear	clear	clear	clear	clear				556	1.17286	11.5637	15.7599	27.1595	18.7621	52.9282	46.0684	83.4993	89.3547	111.675	164.414	147.166	186.883	181.265	182.368
185	-0.561517	5.85064	-0.611416	15.8262	33.5923	78.4827	126.067	171.733	178.938	184.538		0	0	0	4	7	7	7	7	7		no	no	no	no	clear	clear	clear	clear	clear				185	-0.561517	5.85064	-0.611416	18.8502	12.8021	43.6921	23.4925	81.9895	74.9759	100.468	151.666	157.453	186.012	178.938	184.538
62	1.44363	-6.0454	1.65703	4.62256	25.2995	67.7498	126.264	162.331	179.338	185.868		0	0	0	0	7	7	7	7	7		no	no	no	no	no	clear	clear	clear	clear				62	1.44363	-6.0454	1.65703	14.7398	-5.49472	31.6509	18.9482	68.6221	66.8775	98.2768	154.251	141.113	183.549	179.338	185.868
21	-4.08799	4.88121	-11.1053	4.22904	25.1606	70.2419	122.898	159.212	180.134	181.125		0	0	0	0	7	7	7	7	7		no	no	no	no	no	clear	clear	clear	clear				21	-4.08799	4.88121	-11.1053	15.136	-6.67788	34.4245	15.8968	70.9122	69.5715	95.6806	150.115	140.001	178.424	180.134	181.125
6.859	-6.76783	3.02575	-2.82584	4.1625	22.7556	68.7838	111.866	160.452	168.967	180.467		0	0	0	0	7	7	7	7	7		no	no	no	no	no	no	clear	no	clear				6.859	-6.76783	3.02575	-2.82584	6.81654	1.50846	28.3174	17.1938	70.912	66.6557	96.6089	127.124	140.966	179.937	168.967	180.467
0		11.3091	6.18553	8.35998	29.8326	68.4353	112.87	149.163	162.158	170.455																								0		11.3091	6.18553	10.4403	6.2797	34.4203	25.2449	68.5405	68.3301	95.9755	129.764	127.879	170.447	162.158	170.455
	0	0.076	0.229	0.686	2.058	6.173	19	56	167	500	MRTX849 [nmol/l]																								0	0.076	0.229	0.686	0.686	2.058	2.058	6.173	6.173	19	19	56	56	167	500
SHP099 [nmol/l]	Campaign "Combi", N=2 avg(Bliss Gap CGIm) of 2D CTG reduced FCS																																	SHP099 [nmol/l]	Campaign "Combi", N=2 avg(Bliss Gap CGIm) of 2D CTG reduced FCS
5000	6.76982e-16	-0.779634	4.28998	15.6208	22.1203	34.4279	4.84928	-1.14369	-5.01869	-11.4292		0	0	1	1	1	0	0	0	0														5000	6.76982e-16	-0.779634	4.28998	13.6917	17.55	21.0099	23.2306	16.9233	51.9324	4.94285	4.75572	1.51588	-3.80326	-5.01869	-11.4292
1667	-3.16246e-15	5.02345	14.9396	13.5567	29.298	29.3904	32.307	19.7999	14.7595	8.125		0	1	1	1	1	1	1	1	0														1667	-3.16246e-15	5.02345	14.9396	10.7491	16.3643	25.1285	33.4674	15.7863	42.9945	30.6236	33.9904	25.9909	13.6088	14.7595	8.125
556	-2.64797e-15	-0.802439	8.46752	13.5107	18.7879	17.4942	24.7244	17.3568	18.7284	11.6175		0	0	1	1	1	1	1	1	1														556	-2.64797e-15	-0.802439	8.46752	15.6451	11.3764	17.6738	19.9021	14.4663	20.5221	15.482	33.9669	18.5654	16.1481	18.7284	11.6175
185	1.10661e-14	-1.93186	-3.10406	8.04866	4.31661	10.3067	14.0813	22.2003	15.8894	13.3872		0	0	0	0	1	1	1	1	1														185	1.10661e-14	-1.93186	-3.10406	5.88505	10.2123	7.31115	1.32207	12.2913	8.32209	3.98076	24.1818	27.8772	16.5234	15.8894	13.3872
62	-7.63278e-15	-20.4313	-7.75029	-5.11476	-5.69382	-1.31024	12.4469	12.9054	17.3438	15.5402		0	0	0	0	0	1	1	1	1														62	-7.63278e-15	-20.4313	-7.75029	4.76404	-14.9936	-2.4088	-8.97883	0.294616	-2.91511	2.3955	22.4984	13.5458	12.265	17.3438	15.5402
21	1.71499e-14	-6.03231	-16.8766	-0.397519	-1.76119	3.51748	10.8713	12.4734	20.4629	12.6119		0	0	0	0	0	1	1	1	1														21	1.71499e-14	-6.03231	-16.8766	11.7486	-12.5437	5.48079	-9.00317	5.60551	1.42944	1.13544	20.6071	16.8625	8.08427	20.4629	12.6119
6.859	-2.08336e-14	-3.72228	-4.23524	2.06171	-2.08141	3.20834	1.25616	14.5122	9.54122	12.1451		0	0	0	0	0	0	1	0	1														6.859	-2.08336e-14	-3.72228	-4.23524	4.12247	0.000942745	-0.0879522	-4.07488	5.92315	0.493539	2.20438	0.307927	18.2942	10.7303	9.54122	12.1451
0		-1.67371e-15	-2.92718e-15	-1.02687e-15	-3.6584e-15	-8.99224e-16	1.66584e-15	4.0769e-15	2.15254e-15	-3.17617e-15																								0		-1.67371e-15	-2.92718e-15	-1.95022e-15	-1.03527e-16	-4.38942e-15	-2.92738e-15	9.72885e-16	-2.77133e-15	2.80883e-16	3.05081e-15	4.25741e-15	3.89639e-15	2.15254e-15	-3.17617e-15
	0	0.076	0.229	0.686	2.058	6.173	19	56	167	500	MRTX849 [nmol/l]																								0	0.076	0.229	0.686	0.686	2.058	2.058	6.173	6.173	19	19	56	56	167	500
means of combinations
Cetuximab [nmol/l]	Campaign "Combi", N=2 avg(CGIm) of 2D CTG reduced FCS																														Combi Rating			Cetuximab [nmol/l]	Campaign "Combi", N=2 avg(CGIm) of 2D CTG reduced FCS
400	37.3863	41.9089	47.7857	73.2696	111.826	138.121	161.602	177.445	180.921	181.297		4	4	7	7	7	7	7	7	7		no	no	clear	clear	clear	clear	clear	clear	no	clear	49		400	37.3863	41.9089	47.7857	65.4923	81.047	72.7381	150.913	100.964	175.279	145.728	177.477	175.114	179.775	180.921	181.297
133	43.6191	41.9345	63.0178	68.2219	110.136	140.798	165.576	186.102	187.819	187.568		4	7	7	7	7	7	7	7	7		no	clear	clear	clear	clear	clear	clear	clear	no	some	0		133	43.6191	41.9345	63.0178	56.3687	80.0751	78.8135	141.459	94.3085	187.288	140.245	190.907	182.058	190.147	187.819	187.568
44	38.5485	48.7635	69.2279	67.3014	108.915	136.247	161.776	184.726	186.998	187.135		4	7	7	7	7	7	7	7	7		no	clear	clear	clear	clear	clear	clear	clear	clear				44	38.5485	48.7635	69.2279	54.6572	79.9455	70.8605	146.97	90.1579	182.337	130.03	193.521	178.553	190.898	186.998	187.135
15	28.9687	52.6716	56.4664	57.4579	89.284	135.787	157.72	180.848	185.575	187.172		7	7	7	7	7	7	7	7	7		no	clear	clear	clear	clear	clear	clear	clear	clear				15	28.9687	52.6716	56.4664	40.7699	74.1458	63.5342	115.034	90.324	181.251	121.979	193.462	170.836	190.86	185.575	187.172
4.938	20.5642	46.4355	56.5743	58.0657	76.7753	128.611	144.261	171.759	177.552	186.775		4	7	7	7	7	7	7	7	7		no	clear	clear	clear	clear	clear	clear	clear	clear				4.938	20.5642	46.4355	56.5743	40.2752	75.8562	53.9238	99.6267	83.6264	173.595	99.5176	189.003	151.745	191.772	177.552	186.775
1.646	37.7132	49.1155	45.6281	58.9936	84.3149	127.302	166.192	185.953	190.473	186.538		4	4	7	7	7	7	7	7	7		no	no	clear	clear	clear	clear	clear	clear	no				1.646	37.7132	49.1155	45.6281	63.2238	54.7634	73.246	95.3839	91.9888	162.615	143.773	188.611	180.923	190.983	190.473	186.538
0.549	29.1978	42.7473	35.349	50.8963	78.4104	120.125	145.873	178.084	184.244	183.092		4	4	7	7	7	7	7	7	7		no	no	clear	clear	clear	clear	clear	clear	no				0.549	29.1978	42.7473	35.349	50.5387	51.254	70.8186	86.0021	91.8528	148.398	111.963	179.783	167.629	188.54	184.244	183.092
0		12.2554	3.61761	11.8107	33.6647	69.8508	119.517	151.157	156.178	166.328																								0		12.2554	3.61761	11.8459	11.7754	29.5821	37.7473	54.213	85.4885	90.7084	148.325	127.777	174.537	156.178	166.328
	0	0.076	0.229	0.686	2.058	6.173	19	56	167	500	MRTX849 [nmol/l]																								0	0.076	0.229	0.686	0.686	2.058	2.058	6.173	6.173	19	19	56	56	167	500
Cetuximab [nmol/l]	Campaign "Combi", N=2 avg(Bliss Gap CGIm) of 2D CTG reduced FCS																																	Cetuximab [nmol/l]	Campaign "Combi", N=2 avg(Bliss Gap CGIm) of 2D CTG reduced FCS
400	8.03852e-17	-2.04555	9.94346	27.774	51.2371	52.4427	29.946	10.4945	10.0959	3.71392		0	0	1	1	1	1	1	1	0														400	8.03852e-17	-2.04555	9.94346	18.1158	37.4322	13.5538	88.9203	25.3816	79.5039	45.8491	14.0428	23.1958	-2.20673	10.0959	3.71392
133	2.11663e-15	-11.7505	14.6697	17.1038	45.2133	53.0983	30.8272	17.5099	16.3875	9.51899		0	1	1	1	1	1	1	1	0														133	2.11663e-15	-11.7505	14.6697	7.52105	26.6866	18.4035	72.0232	17.8414	88.3552	38.8196	22.8347	29.1405	5.87943	16.3875	9.51899
44	1.74793e-16	-3.47614	22.4404	20.7476	47.7433	51.0904	28.9455	18.9109	18.7312	11.5179		0	1	1	1	1	1	1	1	1														44	1.74793e-16	-3.47614	22.4404	13.4864	28.0088	16.8464	78.6401	18.3079	83.8728	31.7527	26.1382	30.8515	6.97022	18.7312	11.5179
15	3.44792e-16	9.07101	19.0062	19.5363	34.9931	54.6147	28.0572	18.9649	20.8477	14.2748		0	1	1	1	1	1	1	1	1														15	3.44792e-16	9.07101	19.0062	8.18623	30.8864	16.6745	53.3116	23.6386	85.5908	25.9179	30.1966	28.9691	8.96078	20.8477	14.2748
4.938	1.19967e-16	2.77812	19.0528	27.7059	28.7864	51.9939	16.5429	15.026	19.0829	18.6869		0	1	1	1	1	1	1	1	1														4.938	1.19967e-16	2.77812	19.0528	22.872	32.5398	19.7116	37.8611	26.071	77.9167	7.37483	25.7109	20.1921	9.8599	19.0829	18.6869
1.646	1.47387e-15	1.64365	3.98816	13.1985	23.6035	41.9347	34.0762	19.5866	20.8571	9.88462		0	0	1	1	1	1	1	1	0														1.646	1.47387e-15	1.64365	3.98816	18.7814	7.61561	16.5063	30.7007	18.1713	65.6982	44.6516	23.5008	30.9988	8.1745	20.8571	9.88462
0.549	1.39963e-15	8.25928	7.72733	12.7822	23.6311	37.5628	17.151	14.0313	15.5847	7.17335		0	0	1	1	1	1	1	1	0														0.549	1.39963e-15	8.25928	7.72733	8.417	17.1475	16.0124	31.2498	19.431	55.6945	13.4408	20.8612	19.2815	8.7811	15.5847	7.17335
0		4.27932e-15	-5.11143e-16	-2.90514e-15	-2.20766e-15	-9.70516e-16	-2.81404e-16	-1.39518e-15	1.73856e-15	-9.40217e-16																								0		4.27932e-15	-5.11143e-16	-1.46107e-15	-4.34922e-15	-3.26267e-15	-1.15265e-15	-2.6289e-18	-1.9384e-15	3.02988e-16	-8.65796e-16	-2.48938e-15	-3.00986e-16	1.73856e-15	-9.40217e-16
	0	0.076	0.229	0.686	2.058	6.173	19	56	167	500	MRTX849 [nmol/l]																								0	0.076	0.229	0.686	0.686	2.058	2.058	6.173	6.173	19	19	56	56	167	500
SW 1573
means of combinations																											1st round										2nd round
BI-3406 [nmol/l]	Campaign "Combi", N=2 avg(CGIm) of 2D CTG reduced FCS																								Combi Rating		BI-3406 [nmol/l]	Experiment "TM019 MRTX 2D 2% FCS CTG" CGIm of 2D CTG reduced FCS									BI-3406 [nmol/l]	Experiment "TM020 MRTX 2D 2% FCS CTG" CGIm of 2D CTG reduced FCS
5000	26.8873	45.1342	51.6192	54.8672	61.1791	64.9364	72.3232	77.312		0	4	7	7	7	7	7		no	some	clear	clear	no	no	clear	clear	4	5000	27.9765	42.0018	49.4615	51.7955	59.7825	61.9406	70.7259	78.3612		5000	25.7982	48.2666	53.7769	57.9389	62.5757	67.9322	73.9206	76.2629
1667	17.0534	21.1272	31.8478	45.1471	50.5888	54.3145	64.2402	67.1029		0	0	4	4	7	7	7		no	no	some	some	no	no	no	some	5	1670	17.1644	18.6367	28.1171	39.9648	51.0154	50.2966	60.8315	67.4817		1670	16.9423	23.6176	35.5784	50.3294	50.1623	58.3324	67.6488	66.7241
556	8.67276	20.1888	20.5469	39.832	47.5199	53.2485	58.4919	66.78		0	0	0	4	4	7	7		no	no	no	some	no	no	clear			556	2.47881	21.5824	17.8325	36.5669	42.6746	47.8108	54.7308	65.0451		556	14.8667	18.7952	23.2613	43.0972	52.3652	58.6863	62.2529	68.5149
185	10.2027	20.2887	24.2306	35.3735	46.9503	52.2303	57.5103	62.1882		0	0	0	4	4	7	7		no	no	no	some	no	no	no			185	9.82268	21.296	20.2326	36.8988	46.8901	47.2857	53.931	60.0389		185	10.5828	19.2814	28.2286	33.8482	47.0106	57.175	61.0895	64.3375
62	6.10901	9.94923	16.1038	31.1426	37.4766	50.6054	57.328	59.8838		0	0	0	4	4	7	7		no	no	no	no	no	no	no			61.7	4.57326	7.13771	13.8194	30.4914	29.7469	48.1577	52.7094	55.4936		61.7	7.64476	12.7608	18.3881	31.7938	45.2063	53.053	61.9466	64.2739
21	12.3043	15.3692	17.2066	23.815	39.0242	44.0787	52.0508	57.133		0	0	0	0	4	4	7		no	no	no	no	no	no	no			20.6	7.39572	12.4014	16.966	18.5085	44.8487	44.9972	48.2171	51.1178		20.6	17.2129	18.3371	17.4472	29.1216	33.1998	43.1602	55.8845	63.1481
6.859	6.09585	7.89021	10.3906	18.3325	41.9417	47.4505	54.5325	57.4687		0	0	0	0	4	4	7		no	no	no	no	no	no	no			6.86	8.11317	8.07117	4.74865	16.2161	35.4286	44.8735	48.5838	54.4536		6.86	4.07853	7.70924	16.0325	20.4489	48.4548	50.0276	60.4813	60.4838
0		7.97049	5.24636	17.2058	26.3579	40.5059	49.175	49.8374																			0		7.73798	3.69754	12.8957	20.689	38.5029	46.0437	50.5582		0		8.203	6.79518	21.5159	32.0268	42.509	52.3063	49.1166
	0	0.686	2.058	6.173	19	56	167	500	MRTX849 [nmol/l]																			0	0.686	2.06	6.17	18.5	55.6	167	500	MRTX849 [nmol/l]		0	0.686	2.06	6.17	18.5	55.6	167	500	MRTX849 [nmol/l]
BI-3406 [nmol/l]	Campaign "Combi", N=2 avg(Bliss Gap CGIm) of 2D CTG reduced FCS																										BI-3406 [nmol/l]	Experiment "TM019 MRTX 2D 2% FCS CTG" Bliss Gap CGIm of 2D CTG reduced FCS									BI-3406 [nmol/l]	Experiment "TM020 MRTX 2D 2% FCS CTG" Bliss Gap CGIm of 2D CTG reduced FCS
5000	1.46342e-15	11.9635	20.5929	14.4075	13.5021	6.11522	6.666	11.1413		1	1	1	1	0	0	1											5000	0	7.94294	18.5786	13.6826	15.5437	3.69962	6.5576	10.6444		5000	0	15.984	22.6072	15.1324	11.4604	8.53082	6.77439	11.6382
1667	-4.44311e-16	-2.82447	10.2582	13.2145	10.7388	2.20682	4.63232	6.90954		0	1	1	1	0	0	0											1670	0	-5.24988	7.74059	11.5977	15.8779	-0.316101	3.66787	6.39614		1670	0	-0.399053	12.7759	14.8314	5.59958	4.72975	5.59676	7.42295
556	4.03365e-16	4.11405	7.07301	15.3745	14.6186	7.00087	4.23801	11.714		0	0	1	1	0	0	1											556	0	11.5123	11.7262	21.4368	19.8989	7.55904	7.08121	12.9666		556	0	-3.28419	2.41977	9.31218	9.3383	6.4427	1.39481	10.4615
185	9.74982e-17	2.75867	9.21238	9.37394	12.543	4.79457	2.10969	6.15775		0	0	0	1	0	0	0											185	0	4.31671	6.99012	15.1492	17.9326	1.8527	1.52372	3.45622		185	0	1.20063	11.4346	3.59866	7.15345	7.73645	2.69567	8.85929
62	7.64748e-16	-3.74031	5.02398	8.72118	6.36561	5.98328	4.47284	6.34617		0	0	0	0	0	0	0											61.7	0	-4.90288	5.67796	13.4735	5.20822	6.42833	3.70294	2.13052		61.7	0	-2.57774	4.37001	3.9689	7.523	5.53824	5.24275	10.5618
21	4.30613e-15	-4.11337	0.235418	-3.82657	3.18552	-4.67157	-4.47054	-0.146006		0	0	0	0	0	0	0											20.6	0	-2.29457	6.08187	-1.05355	17.9342	1.27651	-2.61794	-3.97634		20.6	0	-5.93218	-5.61104	-6.5996	-11.5631	-10.6197	-6.32315	3.68433
6.859	-2.33409e-15	-5.80021	-0.724359	-4.21272	10.6602	2.7473	1.55642	3.91742		0	0	0	1	0	0	0											6.86	0	-7.29982	-6.83262	-3.99257	7.91019	0.646582	-2.71599	-1.08061		6.86	0	-4.30059	5.38391	-4.43286	13.4102	4.84801	5.82883	8.91546
0		-1.11599e-15	-2.38062e-16	-1.10187e-16	6.47239e-16	2.88068e-16	2.2376e-15	-6.18379e-16																			0		0	0	0	0	0	0	0		0		0	0	0	0	0	0	0
	0	0.686	2.058	6.173	19	56	167	500	MRTX849 [nmol/l]																			0	0.686	2.06	6.17	18.5	55.6	167	500	MRTX849 [nmol/l]		0	0.686	2.06	6.17	18.5	55.6	167	500	MRTX849 [nmol/l]
means of combinations																											1st round										2nd round
TN0155 [nmol/l]	Campaign "Combi", N=2 avg(CGIm) of 2D CTG reduced FCS																								Combi Rating		TN0155 [nmol/l]	Experiment "TM019 MRTX 2D 2% FCS CTG" CGIm of 2D CTG reduced FCS									TN0155 [nmol/l]	Experiment "TM020 MRTX 2D 2% FCS CTG" CGIm of 2D CTG reduced FCS
5000	24.865	32.0575	42.4391	50.8215	53.1636	57.7561	59.1456	60.3474		0	4	4	7	7	7	7		no	no	no	no	no	no	no	clear	0	5000	23.7301	35.738	44.2752	47.3783	50.445	52.4136	56.8851	61.5695		5000	26	28.377	40.6031	54.2647	55.8823	63.0986	61.4062	59.1252
1667	20.3306	23.4579	37.9	46.4751	49.4083	54.7693	56.4759	56.7539		0	0	4	4	4	7	7		no	no	no	no	no	no	no	some	0	1670	16.1538	22.9055	38.3922	42.7551	45.1152	46.4604	54.3942	55.1336		1670	24.5075	24.0103	37.4079	50.1952	53.7013	63.0781	58.5576	58.3742
556	18.3804	21.7733	29.7528	36.9055	45.5322	50.1724	53.0409	56.2917		0	0	0	4	4	7	7		no	no	no	no	no	no	no			556	14.7367	23.8777	28.9133	36.9285	41.9509	45.0089	46.0478	57.083		556	22.0242	19.6689	30.5922	36.8826	49.1134	55.3358	60.034	55.5004
185	18.3823	16.373	28.0006	34.0872	41.292	52.0452	52.3437	52.5068		0	0	0	4	4	7	7		no	no	no	no	no	no	no			185	18.857	16.2455	29.8336	30.0511	36.6261	47.0135	50.4755	52.4027		185	17.9076	16.5005	26.1676	38.1234	45.958	57.0769	54.2119	52.6108
62	1.93512	9.94087	18.2279	28.91	39.4727	45.2908	49.2381	52.345		0	0	0	0	4	4	4		no	no	no	no	no	no	no			61.7	-0.390837	10.2386	14.7384	29.1042	36.1652	42.2084	45.2828	53.2324		61.7	4.26107	9.64314	21.7174	28.7157	42.7801	48.3732	53.1935	51.4576
21	6.73439	10.8539	25.1093	24.4229	35.6496	44.5253	48.0127	48.0134		0	0	0	0	4	4	4		no	no	no	no	no	no	no			20.6	8.68327	12.8679	26.4345	17.9637	33.9717	40.1761	46.7312	47.1141		20.6	4.78551	8.83997	23.7842	30.8821	37.3275	48.8746	49.2943	48.9127
6.859	1.35387	6.81972	18.7407	21.7567	27.2576	43.5309	46.6483	48.6456		0	0	0	0	0	4	4		no	no	no	no	no	no	no			6.86	6.09888	5.97209	16.4589	27.2864	27.2016	40.3087	42.6917	51.4518		6.86	-3.39114	7.66735	21.0224	16.227	27.3137	46.7531	50.6049	45.8394
0		6.98387	13.1754	20.2415	27.7098	39.5874	40.2071	45.1692																			0		9.53875	13.3845	19.6974	29.4103	37.9834	36.7899	45.2731		0		4.42899	12.9663	20.7856	26.0093	41.1914	43.6243	45.0654
	0	0.686	2.058	6.173	19	56	167	500	MRTX849 [nmol/l]																			0	0.686	2.06	6.17	18.5	55.6	167	500	MRTX849 [nmol/l]		0	0.686	2.06	6.17	18.5	55.6	167	500	MRTX849 [nmol/l]
TN0155 [nmol/l]	Campaign "Combi", N=2 avg(Bliss Gap CGIm) of 2D CTG reduced FCS																										TN0155 [nmol/l]	Experiment "TM019 MRTX 2D 2% FCS CTG" Bliss Gap CGIm of 2D CTG reduced FCS									TN0155 [nmol/l]	Experiment "TM020 MRTX 2D 2% FCS CTG" Bliss Gap CGIm of 2D CTG reduced FCS
5000	-6.99957e-16	1.62648	7.12318	9.90988	6.3052	1.51367	2.43121	-0.340083		0	0	0	0	0	0	0											5000	0	4.34073	9.78677	7.81568	3.07517	-1.84709	3.58368	1.44938		5000	0	-1.08777	4.4596	12.0041	9.53523	4.87444	1.27875	-2.12954
1667	1.49542e-15	-2.76518	6.61822	9.35108	6.00049	1.61414	2.87096	-1.09879		0	0	0	0	0	0	0											1670	0	-1.51301	10.6416	9.53486	3.47931	-2.60342	6.36443	-0.246294		1670	0	-4.01734	2.59485	9.1673	8.52167	5.83171	-0.622512	-1.95129
556	4.01962e-16	-2.60146	0.207929	1.4002	3.63188	-1.68333	0.717071	-0.34452		0	0	0	0	0	0	0											556	0	0.764598	2.42302	4.89455	1.3875	-3.08287	-0.995947	2.5897		556	0	-5.96751	-2.00716	-2.09416	5.87626	-0.283798	2.43009	-3.27874
185	-1.27628e-15	-7.91751	-1.54157	-1.44266	-0.557345	0.124787	-0.107122	-4.13678		0	0	0	0	0	0	0											185	0	-10.663	-0.321018	-5.43205	-7.05557	-3.90451	0.564824	-4.66846		185	0	-5.17206	-2.76212	2.54673	5.94088	4.15408	-0.779068	-3.6051
62	-2.49875e-14	1.08548	3.32706	7.07232	10.2442	4.44176	7.81468	5.97139		0	0	0	1	0	0	0											61.7	-5e-14	1.05986	1.70143	9.73403	7.05065	4.49314	8.76484	8.20377		61.7	0	1.11111	4.95269	4.41062	13.4377	4.39038	6.86451	3.739
21	-3.46881e-16	-2.43317	5.93983	-1.42945	2.78229	0.392321	3.2659	-1.36217		0	0	0	0	0	0	0											20.6	0	-4.66927	5.32766	-9.00271	-2.01032	-3.76348	3.89941	-3.59185		20.6	0	-0.197068	6.55201	6.14382	7.5749	4.54813	2.63238	0.867506
6.859	-1.28827e-14	-1.34039	4.36481	0.36292	-1.43373	2.96259	5.39563	2.62419		0	0	0	0	0	0	0											6.86	0	-9.18452	-2.34951	2.48346	-6.82453	-1.85809	1.65822	2.36281		6.86	-2e-14	6.50374	11.0791	-1.75762	3.95707	7.78328	9.13303	2.88556
0		3.87713e-15	-4.52937e-15	2.47136e-15	-8.98034e-16	-2.0866e-16	-4.61961e-16	1.19732e-15																			0		0	0	0	0	0	0	0		0		0	0	0	0	0	0	0
	0	0.686	2.058	6.173	19	56	167	500	MRTX849 [nmol/l]																			0	0.686	2.06	6.17	18.5	55.6	167	500	MRTX849 [nmol/l]		0	0.686	2.06	6.17	18.5	55.6	167	500	MRTX849 [nmol/l]
means of combinations																											1st round										2nd round
SHP099 [nmol/l]	Campaign "Combi", N=2 avg(CGIm) of 2D CTG reduced FCS																								Combi Rating		SHP099 [nmol/l]	Experiment "TM019 MRTX 2D 2% FCS CTG" CGIm of 2D CTG reduced FCS									SHP099 [nmol/l]	Experiment "TM020 MRTX 2D 2% FCS CTG" CGIm of 2D CTG reduced FCS
5000	-1.15721	19.7696	31.7453	33.1018	43.5132	47.6342	49.849	54.7099		0	0	4	4	4	4	4		no	no	some	some	no	some	some	clear	0	5000	-2.24352	24.2463	33.2026	33.4828	42.7804	44.034	51.0592	57.3313		5000	-0.0708946	15.293	30.2879	32.7209	44.246	51.2344	48.6388	52.0885
1667	1.61541	7.89862	16.9454	30.641	37.8821	45.0012	49.6496	48.3824		0	0	0	4	4	4	4		no	no	no	no	no	no	no	some	4	1670	-1.36564	11.0619	15.8031	27.665	37.0284	42.7296	45.9481	48.7229		1670	4.59645	4.73537	18.0878	33.617	38.7359	47.2727	53.351	48.0419
556	4.81782	6.51754	12.5383	21.5853	28.7341	41.2067	43.5508	46.0437		0	0	0	0	0	4	4		no	no	no	no	no	no	no			556	4.53939	6.99361	16.0212	18.5805	27.7996	33.5144	38.4544	48.1378		556	5.09626	6.04146	9.05542	24.5902	29.6686	48.899	48.6473	43.9496
185	-3.45825	6.97595	9.3291	20.3138	27.8614	37.395	40.8871	45.5236		0	0	0	0	0	4	4		no	no	no	no	no	no	no			185	-2.59603	9.95431	7.17089	20.6938	23.7464	32.2	37.5152	45.5598		185	-4.32046	3.9976	11.4873	19.9339	31.9763	42.59	44.2589	45.4875
62	-0.585298	4.84306	11.0597	15.3431	25.8849	33.3937	36.9298	42.0275		0	0	0	0	0	4	4		no	no	no	no	no	no	no			61.7	-3.67358	7.02613	9.80112	17.0846	20.6581	26.9838	32.0011	43.3634		61.7	2.50298	2.65999	12.3183	13.6016	31.1117	39.8036	41.8584	40.6916
21	-1.79463	5.20084	10.2059	18.6233	27.9814	35.5539	42.5229	46.3325		0	0	0	0	0	4	4		no	no	no	no	no	no	no			20.6	-3.2887	10.4192	10.6834	20.1737	21.3418	31.8021	38.2567	46.9942		20.6	-0.300556	-0.0175212	9.72848	17.0729	34.6209	39.3057	46.7891	45.6707
6.859	-1.18655	8.35301	8.1546	15.8745	24.4099	36.5009	43.1195	46.3366		0	0	0	0	0	4	4		no	no	no	no	no	no	no			6.86	-0.196416	10.3709	10.832	17.9033	21.4456	31.0061	37.0636	48.2813		6.86	-2.17669	6.3351	5.4772	13.8458	27.3741	41.9958	49.1754	44.392
0		6.98387	13.1754	20.2415	27.7098	39.5874	40.2071	45.1692																			0		9.53875	13.3845	19.6974	29.4103	37.9834	36.7899	45.2731		0		4.42899	12.9663	20.7856	26.0093	41.1914	43.6243	45.0654
	0	0.686	2.058	6.173	19	56	167	500	MRTX849 [nmol/l]																			0	0.686	2.06	6.17	18.5	55.6	167	500	MRTX849 [nmol/l]		0	0.686	2.06	6.17	18.5	55.6	167	500	MRTX849 [nmol/l]
SHP099 [nmol/l]	Campaign "Combi", N=2 avg(Bliss Gap CGIm) of 2D CTG reduced FCS																										SHP099 [nmol/l]	Experiment "TM019 MRTX 2D 2% FCS CTG" Bliss Gap CGIm of 2D CTG reduced FCS									SHP099 [nmol/l]	Experiment "TM020 MRTX 2D 2% FCS CTG" Bliss Gap CGIm of 2D CTG reduced FCS
5000	1.85567e-14	13.8532	19.5991	13.8287	16.6801	8.83948	10.4449	10.2646		1	1	1	1	0	1	1											5000	2e-14	16.7741	21.8134	15.6635	15.068	7.58952	15.8304	13.4619		5000	2e-14	10.9323	17.3848	11.9938	18.2922	10.0894	5.05946	7.06725
1667	-7.77756e-16	-0.66928	2.32857	9.07288	8.89138	4.37658	8.45879	2.2093		0	0	0	0	0	0	0											1670	0	2.78106	3.63307	9.11086	8.65159	5.68301	10.1085	4.30416		1670	0	-4.11961	1.02408	9.03491	9.13116	3.07016	6.80913	0.11443
556	-1.07479e-15	-5.01065	-4.92704	-2.66085	-2.68666	-1.60684	0.147054	-2.13224		0	0	0	0	0	0	0											556	0	-6.7265	-1.40028	-4.91692	-5.04627	-7.58271	-1.49404	0.0245396		556	0	-3.29479	-8.45381	-0.404769	-0.327052	4.36903	1.78815	-4.28902
185	-1.79399e-16	3.26785	-0.766206	2.94324	2.82372	0.113153	2.95431	2.51163		0	0	0	0	0	0	0											185	4e-14	2.80684	-3.90488	3.16965	-3.69921	-4.0027	2.53166	1.91087		185	-4e-14	3.72886	2.37247	2.71684	9.34666	4.229	3.37696	3.11238
62	-5.28161e-15	-1.65397	-1.59777	-4.3944	-1.41375	-5.75363	-2.79364	-2.77178		0	0	0	0	0	0	0											61.7	-1e-14	0.87122	-0.316358	0.462553	-5.97202	-8.47975	-2.23266	0.388721		61.7	0	-4.17916	-2.87917	-9.25135	3.14452	-3.02751	-3.35462	-5.93229
21	-2.11471e-14	-0.123662	-1.3731	-0.117518	1.63358	-2.80716	3.55533	2.28558		0	0	0	0	0	0	0											20.6	-2e-14	3.90977	0.223652	3.22946	-5.57954	-3.92548	3.75507	3.77866		20.6	-2e-14	-4.1571	-2.96984	-3.4645	8.8467	-1.68885	3.35558	0.79251
6.859	-1.62968e-14	2.50759	-3.96326	-3.38579	-2.37428	-2.30613	3.67151	1.90651		0	0	0	0	0	0	0											6.86	-1e-14	1.01309	-2.37783	-1.62967	-7.81608	-6.84259	0.410375	3.13104		6.86	-3e-14	4.00208	-5.54868	-5.14192	3.06751	2.23033	6.93264	0.681971
0		3.87713e-15	-4.52937e-15	2.47136e-15	-8.98034e-16	-2.0866e-16	-4.61961e-16	1.19732e-15																			0		0	0	0	0	0	0	0		0		0	0	0	0	0	0	0
	0	0.686	2.058	6.173	19	56	167	500	MRTX849 [nmol/l]																			0	0.686	2.06	6.17	18.5	55.6	167	500	MRTX849 [nmol/l]		0	0.686	2.06	6.17	18.5	55.6	167	500	MRTX849 [nmol/l]
means of combinations																											1st round										2nd round
Cetuximab [nmol/l]	Campaign "Combi", N=2 avg(CGIm) of 2D CTG reduced FCS																								Combi Rating		Cetuximab [nmol/l]	Experiment "TM019 MRTX 2D 2% FCS CTG" CGIm of 2D CTG reduced FCS									Cetuximab [nmol/l]	Experiment "TM020 MRTX 2D 2% FCS CTG" CGIm of 2D CTG reduced FCS
400	10.3624	3.55552	13.266	21.4557	35.7551	47.8287	47.4956	53.2842		0	0	0	0	4	4	4		no	no	no	no	no	no	no	clear	0	400	13.2875	4.80999	13.6051	17.3375	34.3949	45.5563	43.068	51.5341		400	7.43732	2.30104	12.9269	25.5738	37.1154	50.1012	51.9231	55.0343
133	5.39376	1.41581	7.67718	19.7527	33.1662	43.3132	50.2002	51.5223		0	0	0	0	4	4	7		no	no	no	no	no	no	no	some	0	133	3.03115	-1.83017	5.1402	14.5303	29.7255	40.5335	41.9816	50.2097		133	7.75637	4.6618	10.2142	24.9751	36.6068	46.0929	58.4187	52.8349
44	7.50866	9.40186	11.732	19.8861	27.8652	39.7413	45.3583	51.4084		0	0	0	0	0	4	4		no	no	no	no	no	no	no			44.4	7.6807	5.99823	10.7526	16.5343	24.0009	36.7243	41.4494	48.3195		44.4	7.33662	12.8055	12.7115	23.2378	31.7295	42.7584	49.2672	54.4972
15	1.7485	5.65974	3.43446	15.5443	29.9567	37.2857	45.6659	53.7536		0	0	0	0	0	4	4		no	no	no	no	no	no	no			14.8	2.68002	1.37061	0.784906	9.50923	24.3649	36.8273	36.3028	51.1468		14.8	0.816973	9.94887	6.08402	21.5793	35.5484	37.7441	55.029	56.3603
4.938	2.42964	4.79438	4.43148	10.9807	26.4511	38.2153	45.7427	51.6642		0	0	0	0	0	4	4		no	no	no	no	no	no	no			4.94	3.49102	5.66658	2.16673	8.50486	22.8755	38.2687	40.4477	48.1096		4.94	1.36827	3.92217	6.69624	13.4565	30.0267	38.1619	51.0376	55.2188
1.646	10.6382	7.32354	9.47608	20.7756	29.0514	40.3308	47.9921	46.9319		0	0	0	0	0	4	4		no	no	no	no	no	no	no			1.65	10.6702	7.55507	5.62257	17.8132	27.3584	36.7747	41.9969	46.7055		1.65	10.6063	7.092	13.3296	23.7379	30.7444	43.8869	53.9873	47.1583
0.549	1.90916	11.8418	9.20689	15.6816	33.3919	40.1071	47.8935	50.7816		0	0	0	0	4	4	4		no	no	no	no	no	no	no			0.549	6.43788	11.8655	14.0616	16.7915	29.9316	33.6382	46.5213	47.9752		0.549	-2.61956	11.818	4.35215	14.5717	36.8523	46.5759	49.2658	53.5879
0		7.97049	5.24636	17.2058	26.3579	40.5059	49.175	49.8374																			0		7.73798	3.69754	12.8957	20.689	38.5029	46.0437	50.5582		0		8.203	6.79518	21.5159	32.0268	42.509	52.3063	49.1166
	0	0.686	2.058	6.173	19	56	167	500	MRTX849 [nmol/l]																			0	0.686	2.06	6.17	18.5	55.6	167	500	MRTX849 [nmol/l]		0	0.686	2.06	6.17	18.5	55.6	167	500	MRTX849 [nmol/l]
Cetuximab [nmol/l]	Campaign "Combi", N=2 avg(Bliss Gap CGIm) of 2D CTG reduced FCS																										Cetuximab [nmol/l]	Experiment "TM019 MRTX 2D 2% FCS CTG" Bliss Gap CGIm of 2D CTG reduced FCS									Cetuximab [nmol/l]	Experiment "TM020 MRTX 2D 2% FCS CTG" Bliss Gap CGIm of 2D CTG reduced FCS
400	4.28745e-15	-14.1365	-1.94966	-4.80752	1.05325	0.200549	-8.12269	-2.86339		0	0	0	0	0	0	0											400	0	-15.4291	-3.00415	-7.53514	2.52083	-2.32125	-11.584	-7.17368		400	0	-12.8438	-0.895177	-2.07991	-0.414333	2.72235	-4.66142	1.44691
133	5.14454e-16	-11.6004	-2.70607	-2.01979	2.66295	-0.80139	-2.18757	-1.57596		0	0	0	0	0	0	0											133	0	-12.4199	-1.50278	-1.09765	6.48496	-0.10792	-6.02581	-2.20762		133	0	-10.7809	-3.90937	-2.94193	-1.15905	-1.49486	1.65067	-0.944308
44	-2.64954e-16	-5.60564	-0.711943	-3.80868	-4.43963	-5.87603	-8.41485	-2.98955		0	0	0	0	0	0	0											44.4	0	-8.9659	-0.408419	-3.28456	-3.15347	-7.19749	-9.57029	-6.94943		44.4	0	-2.24539	-1.01547	-4.3328	-5.7258	-4.55458	-7.25942	0.970327
15	2.03622e-16	-3.95272	-3.49996	-3.2065	2.16854	-4.43308	-4.61223	2.84875		0	0	0	0	0	0	0											14.8	0	-8.88878	-5.51687	-5.80218	1.41994	-3.56635	-11.4772	-1.05513		14.8	0	0.983326	-1.48305	-0.610816	2.91714	-5.2998	2.25272	6.75262
4.938	-3.27004e-15	-5.45688	-3.15741	-8.36309	-1.88236	-3.9701	-4.95671	0.344975		0	0	0	0	0	0	0											4.94	0	-5.35581	-4.92311	-7.53755	-0.752201	-2.69716	-7.85764	-4.58979		4.94	0	-5.55794	-1.3917	-9.18863	-3.01253	-5.24304	-2.05578	5.27974
1.646	-1.96397e-15	-10.6162	-5.965	-5.61566	-5.72128	-7.41162	-7.68979	-9.36556		0	0	0	0	0	0	0											1.65	0	-10.2216	-8.44343	-4.7003	-2.31247	-9.25624	-10.9595	-10.397		1.65	0	-11.0107	-3.48657	-6.53103	-9.13009	-5.567	-4.42008	-8.33408
0.549	-6.26146e-15	2.06537	2.07012	-3.34477	5.29354	-1.81226	-2.61344	-0.242756		0	0	0	0	0	0	0											0.549	0	-1.92936	4.10826	-1.90717	3.82331	-9.40673	-3.69318	-6.53149		0.549	-1e-14	6.0601	0.031981	-4.78237	6.76376	5.78222	-1.5337	6.04597
0		-1.11599e-15	-2.38062e-16	-1.10187e-16	6.47239e-16	2.88068e-16	2.2376e-15	-6.18379e-16																			0		0	0	0	0	0	0	0		0		0	0	0	0	0	0	0
	0	0.686	2.058	6.173	19	56	167	500	MRTX849 [nmol/l]																			0	0.686	2.06	6.17	18.5	55.6	167	500	MRTX849 [nmol/l]		0	0.686	2.06	6.17	18.5	55.6	167	500	MRTX849 [nmol/l]
Hop-62
means of combinations																											1st round										2nd round
BI-3406 [nmol/l]	Campaign "Combi", N=2 avg(CGIm) of 2D CTG reduced FCS																								Combi Rating		BI-3406 [nmol/l]	Experiment "TM019 MRTX 2D 2% FCS CTG" CGIm of 2D CTG reduced FCS									BI-3406 [nmol/l]	Experiment "TM020 MRTX 2D 2% FCS CTG" CGIm of 2D CTG reduced FCS
5000	30.4419	32.413	30.2432	42.3361	55.5881	61.0188	63.1493	73.1168		4	4	4	4	7	7	7		no	no	no	no	no	no	no	clear	0	5000	14.9492	34.9654	35.6332	52.2177	64.1802	75.0927	82.9513	87.435		5000	13.5044	21.9174	23.7597	46.9164	66.0418	74.637	77.5375	85.3471
1667	19.339	18.9864	16.1775	35.1487	46.604	49.5897	52.5436	60.461		0	0	0	4	4	4	7		no	no	no	no	no	no	no	some	3	1670	8.18798	17.6001	24.6082	38.3106	56.1997	72.643	75.7206	81.276		1670	9.85573	14.0618	15.8613	36.0148	49.2062	67.7602	73.8421	81.1819
556	5.01056	16.1268	13.4882	31.1738	42.1988	46.2277	50.6741	57.8944		0	0	0	4	4	4	7		no	no	no	some	no	some	no			556	7.21232	21.1307	17.7117	27.7112	51.053	71.6849	74.6694	84.7058		556	6.42093	12.1893	10.7436	29.2041	45.1902	67.3565	77.5746	79.9542
185	6.26422	15.8792	14.0755	20.0947	40.8401	50.7243	46.0139	55.196		0	0	0	0	4	7	4		no	no	no	no	some	no	no			185	10.6204	18.6562	16.1477	28.4683	49.6929	66.8703	73.0898	82.6427		185	3.52445	13.1464	12.4847	29.1163	40.4795	65.1502	72.5168	78.9016
62	5.06465	10.8963	5.82917	19.1019	34.6344	44.2627	41.6849	52.2232		0	0	0	0	4	4	4		no	no	no	no	no	no	no			61.7	7.25498	14.7097	8.94749	20.7569	45.4182	67.7697	75.3294	82.6355		61.7	7.38824	12.2608	10.5947	19.5221	36.0051	60.4612	71.625	78.4707
21	7.33683	8.43454	6.99418	14.007	32.7836	39.5237	39.7791	50.337		0	0	0	0	4	4	4		no	no	no	no	no	no	no			20.6	11.8148	10.3322	10.6009	15.2126	42.6195	63.9409	69.8462	77.078		20.6	6.84658	7.06651	6.94084	18.9725	36.7826	54.7302	69.7445	75.7038
6.859	12.1856	9.44378	2.74367	8.02599	25.1327	35.0474	39.8546	47.4175		0	0	0	0	0	4	4		no	no	no	no	no	no	no			6.86	13.7505	9.4188	4.14637	16.3612	35.8396	59.8367	67.0951	77.7158		6.86	7.0587	10.0551	9.13797	12.3003	29.9775	53.6171	67.2068	70.4821
0		7.3429	2.73945	9.66053	22.3535	32.5306	36.6115	44.6789																			0		7.17661	5.36138	11.7215	31.8903	56.7946	67.9293	75.4077		0		6.99038	5.01199	10.5944	26.9203	48.4668	65.8313	73.6462
	0	0.686	2.058	6.173	19	56	167	500	MRTX849 [nmol/l]																			0	0.686	2.06	6.17	18.5	55.6	167	500	MRTX849 [nmol/l]		0	0.686	2.06	6.17	18.5	55.6	167	500	MRTX849 [nmol/l]
BI-3406 [nmol/l]	Campaign "Combi", N=2 avg(Bliss Gap CGIm) of 2D CTG reduced FCS																										BI-3406 [nmol/l]	Experiment "TM019 MRTX 2D 2% FCS CTG" Bliss Gap CGIm of 2D CTG reduced FCS									BI-3406 [nmol/l]	Experiment "TM020 MRTX 2D 2% FCS CTG" Bliss Gap CGIm of 2D CTG reduced FCS
5000	1.95207e-15	-3.68626	-2.51249	4.58422	8.05232	5.72121	4.47339	8.27697		0	0	0	0	0	0	0											5000	0	13.7158	15.9773	26.9783	21.2347	10.2839	8.36743	6.28587		5000	0	2.22788	5.8207	24.038	28.7184	18.2492	5.78558	6.6806
1667	1.40251e-15	-6.62403	-5.71881	7.70111	8.3107	2.68909	1.90671	2.9891		0	0	0	0	0	0	0											1670	0	2.71552	11.4174	19.1851	18.2542	11.4589	4.14643	2.72355		1670	0	-2.19662	1.41491	16.4554	14.6935	13.5126	3.68982	3.87181
556	2.91638e-15	4.05002	5.9105	16.8215	15.6334	9.84159	10.4407	9.87994		0	0	1	1	0	1	0											556	0	7.16454	5.45383	9.46786	13.829	11.0239	3.52953	6.52809		556	0	-0.839078	-0.414773	12.769	13.3235	15.1236	8.92824	3.92092
185	1.79924e-15	2.61843	5.2198	4.61339	13.2651	13.4449	4.86781	6.3583		0	0	0	1	1	0	0											185	0	1.48171	0.631037	7.14319	9.94862	4.3822	0.432851	3.15604		185	0	2.84173	4.09889	15.316	10.8441	14.6161	5.14033	3.94513
62	-2.46454e-15	-1.23091	-1.88669	4.75623	8.07991	7.92594	1.40417	4.18711		0	0	0	0	0	0	0											61.7	0	0.703345	-3.35116	2.47496	8.16271	7.08581	4.17058	4.44145		61.7	0	-1.67725	-1.48964	2.20718	3.39322	7.66087	2.55449	2.07783
21	1.65717e-15	-5.83905	-2.96643	-2.4326	4.35236	1.4922	-2.14893	0.796863		0	0	0	0	0	0	0											20.6	0	-7.9666	-6.05788	-7.19258	1.99193	0.812495	-3.34239	-2.86736		20.6	0	-6.36218	-4.62501	2.15027	4.58804	2.24761	0.911497	-0.487697
6.859	2.53058e-15	-9.4099	-12.0265	-12.8689	-7.29091	-6.58025	-5.59055	-5.32911		0	0	0	0	0	0	0											6.86	0	-10.7022	-14.3633	-7.79425	-6.21938	-4.32941	-6.95518	-2.97298		6.86	0	-3.57301	-2.63093	-4.71485	-2.3805	1.01002	-1.71918	-5.78827
0		-2.29563e-15	-2.0229e-14	8.49647e-16	1.20836e-18	2.99105e-15	-9.50072e-17	-1.86214e-15																			0		0	0	0	0	0	0	0		0		0	0	0	0	0	0	0
	0	0.686	2.058	6.173	19	56	167	500	MRTX849 [nmol/l]																			0	0.686	2.06	6.17	18.5	55.6	167	500	MRTX849 [nmol/l]		0	0.686	2.06	6.17	18.5	55.6	167	500	MRTX849 [nmol/l]
means of combinations																											1st round										2nd round
TN0155 [nmol/l]	Campaign "Combi", N=2 avg(CGIm) of 2D CTG reduced FCS																								Combi Rating		TN0155 [nmol/l]	Experiment "TM019 MRTX 2D 2% FCS CTG" CGIm of 2D CTG reduced FCS									TN0155 [nmol/l]	Experiment "TM020 MRTX 2D 2% FCS CTG" CGIm of 2D CTG reduced FCS
5000	18.6198	29.4992	30.6912	45.7038	68.3089	75.9446	79.7322	84.3439		0	0	4	4	7	7	7		no	no	some	some	clear	no	no	clear	4	5000	24.7072	34.2641	33.5783	52.0227	73.075	78.2005	80.8172	85.6578		5000	12.5323	24.7344	27.8041	39.3849	63.5428	73.6888	78.6473	83.03
1667	16.6086	25.717	25.133	42.921	61.2289	75.0131	81.0313	83.5609		0	0	0	4	7	7	7		no	no	no	some	clear	no	no	some	5	1670	21.2158	30.1105	29.9059	51.6994	66.6469	76.294	83.3273	84.0049		1670	12.0013	21.3235	20.3602	34.1427	55.8109	73.7321	78.7353	83.1168
556	9.16319	19.7581	18.8017	35.9012	57.5077	74.0083	81.2317	82.6425		0	0	0	4	7	7	7		no	no	no	some	clear	no	no			556	8.76137	20.0683	20.0767	43.5862	65.6288	78.159	82.9267	83.6988		556	9.565	19.4479	17.5267	28.2163	49.3867	69.8577	79.5366	81.5861
185	9.49988	17.3729	17.0749	30.9652	53.418	71.8558	77.5839	78.7235		0	0	0	4	7	7	7		no	no	no	some	clear	no	no			185	9.47325	18.3263	18.1072	37.8121	61.8443	74.6412	78.5152	79.0856		185	9.52651	16.4196	16.0427	24.1184	44.9917	69.0703	76.6526	78.3614
62	5.37475	11.5031	13.0915	22.7969	41.2786	61.7955	73.4034	73.4095		0	0	0	0	4	7	7		no	no	no	no	no	no	no			61.7	7.12165	9.2271	12.8902	27.3632	45.0669	69.0166	74.1519	75.7983		61.7	3.62785	13.7791	13.2928	18.2306	37.4903	54.5745	72.6549	71.0207
21	8.44834	8.40522	8.7715	19.0595	37.6255	61.32	69.9762	76.0913		0	0	0	0	4	7	7		no	no	no	no	no	no	no			20.6	9.75434	13.6404	12.2432	21.7461	45.8013	66.6823	72.0186	77.9526		20.6	7.14234	3.17001	5.29977	16.373	29.4497	55.9577	67.9337	74.2299
6.859	10.5376	6.86776	4.19423	12.752	30.9463	56.0937	69.8365	72.3583		0	0	0	0	4	7	7		no	no	no	no	no	no	no			6.86	10.8472	6.72572	3.98774	13.3552	38.4017	60.2586	73.1178	76.225		6.86	10.228	7.00981	4.40072	12.1488	23.4908	51.9289	66.5553	68.4915
0		6.29497	1.40417	11.1035	29.6333	54.3605	67.8835	73.4863																			0		11.7886	4.3373	12.0706	34.6184	59.3898	71.5546	76.5019		0		0.801338	-1.52897	10.1363	24.6482	49.3311	64.2124	70.4707
	0	0.686	2.058	6.173	19	56	167	500	MRTX849 [nmol/l]																			0	0.686	2.06	6.17	18.5	55.6	167	500	MRTX849 [nmol/l]		0	0.686	2.06	6.17	18.5	55.6	167	500	MRTX849 [nmol/l]
TN0155 [nmol/l]	Campaign "Combi", N=2 avg(Bliss Gap CGIm) of 2D CTG reduced FCS																										TN0155 [nmol/l]	Experiment "TM019 MRTX 2D 2% FCS CTG" Bliss Gap CGIm of 2D CTG reduced FCS									TN0155 [nmol/l]	Experiment "TM020 MRTX 2D 2% FCS CTG" Bliss Gap CGIm of 2D CTG reduced FCS
5000	2.95026e-17	5.80808	11.0208	17.7276	24.8316	11.5311	3.80373	3.64024		0	1	1	1	1	0	0											5000	0	0.130387	5.40293	17.6635	20.6861	6.00364	-1.10704	-0.222389		5000	0	11.4858	16.6386	17.7916	28.9771	17.0586	8.71451	7.50287
1667	-3.42161e-15	3.86831	7.4158	16.7623	19.2173	11.6591	5.95666	3.62698		0	0	1	1	1	0	0											1670	0	-0.865637	5.09899	20.4898	16.7691	5.90691	2.8684	-0.550003		1670	0	8.60226	9.7326	13.0349	21.6655	17.4112	9.04492	7.80397
556	-3.10686e-15	4.75122	8.32652	16.4738	20.939	14.5917	9.32661	5.56378		0	0	1	1	1	0	0											556	0	0.355973	7.28616	23.6119	24.7088	14.2277	7.69493	3.87132		556	0	9.14646	9.36688	9.33567	17.1692	14.9557	10.9583	7.25624
185	1.20545e-15	2.06324	6.27582	11.2343	16.6085	12.2659	5.53824	1.51744		0	0	1	1	1	0	0											185	0	-2.02985	4.62982	17.1956	20.4123	10.3409	2.98462	-1.01215		185	0	6.15633	7.92181	5.27298	12.8047	14.1908	8.09185	4.04703
62	-6.33928e-16	0.186135	6.41433	6.82288	7.64877	4.53283	3.19742	-2.16027		0	0	0	0	0	0	0											61.7	0	-9.00229	1.68171	8.86803	5.32628	5.93526	-0.391692	-3.40679		61.7	0	9.37456	11.1469	4.77774	9.97125	3.1304	6.78653	-0.913759
21	1.98538e-15	-5.84758	-0.955673	0.291558	1.65829	2.3515	-1.58436	-0.687135		0	0	0	0	0	0	0											20.6	0	-6.96994	-1.5053	0.87596	4.16713	2.23629	-3.62989	-2.25176		20.6	0	-4.72522	-0.406044	-0.292844	-0.850551	2.46672	0.461174	0.877487
6.859	2.82392e-15	-9.41158	-7.62294	-7.91931	-6.6349	-4.05653	-2.65753	-5.25001		0	0	0	0	0	0	0											6.86	0	-14.873	-10.8152	-8.5008	-4.0185	-4.75386	-2.9894	-4.39419		6.86	0	-3.95011	-4.43065	-7.33782	-9.25129	-3.3592	-2.32566	-6.10583
0		-5.58321e-16	1.19254e-16	1.61762e-15	6.94648e-16	3.14652e-15	8.35439e-16	9.76256e-16																			0		0	0	0	0	0	0	0		0		0	0	0	0	0	0	0
	0	0.686	2.058	6.173	19	56	167	500	MRTX849 [nmol/l]																			0	0.686	2.06	6.17	18.5	55.6	167	500	MRTX849 [nmol/l]		0	0.686	2.06	6.17	18.5	55.6	167	500	MRTX849 [nmol/l]
means of combinations																											1st round										2nd round
SHP099 [nmol/l]	Campaign "Combi", N=2 avg(CGIm) of 2D CTG reduced FCS																								Combi Rating		SHP099 [nmol/l]	Experiment "TM019 MRTX 2D 2% FCS CTG" CGIm of 2D CTG reduced FCS									SHP099 [nmol/l]	Experiment "TM020 MRTX 2D 2% FCS CTG" CGIm of 2D CTG reduced FCS
5000	7.35888	14.7492	25.0724	40.7804	67.0177	76.383	80.0069	81.4305		0	0	0	4	7	7	7		no	no	no	some	clear	no	no	clear	2	5000	5.61019	15.348	26.8645	43.1552	71.1524	79.5975	81.2046	84.7134		5000	9.10756	14.1505	23.2802	38.4056	62.8829	73.1685	78.8092	78.1475
1667	0.280361	10.203	12.7147	24.1431	50.9714	70.0896	73.9527	77.5275		0	0	0	0	7	7	7		no	no	no	no	clear	no	no	some	1	1670	-3.33986	10.5249	13.1596	23.7216	51.379	75.1392	75.9082	76.8092		1670	3.90058	9.88114	12.2698	24.5646	50.5638	65.0401	71.9972	78.2457
556	-2.21327	8.52733	5.58034	14.8439	36.4069	59.1839	69.4091	71.6344		0	0	0	0	4	7	7		no	no	no	no	no	no	no			556	-4.01213	7.53103	1.92228	13.7203	39.3932	63.0908	70.3786	73.3682		556	-0.414413	9.52364	9.2384	15.9675	33.4206	55.277	68.4396	69.9007
185	-2.11306	5.1899	4.63261	13.8406	31.4533	55.4771	68.7174	73.2564		0	0	0	0	4	7	7		no	no	no	no	no	no	no			185	-4.74633	4.42353	3.71836	14.8474	32.218	55.537	71.8684	74.5595		185	0.520212	5.95626	5.54686	12.8338	30.6886	55.4172	65.5663	71.9534
62	-4.57061	5.25488	4.23993	8.77694	28.1779	54.2875	68.3382	71.595		0	0	0	0	0	7	7		no	no	no	no	no	no	no			61.7	-6.73115	6.73147	3.41645	11.8477	31.3979	56.8487	69.7	71.5519		61.7	-2.41008	3.77828	5.06341	5.70623	24.9579	51.7262	66.9765	71.638
21	1.30967	4.65497	5.41058	10.9502	28.756	53.9003	67.6868	70.9353		0	0	0	0	0	7	7		no	no	no	no	no	no	no			20.6	4.3381	4.14872	3.69442	11.1866	34.1402	58.5731	71.8917	72.8154		20.6	-1.71876	5.16123	7.12674	10.7139	23.3718	49.2274	63.4818	69.0551
6.859	-1.49051	3.53314	2.80199	6.31487	27.5934	52.6827	66.5938	69.9026		0	0	0	0	0	7	7		no	no	no	no	no	no	no			6.86	-0.445312	4.16618	2.41936	5.2574	30.5686	55.2065	68.6292	71.1491		6.86	-2.53572	2.9001	3.18462	7.37233	24.6182	50.1589	64.5585	68.6562
0		6.29497	1.40417	11.1035	29.6333	54.3605	67.8835	73.4863																			0		11.7886	4.3373	12.0706	34.6184	59.3898	71.5546	76.5019		0		0.801338	-1.52897	10.1363	24.6482	49.3311	64.2124	70.4707
	0	0.686	2.058	6.173	19	56	167	500	MRTX849 [nmol/l]																			0	0.686	2.06	6.17	18.5	55.6	167	500	MRTX849 [nmol/l]		0	0.686	2.06	6.17	18.5	55.6	167	500	MRTX849 [nmol/l]
SHP099 [nmol/l]	Campaign "Combi", N=2 avg(Bliss Gap CGIm) of 2D CTG reduced FCS																										SHP099 [nmol/l]	Experiment "TM019 MRTX 2D 2% FCS CTG" Bliss Gap CGIm of 2D CTG reduced FCS									SHP099 [nmol/l]	Experiment "TM020 MRTX 2D 2% FCS CTG" Bliss Gap CGIm of 2D CTG reduced FCS
5000	-9.60293e-16	1.39444	16.3491	22.9834	31.7632	17.9163	8.86751	5.0421		0	1	1	1	1	0	0											5000	0	-1.51444	17.1144	26.0235	32.499	17.2996	7.29532	6.08205		5000	0	4.30333	15.5838	19.9432	31.0274	18.533	10.4397	4.00215
1667	9.9462e-15	3.48125	10.9462	12.7631	20.9959	15.4589	5.87983	3.88815		0	1	1	1	1	0	0											1670	2e-14	1.75682	12.0446	14.6639	19.1628	17.4807	5.75526	1.57504		1670	0	5.20568	9.84768	10.8624	22.8289	13.4372	6.0044	6.20126
556	2.84218e-16	4.25244	6.32157	5.73957	8.38047	5.98399	2.46212	-1.00679		0	0	0	0	0	0	0											556	-4e-14	-0.629012	1.45599	5.26909	7.66061	5.78074	0.507884	-1.61079		556	4e-14	9.1339	11.1871	6.21006	9.10033	6.18724	4.41636	-0.402781
185	-2.16088e-14	0.782868	5.25466	4.64017	3.32109	2.19529	1.71113	0.565988		0	0	0	0	0	0	0											185	-5e-14	-3.0725	3.96044	7.05844	1.01342	-1.39252	2.30584	-0.140777		185	0	4.63824	6.54889	2.22189	5.62876	5.7831	1.11641	1.27275
62	2.08771e-14	3.20059	7.30359	1.81123	1.91891	2.37339	2.41728	-0.127648		0	0	0	0	0	0	0											61.7	3e-14	1.0305	5.57354	5.84925	1.6209	0.948076	0.970434	-2.395		61.7	2e-14	5.37067	9.03364	-2.22679	2.21691	3.79871	3.86412	2.1397
21	5.09853e-15	-2.74812	2.78416	-1.3243	-1.7573	-1.08401	-0.714865	-3.02763		0	0	0	0	0	0	0											20.6	0	-11.5632	-4.82839	-4.79744	-3.59838	-3.06532	-1.48362	-5.33309		20.6	1e-14	6.067	10.3967	2.14884	0.0837798	0.897309	0.0538892	-0.722174
6.859	4.39266e-14	-1.3012	2.89692	-3.42867	-0.876402	-0.823938	-0.61755	-2.98759		0	0	0	0	0	0	0											6.86	5e-14	-7.21967	-1.4883	-6.41152	-3.72951	-3.95247	-2.73854	-5.18371		6.86	4e-14	4.61728	7.28213	-0.445819	1.9767	2.30459	1.50344	-0.791471
0		-5.58321e-16	1.19254e-16	1.61762e-15	6.94648e-16	3.14652e-15	8.35439e-16	9.76256e-16																			0		0	0	0	0	0	0	0		0		0	0	0	0	0	0	0
	0	0.686	2.058	6.173	19	56	167	500	MRTX849 [nmol/l]																			0	0.686	2.06	6.17	18.5	55.6	167	500	MRTX849 [nmol/l]		0	0.686	2.06	6.17	18.5	55.6	167	500	MRTX849 [nmol/l]
means of combinations																											1st round										2nd round
Cetuximab [nmol/l]	Campaign "Combi", N=2 avg(CGIm) of 2D CTG reduced FCS																								Combi Rating		Cetuximab [nmol/l]	Experiment "TM019 MRTX 2D 2% FCS CTG" CGIm of 2D CTG reduced FCS									Cetuximab [nmol/l]	Experiment "TM020 MRTX 2D 2% FCS CTG" CGIm of 2D CTG reduced FCS
400	0.548265	10.1111	11.47	19.0677	37.7036	60.3555	72.4407	76.8041		0	0	0	0	4	7	7		no	no	no	no	no	no	no	clear	0	400	0.508473	9.49284	15.1083	23.191	42.4691	61.916	72.6018	77.9724		400	0.588056	10.7294	7.83169	14.9444	32.9382	58.7949	72.2796	75.6357
133	2.37302	6.04861	5.29511	12.1055	31.7738	58.8553	71.0295	74.5791		0	0	0	0	4	7	7		no	no	no	no	no	no	no	some	0	133	5.53501	7.30457	8.41916	13.4928	34.6269	64.4792	72.6483	78.3154		133	-0.78898	4.79265	2.17105	10.7182	28.9208	53.2314	69.4108	70.8427
44	-2.74693	4.55979	5.03449	10.2833	28.7563	54.275	68.2133	77.6676		0	0	0	0	0	7	7		no	no	no	no	no	no	no			44.4	-4.17835	6.53833	7.23283	15.0277	34.6256	57.8757	69.3169	81.0315		44.4	-1.31551	2.58126	2.83615	5.53891	22.8871	50.6743	67.1097	74.3037
15	-2.09469	5.61699	2.7383	11.5284	26.9539	53.1466	68.3865	74.3737		0	0	0	0	0	7	7		no	no	no	no	no	no	no			14.8	-2.64095	5.61097	3.67205	11.9643	31.1743	56.7979	70.7406	75.8525		14.8	-1.54842	5.62301	1.80455	11.0925	22.7335	49.4954	66.0323	72.895
4.938	-3.5132	7.62954	2.21972	6.34282	28.2746	53.7729	68.2725	76.2401		0	0	0	0	0	7	7		no	no	no	no	no	no	no			4.94	-3.38033	10.2112	4.6347	9.92942	30.0266	57.7978	68.1605	77.0962		4.94	-3.64608	5.04788	-0.195254	2.75621	26.5227	49.7481	68.3846	75.3841
1.646	1.88468	5.26947	4.70979	12.593	30.8995	57.0135	67.9911	72.4292		0	0	0	0	4	7	7		no	no	no	no	no	no	no			1.65	-1.76862	7.06119	7.51696	13.6355	31.8426	61.838	69.6449	72.2372		1.65	5.53797	3.47775	1.90263	11.5504	29.9563	52.1891	66.3372	72.6212
0.549	-0.334914	5.3754	4.34869	9.08462	30.6925	56.31	67.5881	79.526		0	0	0	0	4	7	7		no	no	no	no	no	no	no			0.549	-1.59908	6.78168	8.14023	8.47933	33.0418	59.7871	68.5573	80.3396		0.549	0.929254	3.96911	0.557144	9.68991	28.3431	52.8329	66.6188	78.7124
0		7.0835	5.18669	11.158	29.4053	52.6307	66.8803	74.527																			0		7.17661	5.36138	11.7215	31.8903	56.7946	67.9293	75.4077		0		6.99038	5.01199	10.5944	26.9203	48.4668	65.8313	73.6462
	0	0.686	2.058	6.173	19	56	167	500	MRTX849 [nmol/l]																			0	0.686	2.06	6.17	18.5	55.6	167	500	MRTX849 [nmol/l]		0	0.686	2.06	6.17	18.5	55.6	167	500	MRTX849 [nmol/l]
Cetuximab [nmol/l]	Campaign "Combi", N=2 avg(Bliss Gap CGIm) of 2D CTG reduced FCS																										Cetuximab [nmol/l]	Experiment "TM019 MRTX 2D 2% FCS CTG" Bliss Gap CGIm of 2D CTG reduced FCS									Cetuximab [nmol/l]	Experiment "TM020 MRTX 2D 2% FCS CTG" Bliss Gap CGIm of 2D CTG reduced FCS
400	-1.05642e-15	2.51178	5.75873	7.41241	7.88381	7.41605	5.31833	2.07015		0	0	0	0	0	0	0											400	0	1.83757	9.26068	11.0097	10.2027	4.84889	4.4462	2.36944		400	0	3.18599	2.25678	3.81512	5.56488	9.98321	6.19045	1.77085
133	-1.92129e-14	-3.2692	-2.16027	-1.19622	0.625815	4.97235	3.09021	-0.86415		0	0	0	0	0	0	0											133	0	-5.0826	-2.23484	-3.23385	-1.35664	4.7173	2.25505	0.78188		133	-3e-14	-1.4558	-2.0857	0.841418	2.60827	5.22741	3.92538	-2.51018
44	3.28231e-16	0.0615377	2.47512	1.6128	1.40271	3.15013	2.55133	4.18754		0	0	0	0	0	0	0											44.4	-1e-14	3.29514	5.86682	7.08449	5.82522	3.32114	3.24758	7.22855		44.4	1e-14	-3.17206	-0.916577	-3.85889	-3.0198	2.97912	1.85507	1.14652
15	-1.96936e-17	0.504607	-0.444627	2.26873	-0.878476	1.67799	2.43338	0.641725		0	0	0	0	0	0	0											14.8	-2e-14	0.920505	0.835974	2.63085	1.23698	1.41912	3.98691	1.45903		14.8	2e-14	0.0887087	-1.72523	1.9066	-2.99394	1.93687	0.879854	-0.175576
4.938	-5.14363e-17	3.85146	0.394275	-1.62853	1.52361	3.11768	2.94386	3.03999		0	0	0	0	0	0	0											4.94	0	6.21678	2.50561	1.26458	0.636093	2.81543	1.73593	2.9867		4.94	0	1.48615	-1.71706	-4.52164	2.41113	3.41992	4.15179	3.09327
1.646	1.78737e-15	-3.58542	-2.28191	-0.284107	0.0150153	3.23281	0.290441	-2.78754		0	0	0	0	0	0	0											1.65	1e-14	1.54952	3.84674	3.51328	1.26019	5.99161	2.50294	-2.49123		1.65	0	-8.72036	-8.41056	-4.0815	-1.23016	0.474008	-1.92206	-3.08384
0.549	6.56829e-15	-1.39235	-0.518236	-1.773	1.5205	3.83549	0.859991	5.13337		0	0	0	0	0	0	0											0.549	2e-14	1.11042	4.3079	-1.79622	2.33408	3.84986	1.33987	5.54603		0.549	0	-3.89511	-5.34437	-1.74978	0.706919	3.82112	0.380116	4.72071
0		2.99721e-15	-3.77129e-15	3.45722e-16	-1.72021e-15	1.58599e-15	1.2381e-16	-3.55643e-16																			0		0	0	0	0	0	0	0		0		0	0	0	0	0	0	0
	0	0.686	2.058	6.173	19	56	167	500	MRTX849 [nmol/l]																			0	0.686	2.06	6.17	18.5	55.6	167	500	MRTX849 [nmol/l]		0	0.686	2.06	6.17	18.5	55.6	167	500	MRTX849 [nmol/l]
HCC-44
means of combinations																											1st round										2nd round
BI-3406 [nmol/l]	Campaign "Combi", N=2 avg(CGIm) of 2D CTG reduced FCS																								Combi Rating		BI-3406 [nmol/l]	Experiment "TM019 MRTX 2D 2% FCS CTG" CGIm of 2D CTG reduced FCS									BI-3406 [nmol/l]	Experiment "TM020 MRTX 2D 2% FCS CTG" CGIm of 2D CTG reduced FCS
5000	30.4419	32.413	30.2432	42.3361	55.5881	61.0188	63.1493	73.1168		4	4	4	4	7	7	7		no	no	no	no	no	no	no	clear	0	5000	39.8194	39.1337	35.1786	47.8708	64.3811	68.7221	65.8844	81.0959		5000	21.0644	25.6923	25.3078	36.8015	46.7951	53.3154	60.4142	65.1378
1667	19.339	18.9864	16.1775	35.1487	46.604	49.5897	52.5436	60.461		0	0	0	4	4	4	7		no	no	no	no	no	no	no	some	3	1670	29.037	23.0755	18.638	42.9149	54.0117	53.8818	52.3415	66.9977		1670	9.64103	14.8974	13.7171	27.3825	39.1964	45.2976	52.7457	53.9242
556	5.01056	16.1268	13.4882	31.1738	42.1988	46.2277	50.6741	57.8944		0	0	0	4	4	4	7		no	no	no	some	no	some	no			556	2.21907	19.8033	14.9867	40.1686	50.9042	47.244	49.0959	61.5346		556	7.80205	12.4503	11.9897	22.1791	33.4935	45.2113	52.2524	54.2543
185	6.26422	15.8792	14.0755	20.0947	40.8401	50.7243	46.0139	55.196		0	0	0	0	4	7	4		no	no	no	no	some	no	no			185	5.63524	22.5075	15.815	23.7271	51.9148	57.6053	43.7911	58.0245		185	6.8932	9.25081	12.336	16.4623	29.7655	43.8433	48.2367	52.3675
62	5.06465	10.8963	5.82917	19.1019	34.6344	44.2627	41.6849	52.2232		0	0	0	0	4	4	4		no	no	no	no	no	no	no			61.7	5.88651	10.9226	6.69311	24.575	43.0336	48.8081	42.1482	56.5362		61.7	4.24278	10.87	4.96522	13.6289	26.2353	39.7174	41.2215	47.9101
21	7.33683	8.43454	6.99418	14.007	32.7836	39.5237	39.7791	50.337		0	0	0	0	4	4	4		no	no	no	no	no	no	no			20.6	9.04281	7.23195	8.30938	18.2525	38.4654	43.8162	42.5052	51.4314		20.6	5.63084	9.63712	5.67899	9.76146	27.1019	35.2313	37.053	49.2426
6.859	12.1856	9.44378	2.74367	8.02599	25.1327	35.0474	39.8546	47.4175		0	0	0	0	0	4	4		no	no	no	no	no	no	no			6.86	16.5961	10.9628	-0.14286	8.6003	31.2434	39.538	40.8165	49.0201		6.86	7.77509	7.92472	5.63019	7.45168	19.022	30.5568	38.8927	45.8148
0		7.3429	2.73945	9.66053	22.3535	32.5306	36.6115	44.6789																			0		7.55682	-0.319279	11.9949	24.9864	36.6835	37.264	46.3639		0		7.12899	5.79818	7.32617	19.7206	28.3778	35.959	42.994
	0	0.686	2.058	6.173	19	56	167	500	MRTX849 [nmol/l]																			0	0.686	2.06	6.17	18.5	55.6	167	500	MRTX849 [nmol/l]		0	0.686	2.06	6.17	18.5	55.6	167	500	MRTX849 [nmol/l]
BI-3406 [nmol/l]	Campaign "Combi", N=2 avg(Bliss Gap CGIm) of 2D CTG reduced FCS																										BI-3406 [nmol/l]	Experiment "TM019 MRTX 2D 2% FCS CTG" Bliss Gap CGIm of 2D CTG reduced FCS									BI-3406 [nmol/l]	Experiment "TM020 MRTX 2D 2% FCS CTG" Bliss Gap CGIm of 2D CTG reduced FCS
5000	1.95207e-15	-3.68626	-2.51249	4.58422	8.05232	5.72121	4.47339	8.27697		0	0	0	0	0	0	0											5000	0	-6.03288	-4.41486	-0.436069	6.88156	2.94582	-0.302634	8.4698		5000	0	-1.33964	-0.610112	9.60451	9.22308	8.49661	9.24942	8.08415
1667	1.40251e-15	-6.62403	-5.71881	7.70111	8.3107	2.68909	1.90671	2.9891		0	0	0	0	0	0	0											1670	0	-11.907	-10.1478	4.44065	5.31613	-4.01671	-6.01371	1.483		1670	0	-1.34104	-1.28978	10.9616	11.3053	9.39489	9.82714	4.4952
556	2.91638e-15	4.05002	5.9105	16.8215	15.6334	9.84159	10.4407	9.87994		0	0	1	1	0	1	0											556	0	10.1506	13.0817	26.1501	24.1059	8.93923	10.22	13.7072		556	0	-2.05054	-1.26069	7.49293	7.16083	10.7439	10.6614	6.05272
185	1.79924e-15	2.61843	5.2198	4.61339	13.2651	13.4449	4.86781	6.3583		0	0	0	1	1	0	0											185	0	9.62815	10.4858	6.5933	22.3271	16.8046	2.4339	7.94402		185	0	-4.39129	-0.0462482	2.63348	4.20311	10.0853	7.30172	4.77257
62	-2.46454e-15	-1.23091	-1.88669	4.75623	8.07991	7.92594	1.40417	4.18711		0	0	0	0	0	0	0											61.7	0	-2.19403	1.11207	7.21206	13.2408	7.82381	0.608498	6.28999		61.7	0	-0.267789	-4.88546	2.30039	2.91907	8.02807	2.19983	2.08424
21	1.65717e-15	-5.83905	-2.96643	-2.4326	4.35236	1.4922	-2.14893	0.796863		0	0	0	0	0	0	0											20.6	0	-8.86587	-0.435355	-1.9887	6.09541	0.525861	-1.3271	-0.896488		20.6	0	-2.81223	-5.49751	-2.87649	2.6093	2.45854	-2.97075	2.49021
6.859	2.53058e-15	-9.4099	-12.0265	-12.8689	-7.29091	-6.58025	-5.59055	-5.32911		0	0	0	0	0	0	0											6.86	0	-12.2691	-16.4586	-18.5289	-7.29404	-9.27092	-8.50223	-8.28946		6.86	0	-6.55065	-7.59439	-7.20901	-7.28778	-3.88957	-2.67888	-2.36876
0		-2.29563e-15	-2.0229e-14	8.49647e-16	1.20836e-18	2.99105e-15	-9.50072e-17	-1.86214e-15																			0		0	-4e-14	0	0	0	0	0		0		0	0	0	0	0	0	0
	0	0.686	2.058	6.173	19	56	167	500	MRTX849 [nmol/l]																			0	0.686	2.06	6.17	18.5	55.6	167	500	MRTX849 [nmol/l]		0	0.686	2.06	6.17	18.5	55.6	167	500	MRTX849 [nmol/l]
means of combinations																											1st round										2nd round
TN0155 [nmol/l]	Campaign "Combi", N=2 avg(CGIm) of 2D CTG reduced FCS																								Combi Rating		TN0155 [nmol/l]	Experiment "TM019 MRTX 2D 2% FCS CTG" CGIm of 2D CTG reduced FCS									TN0155 [nmol/l]	Experiment "TM020 MRTX 2D 2% FCS CTG" CGIm of 2D CTG reduced FCS
5000	30.2205	37.4737	35.4945	44.611	56.283	60.4669	60.3953	73.1816		4	4	4	4	7	7	7		no	no	no	no	no	no	clear	clear	6	5000	43.0128	44.3603	42.0369	50.4813	60.6125	66.3099	59.5901	79.6637		5000	17.4283	30.587	28.9521	38.7408	51.9535	54.6239	61.2005	66.6995
1667	23.9241	34.5443	31.9945	46.785	50.549	58.3313	61.8384	71.0278		0	4	4	4	7	7	7		no	no	some	no	clear	no	clear	some	5	1670	32.8744	39.2709	37.2797	58.0448	57.3545	66.365	66.8257	76.9633		1670	14.9737	29.8177	26.7094	35.5253	43.7435	50.2976	56.8511	65.0923
556	11.8145	28.2951	22.8631	36.2962	48.3214	54.6777	57.1108	62.8518		0	0	0	4	4	7	7		no	no	no	some	some	clear	clear			556	10.7456	33.9216	25.2636	44.3659	57.3903	62.0057	62.1931	65.024		556	12.8833	22.6685	20.4626	28.2264	39.2524	47.3496	52.0284	60.6795
185	9.18588	20.8413	21.4416	26.304	46.216	51.4094	51.8035	57.7213		0	0	0	0	4	7	7		no	no	no	no	some	no	clear			185	7.38616	24.6019	23.0143	35.207	56.3751	59.4325	54.75	60.2642		185	10.9856	17.0807	19.8688	17.4011	36.0568	43.3863	48.8571	55.1783
62	4.49359	13.1934	9.89752	18.7424	33.147	45.6116	42.4314	53.464		0	0	0	0	4	4	4		no	no	no	no	some	no	no			61.7	5.40448	17.7352	7.06328	22.9168	36.8061	53.1345	44.1628	56.8426		61.7	3.5827	8.6516	12.7318	14.568	29.4878	38.0887	40.6999	50.0853
21	8.8021	11.6767	11.3139	8.45428	31.5613	40.0257	42.8761	52.2416		0	0	0	0	4	4	4		no	no	no	no	no	no	no			20.6	14.3866	14.3073	13.1949	12.5179	41.7755	44.3394	44.8767	52.7617		20.6	3.21764	9.04597	9.43304	4.39063	21.3471	35.7121	40.8756	51.7216
6.859	14.0271	5.5993	3.02791	7.55435	22.8322	33.7037	36.6028	47.105		0	0	0	0	0	4	4		no	no	no	no	no	no	no			6.86	18.0345	6.85624	-0.605753	9.56905	29.6437	39.2907	40.9633	50.8849		6.86	10.0197	4.34237	6.66158	5.53966	16.0206	28.1167	32.2424	43.3251
0		8.75918	5.17279	9.00939	23.1406	29.5917	35.771	41.1307																			0		10.9358	2.53404	13.1545	28.9475	35.2656	40.3146	43.6684		0		6.58258	7.81154	4.86428	17.3337	23.9179	31.2274	38.593
	0	0.686	2.058	6.173	19	56	167	500	MRTX849 [nmol/l]																			0	0.686	2.06	6.17	18.5	55.6	167	500	MRTX849 [nmol/l]		0	0.686	2.06	6.17	18.5	55.6	167	500	MRTX849 [nmol/l]
TN0155 [nmol/l]	Campaign "Combi", N=2 avg(Bliss Gap CGIm) of 2D CTG reduced FCS																										TN0155 [nmol/l]	Experiment "TM019 MRTX 2D 2% FCS CTG" Bliss Gap CGIm of 2D CTG reduced FCS									TN0155 [nmol/l]	Experiment "TM020 MRTX 2D 2% FCS CTG" Bliss Gap CGIm of 2D CTG reduced FCS
5000	2.28088e-16	0.617371	1.01028	7.73271	8.53661	7.68067	2.69356	11.1261		0	0	0	0	0	0	1											5000	0	-6.21494	-2.72827	-1.62833	-2.41852	-1.09027	-11.3017	6.45271		5000	0	7.44968	4.74884	17.0937	19.4917	16.4516	16.6888	15.7995
1667	1.0342e-15	3.52542	3.6417	15.6795	7.88481	10.336	8.67579	13.3207		0	0	1	0	1	0	1											1670	0	-1.96113	2.46865	15.1172	2.3572	6.53911	3.14117	10.7156		1670	0	9.01197	4.81476	16.2419	13.4124	14.1329	14.2104	15.9257
556	2.3864e-15	8.46563	6.35657	16.2177	15.3318	15.8034	12.6103	13.4821		0	0	1	1	1	1	1											556	0	13.083	12.1791	21.4795	19.928	18.7122	14.2397	13.9752		556	0	3.8483	0.533993	10.9559	10.7357	12.8946	10.981	12.989
185	-1.19004e-15	3.4612	7.47672	8.6606	15.3811	14.5661	9.22041	10.1753		0	0	0	1	1	0	1											185	0	6.85926	13.2284	15.3631	21.5748	18.6487	9.18468	11.5227		185	0	0.0631468	1.72507	1.95808	9.18745	10.4834	9.25615	8.82786
62	1.92336e-15	0.242319	0.386794	5.56073	6.31021	12.5359	3.37398	9.21232		0	0	0	0	1	0	0											61.7	0	1.81875	-0.777022	4.8677	3.57612	13.8312	0.00627205	9.46225		61.7	0	-1.33411	1.55061	6.25376	9.04429	11.2406	6.7417	8.96239
21	-1.69997e-15	-5.23986	-2.43453	-8.61903	1.32427	3.74411	0.765255	5.03426		0	0	0	0	0	0	0											20.6	0	-9.88673	-3.4643	-13.666	1.42807	-1.67433	-5.66512	-0.78792		20.6	0	-0.59298	-1.40476	-3.57211	1.22047	9.16255	7.19563	10.8564
6.859	-2.18474e-15	-16.2287	-15.7101	-14.4459	-11.8024	-6.72228	-9.39702	-3.75673		0	0	0	0	0	0	0											6.86	0	-20.6997	-20.8466	-19.9186	-13.5944	-9.44839	-12.1717	-5.17018		6.86	0	-11.7577	-10.5737	-8.97319	-10.0104	-3.99617	-6.6223	-2.34329
0		-4.94795e-17	6.97616e-16	-1.92865e-15	-3.56814e-15	1.73278e-15	-2.91362e-16	4.41355e-15																			0		0	0	0	0	0	0	0		0		0	0	0	0	0	0	0
	0	0.686	2.058	6.173	19	56	167	500	MRTX849 [nmol/l]																			0	0.686	2.06	6.17	18.5	55.6	167	500	MRTX849 [nmol/l]		0	0.686	2.06	6.17	18.5	55.6	167	500	MRTX849 [nmol/l]
means of combinations																											1st round										2nd round
SHP099 [nmol/l]	Campaign "Combi", N=2 avg(CGIm) of 2D CTG reduced FCS																								Combi Rating		SHP099 [nmol/l]	Experiment "TM019 MRTX 2D 2% FCS CTG" CGIm of 2D CTG reduced FCS									SHP099 [nmol/l]	Experiment "TM020 MRTX 2D 2% FCS CTG" CGIm of 2D CTG reduced FCS
5000	17.1493	19.1087	20.5873	30.0824	40.2436	50.7225	54.4733	61.2917		0	0	0	4	4	7	7		no	no	no	no	no	no	no	clear	0	5000	24.1742	22.8663	26.8043	36.1862	45.2611	57.5377	63.2156	68.5184		5000	10.1243	15.3511	14.3702	23.9787	35.2262	43.9072	45.731	54.0649
1667	-0.465672	12.5576	8.80294	17.3673	28.7653	41.821	44.6372	48.7264		0	0	0	0	0	4	4		no	no	no	no	no	no	no	some	0	1670	1.89689	13.9237	5.8975	16.6569	31.3691	49.4702	50.924	53.0699		1670	-2.82824	11.1914	11.7084	18.0777	26.1615	34.1718	38.3504	44.3828
556	-5.62668	9.69602	2.99514	10.0465	24.8995	28.0991	40.9047	42.8388		0	0	0	0	0	0	4		no	no	no	no	no	no	no			556	-8.04316	10.3622	4.89443	8.66701	26.4731	32.0658	44.3629	46.651		556	-3.21021	9.02984	1.09584	11.4259	23.3258	24.1324	37.4464	39.0267
185	-7.17967	9.2144	4.49554	5.47529	14.0841	28.5087	35.3127	42.9137		0	0	0	0	0	0	4		no	no	no	no	no	no	no			185	-13.7051	11.8591	6.20345	4.66858	16.7508	32.455	43.1262	43.2061		185	-0.654296	6.56966	2.78762	6.28199	11.4173	24.5624	27.4992	42.6213
62	-7.15729	9.56042	-0.52797	5.09932	16.7969	33.7072	36.928	44.9213		0	0	0	0	0	4	4		no	no	no	no	no	no	no			61.7	-11.0737	12.4738	-3.07001	3.52194	18.6546	36.3335	39.5665	49.5536		61.7	-3.24086	6.64707	2.01407	6.6767	14.9391	31.0809	34.2895	40.289
21	3.8796	7.69176	5.83481	4.92871	21.2865	28.2969	33.3114	45.893		0	0	0	0	0	0	4		no	no	no	no	no	no	no			20.6	8.84997	9.09974	7.24205	7.5421	27.1753	32.0321	37.7732	47.56		20.6	-1.09078	6.28378	4.42757	2.31533	15.3977	24.5618	28.8496	44.2261
6.859	2.20906	8.71943	3.01014	8.10964	22.1603	28.0347	33.2075	41.9219		0	0	0	0	0	0	4		no	no	no	no	no	no	no			6.86	6.56449	11.681	3.70477	10.1251	27.794	31.8555	36.7247	44.3044		6.86	-2.14636	5.75788	2.31551	6.0942	16.5266	24.2138	29.6904	39.5393
0		8.75918	5.17279	9.00939	23.1406	29.5917	35.771	41.1307																			0		10.9358	2.53404	13.1545	28.9475	35.2656	40.3146	43.6684		0		6.58258	7.81154	4.86428	17.3337	23.9179	31.2274	38.593
	0	0.686	2.058	6.173	19	56	167	500	MRTX849 [nmol/l]																			0	0.686	2.06	6.17	18.5	55.6	167	500	MRTX849 [nmol/l]		0	0.686	2.06	6.17	18.5	55.6	167	500	MRTX849 [nmol/l]
SHP099 [nmol/l]	Campaign "Combi", N=2 avg(Bliss Gap CGIm) of 2D CTG reduced FCS																										SHP099 [nmol/l]	Experiment "TM019 MRTX 2D 2% FCS CTG" Bliss Gap CGIm of 2D CTG reduced FCS									SHP099 [nmol/l]	Experiment "TM020 MRTX 2D 2% FCS CTG" Bliss Gap CGIm of 2D CTG reduced FCS
5000	-7.61341e-16	-5.59807	-1.21403	5.25151	3.13111	7.96025	6.25127	8.28449		0	0	0	0	0	0	0											5000	0	-10.3478	0.535405	1.13799	-2.84217	4.21173	5.71593	8.24637		5000	0	-0.848357	-2.96347	9.36503	9.10438	11.7088	6.78662	8.32261
1667	2.50423e-14	4.26757	4.02895	8.8607	6.10067	12.6773	9.26987	7.94277		0	0	0	0	1	0	0											1670	0	1.23983	1.50104	1.78449	0.918534	12.7875	9.26095	8.09861		1670	5e-14	7.29532	6.55686	15.9369	11.2828	12.5671	9.27879	7.78694
556	1.07314e-14	6.16768	3.28048	6.22493	6.33886	2.82464	9.21602	5.60368		0	0	0	0	0	0	0											556	4e-14	6.83879	10.2574	2.79689	3.89906	2.80919	9.76613	8.50687		556	-2e-14	5.49657	-3.69642	9.65297	8.77866	2.84009	8.66592	2.70049
185	-9.33764e-16	7.08108	6.35844	2.987	-3.34257	4.30397	4.66246	6.72055		0	0	0	0	0	0	0											185	-2e-14	13.5536	17.1254	3.92623	-1.33672	7.42836	12.5543	8.95079		185	2e-14	0.608583	-4.40854	2.04778	-5.34841	1.17958	-3.22939	4.49031
62	-9.64263e-17	7.44307	1.25953	2.66486	-0.549724	9.57737	6.32823	8.73773		0	0	0	0	0	0	0											61.7	-4e-14	11.7432	5.26843	0.396485	-1.518	9.34107	7.12404	13.491		61.7	4e-14	3.14291	-2.74937	4.93324	0.418551	9.81366	5.53242	3.98447
21	-4.0809e-15	-4.62732	-3.1696	-7.56303	-4.88704	-4.15462	-5.18952	2.10822		0	0	0	0	0	0	0											20.6	0	-9.99195	-3.98113	-13.6275	-8.78494	-9.84529	-8.83268	-2.18689		20.6	-1e-14	0.737304	-2.35807	-1.49857	-0.989152	1.53605	-1.54637	6.40333
6.859	-1.74493e-14	-2.0452	-4.37589	-2.83893	-2.64962	-3.13148	-4.07871	-0.705392		0	0	0	0	0	0	0											6.86	0	-5.30447	-5.27446	-8.97464	-6.35521	-8.31437	-8.2565	-3.87272		6.86	-3e-14	1.21408	-3.47733	3.29679	1.05597	2.05141	0.0990715	2.46193
0		-4.94795e-17	6.97616e-16	-1.92865e-15	-3.56814e-15	1.73278e-15	-2.91362e-16	4.41355e-15																			0		0	0	0	0	0	0	0		0		0	0	0	0	0	0	0
	0	0.686	2.058	6.173	19	56	167	500	MRTX849 [nmol/l]																			0	0.686	2.06	6.17	18.5	55.6	167	500	MRTX849 [nmol/l]		0	0.686	2.06	6.17	18.5	55.6	167	500	MRTX849 [nmol/l]
means of combinations																											1st round										2nd round
Cetuximab [nmol/l]	Campaign "Combi", N=2 avg(CGIm) of 2D CTG reduced FCS																								Combi Rating		Cetuximab [nmol/l]	Experiment "TM019 MRTX 2D 2% FCS CTG" CGIm of 2D CTG reduced FCS									Cetuximab [nmol/l]	Experiment "TM020 MRTX 2D 2% FCS CTG" CGIm of 2D CTG reduced FCS
400	3.28299	21.3084	21.1479	29.4098	40.1221	43.8002	43.7234	47.669		0	0	0	0	4	4	4		no	no	no	no	no	no	no	clear	0	400	5.8692	34.4965	34.0301	44.4324	56.0807	53.2226	45.6025	48.2008		400	0.69678	8.12033	8.26577	14.3872	24.1635	34.3779	41.8442	47.1372
133	1.60171	7.91467	13.2522	16.0546	31.5264	41.2573	42.304	47.8134		0	0	0	0	4	4	4		no	no	no	no	no	no	no	some	0	133	3.90062	10.9466	22.3187	21.8014	43.4362	48.3421	43.1332	47.7607		133	-0.697204	4.8827	4.18564	10.3078	19.6167	34.1724	41.4749	47.8661
44	-2.94242	7.98437	4.4042	14.1218	25.7176	34.929	40.3724	48.6766		0	0	0	0	0	4	4		no	no	no	no	no	no	no			44.4	-9.10387	11.6762	4.14065	20.4349	31.2666	37.7691	43.0575	53.1995		44.4	3.21902	4.29251	4.66774	7.80856	20.1686	32.0888	37.6873	44.1537
15	-4.00225	9.40543	6.69032	7.69593	23.4122	33.389	41.7995	47.3971		0	0	0	0	0	4	4		no	no	no	no	no	no	no			14.8	-8.27214	15.044	11.991	9.54022	28.3865	39.426	44.944	50.5789		14.8	0.267646	3.7669	1.38962	5.85163	18.4378	27.3521	38.655	44.2153
4.938	-5.38383	9.29936	6.31346	11.2429	25.1918	33.3021	38.4714	49.0023		0	0	0	0	0	4	4		no	no	no	no	no	no	no			4.94	-12.0132	13.8867	10.0862	16.4097	32.3526	36.4408	41.2499	55.4076		4.94	1.24555	4.71201	2.54074	6.07602	18.031	30.1634	35.6929	42.597
1.646	12.472	8.87739	6.05461	14.4006	27.2182	38.243	40.6414	48.6292		0	0	0	0	0	4	4		no	no	no	no	no	no	no			1.65	21.3031	11.9589	8.18582	20.7937	32.5067	42.9534	41.5659	51.0054		1.65	3.641	5.79588	3.9234	8.00741	21.9298	33.5326	39.717	46.2531
0.549	8.47839	11.4934	4.29738	12.9345	24.813	34.6503	41.1412	49.8212		0	0	0	0	0	4	4		no	no	no	no	no	no	no			0.549	15.7171	14.4034	3.66964	18.3094	27.3809	40.1921	44.7463	54.4497		0.549	1.23963	8.58348	4.92511	7.55953	22.2452	29.1086	37.536	45.1927
0		7.3429	2.73945	9.66053	22.3535	32.5306	36.6115	44.6789																			0		7.55682	-0.319279	11.9949	24.9864	36.6835	37.264	46.3639		0		7.12899	5.79818	7.32617	19.7206	28.3778	35.959	42.994
	0	0.686	2.058	6.173	19	56	167	500	MRTX849 [nmol/l]																			0	0.686	2.06	6.17	18.5	55.6	167	500	MRTX849 [nmol/l]		0	0.686	2.06	6.17	18.5	55.6	167	500	MRTX849 [nmol/l]
Cetuximab [nmol/l]	Campaign "Combi", N=2 avg(Bliss Gap CGIm) of 2D CTG reduced FCS																										Cetuximab [nmol/l]	Experiment "TM019 MRTX 2D 2% FCS CTG" Bliss Gap CGIm of 2D CTG reduced FCS									Cetuximab [nmol/l]	Experiment "TM020 MRTX 2D 2% FCS CTG" Bliss Gap CGIm of 2D CTG reduced FCS
400	-9.12341e-16	10.8646	15.1342	16.7445	15.0772	8.85358	4.72881	0.822067		1	1	1	1	0	0	0											400	0	21.3962	28.4664	27.0853	26.302	12.2509	4.07538	-2.03402		400	0	0.332983	1.80206	6.40377	3.8524	5.45623	5.38224	3.67815
133	1.5349e-14	-0.940933	8.89082	4.94444	7.87591	7.57378	4.52758	2.08086		0	0	0	0	0	0	0											133	0	-0.294333	18.7282	6.24952	15.2649	8.80873	3.03595	-1.17575		133	3e-14	-1.58753	-0.946599	3.63935	0.486901	6.33884	6.01921	5.33748
44	-9.54093e-15	3.42004	4.69002	7.0939	5.71683	4.46782	5.90538	5.92551		0	0	0	0	0	0	0											44.4	-2e-14	12.7181	13.5851	16.742	13.7137	7.73706	12.4061	12.8399		44.4	0	-5.87801	-4.2051	-2.55424	-2.28005	1.19858	-0.595368	-0.988857
15	-2.29425e-14	5.84264	7.96882	1.68091	4.32242	3.77584	8.0957	5.35672		0	0	0	0	0	0	0											14.8	-4e-14	15.3003	20.6018	5.08883	10.1545	8.78625	13.6885	9.67073		14.8	0	-3.61498	-4.6642	-1.72702	-1.50963	-1.23457	2.50288	1.04271
4.938	-2.24543e-14	7.04131	8.99985	6.47238	7.21504	4.67393	5.77327	7.86925		0	0	0	0	0	0	0											4.94	-4e-14	17.6765	22.4468	15.3699	17.1752	8.5344	12.7117	16.9668		4.94	0	-3.59385	-4.44713	-2.42512	-2.74514	0.813468	-1.1652	-1.2283
1.646	1.47492e-15	-10.2461	-9.1002	-6.69063	-5.37523	-3.49078	-5.02103	-4.28984		0	0	0	0	0	0	0											1.65	0	-15.7188	-12.8479	-10.6278	-9.874	-9.29449	-11.1717	-9.40855		1.65	0	-4.77335	-5.3525	-2.75345	-0.876456	2.31293	1.12967	0.828861
0.549	9.58569e-16	-3.85761	-6.91109	-4.47712	-4.48242	-4.1057	-1.62588	-0.454415		0	0	0	0	0	0	0											0.549	0	-7.99843	-11.7651	-8.01821	-10.4388	-7.97464	-3.93393	-2.28011		0.549	0	0.283212	-2.05711	-0.936036	1.47399	-0.236754	0.682175	1.37128
0		-2.29563e-15	-2.0229e-14	8.49647e-16	1.20836e-18	2.99105e-15	-9.50072e-17	-1.86214e-15																			0		0	-4e-14	0	0	0	0	0		0		0	0	0	0	0	0	0
	0	0.686	2.058	6.173	19	56	167	500	MRTX849 [nmol/l]																			0	0.686	2.06	6.17	18.5	55.6	167	500	MRTX849 [nmol/l]		0	0.686	2.06	6.17	18.5	55.6	167	500	MRTX849 [nmol/l]
NCI-H2030
means of combinations																											1st round										2nd round
BI-3406 [nmol/l]	Campaign "Combi", N=2 avg(CGIm) of 2D CTG reduced FCS																								Combi Rating		BI-3406 [nmol/l]	Experiment "TM019 MRTX 2D 2% FCS CTG" CGIm of 2D CTG reduced FCS									BI-3406 [nmol/l]	Experiment "TM020 MRTX 2D 2% FCS CTG" CGIm of 2D CTG reduced FCS
5000	16.8365	29.0515	29.0331	33.4882	42.8009	47.0035	53.6991	59.8189		0	0	0	4	4	4	7		no	no	no	no	no	no	no	clear	0	5000	16.4932	26.7154	28.3305	31.9568	38.7394	42.1092	46.4486	61.0685		5000	17.1799	31.3875	29.7358	35.0197	46.8623	51.8978	60.9497	58.5692
1667	5.43748	16.7488	14.862	23.6055	32.1855	40.5669	46.8387	48.1267		0	0	0	0	4	4	4		no	no	no	no	no	no	no	some	0	1670	1.89206	16.2027	17.865	19.6946	30.1624	41.5232	43.7679	50.5251		1670	8.9829	17.2948	11.8591	27.5163	34.2086	39.6107	49.9094	45.7282
556	5.39309	11.5867	12.824	20.6812	27.4644	38.9827	37.3074	49.0537		0	0	0	0	0	4	4		no	no	no	no	no	no	no			556	8.54486	14.1239	17.0855	18.4168	29.8878	36.9358	33.8323	52.8347		556	2.24132	9.04945	8.56256	22.9456	25.0409	41.0296	40.7824	45.2727
185	-0.688356	8.77264	11.7551	19.5232	31.8829	35.1342	40.6492	45.3752		0	0	0	0	4	4	4		no	no	no	no	no	no	no			185	0.331021	9.5258	15.4497	21.2452	30.6282	34.1179	39.1029	44.8358		185	-1.70773	8.01948	8.06058	17.8012	33.1376	36.1505	42.1955	45.9145
62	1.28243	7.45821	12.028	19.5502	25.0489	35.0132	45.4125	45.2887		0	0	0	0	0	4	4		no	no	no	no	no	no	no			61.7	1.31401	7.53621	14.0139	23.3988	24.2405	33.7629	48.0844	46.3671		61.7	1.25085	7.38021	10.0422	15.7017	25.8574	36.2635	42.7405	44.2103
21	7.6777	10.0799	8.78153	15.8415	25.8533	29.762	40.0585	41.7225		0	0	0	0	0	0	4		no	no	no	no	no	no	no			20.6	7.6903	13.6963	11.0116	14.3096	24.6131	27.4389	40.0243	40.5631		20.6	7.6651	6.46353	6.55141	17.3734	27.0936	32.0851	40.0926	42.8819
6.859	6.81662	6.38185	9.44299	12.0644	22.1484	33.2098	37.6081	41.4785		0	0	0	0	0	4	4		no	no	no	no	no	no	no			6.86	6.77898	8.81454	10.5596	12.0762	23.766	32.3154	38.4513	45.4112		6.86	6.85427	3.94916	8.32634	12.0527	20.5307	34.1042	36.765	37.5458
0		4.69316	6.57575	11.0363	19.0392	30.5504	36.0027	40.4017																			0		6.87313	6.3885	11.356	18.3694	30.7738	37.8068	40.27		0		2.51318	6.76299	10.7166	19.7089	30.3271	34.1986	40.5333
	0	0.686	2.058	6.173	19	56	167	500	MRTX849 [nmol/l]																			0	0.686	2.06	6.17	18.5	55.6	167	500	MRTX849 [nmol/l]		0	0.686	2.06	6.17	18.5	55.6	167	500	MRTX849 [nmol/l]
BI-3406 [nmol/l]	Campaign "Combi", N=2 avg(Bliss Gap CGIm) of 2D CTG reduced FCS																										BI-3406 [nmol/l]	Experiment "TM019 MRTX 2D 2% FCS CTG" Bliss Gap CGIm of 2D CTG reduced FCS									BI-3406 [nmol/l]	Experiment "TM020 MRTX 2D 2% FCS CTG" Bliss Gap CGIm of 2D CTG reduced FCS
5000	3.26777e-15	8.1442	6.49381	7.08032	9.45266	3.67186	5.63852	7.94377		0	0	0	0	0	0	0											5000	0	4.25964	6.29519	5.61208	6.31042	-1.08079	-2.84275	9.64037		5000	0	12.0288	6.69243	8.54857	12.5949	8.4245	14.1198	6.24717
1667	-2.63165e-15	6.75773	3.1325	7.5906	8.53374	5.86742	6.87491	4.00296		0	0	0	0	0	0	0											1670	0	7.54198	9.68152	6.61914	10.1801	9.32504	4.64361	8.97497		1670	0	5.97348	-3.41651	8.56205	6.88737	2.40979	9.10622	-0.969045
556	2.61254e-16	1.7581	1.13311	4.73447	3.8335	4.35837	-2.49427	4.99262		0	0	0	0	0	0	0											556	0	-0.822346	2.59061	-0.704648	4.23436	-0.27066	-9.92446	6.78383		556	0	4.33855	-0.324402	10.1736	3.43263	8.98741	4.93591	3.20141
185	-1.26286e-15	4.76036	5.83151	9.11951	13.4262	5.11257	5.15903	5.44747		0	0	0	1	0	0	0											185	0	2.33992	8.74711	9.58841	11.9766	3.09494	1.06561	4.34185		185	0	7.1808	2.91591	8.65062	14.8758	7.1302	9.25245	6.55309
62	9.96625e-17	1.53106	4.23632	7.34328	4.91967	3.48956	8.4924	4.01341		0	0	0	0	0	0	0											61.7	0	-0.57839	6.37881	10.8486	4.75092	1.9999	9.36263	5.20811		61.7	0	3.64052	2.09383	3.83796	5.08843	4.97923	7.62216	2.8187
21	-2.17931e-15	-2.00408	-5.07393	-2.2038	0.288611	-6.61583	-1.43955	-3.91041		0	0	0	0	0	0	0											20.6	0	-0.442556	-2.67252	-4.03522	-0.311915	-9.12426	-3.1374	-4.90969		20.6	0	-3.56561	-7.47535	-0.372385	0.889137	-4.1074	0.258294	-2.91113
6.859	4.17798e-16	-4.87412	-3.59601	-5.19502	-2.68437	-2.51477	-3.27451	-3.56792		0	0	0	0	0	0	0											6.86	0	-4.46332	-2.25998	-5.44047	-0.382105	-3.56169	-4.07582	0.554989		6.86	0	-5.28493	-4.93205	-4.94957	-4.98663	-1.46786	-2.47319	-7.69083
0		-3.08199e-16	1.27208e-15	-1.78409e-15	-2.87545e-15	9.5178e-16	1.50835e-15	-1.65097e-15																			0		0	0	0	0	0	0	0		0		0	0	0	0	0	0	0
	0	0.686	2.058	6.173	19	56	167	500	MRTX849 [nmol/l]																			0	0.686	2.06	6.17	18.5	55.6	167	500	MRTX849 [nmol/l]		0	0.686	2.06	6.17	18.5	55.6	167	500	MRTX849 [nmol/l]
means of combinations																											1st round										2nd round
TN0155 [nmol/l]	Campaign "Combi", N=2 avg(CGIm) of 2D CTG reduced FCS																								Combi Rating		TN0155 [nmol/l]	Experiment "TM019 MRTX 2D 2% FCS CTG" CGIm of 2D CTG reduced FCS									TN0155 [nmol/l]	Experiment "TM020 MRTX 2D 2% FCS CTG" CGIm of 2D CTG reduced FCS
5000	23.4305	39.33	41.2705	40.1291	43.2624	47.991	52.3041	57.0326		0	4	4	4	4	4	7		no	no	no	no	no	no	no	clear	0	5000	22.7467	39.6303	45.3476	42.9109	41.8814	47.5458	53.1619	57.6947		5000	24.1142	39.0297	37.1935	37.3472	44.6433	48.4363	51.4463	56.3705
1667	20.0595	32.1777	34.4958	32.8125	36.9162	44.7675	47.9045	49.2029		0	4	4	4	4	4	4		no	no	no	no	no	no	no	some	0	1670	17.3245	31.064	35.4094	31.3908	36.112	42.5453	49.9849	52.0732		1670	22.7945	33.2915	33.5821	34.2342	37.7204	46.9897	45.8242	46.3326
556	20.6352	31.5623	27.5138	28.9298	34.1399	39.1598	42.685	49.028		0	4	0	0	4	4	4		no	no	no	no	no	no	no			556	23.188	35.1393	27.1683	31.0588	35.513	37.2878	43.4604	52.5103		556	18.0824	27.9852	27.8592	26.8009	32.7668	41.0318	41.9095	45.5458
185	12.1942	25.0928	19.149	26.1535	30.9377	40.7369	38.3061	47.6306		0	0	0	0	4	4	4		no	no	no	no	no	no	no			185	12.5736	27.1266	18.3328	28.216	32.7588	41.4368	41.7263	49.3125		185	11.8149	23.0591	19.9652	24.091	29.1165	40.0371	34.8859	45.9487
62	6.46896	16.4544	13.5862	17.8513	27.0339	35.1483	39.2268	39.778		0	0	0	0	0	4	4		no	no	no	no	no	no	no			61.7	6.25445	17.0576	12.4627	21.8984	28.1778	37.3305	39.3058	39.6795		61.7	6.68346	15.8511	14.7098	13.8042	25.89	32.9661	39.1478	39.8765
21	12.1247	10.1323	12.9214	15.806	24.8334	31.8058	35.9357	40.7521		0	0	0	0	0	4	4		no	no	no	no	no	no	no			20.6	12.2803	6.3092	13.9596	17.3266	25.2083	30.8976	36.9786	40.8199		20.6	11.969	13.9555	11.8833	14.2854	24.4585	32.7141	34.8927	40.6843
6.859	13.5538	7.23969	8.91818	12.542	19.3783	31.3936	36.5429	38.2919		0	0	0	0	0	4	4		no	no	no	no	no	no	no			6.86	18.5595	6.5723	8.46278	12.1787	21.9816	35.8634	39.2278	37.1674		6.86	8.54801	7.90707	9.37359	12.9053	16.775	26.9237	33.8581	39.4165
0		9.69994	10.9808	11.4285	20.7827	30.6399	35.0998	38.4782																			0		9.95462	12.6094	12.0369	21.1047	30.7166	36.4579	38.8117		0		9.44525	9.35223	10.82	20.4607	30.5631	33.7417	38.1447
	0	0.686	2.058	6.173	19	56	167	500	MRTX849 [nmol/l]																			0	0.686	2.06	6.17	18.5	55.6	167	500	MRTX849 [nmol/l]		0	0.686	2.06	6.17	18.5	55.6	167	500	MRTX849 [nmol/l]
TN0155 [nmol/l]	Campaign "Combi", N=2 avg(Bliss Gap CGIm) of 2D CTG reduced FCS																										TN0155 [nmol/l]	Experiment "TM019 MRTX 2D 2% FCS CTG" Bliss Gap CGIm of 2D CTG reduced FCS									TN0155 [nmol/l]	Experiment "TM020 MRTX 2D 2% FCS CTG" Bliss Gap CGIm of 2D CTG reduced FCS
5000	3.10718e-15	7.9943	8.88579	7.38348	2.89535	-0.407469	0.266432	2.24581		0	0	0	0	0	0	0											5000	0	8.7337	12.2775	10.3096	1.85627	-0.348674	0.567093	3.17278		5000	0	7.25491	5.49409	4.4574	3.93442	-0.466264	-0.0342296	1.31883
1667	4.06677e-15	3.94905	5.16115	3.12185	-0.64173	-1.08182	-1.72445	-3.24882		0	0	0	0	0	0	0											1670	0	5.15943	7.21663	3.69148	0.596973	-1.25438	1.23674	1.29612		1670	0	2.73866	3.10568	2.55222	-1.88043	-0.909258	-4.68564	-7.79377
556	-1.39449e-15	2.81614	-2.27449	-1.255	-3.87826	-7.11167	-7.29069	-3.79661		0	0	0	0	0	0	0											556	0	3.83643	-6.29864	-1.9415	-4.87922	-10.9399	-9.44745	-2.31641		556	0	1.79584	1.74967	-0.568505	-2.8773	-3.28346	-5.13393	-5.27681
185	-2.63284e-15	4.13466	-2.96138	3.63481	-0.0346726	0.856682	-5.59928	0.668489		0	0	0	0	0	0	0											185	0	5.59592	-5.58662	4.8118	1.19548	1.22488	-3.65154	1.81666		185	0	2.67341	-0.336137	2.45781	-1.26483	0.488481	-7.54701	-0.479678
62	1.30951e-15	0.7809	-3.30437	0.53725	0.844007	-0.394625	-0.549739	-3.203		0	0	0	0	0	0	0											61.7	0	1.34475	-5.7726	4.20713	1.87069	1.8907	-1.58906	-3.4519		61.7	0	0.217049	-0.836148	-3.13263	-0.182673	-2.67996	0.489587	-2.9541
21	-2.26726e-15	-10.7622	-9.12843	-6.65069	-6.0817	-8.02231	-7.92238	-6.1627		0	0	0	0	0	0	0											20.6	0	-14.9514	-9.696	-5.81245	-6.11103	-9.09287	-8.19112	-6.47329		20.6	0	-6.57304	-8.56087	-7.48893	-6.05238	-6.95175	-7.65363	-5.85212
6.859	3.6218e-15	-14.9614	-14.3706	-11.1876	-12.712	-9.50461	-8.28411	-9.59202		0	0	0	0	0	0	0											6.86	0	-20.4693	-20.8409	-16.6372	-14.5607	-8.86887	-10.3965	-14.4626		6.86	0	-9.45357	-7.90026	-5.73806	-10.8633	-10.1404	-6.17174	-4.72142
0		-2.25169e-15	3.36203e-16	-2.70359e-15	-7.10184e-16	3.52757e-15	1.31221e-16	-4.98821e-16																			0		0	0	0	0	0	0	0		0		0	0	0	0	0	0	0
	0	0.686	2.058	6.173	19	56	167	500	MRTX849 [nmol/l]																			0	0.686	2.06	6.17	18.5	55.6	167	500	MRTX849 [nmol/l]		0	0.686	2.06	6.17	18.5	55.6	167	500	MRTX849 [nmol/l]
means of combinations																											1st round										2nd round
SHP099 [nmol/l]	Campaign "Combi", N=2 avg(CGIm) of 2D CTG reduced FCS																								Combi Rating		SHP099 [nmol/l]	Experiment "TM019 MRTX 2D 2% FCS CTG" CGIm of 2D CTG reduced FCS									SHP099 [nmol/l]	Experiment "TM020 MRTX 2D 2% FCS CTG" CGIm of 2D CTG reduced FCS
5000	10.1561	22.8567	21.9469	30.7231	36.2337	45.8533	45.0223	45.7569		0	0	0	4	4	4	4		no	no	no	no	no	no	no	clear	0	5000	10.6876	23.5952	24.1434	30.9676	40.1934	49.8962	43.6099	46.3785		5000	9.62457	22.1182	19.7503	30.4786	32.274	41.8103	46.4347	45.1353
1667	0.463748	16.3654	17.5559	22.1138	26.735	38.5343	40.2371	41.8004		0	0	0	0	0	4	4		no	no	no	no	no	no	no	some	0	1670	0.793036	18.6022	20.6092	22.0643	28.7035	41.7137	40.4775	41.2552		1670	0.134461	14.1285	14.5026	22.1633	24.7665	35.3549	39.9968	42.3457
556	2.70606	13.4704	10.9683	17.1104	21.4466	31.71	34.0715	39.8416		0	0	0	0	0	4	4		no	no	no	no	no	no	no			556	3.6908	11.4366	14.4682	18.6473	21.8986	30.517	35.0016	43.6745		556	1.72132	15.5042	7.46829	15.5735	20.9946	32.903	33.1415	36.0087
185	-7.48005	15.3533	5.59038	11.5255	22.7213	30.2968	36.8141	38.0203		0	0	0	0	0	4	4		no	no	no	no	no	no	no			185	-9.54323	19.1048	2.83849	12.6413	25.1682	30.1959	35.512	38.8815		185	-5.41688	11.6019	8.34227	10.4097	20.2744	30.3976	38.1162	37.159
62	-0.473059	9.4818	5.62249	8.72	16.1825	29.2841	32.482	36.0384		0	0	0	0	0	0	4		no	no	no	no	no	no	no			61.7	-2.31196	10.8671	6.65782	13.1242	18.7869	30.3157	32.1532	38.2512		61.7	1.36584	8.09648	4.58715	4.31581	13.5781	28.2526	32.8109	33.8256
21	-4.00643	8.08772	7.12437	12.3465	18.4235	29.8003	34.4089	38.5596		0	0	0	0	0	0	4		no	no	no	no	no	no	no			20.6	-4.52186	10.6027	11.5907	13.5055	21.7257	30.6875	33.9075	37.8255		20.6	-3.491	5.57273	2.65806	11.1875	15.1213	28.913	34.9104	39.2937
6.859	-4.71526	7.24337	5.31159	9.92762	16.3263	29.2621	31.5653	38.7536		0	0	0	0	0	0	4		no	no	no	no	no	no	no			6.86	-4.9074	7.25869	6.84083	9.6443	20.7644	30.5862	30.8344	39.4409		6.86	-4.52311	7.22806	3.78235	10.2109	11.8883	27.9381	32.2963	38.0664
0		9.69994	10.9808	11.4285	20.7827	30.6399	35.0998	38.4782																			0		9.95462	12.6094	12.0369	21.1047	30.7166	36.4579	38.8117		0		9.44525	9.35223	10.82	20.4607	30.5631	33.7417	38.1447
	0	0.686	2.058	6.173	19	56	167	500	MRTX849 [nmol/l]																			0	0.686	2.06	6.17	18.5	55.6	167	500	MRTX849 [nmol/l]		0	0.686	2.06	6.17	18.5	55.6	167	500	MRTX849 [nmol/l]
SHP099 [nmol/l]	Campaign "Combi", N=2 avg(Bliss Gap CGIm) of 2D CTG reduced FCS																										SHP099 [nmol/l]	Experiment "TM019 MRTX 2D 2% FCS CTG" Bliss Gap CGIm of 2D CTG reduced FCS									SHP099 [nmol/l]	Experiment "TM020 MRTX 2D 2% FCS CTG" Bliss Gap CGIm of 2D CTG reduced FCS
5000	1.4559e-15	3.78083	1.69963	10.0592	6.96533	7.518	2.59153	0.213913		0	0	1	0	0	0	0											5000	0	3.80095	1.92051	9.26837	10.1988	11.1086	-0.429944	0.185231		5000	0	3.76071	1.47876	10.85	3.73182	3.92743	5.61301	0.242594
1667	-1.43438e-16	6.23811	6.15609	10.2654	5.56609	7.54386	4.80657	3.00119		0	0	1	0	0	0	0											1670	0	7.91747	7.28642	9.31048	6.9392	10.3982	3.457	1.8957		1670	0	4.55875	5.02576	11.2203	4.19299	4.68949	6.15613	4.10669
556	-4.175e-15	1.2745	-2.4701	3.22592	-1.59376	-0.978027	-2.97052	-0.514604		0	0	0	0	0	0	0											556	0	-1.916	-1.46108	3.2737	-2.27608	-2.98681	-4.07461	2.31367		556	0	4.46499	-3.47912	3.17815	-0.911438	1.03075	-1.86644	-3.34288
185	3.29964e-14	12.5544	1.41159	6.88967	8.18183	5.32015	7.09176	4.73651		1	0	0	0	0	0	0											185	4e-14	17.9362	-1.1868	9.23203	12.0014	6.68616	5.82432	6.66087		185	2e-14	7.17261	4.00998	4.5473	4.36224	3.95413	8.3592	2.81215
62	6.18202e-15	0.213747	-4.95141	-2.2884	-4.2121	-1.00212	-2.30004	-2.12028		0	0	0	0	0	0	0											61.7	1e-14	3.04102	-3.87199	3.17744	-0.394769	1.34508	-2.66455	1.03618		61.7	0	-2.61352	-6.03083	-7.75424	-8.02943	-3.34933	-1.93554	-5.27674
21	2.28737e-14	2.08565	-0.205152	4.55956	0.987112	2.19532	2.19709	2.86671		0	0	0	0	0	0	0											20.6	1e-14	4.81117	3.04868	5.55662	4.3822	3.38578	0.657488	2.13686		20.6	3e-14	-0.639872	-3.45898	3.56249	-2.40797	1.00486	3.73669	3.59656
6.859	2.52462e-14	1.89664	-1.3663	2.78729	-0.516395	2.19523	-0.130126	3.5557		0	0	0	0	0	0	0											6.86	4e-14	1.8221	-1.35438	2.04399	3.74159	3.57559	-2.14206	4.0185		6.86	1e-14	1.97117	-1.37822	3.53058	-4.77438	0.814865	1.88181	3.0929
0		-2.25169e-15	3.36203e-16	-2.70359e-15	-7.10184e-16	3.52757e-15	1.31221e-16	-4.98821e-16																			0		0	0	0	0	0	0	0		0		0	0	0	0	0	0	0
	0	0.686	2.058	6.173	19	56	167	500	MRTX849 [nmol/l]																			0	0.686	2.06	6.17	18.5	55.6	167	500	MRTX849 [nmol/l]		0	0.686	2.06	6.17	18.5	55.6	167	500	MRTX849 [nmol/l]
means of combinations																											1st round										2nd round
Cetuximab [nmol/l]	Campaign "Combi", N=2 avg(CGIm) of 2D CTG reduced FCS																								Combi Rating		Cetuximab [nmol/l]	Experiment "TM019 MRTX 2D 2% FCS CTG" CGIm of 2D CTG reduced FCS									Cetuximab [nmol/l]	Experiment "TM020 MRTX 2D 2% FCS CTG" CGIm of 2D CTG reduced FCS
400	7.91896	25.3139	28.8245	28.9647	30.2707	38.0283	44.9391	46.6614		0	0	0	0	4	4	4		no	no	no	no	no	no	no	clear	0	400	13.7633	18.9553	17.5053	27.8994	30.8814	38.0935	44.1466	48.7136		400	2.07459	31.6724	40.1437	30.03	29.66	37.9631	45.7315	44.6092
133	9.54055	18.605	23.0036	21.6157	29.188	37.2132	44.8241	45.1694		0	0	0	0	0	4	4		no	no	no	no	no	no	no	some	0	133	11.4576	16.6031	18.0851	24.06	27.6436	40.7375	44.2107	47.9569		133	7.62351	20.6069	27.9221	19.1714	30.7323	33.689	45.4374	42.3819
44	5.98347	15.7378	19.8578	20.5646	25.2937	40.2847	43.6494	47.6082		0	0	0	0	0	4	4		no	no	no	no	no	no	no			44.4	5.3519	16.0574	14.8268	20.8442	21.8252	41.8841	48.7384	50.0617		44.4	6.61504	15.4182	24.8889	20.285	28.7621	38.6854	38.5605	45.1548
15	4.08631	15.4842	17.3846	18.2375	24.0361	37.5819	39.8137	44.8673		0	0	0	0	0	4	4		no	no	no	no	no	no	no			14.8	1.89513	14.5265	10.1552	19.0303	22.6917	40.382	41.9532	44.0955		14.8	6.27748	16.442	24.614	17.4447	25.3806	34.7817	37.6741	45.6392
4.938	3.56021	15.2849	11.7665	15.5162	23.4186	34.5783	40.011	46.9434		0	0	0	0	0	4	4		no	no	no	no	no	no	no			4.94	4.45629	15.4058	7.20813	21.7442	21.5129	40.9544	40.7364	50.3266		4.94	2.66413	15.164	16.3248	9.28826	25.3242	28.2021	39.2856	43.5602
1.646	10.0655	16.0596	17.9207	21.933	32.8013	34.6849	42.7374	44.0402		0	0	0	0	4	4	4		no	no	no	no	no	no	no			1.65	11.5959	17.5403	16.5112	24.6471	34.5456	34.9588	43.5375	44.871		1.65	8.53504	14.579	19.3303	19.2189	31.057	34.4111	41.9372	43.2094
0.549	8.28368	15.7906	15.3643	25.5386	26.7176	33.5734	41.3978	45.5193		0	0	0	0	0	4	4		no	no	no	no	no	no	no			0.549	9.72219	15.9745	15.913	29.3508	27.6547	34.1169	40.7636	48.6394		0.549	6.84517	15.6066	14.8155	21.7264	25.7806	33.0299	42.032	42.3993
0		4.69316	6.57575	11.0363	19.0392	30.5504	36.0027	40.4017																			0		6.87313	6.3885	11.356	18.3694	30.7738	37.8068	40.27		0		2.51318	6.76299	10.7166	19.7089	30.3271	34.1986	40.5333
	0	0.686	2.058	6.173	19	56	167	500	MRTX849 [nmol/l]																			0	0.686	2.06	6.17	18.5	55.6	167	500	MRTX849 [nmol/l]		0	0.686	2.06	6.17	18.5	55.6	167	500	MRTX849 [nmol/l]
Cetuximab [nmol/l]	Campaign "Combi", N=2 avg(Bliss Gap CGIm) of 2D CTG reduced FCS																										Cetuximab [nmol/l]	Experiment "TM019 MRTX 2D 2% FCS CTG" Bliss Gap CGIm of 2D CTG reduced FCS									Cetuximab [nmol/l]	Experiment "TM020 MRTX 2D 2% FCS CTG" Bliss Gap CGIm of 2D CTG reduced FCS
400	4.6647e-16	13.1019	14.7373	10.7232	4.48625	1.50353	3.38184	0.892304		1	1	1	0	0	0	0											400	0	-0.921254	-1.94025	4.03554	0.779443	-3.04147	-3.24389	-0.867727		400	0	27.125	31.4148	17.4109	8.19305	6.04853	10.0076	2.65233
133	-1.43166e-15	4.76174	7.38088	1.87761	2.03513	-0.566679	2.02971	-1.72356		0	0	0	0	0	0	0											133	0	-1.09507	0.826971	2.2915	-0.492779	1.33828	-1.57426	-0.0645585		133	0	10.6185	13.9348	1.46371	4.56304	-2.47164	5.63367	-3.38255
44	1.31463e-15	5.27326	7.60911	4.06331	1.17052	5.18888	3.35158	3.1266		0	0	0	0	0	0	0											44.4	0	4.12787	3.36102	4.62445	-1.10639	7.08135	7.20489	6.17092		44.4	0	6.41865	11.8572	3.50217	3.44744	3.29641	-0.50174	0.0822828
15	-2.65877e-15	6.81812	6.93552	3.46171	1.5294	3.91629	0.843412	1.67082		0	0	0	0	0	0	0											14.8	0	5.86281	1.96881	5.95204	2.7068	8.18153	2.82675	2.54331		14.8	0	7.77343	11.9022	0.971389	0.351994	-0.348946	-1.13993	0.798333
4.938	-2.72561e-17	7.18048	1.8146	1.23346	1.35119	1.33114	1.4774	4.12027		0	0	0	0	0	0	0											4.94	0	4.32244	-3.40799	6.3384	-0.655235	6.82592	-0.173451	7.04175		4.94	0	10.0385	7.03719	-3.87148	3.35762	-4.16363	3.12824	1.19879
1.646	1.81728e-15	1.70413	1.80048	1.71414	5.2033	-3.49581	-0.440215	-3.21229		0	0	0	0	0	0	0											1.65	0	-0.288537	-0.878162	2.75293	6.29129	-4.54451	-2.34372	-3.24399		1.65	0	3.6968	4.47913	0.675361	4.11531	-2.4471	1.46329	-3.18058
0.549	3.00364e-16	3.14871	0.933472	6.94599	0.634283	-3.25553	-0.506195	-0.519589		0	0	0	0	0	0	0											0.549	0	-0.0840628	0.301183	9.15945	0.997608	-3.97585	-3.81294	1.79195		0.549	0	6.38148	1.56576	4.73254	0.270958	-2.53521	2.80055	-2.83113
0		-3.08199e-16	1.27208e-15	-1.78409e-15	-2.87545e-15	9.5178e-16	1.50835e-15	-1.65097e-15																			0		0	0	0	0	0	0	0		0		0	0	0	0	0	0	0
	0	0.686	2.058	6.173	19	56	167	500	MRTX849 [nmol/l]																			0	0.686	2.06	6.17	18.5	55.6	167	500	MRTX849 [nmol/l]		0	0.686	2.06	6.17	18.5	55.6	167	500	MRTX849 [nmol/l]
NCI-H1792
means of combinations																											1st round										2nd round
BI-3406 [nmol/l]	Campaign "Combi", N=2 avg(CGIm) of 2D CTG reduced FCS																								Combi Rating		BI-3406 [nmol/l]	Experiment "TM019 MRTX 2D 2% FCS CTG" CGIm of 2D CTG reduced FCS									BI-3406 [nmol/l]	Experiment "TM020 MRTX 2D 2% FCS CTG" CGIm of 2D CTG reduced FCS
5000	30.3661	49.8211	57.0489	71.9718	89.2561	109.579	118.846	129.576		4	4	7	7	7	7	7		no	some	clear	clear	clear	clear	clear	clear	16	5000	29.9375	51.4393	54.8156	70.261	89.8301	114.647	126.984	135.218		5000	30.7946	48.2028	59.2822	73.6826	88.6821	104.51	110.707	123.934
1667	17.533	35.2793	44.8034	63.7155	84.4774	102.364	105.506	121.465		0	4	4	7	7	7	7		no	some	some	clear	clear	clear	clear	some	8	1670	16.9432	31.8784	39.544	63.2913	83.8791	109.132	107.122	125.846		1670	18.1227	38.6801	50.0629	64.1398	85.0756	95.5959	103.89	117.085
556	9.94941	37.251	41.4151	58.3627	75.5298	94.1747	106.59	118.506		0	4	4	7	7	7	7		no	some	some	clear	clear	clear	clear			556	9.72581	32.8642	40.0172	56.1946	73.0692	96.9737	106.774	125.377		556	10.173	41.6378	42.8131	60.5307	77.9903	91.3758	106.406	111.634
185	20.4518	30.1689	37.0737	47.8388	74.2119	94.3583	104.048	112.932		0	4	4	4	7	7	7		no	no	some	some	clear	no	clear			185	21.4678	27.1493	34.6953	46.4578	75.7806	95.6675	109.186	118.873		185	19.4357	33.1885	39.452	49.2198	72.6432	93.0491	98.9108	106.992
62	8.33873	21.7618	27.9772	47.3398	66.04	86.5963	98.6628	105.181		0	0	0	4	7	7	7		no	no	no	some	no	no	clear			61.7	-2.11945	20.6625	25.9022	43.8834	63.6045	91.065	102.262	110.735		61.7	18.7969	22.861	30.0521	50.7962	68.4754	82.1275	95.0633	99.6268
21	15.2112	23.4501	21.3391	35.1878	64.8651	82.569	92.9057	100.266		0	0	0	4	7	7	7		no	no	no	no	no	no	no			20.6	20.0901	23.3635	21.5757	30.831	61.0976	80.7144	91.7879	101.906		20.6	10.3323	23.5366	21.1025	39.5447	68.6327	84.4235	94.0236	98.6267
6.859	22.1904	13.2171	13.9798	32.2659	51.9725	74.9151	86.4471	97.7907		0	0	0	4	7	7	7		no	no	no	no	no	no	no			6.86	22.2208	10.8347	10.7724	27.9191	47.3534	74.7242	86.1614	100.241		6.86	22.1601	15.5996	17.1872	36.6127	56.5915	75.106	86.7328	95.3399
0		13.5841	11.8768	19.9851	47.7817	73.3077	87.1113	92.6584																			0		9.45231	8.67466	16.6763	43.4824	70.7036	86.9147	92.6225		0		17.716	15.0789	23.2939	52.0811	75.9118	87.308	92.6943
	0	0.686	2.058	6.173	19	56	167	500	MRTX849 [nmol/l]																			0	0.686	2.06	6.17	18.5	55.6	167	500	MRTX849 [nmol/l]		0	0.686	2.06	6.17	18.5	55.6	167	500	MRTX849 [nmol/l]
BI-3406 [nmol/l]	Campaign "Combi", N=2 avg(Bliss Gap CGIm) of 2D CTG reduced FCS																										BI-3406 [nmol/l]	Experiment "TM019 MRTX 2D 2% FCS CTG" Bliss Gap CGIm of 2D CTG reduced FCS									BI-3406 [nmol/l]	Experiment "TM020 MRTX 2D 2% FCS CTG" Bliss Gap CGIm of 2D CTG reduced FCS
5000	1.2722e-15	8.92014	17.4655	26.0621	21.669	22.0429	20.4981	22.958		0	1	1	1	1	1	1											5000	0	13.9723	17.9682	27.0397	25.256	28.3894	27.8135	27.3353		5000	0	3.86794	16.9628	25.0845	18.082	15.6965	13.1827	18.5806
1667	-1.85987e-15	5.93501	16.9389	28.773	25.2779	20.8582	11.9205	23.0347		0	1	1	1	1	1	1											1670	0	6.57118	14.9248	31.5918	28.4599	29.6254	13.2711	26.944		1670	0	5.29883	18.9529	25.9543	22.096	12.0911	10.5698	19.1254
556	-2.59801e-15	14.7195	20.4626	29.8861	21.2631	16.2094	15.8006	22.5674		1	1	1	1	1	1	1											556	0	14.3108	22.19	30.8946	22.7347	21.217	15.8781	29.15		556	0	15.1283	18.7352	28.8775	19.7915	11.2017	15.7232	15.9847
185	2.24686e-15	-1.85984	6.49939	10.3509	13.0238	11.4022	9.31866	13.1486		0	0	1	1	1	0	1											185	0	-2.39191	5.81829	10.7465	17.1736	13.8102	13.4823	17.6461		185	0	-1.32778	7.1805	9.95536	8.87394	8.99423	5.15503	8.65116
62	-1.67315e-14	1.04524	8.78388	20.5715	13.3529	9.90139	8.86733	10.1848		0	0	1	1	0	0	1											61.7	-3e-14	13.1935	19.2221	29.0864	21.6154	21.4625	16.2152	18.898		61.7	0	-11.1031	-1.65433	12.0567	5.09032	-1.65972	1.51945	1.47161
21	-1.38974e-15	-3.99956	-4.56054	2.05089	6.89965	1.87784	-0.0318204	2.34623		0	0	0	0	0	0	0											20.6	0	-4.88843	-6.00481	-3.6588	3.46129	-0.426966	-3.35148	1.76178		20.6	0	-3.11069	-3.11627	7.76058	10.338	4.18266	3.28784	2.93067
6.859	1.63607e-15	-20.3414	-18.1537	-6.67516	-10.3	-8.80727	-8.88852	-2.68464		0	0	0	0	0	0	0											6.86	0	-19.4112	-18.8132	-8.45993	-11.784	-7.52426	-9.85029	-1.57697		6.86	0	-21.2716	-17.4942	-4.89039	-8.81605	-10.0903	-7.92676	-3.79232
0		-5.28479e-17	-1.94012e-15	4.36434e-15	-3.03053e-15	-4.43797e-15	-5.24339e-16	2.17694e-16																			0		0	0	0	0	0	0	0		0		0	0	0	0	0	0	0
	0	0.686	2.058	6.173	19	56	167	500	MRTX849 [nmol/l]																			0	0.686	2.06	6.17	18.5	55.6	167	500	MRTX849 [nmol/l]		0	0.686	2.06	6.17	18.5	55.6	167	500	MRTX849 [nmol/l]
means of combinations																											1st round										2nd round
TN0155 [nmol/l]	Campaign "Combi", N=2 avg(CGIm) of 2D CTG reduced FCS																								Combi Rating		TN0155 [nmol/l]	Experiment "TM019 MRTX 2D 2% FCS CTG" CGIm of 2D CTG reduced FCS									TN0155 [nmol/l]	Experiment "TM020 MRTX 2D 2% FCS CTG" CGIm of 2D CTG reduced FCS
5000	52.1396	84.446	89.134	110.009	134.706	155.411	167.533	176.092		7	7	7	7	7	7	7		clear	clear	clear	clear	clear	clear	clear	clear	24	5000	53.5603	88.2877	98.332	122.769	143.999	159.996	171.49	174.871		5000	50.7189	80.6042	79.9359	97.249	125.413	150.826	163.576	177.313
1667	54.7244	73.9192	80.4063	92.1585	117.526	140.287	149.917	161.959		7	7	7	7	7	7	7		clear	clear	clear	clear	clear	clear	clear	some	2	1670	57.4807	76.3585	85.6758	99.1123	126.744	147.297	151.996	164.713		1670	51.9681	71.4799	75.1369	85.2047	108.309	133.276	147.839	159.205
556	35.906	59.376	67.6081	81.6811	91.6645	117.16	135.092	150.107		4	7	7	7	7	7	7		some	clear	clear	clear	clear	clear	clear			556	29.2562	54.7789	70.4163	84.2843	90.9685	121.004	139.364	155.726		556	42.5558	63.973	64.7999	79.078	92.3605	113.317	130.82	144.488
185	29.0529	45.5749	44.4896	67.9466	85.924	99.1078	112.857	127.027		0	4	4	7	7	7	7		no	no	some	clear	clear	clear	clear			185	23.8554	41.197	37.871	68.8466	88.3181	103.432	123.921	141.772		185	34.2505	49.9527	51.1082	67.0467	83.5299	94.7834	101.793	112.281
62	17.4031	29.786	32.4379	51.1396	69.2051	84.2949	98.2657	105.016		0	0	4	7	7	7	7		no	no	no	no	no	no	no			61.7	14.6826	27.2802	29.6318	52.9187	65.1473	84.0823	101.788	110.256		61.7	20.1237	32.2918	35.244	49.3605	73.2629	84.5075	94.7433	99.7769
21	16.1469	17.9771	19.065	34.9706	62.7584	81.4569	95.8448	101.335		0	0	0	4	7	7	7		no	no	no	no	no	no	no			20.6	14.1762	10.1236	13.3957	32.242	61.8907	79.738	97.8936	104.595		20.6	18.1176	25.8307	24.7342	37.6993	63.626	83.1758	93.7961	98.0763
6.859	28.0594	21.4343	16.5457	31.7377	56.8703	78.7833	84.728	95.6159		0	0	0	4	7	7	7		no	no	no	no	no	no	no			6.86	27.7809	17.0487	9.11579	28.5488	55.7255	76.8614	80.2929	96.7244		6.86	28.338	25.8199	23.9755	34.9266	58.0152	80.7052	89.1631	94.5074
0		14.9727	12.2721	28.8542	52.0579	76.4029	87.1022	95.4058																			0		9.73621	10.7898	27.9458	50.724	72.4355	87.8782	97.0421		0		20.2093	13.7544	29.7625	53.3917	80.3704	86.3261	93.7694
	0	0.686	2.058	6.173	19	56	167	500	MRTX849 [nmol/l]																			0	0.686	2.06	6.17	18.5	55.6	167	500	MRTX849 [nmol/l]		0	0.686	2.06	6.17	18.5	55.6	167	500	MRTX849 [nmol/l]
TN0155 [nmol/l]	Campaign "Combi", N=2 avg(Bliss Gap CGIm) of 2D CTG reduced FCS																										TN0155 [nmol/l]	Experiment "TM019 MRTX 2D 2% FCS CTG" Bliss Gap CGIm of 2D CTG reduced FCS									TN0155 [nmol/l]	Experiment "TM020 MRTX 2D 2% FCS CTG" Bliss Gap CGIm of 2D CTG reduced FCS
5000	1.12628e-15	23.0174	29.3409	39.8378	50.0304	55.5486	51.7743	46.8301		1	1	1	1	1	1	1											5000	0	28.5004	37.8709	51.335	57.9971	60.1086	51.3986	42.7197		5000	0	17.5343	20.811	28.3406	42.0638	50.9886	52.15	50.9404
1667	2.08695e-15	10.131	18.2367	19.9139	31.1908	37.8141	31.8166	30.721		1	1	1	1	1	1	1											1670	0	12.9077	21.5789	24.4956	38.1596	43.3936	28.6086	29.7635		1670	0	7.35437	14.8945	15.3322	24.2221	32.2345	35.0246	31.6786
556	-8.60971e-16	12.7524	22.7359	24.5272	17.4037	25.0927	33.9974	33.2907		1	1	1	1	1	1	1											556	0	17.7034	32.4946	32.5842	20.9747	33.5732	39.5305	40.9264		556	0	7.80148	12.9773	16.4701	13.8327	16.6122	28.4644	25.6549
185	-2.18834e-15	4.98403	5.83648	16.1903	15.8946	10.0183	15.0897	15.9732		0	0	1	1	1	1	1											185	0	9.16845	4.95794	21.5317	21.8816	18.7699	26.2945	30.8276		185	0	0.79961	6.71501	10.8489	9.90765	1.26673	3.88486	1.11872
62	-2.45903e-15	-0.549906	4.3567	8.5588	6.36869	0.267223	4.76114	3.10541		0	0	0	0	0	0	0											61.7	0	3.82344	5.22551	13.0515	4.75248	4.12136	7.91023	5.86012		61.7	0	-4.92325	3.4879	4.06606	7.9849	-3.58692	1.61204	0.350698
21	-1.65764e-15	-11.2745	-7.88412	-6.63039	0.681183	-2.05605	2.78294	-0.112807		0	0	0	0	0	0	0											20.6	0	-12.86	-10.541	-7.21406	1.82948	0.0365473	4.22264	0.56038		20.6	0	-9.68907	-5.22726	-6.04673	-0.46711	-4.14864	1.34323	-0.785995
6.859	-2.80259e-15	-18.4925	-21.2832	-19.3306	-12.7056	-10.1776	-12.8416	-14.1082		0	0	0	0	0	0	0											6.86	0	-18.6482	-27.4378	-21.9535	-13.2966	-9.81313	-18.9373	-17.0224		6.86	0	-18.3367	-15.1286	-16.7078	-12.1147	-10.5421	-6.74592	-11.194
0		1.82351e-15	1.30673e-15	2.54521e-15	1.52047e-16	6.55608e-16	1.72329e-15	1.38346e-16																			0		0	0	0	0	0	0	0		0		0	0	0	0	0	0	0
	0	0.686	2.058	6.173	19	56	167	500	MRTX849 [nmol/l]																			0	0.686	2.06	6.17	18.5	55.6	167	500	MRTX849 [nmol/l]		0	0.686	2.06	6.17	18.5	55.6	167	500	MRTX849 [nmol/l]
means of combinations																											1st round										2nd round
SHP099 [nmol/l]	Campaign "Combi", N=2 avg(CGIm) of 2D CTG reduced FCS																								Combi Rating		SHP099 [nmol/l]	Experiment "TM019 MRTX 2D 2% FCS CTG" CGIm of 2D CTG reduced FCS									SHP099 [nmol/l]	Experiment "TM020 MRTX 2D 2% FCS CTG" CGIm of 2D CTG reduced FCS
5000	28.1581	45.3353	51.2097	72.4907	85.8948	102.45	113.199	107.125		0	4	7	7	7	7	7		no	some	clear	clear	clear	clear	no	clear	4	5000	24.1393	43.0441	49.4578	73.0944	86.3132	107.977	118.693	111.55		5000	32.177	47.6265	52.9616	71.8869	85.4764	96.9234	107.706	102.701
1667	7.04762	28.2233	29.9387	47.3289	71.7318	88.1758	99.194	105.058		0	0	0	4	7	7	7		no	no	no	some	no	no	no	some	3	1670	4.30414	23.8763	28.4979	43.5989	72.0642	87.3956	101.27	111.814		1670	9.79109	32.5703	31.3794	51.0589	71.3994	88.956	97.1184	98.3006
556	1.82386	21.648	18.7807	39.1666	63.9638	81.6069	90.9217	103.724		0	0	0	4	7	7	7		no	no	no	some	no	no	no			556	1.13216	19.5664	19.707	37.982	63.8336	81.2182	89.2609	108.659		556	2.51556	23.7296	17.8543	40.3513	64.0941	81.9956	92.5825	98.7892
185	-1.79412	20.8055	11.3994	31.4629	56.4238	79.0071	89.0724	96.8095		0	0	0	4	7	7	7		no	no	no	no	no	no	no			185	1.35522	16.5438	9.58471	29.2383	55.1839	75.9258	89.8409	99.0941		185	-4.94347	25.0671	13.2142	33.6874	57.6638	82.0883	88.304	94.5248
62	-6.00191	15.1549	12.9384	30.2152	50.2591	78.1323	84.9686	93.7384		0	0	0	4	7	7	7		no	no	no	no	no	no	no			61.7	-2.7211	15.1876	12.9718	33.0808	45.493	79.7865	82.3282	94.5598		61.7	-9.28273	15.1222	12.905	27.3495	55.0251	76.478	87.609	92.9171
21	-6.99314	14.5918	8.5928	29.7062	53.0702	72.8518	89.3749	92.8558		0	0	0	0	7	7	7		no	no	no	no	no	no	no			20.6	-12.3191	13.181	7.55467	26.7881	49.1757	66.6055	89.8959	92.6761		20.6	-1.66716	16.0025	9.63093	32.6242	56.9646	79.0981	88.8538	93.0355
6.859	-5.07758	14.8492	13.0164	23.8428	49.5126	79.2444	90.9319	94.1835		0	0	0	0	4	7	7		no	no	no	no	no	no	no			6.86	-5.3652	13.3254	13.8381	24.454	47.4148	78.9607	94.4414	97.1397		6.86	-4.78996	16.3729	12.1947	23.2316	51.6105	79.5282	87.4224	91.2274
0		14.9727	12.2721	28.8542	52.0579	76.4029	87.1022	95.4058																			0		9.73621	10.7898	27.9458	50.724	72.4355	87.8782	97.0421		0		20.2093	13.7544	29.7625	53.3917	80.3704	86.3261	93.7694
	0	0.686	2.058	6.173	19	56	167	500	MRTX849 [nmol/l]																			0	0.686	2.06	6.17	18.5	55.6	167	500	MRTX849 [nmol/l]		0	0.686	2.06	6.17	18.5	55.6	167	500	MRTX849 [nmol/l]
SHP099 [nmol/l]	Campaign "Combi", N=2 avg(Bliss Gap CGIm) of 2D CTG reduced FCS																										SHP099 [nmol/l]	Experiment "TM019 MRTX 2D 2% FCS CTG" Bliss Gap CGIm of 2D CTG reduced FCS									SHP099 [nmol/l]	Experiment "TM020 MRTX 2D 2% FCS CTG" Bliss Gap CGIm of 2D CTG reduced FCS
5000	-3.83504e-15	5.48798	13.3524	21.4193	16.3844	13.6861	15.7248	-3.07174		0	1	1	1	1	1	0											5000	0	10.7502	16.2814	25.549	19.6897	23.1695	20.9504	0.402994		5000	0	0.225718	10.4233	17.2896	13.079	4.20264	10.4991	-6.54647
1667	-3.87547e-15	7.10242	11.2914	12.9489	15.3648	8.7908	9.55692	7.52895		0	1	1	1	0	0	0											1670	0	10.1179	13.7165	12.1584	18.5052	12.754	11.6325	13.279		1670	0	4.08692	8.86638	13.7394	12.2245	4.82756	7.48132	1.77894
556	-1.39832e-15	5.08339	4.85842	8.88208	10.7902	4.43102	3.16287	7.76813		0	0	0	1	0	0	0											556	0	8.77226	7.86719	9.11694	12.3638	8.20245	0.919992	11.2236		556	0	1.39452	1.84965	8.64722	9.2165	0.659592	5.40574	4.31269
185	8.42546e-15	7.28828	0.710006	3.96626	5.37962	3.20551	2.52924	1.86339		0	0	0	0	0	0	0											185	0	5.5412	-2.46194	0.192148	3.56721	2.79567	1.4089	1.58177		185	2e-14	9.03537	3.88196	7.74038	7.19203	3.61535	3.64958	2.145
62	-1.1022e-14	5.37582	6.07998	6.04799	1.83879	4.20815	-0.00804044	0.109385		0	0	0	0	0	0	0											61.7	-4e-14	7.99421	4.70545	7.34434	-3.43876	8.74575	-4.43811	-1.53825		61.7	2e-14	2.75743	7.45451	4.75164	7.11634	-0.329449	4.42203	1.75702
21	4.13583e-14	6.07942	2.77868	6.49655	5.56167	-0.0741172	5.07156	-0.17856		0	0	0	0	0	0	0											20.6	4e-14	14.9568	8.18946	8.84464	6.56567	0.484193	7.05161	-0.091845		20.6	4e-14	-2.79793	-2.63211	4.14846	4.55766	-0.632427	3.09151	-0.265274
6.859	-3.33397e-14	4.40716	5.37455	-0.984746	0.636296	5.13568	5.73578	0.381744		0	0	0	0	0	0	0											6.86	-3e-14	8.60289	8.02391	0.864411	0.224531	9.27512	8.75549	1.95906		6.86	-3e-14	0.211418	2.7252	-2.8339	1.04806	0.996242	2.71607	-1.19557
0		1.82351e-15	1.30673e-15	2.54521e-15	1.52047e-16	6.55608e-16	1.72329e-15	1.38346e-16																			0		0	0	0	0	0	0	0		0		0	0	0	0	0	0	0
	0	0.686	2.058	6.173	19	56	167	500	MRTX849 [nmol/l]																			0	0.686	2.06	6.17	18.5	55.6	167	500	MRTX849 [nmol/l]		0	0.686	2.06	6.17	18.5	55.6	167	500	MRTX849 [nmol/l]
means of combinations																											1st round										2nd round
Cetuximab [nmol/l]	Campaign "Combi", N=2 avg(CGIm) of 2D CTG reduced FCS																										Cetuximab [nmol/l]	Experiment "TM019 MRTX 2D 2% FCS CTG" CGIm of 2D CTG reduced FCS									Cetuximab [nmol/l]	Experiment "TM020 MRTX 2D 2% FCS CTG" CGIm of 2D CTG reduced FCS
400	15.0824	21.2038	28.1473	43.6358	61.6273	83.3171	92.114	97.9679		0	0	0	4	7	7	7		no	no	no	no	no	no	no		0	400	14.6046	17.7675	31.3755	37.7036	54.2656	87.3662	93.6391	98.4291		400	15.5602	24.6402	24.9191	49.568	68.989	79.2681	90.5889	97.5068
133	10.9408	24.989	25.9616	35.4782	65.4981	81.2856	90.4237	96.3766		0	0	0	4	7	7	7		no	no	no	some	no	no	no		3	133	17.145	20.958	23.6487	29.5331	62.1351	79.2605	89.5279	96.4823		133	4.73657	29.0199	28.2744	41.4233	68.8612	83.3107	91.3195	96.2708
44	7.62601	21.1931	23.0734	32.6283	58.5559	80.3953	93.6694	99.4907		0	0	0	4	7	7	7		no	no	no	no	no	no	no			44.4	5.44877	19.802	19.5913	29.639	50.4801	81.7629	93.8471	100.472		44.4	9.80326	22.5842	26.5555	35.6176	66.6317	79.0278	93.4916	98.5094
15	1.62981	25.512	22.1873	33.2024	61.7279	77.4533	88.6337	95.8413		0	0	0	4	7	7	7		no	no	no	some	no	no	no			14.8	-1.81519	23.1634	21.5439	27.5231	61.0504	76.5049	90.4147	95.3835		14.8	5.07482	27.8606	22.8308	38.8816	62.4053	78.4018	86.8527	96.2991
4.938	1.29947	19.905	15.8574	31.0933	50.8169	77.1392	92.9302	97.5722		0	0	0	4	7	7	7		no	no	no	no	no	no	no			4.94	1.20941	17.3855	13.5024	29.0069	48.2056	75.2985	92.9296	97.8507		4.94	1.38953	22.4245	18.2125	33.1798	53.4282	78.9799	92.9307	97.2937
1.646	4.92084	24.1169	20.1656	39.1618	58.8367	77.8523	90.6097	98.6898		0	0	0	4	7	7	7		no	no	no	no	no	no	no			1.65	7.18982	24.6089	20.0912	35.103	56.9696	72.7569	92.1932	98.5384		1.65	2.65186	23.625	20.24	43.2206	60.7038	82.9477	89.0262	98.8412
0.549	2.6679	25.4031	20.3284	31.8255	60.3498	76.4636	92.359	95.6565		0	0	0	4	7	7	7		no	no	no	some	no	no	no			0.549	6.03982	26.9073	17.8119	28.5197	60.4176	74.7523	95.3055	98.8556		0.549	-0.704016	23.8988	22.8449	35.1314	60.282	78.1749	89.4124	92.4573
0		13.5841	11.8768	19.9851	47.7817	73.3077	87.1113	92.6584																			0		9.45231	8.67466	16.6763	43.4824	70.7036	86.9147	92.6225		0		17.716	15.0789	23.2939	52.0811	75.9118	87.308	92.6943
	0	0.686	2.058	6.173	19	56	167	500	MRTX849 [nmol/l]																			0	0.686	2.06	6.17	18.5	55.6	167	500	MRTX849 [nmol/l]		0	0.686	2.06	6.17	18.5	55.6	167	500	MRTX849 [nmol/l]
Cetuximab [nmol/l]	Campaign "Combi", N=2 avg(Bliss Gap CGIm) of 2D CTG reduced FCS																										Cetuximab [nmol/l]	Experiment "TM019 MRTX 2D 2% FCS CTG" Bliss Gap CGIm of 2D CTG reduced FCS									Cetuximab [nmol/l]	Experiment "TM020 MRTX 2D 2% FCS CTG" Bliss Gap CGIm of 2D CTG reduced FCS
400	1.61455e-15	-5.93868	2.51649	10.7829	4.02224	2.95583	-0.567872	0.343031		0	0	1	0	0	0	0											400	0	-5.35132	8.95717	8.07775	0.493991	9.07475	0.74543	0.394104		400	0	-6.52603	-3.92419	13.4881	7.55048	-3.16309	-1.88117	0.291958
133	-4.51387e-15	1.33578	3.92266	5.94599	10.2526	2.53175	-0.982787	-0.14683		0	0	0	1	0	0	0											133	0	-4.53811	-1.1603	-2.34533	6.5736	-0.350841	-4.40577	-2.49416		133	0	7.20968	9.00562	14.2373	13.9317	5.41435	2.44019	2.2005
44	-2.35775e-15	0.822611	4.29695	6.19984	5.9071	3.61848	3.81658	4.39866		0	0	0	0	0	0	0											44.4	0	5.25094	5.78909	8.13141	3.15898	8.22834	4.70177	5.8302		44.4	0	-3.60572	2.80481	4.26827	8.65522	-0.991393	2.93139	2.96712
15	1.60763e-14	10.5838	8.92006	11.937	13.0596	3.55403	1.05212	2.78211		1	0	1	1	0	0	0											14.8	4e-14	15.4097	14.5774	12.4563	18.8469	6.74434	4.24308	3.43373		14.8	0	5.75792	3.26273	11.4177	7.27235	0.363726	-2.13885	2.13048
4.938	-1.36621e-15	5.15444	2.79701	10.0011	2.19136	3.22616	5.34078	4.48792		0	0	1	0	0	0	0											4.94	0	6.8015	3.68958	11.2582	3.87117	3.96646	5.51978	4.78004		4.94	0	3.50739	1.90444	8.74409	0.511537	2.48586	5.16177	4.19579
1.646	3.44843e-15	6.02266	3.73289	14.8996	7.72487	2.12134	1.58672	4.31396		0	0	1	0	0	0	0											1.65	0	8.42854	4.65051	12.0516	8.4218	-1.68218	2.33504	3.25135		1.65	0	3.61678	2.81526	17.7477	7.02794	5.92485	0.838407	5.37656
0.549	2.55503e-14	9.2973	5.92111	9.45197	10.6522	1.73435	4.12806	1.98117		0	0	0	1	0	0	0											0.549	0	11.8032	3.45342	6.48797	12.6801	0.910637	5.91812	3.99475		0.549	5e-14	6.79144	8.3888	12.416	8.62429	2.55807	2.338	-0.0324107
0		-5.28479e-17	-1.94012e-15	4.36434e-15	-3.03053e-15	-4.43797e-15	-5.24339e-16	2.17694e-16																			0		0	0	0	0	0	0	0		0		0	0	0	0	0	0	0
	0	0.686	2.058	6.173	19	56	167	500	MRTX849 [nmol/l]																			0	0.686	2.06	6.17	18.5	55.6	167	500	MRTX849 [nmol/l]		0	0.686	2.06	6.17	18.5	55.6	167	500	MRTX849 [nmol/l]
KYSE-410
means of combinations																											1st round										2nd round
BI-3406 [nmol/l]	Campaign "Combi", N=3 avg(CGIm) of 2D CTG reduced FCS																								Combi Rating		BI-3406 [nmol/l]	Experiment "TM020 MRTX 2D 2% FCS CTG" CGIm of 2D CTG reduced FCS									BI-3406 [nmol/l]	Experiment "TM021 MRTX 2D 2% FCS CTG" CGIm of 2D CTG reduced FCS									BI-3406 [nmol/l]	Experiment "TM022 MRTX 2D 2% FCS CTG" CGIm of 2D CTG reduced FCS
5000	37.6695	45.6764	48.9571	54.6675	61.5722	65.5494	65.7372	71.5275		4	4	4	7	7	7	7		no	no	no	no	no	no	no	clear	2	5000	38.808	48.248	47.1837	53.7381	61.8898	65.7708	64.0532	73.9229		5000	38.7606	42.8831	45.1229	51.9185	58.5062	64.2835	61.6664	65.6908		5000	35.4399	45.898
1667	27.9071	36.8351	38.6979	49.3375	55.7991	61.4598	61.7586	64.7252		0	4	4	4	7	7	7		no	no	no	no	no	no	no	some	1	1670	30.8733	42.3496	38.1813	48.9507	58.0771	63.8968	63.5507	69.3044		1670	30.0739	35.0298	36.0975	46.3045	54.3794	59.8631	59.1246	62.4924		1670	22.7742	33.1259
556	24.6912	29.456	34.415	43.6437	54.4726	60.1725	61.2712	66.1334		0	0	4	4	7	7	7		no	no	no	some	clear	no	no			556	29.2363	32.8738	37.0418	38.0018	52.932	61.9088	61.2471	67.6432		556	22.5959	28.7695	34.7495	48.7134	54.7475	57.0468	60.9661	63.6098		556	22.2414	26.7247
185	22.2498	31.6557	29.0356	38.7884	51.6035	60.0585	58.5709	61.8741		0	4	0	4	7	7	7		no	no	no	no	clear	no	no			185	23.5389	36.4724	28.9112	38.6106	51.6658	61.3015	59.8918	61.6894		185	25.2116	30.7852	28.0168	40.4468	52.6156	60.401	59.3976	60.4619		185	17.9989	27.7094
62	18.619	20.905	23.3246	32.3302	44.5661	50.7571	54.0381	58.09		0	0	0	4	4	7	7		no	no	no	no	no	no	no			61.7	20.8764	28.597	25.5414	30.6091	44.2048	51.7463	54.0054	58.6834		61.7	19.4017	19.3687	23.1221	32.6876	44.8349	52.3847	50.959	58.1034		61.7	15.5788	14.7493
21	11.7437	17.476	19.0956	24.9796	37.1151	43.9222	47.1689	53.101		0	0	0	0	4	4	4		no	no	no	no	no	no	no			20.6	13.6243	26.8841	19.0043	26.8145	33.5115	44.4062	49.7934	55.1894		20.6	12.0623	13.4517	18.8468	23.5686	36.1783	43.5477	44.4139	54.5114		20.6	9.54462	12.0921
6.859	4.13784	11.2485	13.4046	17.1851	26.3133	38.3217	41.1842	48.126		0	0	0	0	0	4	4		no	no	no	no	no	no	no			6.86	8.24468	16.3029	14.2177	19.8639	26.3642	39.6632	41.1369	45.9895		6.86	2.20654	9.37723	13.0781	16.8232	28.9338	39.5457	43.3272	50.6129		6.86	1.9623	8.06531
0		3.98247	7.5735	16.11	24.2199	32.3137	37.4367	40.2528																			0		10.1947	7.10255	13.6609	22.035	32.7464	37.478	40.3769		0		5.37748	6.61949	14.7747	26.1758	32.1795	36.9912	42.2666		0		-3.62472
	0	0.686	2.058	6.173	19	56	167	500	MRTX849 [nmol/l]																			0	0.686	2.06	6.17	18.5	55.6	167	500	MRTX849 [nmol/l]		0	0.686	2.06	6.17	18.5	55.6	167	500	MRTX849 [nmol/l]		0	0.686
BI-3406 [nmol/l]	Campaign "Combi", N=3 avg(Bliss Gap CGIm) of 2D CTG reduced FCS																										BI-3406 [nmol/l]	Experiment "TM020 MRTX 2D 2% FCS CTG" Bliss Gap CGIm of 2D CTG reduced FCS									BI-3406 [nmol/l]	Experiment "TM021 MRTX 2D 2% FCS CTG" Bliss Gap CGIm of 2D CTG reduced FCS									BI-3406 [nmol/l]	Experiment "TM022 MRTX 2D 2% FCS CTG" Bliss Gap CGIm of 2D CTG reduced FCS
5000	7.65139e-16	5.35373	6.19695	6.16602	7.6295	6.17422	2.9189	6.82213		0	0	0	0	0	0	0											5000	0	2.63817	3.63695	5.81564	8.38015	5.11452	0.240118	8.17563		5000	0	0.512127	1.91806	3.23844	2.17155	3.91812	-1.92944	-1.44687		5000	0	12.9109
1667	1.41795e-15	6.0512	5.02989	9.15956	9.53466	9.08119	5.48693	6.36066		0	0	0	0	0	0	0											1670	0	3.98084	2.08593	8.03339	11.0028	8.94699	5.1221	8.74435		1670	0	0.949503	1.0919	5.22307	4.80374	5.81448	1.4912	0.928613		1670	0	13.2233
556	2.87749e-15	1.73258	3.77528	6.27333	10.7282	10.1247	7.19706	9.84086		0	0	0	1	1	0	0											556	0	-4.00111	2.48369	-1.47029	7.18533	8.13633	3.92937	8.15331		556	0	1.82632	6.80221	14.1732	10.9903	8.43601	8.46551	6.8444		556	0	7.37254
185	-4.24763e-16	6.29413	0.654446	3.48952	9.81969	11.7435	6.11305	7.18607		0	0	0	0	1	0	0											185	0	4.79677	-0.296521	4.16845	10.54	11.6264	6.44031	5.92411		185	0	1.34559	-2.39939	3.61858	6.82321	9.88812	5.10161	2.01805		185	0	12.74
62	1.91407e-15	-0.964926	-1.65475	0.169097	5.63572	5.05974	4.03995	5.75101		0	0	0	0	0	0	0											61.7	0	-0.648849	-1.1659	-1.48246	5.23835	3.98612	2.36073	4.65877		61.7	0	-4.52595	-1.8103	0.941467	3.56305	6.09664	0.650844	3.38758		61.7	0	2.28002
21	6.10435e-16	2.22492	0.541818	-1.26099	3.61158	3.16635	1.80734	5.22413		0	0	0	0	0	0	0											20.6	0	4.25626	-0.892675	1.12545	0.426781	1.86155	3.07003	5.90575		20.6	0	-3.43808	0.841961	-1.75737	0.617098	2.5968	-0.856575	4.50495		20.6	0	5.85657
6.859	-1.28813e-15	3.38035	1.9556	-2.52988	-1.21603	3.0336	0.949387	5.17806		0	0	0	0	0	0	0											6.86	0	-1.41561	-0.627403	-1.07578	-2.35754	0.987408	-1.93594	0.222689		6.86	0	1.89381	4.37591	0.118382	1.04108	5.76158	4.82149	6.93052		6.86	0	9.66284
0		5.16248e-16	1.8396e-15	-9.97998e-16	9.44027e-16	1.53052e-15	6.44158e-16	6.36561e-16																			0		0	0	0	0	0	0	0		0		0	0	0	0	0	0	0		0		0
	0	0.686	2.058	6.173	19	56	167	500	MRTX849 [nmol/l]																			0	0.686	2.06	6.17	18.5	55.6	167	500	MRTX849 [nmol/l]		0	0.686	2.06	6.17	18.5	55.6	167	500	MRTX849 [nmol/l]		0	0.686
means of combinations																											1st round										2nd round
TN0155 [nmol/l]	Campaign "Combi", N=3 avg(CGIm) of 2D CTG reduced FCS																								Combi Rating		TN0155 [nmol/l]	Experiment "TM020 MRTX 2D 2% FCS CTG" CGIm of 2D CTG reduced FCS									TN0155 [nmol/l]	Experiment "TM021 MRTX 2D 2% FCS CTG" CGIm of 2D CTG reduced FCS									TN0155 [nmol/l]	Experiment "TM022 MRTX 2D 2% FCS CTG" CGIm of 2D CTG reduced FCS
5000	62.091	70.8776	79.6784	87.2976	92.2524	95.8283	98.8246	100.109		7	7	7	7	7	7	7		no	clear	clear	clear	clear	clear	clear	clear	20	5000	72.7031	79.5164	83.5728	93.6135	97.7656	99.4449	105.22	106.441		5000	58.7428	66.7935	77.978	85.0361	89.79	95.6641	97.2783	98.1858		5000	54.8271	66.323
1667	48.0797	59.7496	65.641	77.0238	83.0028	88.0989	90.0046	92.8714		4	7	7	7	7	7	7		no	clear	clear	clear	clear	clear	clear	some	2	1670	58.4894	62.6277	72.4256	85.9021	86.9753	90.7196	91.5341	95.589		1670	45.5427	61.0034	60.1152	71.3762	79.1805	85.6631	89.1988	91.5006		1670	40.2071	55.6178
556	36.5715	45.3925	50.1885	62.9273	73.389	79.5467	80.3218	82.0817		4	4	7	7	7	7	7		no	no	clear	clear	clear	clear	clear			556	39.6682	52.2457	53.1401	72.3986	77.4425	85.1958	85.6393	83.7056		556	33.3585	47.0292	47.4294	53.493	69.0842	75.5809	77.7824	78.8065		556	36.6877	36.9026
185	26.5584	34.0172	36.9152	47.7443	57.1256	68.7827	66.3232	73.4033		0	4	4	4	7	7	7		no	no	some	some	clear	clear	clear			185	28.7058	36.472	41.2751	51.3457	63.4918	74.3175	66.9202	73.9269		185	27.7925	35.8675	33.6727	41.0765	53.6193	63.6773	64.5604	70.1646		185	23.1771	29.7122
62	16.5435	20.3802	25.759	30.5087	43.4531	54.9131	54.3082	60.1956		0	0	0	4	4	7	7		no	no	no	no	no	no	no			61.7	17.233	19.6098	25.7147	34.4574	45.0708	60.5449	49.8083	59.1406		61.7	14.9634	23.6507	24.8431	26.4945	41.9522	47.4077	51.843	58.8595		61.7	17.4342	17.88
21	9.23271	15.8677	16.3886	22.1778	34.5526	44.1923	47.5803	55.1396		0	0	0	0	4	4	4		no	no	no	no	no	no	no			20.6	11.6965	14.1718	15.9909	22.018	39.5692	45.4363	46.055	54.6796		20.6	8.37012	19.6431	15.0863	21.1432	29.077	42.5162	47.4351	52.9008		20.6	7.63148	13.7881
6.859	5.0181	8.12733	12.0999	16.9603	27.6367	37.48	41.5272	46.1609		0	0	0	0	0	4	4		no	no	no	no	no	no	no			6.86	4.20297	11.0734	9.61739	17.4238	25.9058	37.2006	35.5338	43.178		6.86	6.62166	7.54438	13.3469	15.3135	26.4535	37.8586	46.2738	49.9683		6.86	4.22968	5.76423
0		5.77891	6.19351	14.4533	24.8369	33.496	37.9453	43.0755																			0		5.10625	4.9441	13.4847	26.9608	33.167	39.4086	39.2553		0		7.89093	8.44761	14.2268	24.3694	31.3042	37.346	45.3702		0		4.33956
	0	0.686	2.058	6.173	19	56	167	500	MRTX849 [nmol/l]																			0	0.686	2.06	6.17	18.5	55.6	167	500	MRTX849 [nmol/l]		0	0.686	2.06	6.17	18.5	55.6	167	500	MRTX849 [nmol/l]		0	0.686
TN0155 [nmol/l]	Campaign "Combi", N=3 avg(Bliss Gap CGIm) of 2D CTG reduced FCS																										TN0155 [nmol/l]	Experiment "TM020 MRTX 2D 2% FCS CTG" Bliss Gap CGIm of 2D CTG reduced FCS									TN0155 [nmol/l]	Experiment "TM021 MRTX 2D 2% FCS CTG" Bliss Gap CGIm of 2D CTG reduced FCS									TN0155 [nmol/l]	Experiment "TM022 MRTX 2D 2% FCS CTG" Bliss Gap CGIm of 2D CTG reduced FCS
5000	-2.96786e-15	6.09027	14.6769	18.4931	18.7738	18.2547	19.2658	17.9716		0	1	1	1	1	1	1											5000	0	4.85838	8.97691	15.7479	14.7407	14.044	17.4299	18.7097		5000	0	4.08975	14.9949	19.152	18.8146	21.2078	19.7891	16.6688		5000	0	9.32268
1667	1.02635e-15	8.28126	13.9064	20.4632	20.5135	20.4366	19.8335	19.4952		0	1	1	1	1	1	1											1670	0	1.5673	11.4469	20.6232	14.9111	15.5306	13.2025	17.3346		1670	0	10.6166	9.38663	17.0999	18.6779	20.9034	20.7302	18.1061		1670	0	12.6598
556	-9.22364e-17	4.8424	9.35262	16.4997	19.8854	20.1637	17.8782	16.0845		0	0	1	1	1	1	1											556	0	9.19068	10.1926	23.7864	19.892	23.529	19.8326	18.0006		556	0	8.01151	8.01248	9.9314	18.2485	19.7717	17.6401	12.9095		556	0	-2.67499
185	1.34549e-15	3.01968	5.59334	10.046	11.4649	16.4146	10.5622	13.6588		0	0	1	1	1	1	1											185	0	3.90422	8.82993	12.4411	14.3949	20.5267	8.40873	15.5313		185	0	2.04347	-0.576818	2.40947	7.19961	11.9569	8.2218	7.69262		185	0	3.11136
62	1.84792e-15	-1.12998	3.89484	1.59902	5.64448	9.72043	5.28245	6.76942		0	0	0	0	0	0	0											61.7	0	-1.98246	4.26089	5.7123	4.82101	14.9968	-1.06841	8.39477		61.7	0	1.79742	2.50375	-0.890868	5.71092	5.11148	4.27144	4.28176		61.7	0	-3.2049
21	1.14276e-15	1.31223	1.44602	-0.36298	2.48865	4.13599	3.44881	6.2369		0	0	0	0	0	0	0											20.6	0	-2.12394	-0.158847	-1.8244	3.5887	3.86593	-1.13734	7.62532		20.6	0	3.94202	-1.13191	-0.444167	-1.93318	5.06337	4.3692	2.38019		20.6	0	2.11859
6.859	9.36042e-17	-2.40559	1.17173	-1.88361	-1.14405	0.408482	0.20733	-0.0442648		0	0	0	0	0	0	0											6.86	0	1.94635	0.646715	0.217244	-4.29614	1.01399	-6.67179	1.12024		6.86	0	-6.52521	-1.24811	-4.73626	-3.16943	1.69024	4.40277	0.523608		6.86	0	-2.63789
0		1.76203e-15	1.22683e-15	5.80266e-16	1.6253e-15	3.49762e-15	1.55466e-15	-2.8247e-15																			0		0	0	0	0	0	0	0		0		0	0	0	0	0	0	0		0		0
	0	0.686	2.058	6.173	19	56	167	500	MRTX849 [nmol/l]																			0	0.686	2.06	6.17	18.5	55.6	167	500	MRTX849 [nmol/l]		0	0.686	2.06	6.17	18.5	55.6	167	500	MRTX849 [nmol/l]		0	0.686
means of combinations																											1st round										2nd round
SHP099 [nmol/l]	Campaign "Combi", N=3 avg(CGIm) of 2D CTG reduced FCS																								Combi Rating		SHP099 [nmol/l]	Experiment "TM020 MRTX 2D 2% FCS CTG" CGIm of 2D CTG reduced FCS									SHP099 [nmol/l]	Experiment "TM021 MRTX 2D 2% FCS CTG" CGIm of 2D CTG reduced FCS									SHP099 [nmol/l]	Experiment "TM022 MRTX 2D 2% FCS CTG" CGIm of 2D CTG reduced FCS
5000	26.1836	29.2975	34.2338	44.9273	52.395	60.0296	58.7475	62.0162		0	0	4	4	7	7	7		no	no	no	no	no	no	no	clear	0	5000	27.6974	34.0166	33.7882	44.3293	58.6653	63.1792	60.2146	63.7368		5000	23.1446	22.7899	30.4322	39.5528	42.1974	55.2976	54.1479	57.625		5000	27.7087	31.086
1667	13.3484	19.4156	21.8645	29.4724	38.2505	50.0284	52.4583	56.0187		0	0	0	0	4	7	7		no	no	no	no	no	no	no	some	0	1670	16.2524	21.3207	22.1931	32.0497	39.3812	49.4048	53.1138	57.278		1670	10.9062	14.8508	22.2423	24.7192	33.6477	44.3787	46.9713	51.9759		1670	12.8866	22.0754
556	5.89861	9.53647	12.9492	19.74	29.6604	38.2954	40.9673	47.033		0	0	0	0	0	4	4		no	no	no	no	no	no	no			556	5.50745	9.82843	14.8932	21.2628	30.5138	38.2186	37.1738	46.9378		556	7.78655	9.52406	12.8226	15.8331	26.5487	36.3682	40.8634	46.2513		556	4.40184	9.25691
185	0.0930058	7.50611	7.8523	16.1668	24.7749	35.8148	42.2936	43.7218		0	0	0	0	0	4	4		no	no	no	no	no	no	no			185	-1.04464	9.33522	8.77085	19.1173	25.8131	34.9702	41.6541	40.8565		185	-0.448604	9.09874	7.79109	14.6087	24.6727	35.169	42.3595	40.7255		185	1.77227	4.08437
62	-0.0232116	4.02863	7.66897	12.8197	22.0048	33.333	36.0679	42.8128		0	0	0	0	0	4	4		no	no	no	no	no	no	no			61.7	0.963162	4.23321	4.04364	8.2253	20.1883	30.6457	30.6614	37.1531		61.7	-1.61796	4.21112	7.30228	16.2095	22.602	34.7733	39.3354	46.6602		61.7	0.58516	3.64155
21	-0.863811	5.84647	6.54536	14.6945	23.4904	33.0915	39.3429	40.7201		0	0	0	0	0	4	4		no	no	no	no	no	no	no			20.6	2.72523	5.63003	9.53779	10.7496	21.8643	33.2943	40.5523	40.0812		20.6	-1.07131	4.21611	7.2518	15.8875	25.4487	32.3159	38.358	39.4887		20.6	-4.24536	7.69327
6.859	-0.727518	4.43869	6.61517	15.3127	21.5936	30.2089	35.2185	41.0534		0	0	0	0	0	4	4		no	no	no	no	no	no	no			6.86	0.595929	6.58532	2.22115	14.5818	23.5794	29.4102	32.4494	40.8321		6.86	-1.4036	6.53597	5.89894	18.5792	24.6967	29.3343	34.7062	37.3466		6.86	-1.37488	0.194789
0		5.77891	6.19351	14.4533	24.8369	33.496	37.9453	43.0755																			0		5.10625	4.9441	13.4847	26.9608	33.167	39.4086	39.2553		0		7.89093	8.44761	14.2268	24.3694	31.3042	37.346	45.3702		0		4.33956
	0	0.686	2.058	6.173	19	56	167	500	MRTX849 [nmol/l]																			0	0.686	2.06	6.17	18.5	55.6	167	500	MRTX849 [nmol/l]		0	0.686	2.06	6.17	18.5	55.6	167	500	MRTX849 [nmol/l]		0	0.686
SHP099 [nmol/l]	Campaign "Combi", N=3 avg(Bliss Gap CGIm) of 2D CTG reduced FCS																										SHP099 [nmol/l]	Experiment "TM020 MRTX 2D 2% FCS CTG" Bliss Gap CGIm of 2D CTG reduced FCS									SHP099 [nmol/l]	Experiment "TM021 MRTX 2D 2% FCS CTG" Bliss Gap CGIm of 2D CTG reduced FCS									SHP099 [nmol/l]	Experiment "TM022 MRTX 2D 2% FCS CTG" Bliss Gap CGIm of 2D CTG reduced FCS
5000	4.09129e-16	-1.38369	3.23309	7.59375	7.03089	8.02593	3.26835	2.55213		0	0	0	0	0	0	0											5000	0	2.41352	2.30917	6.31774	10.346	10.1129	2.3742	6.01366		5000	0	-6.69722	0.497577	4.973	-0.534687	6.99144	0.985479	-1.98704		5000	0	0.132646
1667	-4.08111e-15	0.936076	3.01332	3.34134	2.96278	7.08277	5.5783	4.54289		0	0	0	0	0	0	0											1670	0	0.666546	1.67878	4.17306	-0.112429	4.56129	2.88972	7.18604		1670	0	-3.21671	3.66953	0.901675	0.625407	5.06286	2.17225	-0.105272		1670	0	5.35839
556	-2.03863e-15	-1.82986	1.18936	0.120351	0.191008	0.587704	-0.945249	0.264922		0	0	0	0	0	0	0											556	0	-0.546539	4.67275	2.90104	-0.694045	1.09476	-5.89987	4.01021		556	0	-5.63249	-2.85389	-5.2411	-3.99846	-0.655909	-1.80375	-3.91025		556	0	0.689438
185	1.18519e-14	1.63243	1.56837	1.64674	-0.140896	2.28182	4.29089	0.619622		0	0	0	0	0	0	0											185	3e-14	5.22833	4.82755	6.55762	-0.342142	2.55373	2.94059	2.29768		185	1e-14	1.62641	-0.240045	0.776371	0.659261	4.19438	5.32002	-4.36861		185	0	-1.95744
62	-1.70401e-14	-1.74153	1.48273	-1.61092	-2.8057	-0.128528	-1.85175	-0.260733		0	0	0	0	0	0	0											61.7	0	-1.79445	-1.82319	-6.11231	-7.5153	-3.21325	-9.38816	-2.74447		61.7	-5e-14	-2.1701	0.356752	3.40549	-0.483762	4.65768	3.09504	2.2856		61.7	0	-1.26005
21	-1.24648e-15	0.890938	1.16136	0.964215	-0.64724	0.15617	1.97446	-1.90087		0	0	0	0	0	0	0											20.6	0	-2.08332	1.98283	-5.14838	-7.19809	-1.83066	-0.669953	-0.991198		20.6	0	-2.67519	-0.201228	2.60272	1.92925	1.79871	1.74406	-5.22219		20.6	0	7.43132
6.859	4.9582e-15	-0.6535	1.10235	1.4879	-2.66375	-2.77811	-2.23569	-1.59447		0	0	0	0	0	0	0											6.86	0	0.908979	-3.29386	0.569413	-3.84093	-4.18492	-7.3558	1.17946		6.86	-1e-14	-0.0452635	-1.2456	5.58664	1.44088	-0.938733	-1.68061	-7.15985		6.86	2e-14	-2.82422
0		1.76203e-15	1.22683e-15	5.80266e-16	1.6253e-15	3.49762e-15	1.55466e-15	-2.8247e-15																			0		0	0	0	0	0	0	0		0		0	0	0	0	0	0	0		0		0
	0	0.686	2.058	6.173	19	56	167	500	MRTX849 [nmol/l]																			0	0.686	2.06	6.17	18.5	55.6	167	500	MRTX849 [nmol/l]		0	0.686	2.06	6.17	18.5	55.6	167	500	MRTX849 [nmol/l]		0	0.686
means of combinations																											1st round										2nd round
Cetuximab [nmol/l]	Campaign "Combi", N=3 avg(CGIm) of 2D CTG reduced FCS																								Combi Rating		Cetuximab [nmol/l]	Experiment "TM020 MRTX 2D 2% FCS CTG" CGIm of 2D CTG reduced FCS									Cetuximab [nmol/l]	Experiment "TM021 MRTX 2D 2% FCS CTG" CGIm of 2D CTG reduced FCS									Cetuximab [nmol/l]	Experiment "TM022 MRTX 2D 2% FCS CTG" CGIm of 2D CTG reduced FCS
400	24.3392	41.7521	41.2933	50.0106	59.7548	56.7976	59.112	54.3106		0	4	4	7	7	7	7		no	some	some	clear	no	no	no	clear	1	400	18.2152	30.1376	24.2689	27.8469	44.4094	49.1919	55.186	45.461		400	18.8939	51.1779	52.061	60.2101	65.841	52.9931	53.3894	49.8092		400	35.9085	43.9408
133	16.1721	27.6994	30.8123	40.7585	47.0297	54.3996	53.6312	52.456		0	0	4	4	4	7	7		no	no	some	some	some	no	no	some	5	133	15.2004	19.0704	22.9631	33.795	40.2651	55.4439	53.8996	54.3457		133	15.2618	26.9543	35.4536	39.2905	52.3131	49.4136	46.9676	48.8644		133	18.0541	37.0736
44	12.3041	21.5493	24.259	29.1722	38.6691	42.0656	48.9005	51.5622		0	0	0	0	4	4	4		no	no	no	no	no	no	no			44.4	11.5116	20.1121	18.4569	24.3281	34.2912	43.559	49.8778	53.4915		44.4	12.2259	27.0699	26.0842	31.6763	38.2008	37.7303	47.3433	49.3778		44.4	13.1748	17.4658
15	7.72265	18.0474	20.7552	28.7008	37.096	42.7316	46.4259	50.2458		0	0	0	0	4	4	4		no	no	no	no	no	no	no			14.8	3.42703	16.5327	16.0505	18.6999	36.1001	44.9702	46.71	53.2817		14.8	11.2457	19.2802	21.0459	27.48	36.658	40.2545	44.6995	46.7656		14.8	8.49518	18.3292
4.938	8.43521	16.4198	18.2028	23.9194	33.6773	41.7323	45.6396	48.3654		0	0	0	0	4	4	4		no	no	no	no	no	no	no			4.94	7.97072	14.4445	15.5128	18.7597	35.3496	42.4439	44.2412	52.8384		4.94	7.87056	21.0727	19.2399	29.961	34.6004	40.0375	45.5082	41.4287		4.94	9.46434	13.7422
1.646	14.1886	16.5458	18.4769	24.4764	35.6635	44.0424	49.2262	50.507		0	0	0	0	4	4	4		no	no	no	no	no	no	no			1.65	14.7066	21.0981	22.6236	24.2132	39.3088	45.718	50.393	53.0204		1.65	12.8566	18.7399	15.8737	23.807	32.9256	47.1165	47.0587	50.6643		1.65	15.0027	9.79941
0.549	9.23145	14.293	17.3916	22.3535	36.1387	39.1108	48.1396	51.1099		0	0	0	0	4	4	4		no	no	no	no	no	no	no			0.549	8.43316	15.2666	18.8045	22.1493	36.5476	43.7383	49.2273	54.0845		0.549	12.1638	16.4719	18.0622	21.997	31.8264	34.1537	45.5723	51.0597		0.549	7.09743	11.1405
0		3.98247	7.5735	16.11	24.2199	32.3137	37.4367	40.2528																			0		10.1947	7.10255	13.6609	22.035	32.7464	37.478	40.3769		0		5.37748	6.61949	14.7747	26.1758	32.1795	36.9912	42.2666		0		-3.62472
	0	0.686	2.058	6.173	19	56	167	500	MRTX849 [nmol/l]																			0	0.686	2.06	6.17	18.5	55.6	167	500	MRTX849 [nmol/l]		0	0.686	2.06	6.17	18.5	55.6	167	500	MRTX849 [nmol/l]		0	0.686
Cetuximab [nmol/l]	Campaign "Combi", N=3 avg(Bliss Gap CGIm) of 2D CTG reduced FCS																										Cetuximab [nmol/l]	Experiment "TM020 MRTX 2D 2% FCS CTG" Bliss Gap CGIm of 2D CTG reduced FCS									Cetuximab [nmol/l]	Experiment "TM021 MRTX 2D 2% FCS CTG" Bliss Gap CGIm of 2D CTG reduced FCS									Cetuximab [nmol/l]	Experiment "TM022 MRTX 2D 2% FCS CTG" Bliss Gap CGIm of 2D CTG reduced FCS
400	8.54863e-16	13.8525	11.0865	13.2341	16.4106	7.06404	5.39492	-1.76004		1	1	1	1	0	0	0											400	0	3.32022	0.0606648	-1.89522	7.60129	3.34555	5.34719	-6.82392		400	0	27.7678	27.6079	28.9082	24.9642	7.07427	3.42977	-4.58085		400	0	10.4696
133	1.21061e-15	8.02075	8.15487	10.7995	10.0665	10.4824	5.32384	1.70115		0	0	1	1	1	0	0											133	0	-4.99572	1.58597	6.71449	5.90209	11.7657	6.10658	4.03159		133	0	7.01076	14.4288	11.1658	14.2624	6.13597	-0.49904	-3.19505		133	0	22.0472
44	5.29169e-16	5.63872	5.20436	2.5152	4.7541	0.919915	3.18714	3.32143		0	0	0	0	0	0	0											44.4	0	-0.587749	0.543927	0.50421	2.91994	2.53369	4.588	5.58899		44.4	0	10.0238	7.9249	6.2072	2.51224	-3.33962	1.96043	-0.733674		44.4	0	7.48006
15	-1.01923e-15	6.51936	5.97144	5.98555	6.83283	4.86579	3.78688	4.99387		0	0	0	0	0	0	0											14.8	0	3.21058	5.72966	2.01351	11.2857	9.75913	6.90648	10.6643		14.8	0	3.16968	3.81179	2.86822	1.73215	-0.102728	-0.0105494	-2.71688		14.8	0	13.1778
4.938	-2.56141e-15	4.2497	2.76211	0.586761	2.81014	3.36674	2.53345	2.63449		0	0	0	0	0	0	0											4.94	0	-3.02402	0.925061	-1.93816	6.85011	3.96514	1.3543	7.25069		4.94	0	8.18347	5.19154	8.30169	2.30069	2.13464	3.11483	-5.88803		4.94	0	7.58963
1.646	-2.24002e-15	-1.1667	-2.33563	-3.80346	0.247861	1.54651	2.24681	1.03768		0	0	0	0	0	0	0											1.65	0	-2.51737	1.71025	-2.43136	5.34629	2.39492	2.93519	3.02916		1.65	0	1.09197	-2.88089	-2.21387	-3.25369	5.58788	1.24295	0.148206		1.65	0	-2.07471
0.549	1.60981e-15	1.43144	1.17966	-1.72131	4.64605	0.152224	4.46323	4.87464		0	0	0	0	0	0	0											0.549	0	-2.62391	3.78242	1.04321	7.67309	4.92697	6.02658	8.19444		0.549	0	-0.514837	-0.0384544	-3.4178	-3.81384	-6.87107	0.232103	0.988174		0.549	0	7.43306
0		5.16248e-16	1.8396e-15	-9.97998e-16	9.44027e-16	1.53052e-15	6.44158e-16	6.36561e-16																			0		0	0	0	0	0	0	0		0		0	0	0	0	0	0	0		0		0
	0	0.686	2.058	6.173	19	56	167	500	MRTX849 [nmol/l]																			0	0.686	2.06	6.17	18.5	55.6	167	500	MRTX849 [nmol/l]		0	0.686	2.06	6.17	18.5	55.6	167	500	MRTX849 [nmol/l]		0	0.686
[truncated: 30 more columns]

## Sheet: 1C score for B8182_F3008_B8219
B8182
means of combinations																											1st round
Cetuximab mg/ml	Campaign "Combi", N=3 avg(CGIm) of 2D CTG																								Combi Rating		Cetuximab mg/ml	CGIm of 2D CTG
0.000343	44.5693	58.591	65.7881	76.5213	84.7083	93.1248	96.8337	100.589		4	7	7	7	7	7	7		no	no	clear	clear	clear	clear	no	clear	21	0.000343	44.5693	58.591	65.7881	76.5213	84.7083	93.1248	96.8337	100.589
0.000114333	38.9195	54.256	63.0482	72.064	80.9815	91.3747	93.9209	98.6882		4	7	7	7	7	7	7		no	no	no	clear	clear	clear	no	some	3	0.000114333	38.9195	54.256	63.0482	72.064	80.9815	91.3747	93.9209	98.6882
3.81111e-05	32.4797	57.9947	65.6987	69.9144	79.4908	88.8703	93.739	97.0603		4	7	7	7	7	7	7		some	clear	clear	clear	clear	clear	clear			3.81111e-05	32.4797	57.9947	65.6987	69.9144	79.4908	88.8703	93.739	97.0603
1.27037e-05	33.5082	48.5674	62.446	68.0093	79.1747	85.8412	91.011	95.1045		4	4	7	7	7	7	7		no	some	no	clear	clear	no	no			1.27037e-05	33.5082	48.5674	62.446	68.0093	79.1747	85.8412	91.011	95.1045
4.23457e-06	30.7862	42.4943	60.1175	63.4984	77.8003	86.032	90.6175	90.9603		4	4	7	7	7	7	7		no	some	no	clear	clear	clear	no			4.23457e-06	30.7862	42.4943	60.1175	63.4984	77.8003	86.032	90.6175	90.9603
1.41152e-06	31.0843	44.2205	54.3752	62.5354	72.4457	84.8275	88.1786	91.7593		4	4	7	7	7	7	7		no	no	no	clear	clear	no	no			1.41152e-06	31.0843	44.2205	54.3752	62.5354	72.4457	84.8275	88.1786	91.7593
4.70508e-07	21.4305	40.5384	44.8913	55.6602	66.4172	75.1319	81.6135	86.9742		0	4	4	7	7	7	7		no	no	no	clear	no	no	no			4.70508e-07	21.4305	40.5384	44.8913	55.6602	66.4172	75.1319	81.6135	86.9742
0		18.6011	21.7107	34.9572	39.0239	58.2302	67.4726	75.2393																			0		18.6011	21.7107	34.9572	39.0239	58.2302	67.4726	75.2393
	0	0.686	2.058	6.173	19	56	167	500	MRTX849 [nmol/l]																			0	0.686	2.06	6.17	18.5	55.6	167	500	MRTX849 [nmol/l]
																											Cetuximab mg/ml	Bliss Gap CGIm of 2D
Cetuximab mg/ml	Campaign "Combi", N=3 avg(Bliss Gap CGIm) of 2D CTG																										400	0.405187	2.46768	7.83826	10.2564	16.1136	12.9826	10.726	9.49825
400	0.405187	2.46768	7.83826	10.2564	16.1136	12.9826	10.726	9.49825		0	0	1	1	1	1	0											133	0.313607	2.77458	9.60026	9.66401	16.0731	14.0341	10.1576	9.56006
133	0.313607	2.77458	9.60026	9.66401	16.0731	14.0341	10.1576	9.56006		0	0	0	1	1	1	0											44.4	0.458726	12.0127	17.5843	12.0932	18.9497	14.8487	12.7532	10.2574
44.4	0.458726	12.0127	17.5843	12.0932	18.9497	14.8487	12.7532	10.2574		1	1	1	1	1	1	1											14.8	0.237209	1.54139	13.319	9.3188	17.8046	11.1895	9.49791	7.86014
14.8	0.237209	1.54139	13.319	9.3188	17.8046	11.1895	9.49791	7.86014		0	1	0	1	1	0	0											4.94	0.229332	-2.26507	13.1889	6.69516	18.2302	12.7483	10.2492	4.67433
4.94	0.229332	-2.26507	13.1889	6.69516	18.2302	12.7483	10.2492	4.67433		0	1	0	1	1	1	0											1.65	0.190858	-0.819943	7.17404	5.4981	12.6523	11.3742	7.66839	5.3545
1.65	0.190858	-0.819943	7.17404	5.4981	12.6523	11.3742	7.66839	5.3545		0	0	0	1	1	0	0											0.549	-0.281309	3.16598	5.12692	5.00727	12.7133	6.30641	4.97606	3.81137
0.549	-0.281309	3.16598	5.12692	5.00727	12.7133	6.30641	4.97606	3.81137		0	0	0	1	0	0	0											0		-0.63898	-0.468005	-0.598799	-0.280391	0.348104	-0.00695655	-0.257071
0		-0.63898	-0.468005	-0.598799	-0.280391	0.348104	-0.00695655	-0.257071																				0	0.686	2.06	6.17	18.5	55.6	167	500	MRTX849 [nmol/l]
	0	0.686	2.058	6.173	19	56	167	500	MRTX849 [nmol/l]
means of combinations																											1st round
SHP099 [nmol/l]	Campaign "Combi", N=3 avg(CGIm) of 2D CTG																								Combi Rating		SHP099 [nmol/l]	CGIm of 2D CTG
5000	27.5216	44.6644	50.2012	63.2746	68.7071	79.1931	81.8066	86.4924		0	4	7	7	7	7	7		no	some	clear	no	clear	clear	no	clear	4	5000	27.5216	44.6644	50.2012	63.2746	68.7071	79.1931	81.8066	86.4924
1667	22.7924	35.5909	46.2765	51.6714	65.8215	67.0227	77.4652	82.9904		0	4	4	7	7	7	7		no	some	no	no	no	clear	no	some	2	1670	22.7924	35.5909	46.2765	51.6714	65.8215	67.0227	77.4652	82.9904
556	20.8677	33.9788	37.5821	51.6165	59.813	62.4063	70.7707	80.2842		0	4	4	7	7	7	7		no	no	no	no	no	no	no			556	20.8677	33.9788	37.5821	51.6165	59.813	62.4063	70.7707	80.2842
185	17.2064	32.8905	32.002	41.4489	56.1836	63.3093	67.0285	79.1149		0	4	4	4	7	7	7		no	no	no	no	no	no	no			185	17.2064	32.8905	32.002	41.4489	56.1836	63.3093	67.0285	79.1149
62	12.6161	26.9341	33.2986	35.6198	55.3906	58.2096	66.7564	77.4218		0	0	4	4	7	7	7		no	no	no	no	no	no	no			61.7	12.6161	26.9341	33.2986	35.6198	55.3906	58.2096	66.7564	77.4218
21	7.69298	23.5449	31.5823	34.7718	51.4283	57.981	61.0489	73.5145		0	0	4	4	7	7	7		no	no	no	no	no	no	no			20.6	7.69298	23.5449	31.5823	34.7718	51.4283	57.981	61.0489	73.5145
6.859	2.97242	23.4783	24.1701	31.2813	50.4616	56.3081	59.1821	71.1123		0	0	0	4	7	7	7		no	no	no	no	no	no	no			6.86	2.97242	23.4783	24.1701	31.2813	50.4616	56.3081	59.1821	71.1123
0		14.9373	13.3252	26.2322	43.6254	47.9393	51.767	65.535																			0		14.9373	13.3252	26.2322	43.6254	47.9393	51.767	65.535
	0	0.686	2.058	6.173	19	56	167	500	MRTX849 [nmol/l]																			0	0.686	2.06	6.17	18.5	55.6	167	500	MRTX849 [nmol/l]
																											SHP099 [nmol/l]	Bliss Gap CGIm of 2D
SHP099 [nmol/l]	Campaign "Combi", N=3 avg(Bliss Gap CGIm) of 2D CTG																										5000	-0.115648	5.7254	12.4734	13.0297	7.9337	15.012	14.7729	8.98239
5000	-0.115648	5.7254	12.4734	13.0297	7.9337	15.012	14.7729	8.98239		0	1	1	0	1	1	0											1670	0.262115	1.10726	13.074	5.23016	8.24466	5.84166	13.2671	7.71194
1667	0.262115	1.10726	13.074	5.23016	8.24466	5.84166	13.2671	7.71194		0	1	0	0	0	1	0											556	0.0226952	0.965402	5.87292	6.43032	3.29099	2.2153	7.50834	5.74221
556	0.0226952	0.965402	5.87292	6.43032	3.29099	2.2153	7.50834	5.74221		0	0	0	0	0	0	0											185	0.0425261	3.08858	3.55452	-0.995678	1.96562	5.28075	5.80993	6.18145
185	0.0425261	3.08858	3.55452	-0.995678	1.96562	5.28075	5.80993	6.18145		0	0	0	0	0	0	0											61.7	0.361609	1.41518	9.20131	-3.16834	4.24546	3.06505	8.26377	6.63356
62	0.361609	1.41518	9.20131	-3.16834	4.24546	3.06505	8.26377	6.63356		0	0	0	0	0	0	0											20.6	0.332524	2.29563	11.8216	-0.371375	3.34647	5.7114	5.27365	4.86486
21	0.332524	2.29563	11.8216	-0.371375	3.34647	5.7114	5.27365	4.86486		0	1	0	0	0	0	0											6.86	-0.214109	5.87044	8.10779	-0.753228	4.99231	6.49046	5.72438	4.2865
6.859	-0.214109	5.87044	8.10779	-0.753228	4.99231	6.49046	5.72438	4.2865		0	0	0	0	0	0	0											0		0.109403	0.08649	-3.42904	0.150536	-0.00641462	0.0785467	0.101652
0		0.109403	0.08649	-3.42904	0.150536	-0.00641462	0.0785467	0.101652																				0	0.686	2.06	6.17	18.5	55.6	167	500	MRTX849 [nmol/l]
	0	0.686	2.058	6.173	19	56	167	500	MRTX849 [nmol/l]
means of combinations																											1st round
TN0155 [nmol/l]	Campaign "Combi", N=3 avg(CGIm) of 2D CTG																								Combi Rating		SHP099 [nmol/l]	CGIm of 2D CTG
5000	50.1258	61.7181	70.6344	84.3173	92.4176	96.0069	98.4653	118.026		7	7	7	7	7	7	7		no	clear	clear	clear	clear	clear	clear	clear	12	5000	50.1258	61.7181	70.6344	84.3173	92.4176	96.0069	98.4653	118.026
1667	36.0644	44.7355	58.3994	69.7127	82.6728	89.8155	92.1872	96.2944		4	4	7	7	7	7	7		no	some	clear	clear	clear	clear	clear	some	1	1670	36.0644	44.7355	58.3994	69.7127	82.6728	89.8155	92.1872	96.2944
556	28.3298	36.39	48.0605	58.5135	75.8175	81.5714	85.3003	89.1623		0	4	4	7	7	7	7		no	no	no	clear	no	no	no			556	28.3298	36.39	48.0605	58.5135	75.8175	81.5714	85.3003	89.1623
185	21.0455	22.5696	36.6944	52.2671	63.517	74.8536	80.7555	84.5055		0	0	4	7	7	7	7		no	no	no	no	no	no	no			185	21.0455	22.5696	36.6944	52.2671	63.517	74.8536	80.7555	84.5055
62	5.36707	10.1084	20.8616	36.0095	47.2383	57.8752	67.9329	74.4478		0	0	0	4	4	7	7		no	no	no	no	no	no	no			61.7	5.36707	10.1084	20.8616	36.0095	47.2383	57.8752	67.9329	74.4478
21	8.80419	6.73896	20.0943	28.1798	49.4641	57.279	67.1698	73.7333		0	0	0	0	4	7	7		no	no	no	no	no	no	no			20.6	8.80419	6.73896	20.0943	28.1798	49.4641	57.279	67.1698	73.7333
6.859	0.0507324	9.01558	20.2296	27.6703	45.4373	57.6469	64.9143	73.8157		0	0	0	0	4	7	7		no	no	no	no	no	no	no			6.86	0.0507324	9.01558	20.2296	27.6703	45.4373	57.6469	64.9143	73.8157
0		6.32253	16.5515	32.3906	43.8138	58.8454	63.9144	68.9221																			0		6.32253	16.5515	32.3906	43.8138	58.8454	63.9144	68.9221
	0	0.686	2.058	6.173	19	56	167	500	MRTX849 [nmol/l]																			0	0.686	2.06	6.17	18.5	55.6	167	500	MRTX849 [nmol/l]
TN0155 [nmol/l]	Campaign "Combi", N=3 avg(Bliss Gap CGIm) of 2D CTG																										TN0155 [nmol/l]	Bliss Gap CGIm of 2D CTG
5000	0.126294	8.17148	11.4947	16.4042	18.2523	13.5382	13.1777	29.9551		0	1	1	1	1	1	1											5000	0.126294	8.17148	11.4947	16.4042	18.2523	13.5382	13.1777	29.9551
1667	0.0384582	4.36083	11.1681	11.7256	17.0207	13.984	12.8999	13.5948		0	1	1	1	1	1	1											1670	0.0384582	4.36083	11.1681	11.7256	17.0207	13.984	12.8999	13.5948
556	0.109567	3.37332	7.48131	6.07111	14.9211	9.44753	9.36477	9.46318		0	0	0	1	0	0	0											556	0.109567	3.37332	7.48131	6.07111	14.9211	9.44753	9.36477	9.46318
185	0.0913667	-3.59767	2.30738	4.98613	7.04746	6.18102	7.94011	7.59945		0	0	0	0	0	0	0											185	0.0913667	-3.59767	2.30738	4.98613	7.04746	6.18102	7.94011	7.59945
62	0.0384096	-1.32957	-0.209218	-0.172055	0.288467	-3.37556	1.82714	3.54816		0	0	0	0	0	0	0											61.7	0.0384096	-1.32957	-0.209218	-0.172055	0.288467	-3.37556	1.82714	3.54816
21	0.175907	-7.80942	-3.78851	-10.3456	0.504065	-5.53894	-0.352834	1.56531		0	0	0	0	0	0	0											20.6	0.175907	-7.80942	-3.78851	-10.3456	0.504065	-5.53894	-0.352834	1.56531
6.859	0.092081	2.63958	3.7351	-4.69665	1.75913	-1.05318	1.11447	4.98034		0	0	0	0	0	0	0											6.86	0.092081	2.63958	3.7351	-4.69665	1.75913	-1.05318	1.11447	4.98034
0		-0.092447	0.021762	-0.00579112	0.110499	0.125731	0.0968644	0.0708795																			0		-0.092447	0.021762	-0.00579112	0.110499	0.125731	0.0968644	0.0708795
	0	0.686	2.058	6.173	19	56	167	500	MRTX849 [nmol/l]																			0	0.686	2.06	6.17	18.5	55.6	167	500	MRTX849 [nmol/l]
means of combinations																											1st round
BI-3406 [nmol/l]	Campaign "Combi", N=3 avg(CGIm) of 2D CTG																								Combi Rating		BI-3406 [nmol/l]	CGIm of 2D CTG
400	29.4644	39.3745	46.2265	56.6108	71.4697	79.5932	85.2964	90.1104		0	4	4	7	7	7	7		no	no	no	no	no	no	no	clear	0	5000	29.4644	39.3745	46.2265	56.6108	71.4697	79.5932	85.2964	90.1104
133	28.1378	40.047	42.8475	56.2776	68.518	77.6451	82.6083	87.8802		0	4	4	7	7	7	7		no	no	no	no	no	no	no	some	0	1670	28.1378	40.047	42.8475	56.2776	68.518	77.6451	82.6083	87.8802
44	23.6611	35.5683	40.8729	53.0519	67.0932	76.7478	81.2163	85.9424		0	4	4	7	7	7	7		no	no	no	no	no	no	no			556	23.6611	35.5683	40.8729	53.0519	67.0932	76.7478	81.2163	85.9424
15	19.6259	32.9497	39.7445	49.1721	61.6271	74.675	78.2604	84.1496		0	4	4	4	7	7	7		no	no	no	no	no	no	no			185	19.6259	32.9497	39.7445	49.1721	61.6271	74.675	78.2604	84.1496
4.938	7.79436	19.1701	26.6374	40.002	53.7817	66.85	72.6635	80.789		0	0	0	4	7	7	7		no	no	no	no	no	no	no			61.7	7.79436	19.1701	26.6374	40.002	53.7817	66.85	72.6635	80.789
1.646	7.56132	17.1504	26.4881	36.711	51.0916	62.4346	69.5503	78.103		0	0	0	4	7	7	7		no	no	no	no	no	no	no			20.6	7.56132	17.1504	26.4881	36.711	51.0916	62.4346	69.5503	78.103
0.549	4.71586	15.3271	22.8761	36.065	47.8618	61.2285	68.1071	76.7784		0	0	0	4	4	7	7		no	no	no	no	no	no	no			6.86	4.71586	15.3271	22.8761	36.065	47.8618	61.2285	68.1071	76.7784
0		10.137	17.5245	27.6472	44.0423	60.5478	66.3205	74.8917																			0		10.137	17.5245	27.6472	44.0423	60.5478	66.3205	74.8917
	0	0.686	2.058	6.173	19	56	167	500	MRTX849 [nmol/l]																			0	0.686	2.06	6.17	18.5	55.6	167	500	MRTX849 [nmol/l]
BI-3406 [nmol/l]	Campaign "Combi", N=3 avg(Bliss Gap CGIm) of 2D CTG																										BI-3406 [nmol/l]	Bliss Gap CGIm of 2D CTG
400	-0.172986	2.27549	3.62231	6.09211	9.01443	5.47558	6.93742	5.51082		0	0	0	0	0	0	0											5000	-0.172986	2.27549	3.62231	6.09211	9.01443	5.47558	6.93742	5.51082
133	-0.120811	4.20109	1.40362	6.78584	6.88843	4.15671	4.80709	3.73321		0	0	0	0	0	0	0											1670	-0.120811	4.20109	1.40362	6.78584	6.88843	4.15671	4.80709	3.73321
44	-0.168092	3.74781	3.15638	6.85909	8.11635	5.28064	5.20671	3.24919		0	0	0	0	0	0	0											556	-0.168092	3.74781	3.15638	6.85909	8.11635	5.28064	5.20671	3.24919
15	-0.109704	4.84946	5.47278	6.02807	5.10183	5.07591	3.9067	2.80006		0	0	0	0	0	0	0											185	-0.109704	4.84946	5.47278	6.02807	5.10183	5.07591	3.9067	2.80006
4.938	-0.0695027	1.85889	2.35591	5.69982	4.36615	2.66843	3.11191	3.33605		0	0	0	0	0	0	0											61.7	-0.0695027	1.85889	2.35591	5.69982	4.36615	2.66843	3.11191	3.33605
1.646	-0.078555	0.0428178	2.39517	2.57555	1.81018	-1.64473	0.0892621	0.723545		0	0	0	0	0	0	0											20.6	-0.078555	0.0428178	2.39517	2.57555	1.81018	-1.64473	0.0892621	0.723545
0.549	-0.00803535	0.869478	1.23699	4.10136	0.326744	-1.52011	-0.174401	0.356024		0	0	0	0	0	0	0											6.86	-0.00803535	0.869478	1.23699	4.10136	0.326744	-1.52011	-0.174401	0.356024
0		-0.0275481	-0.139385	-0.798216	-0.663702	-0.0451148	-0.050184	0.0197589																			0		-0.0275481	-0.139385	-0.798216	-0.663702	-0.0451148	-0.050184	0.0197589
	0	0.686	2.058	6.173	19	56	167	500	MRTX849 [nmol/l]																			0	0.686	2.06	6.17	18.5	55.6	167	500	MRTX849 [nmol/l]
F3008
means of combinations																											1st round	CGIm of 2D CTG
BI-3406 [nmol/l]	Campaign "Combi", N=3 avg(CGIm) of 2D CTG																								Combi Rating		BI-3406 [nmol/l]
5000	17.4044	35.2093	50.4098	68.7448	85.2394	93.4925	96.671	137.992		0	4	7	7	7	7	7		no	some	clear	clear	clear	clear	clear	clear	16	5000	17.4044	35.2093	50.4098	68.7448	85.2394	93.4925	96.671	137.992
1667	12.8831	24.7963	42.9299	67.4044	82.2599	89.9366	95.9024	122.059		0	0	4	7	7	7	7		no	no	some	clear	clear	clear	clear	some	3	1670	12.8831	24.7963	42.9299	67.4044	82.2599	89.9366	95.9024	122.059
556	14.161	22.2822	39.3532	62.0682	77.8104	89.631	94.6245	108.041		0	0	4	7	7	7	7		no	no	some	clear	clear	clear	clear			556	14.161	22.2822	39.3532	62.0682	77.8104	89.631	94.6245	108.041
185	11.5103	19.3513	29.5421	50.1945	71.5738	85.244	91.4112	99.5162		0	0	0	7	7	7	7		no	no	no	clear	clear	clear	no			185	11.5103	19.3513	29.5421	50.1945	71.5738	85.244	91.4112	99.5162
62	9.8435	14.2259	21.2034	34.8805	60.9779	76.602	81.2645	95.5482		0	0	0	4	7	7	7		no	no	no	no	no	no	no			61.7	9.8435	14.2259	21.2034	34.8805	60.9779	76.602	81.2645	95.5482
21	5.12663	7.1465	18.9786	37.3715	51.6599	74.2546	80.0097	94.4277		0	0	0	4	7	7	7		no	no	no	no	no	no	no			20.6	5.12663	7.1465	18.9786	37.3715	51.6599	74.2546	80.0097	94.4277
6.859	2.84286	7.18585	16.2492	33.4707	52.8035	72.4303	79.4564	93.0109		0	0	0	4	7	7	7		no	no	no	no	no	no	no			6.86	2.84286	7.18585	16.2492	33.4707	52.8035	72.4303	79.4564	93.0109
0		2.56505	13.8207	31.0052	49.9699	71.0482	77.4817	91.0987																			0		2.56505	13.8207	31.0052	49.9699	71.0482	77.4817	91.0987
	0	0.686	2.058	6.173	19	56	167	500	MRTX849 [nmol/l]																			0	0.686	2.06	6.17	18.5	55.6	167	500	MRTX849 [nmol/l]
BI-3406 [nmol/l]	Campaign "Combi", N=3 avg(Bliss Gap CGIm) of 2D CTG																										BI-3406 [nmol/l]	Bliss Gap CGIm of 2D CTG
5000	0.0984517	15.8568	21.7602	25.2302	25.8257	16.186	14.102	44.1084		1	1	1	1	1	1	1											5000	0.0984517	15.8568	21.7602	25.2302	25.8257	16.186	14.102	44.1084
1667	0.222227	9.98721	18.3622	27.2339	25.4012	14.2969	14.7389	29.0194		0	1	1	1	1	1	1											1670	0.222227	9.98721	18.3622	27.2339	25.4012	14.2969	14.7389	29.0194
556	0.117171	6.12039	13.5702	20.9021	20.191	13.495	13.0426	14.7499		0	1	1	1	1	1	1											556	0.117171	6.12039	13.5702	20.9021	20.191	13.495	13.0426	14.7499
185	0.148801	5.81323	6.1163	10.9594	15.4297	10.0705	10.6409	6.7125		0	0	1	1	1	1	0											185	0.148801	5.81323	6.1163	10.9594	15.4297	10.0705	10.6409	6.7125
62	0.240995	2.4083	-0.676656	-3.08815	5.80128	2.05968	1.02638	3.06408		0	0	0	0	0	0	0											61.7	0.240995	2.4083	-0.676656	-3.08815	5.80128	2.05968	1.02638	3.06408
21	3.54929	3.1786	4.15093	5.18033	0.897293	2.59176	2.19984	3.40148		0	0	0	0	0	0	0											20.6	3.54929	3.1786	4.15093	5.18033	0.897293	2.59176	2.19984	3.40148
6.859	0.103203	2.08106	0.400104	0.442732	1.40162	0.350467	1.29487	1.77353		0	0	0	0	0	0	0											6.86	0.103203	2.08106	0.400104	0.442732	1.40162	0.350467	1.29487	1.77353
0		0.14	0.379182	-0.0504316	0.074894	-0.0485851	0.149095	0.359011																			0		0.14	0.379182	-0.0504316	0.074894	-0.0485851	0.149095	0.359011
	0	0.686	2.058	6.173	19	56	167	500	MRTX849 [nmol/l]																			0	0.686	2.06	6.17	18.5	55.6	167	500	MRTX849 [nmol/l]
means of combinations																											1st round
TN0155 [nmol/l]	Campaign "Combi", N=3 avg(CGIm) of 2D CTG																								Combi Rating		TN0155 [nmol/l]	CGIm of 2D CTG
5000	31.0528	41.4715	58.1313	74.2455	89.6681	98.3016	116.847	147.969		4	4	7	7	7	7	7		no	some	clear	clear	clear	clear	clear	clear	13	5000	31.0528	41.4715	58.1313	74.2455	89.6681	98.3016	116.847	147.969
1667	21.9993	25.4509	43.3457	67.331	85.7325	94.0351	97.4775	145.097		0	0	4	7	7	7	7		no	no	some	clear	clear	clear	clear	some	4	1670	21.9993	25.4509	43.3457	67.331	85.7325	94.0351	97.4775	145.097
556	20.1274	27.1881	39.5836	58.5513	78.0601	88.6796	94.6195	123.995		0	0	4	7	7	7	7		no	no	some	clear	no	clear	clear			556	20.1274	27.1881	39.5836	58.5513	78.0601	88.6796	94.6195	123.995
185	11.4961	15.6919	30.1717	46.836	66.5868	82.9065	90.5515	109.168		0	0	4	4	7	7	7		no	no	no	some	no	no	clear			185	11.4961	15.6919	30.1717	46.836	66.5868	82.9065	90.5515	109.168
62	12.2495	11.1149	17.8902	29.9137	54.246	76.1197	85.6618	98.8883		0	0	0	0	7	7	7		no	no	no	no	no	no	no			61.7	12.2495	11.1149	17.8902	29.9137	54.246	76.1197	85.6618	98.8883
21	8.64037	6.33703	17.6711	29.4298	52.9311	74.33	83.3767	97.7697		0	0	0	0	7	7	7		no	no	no	no	no	no	no			20.6	8.64037	6.33703	17.6711	29.4298	52.9311	74.33	83.3767	97.7697
6.859	6.49683	6.35073	15.9499	34.2008	50.2694	73.5265	80.8999	98.0573		0	0	0	4	7	7	7		no	no	no	no	no	no	no			6.86	6.49683	6.35073	15.9499	34.2008	50.2694	73.5265	80.8999	98.0573
0		4.1661	13.925	30.2675	47.578	73.0699	78.5691	95.3294																			0		4.1661	13.925	30.2675	47.578	73.0699	78.5691	95.3294
	0	0.686	2.058	6.173	19	56	167	500	MRTX849 [nmol/l]																			0	0.686	2.06	6.17	18.5	55.6	167	500	MRTX849 [nmol/l]
TN0155 [nmol/l]	Campaign "Combi", N=3 avg(Bliss Gap CGIm) of 2D CTG																										TN0155 [nmol/l]	Bliss Gap CGIm of 2D CTG
5000	0.0122161	7.42412	17.0068	21.4441	24.3801	14.6751	29.2596	48.3219		0	1	1	1	1	1	1											5000	0.0122161	7.42412	17.0068	21.4441	24.3801	14.6751	29.2596	48.3219
1667	0.0380702	0.140322	10.1517	21.1297	25.6221	13.4967	12.5264	46.7131		0	1	1	1	1	1	1											1670	0.0380702	0.140322	10.1517	21.1297	25.6221	13.4967	12.5264	46.7131
556	-0.01404	3.62865	7.97915	13.6729	18.9873	8.76027	10.1969	25.8644		0	0	1	1	0	1	1											556	-0.01404	3.62865	7.97915	13.6729	18.9873	8.76027	10.1969	25.8644
185	0.0532724	0.502854	6.16506	8.28092	12.4743	5.94569	8.65513	12.2477		0	0	0	1	0	0	1											185	0.0532724	0.502854	6.16506	8.28092	12.4743	5.94569	8.65513	12.2477
62	-0.0430964	-4.89178	-6.85854	-9.25909	-0.35099	-1.13005	3.51863	1.84953		0	0	0	0	0	0	0											61.7	-0.0430964	-4.89178	-6.85854	-9.25909	-0.35099	-1.13005	3.51863	1.84953
21	-0.0161466	-6.1708	-3.90174	-7.09987	0.407564	-1.68305	2.28952	1.23672		0	0	0	0	0	0	0											20.6	-0.0161466	-6.1708	-3.90174	-7.09987	0.407564	-1.68305	2.28952	1.23672
6.859	-0.0240335	-4.10203	-3.75755	-0.776355	-1.03632	-1.7602	0.432919	1.82142		0	0	0	0	0	0	0											6.86	-0.0240335	-4.10203	-3.75755	-0.776355	-1.03632	-1.7602	0.432919	1.82142
0		-0.011838	-0.0866601	0.0306336	-0.00923496	0.00115958	-0.00404766	0.000524192																			0		-0.011838	-0.0866601	0.0306336	-0.00923496	0.00115958	-0.00404766	0.000524192
	0	0.686	2.058	6.173	19	56	167	500	MRTX849 [nmol/l]																			0	0.686	2.06	6.17	18.5	55.6	167	500	MRTX849 [nmol/l]
																											1st round
SHP099 [nmol/l]	Campaign "Combi", N=3 avg(CGIm) of 2D CTG																								Combi Rating		SHP099 [nmol/l]	CGIm of 2D CTG
5000	24.7945	37.3843	40.4742	60.3042	81.2224	87.5531	93.7567	124.761		0	4	4	7	7	7	7		no	no	some	clear	clear	clear	clear	clear	11	5000	24.7945	37.3843	40.4742	60.3042	81.2224	87.5531	93.7567	124.761
1667	17.0579	27.4634	38.8141	47.7978	59.5298	71.2935	81.8222	96.4455		0	0	4	4	7	7	7		no	no	some	some	clear	clear	clear	some	7	1670	17.0579	27.4634	38.8141	47.7978	59.5298	71.2935	81.8222	96.4455
556	10.5008	21.093	30.1521	39.9222	49.8153	63.8945	70.11	89.249		0	0	4	4	4	7	7		no	no	some	some	some	clear	clear			556	10.5008	21.093	30.1521	39.9222	49.8153	63.8945	70.11	89.249
185	12.8003	19.135	20.9023	31.4111	44.6523	61.6188	65.8009	83.7285		0	0	0	4	4	7	7		no	no	no	no	some	clear	no			185	12.8003	19.135	20.9023	31.4111	44.6523	61.6188	65.8009	83.7285
62	7.04555	14.0474	20.4933	31.5263	40.2756	54.2516	63.9779	81.5005		0	0	0	4	4	7	7		no	no	no	no	no	clear	no			61.7	7.04555	14.0474	20.4933	31.5263	40.2756	54.2516	63.9779	81.5005
21	5.85011	13.9243	17.1651	27.1337	38.9491	49.9146	59.1048	77.9022		0	0	0	0	4	4	7		no	no	no	no	no	no	no			20.6	5.85011	13.9243	17.1651	27.1337	38.9491	49.9146	59.1048	77.9022
6.859	2.19627	10.2506	14.4922	24.3814	35.7679	48.0122	57.2461	75.0387		0	0	0	0	4	4	7		no	no	no	no	no	no	no			6.86	2.19627	10.2506	14.4922	24.3814	35.7679	48.0122	57.2461	75.0387
0		4.52758	9.59927	16.8911	28.766	40.9428	47.3609	73.6248																			0		4.52758	9.59927	16.8911	28.766	40.9428	47.3609	73.6248
	0	0.686	2.058	6.173	19	56	167	500	MRTX849 [nmol/l]																			0	0.686	2.06	6.17	18.5	55.6	167	500	MRTX849 [nmol/l]
SHP099 [nmol/l]	Campaign "Combi", N=3 avg(Bliss Gap CGIm) of 2D CTG																										SHP099 [nmol/l]	Bliss Gap CGIm of 2D CTG
5000	-0.315858	8.66581	7.85504	21.7823	33.4576	30.1546	31.4733	41.7183		0	0	1	1	1	1	1											5000	-0.315858	8.66581	7.85504	21.7823	33.4576	30.1546	31.4733	41.7183
1667	-0.149776	6.34276	13.4634	16.0457	17.7541	19.0705	24.3016	16.4124		0	1	1	1	1	1	1											1670	-0.149776	6.34276	13.4634	16.0457	17.7541	19.0705	24.3016	16.4124
556	-0.27031	6.16067	10.7213	13.684	12.9176	15.8867	16.4686	11.667		0	1	1	1	1	1	1											556	-0.27031	6.16067	10.7213	13.684	12.9176	15.8867	16.4686	11.667
185	-0.309567	1.95409	-0.679534	3.1694	5.9821	12.0793	10.7499	5.25589		0	0	0	0	1	1	0											185	-0.309567	1.95409	-0.679534	3.1694	5.9821	12.0793	10.7499	5.25589
62	-0.196384	2.50819	4.30843	8.3114	6.05255	8.55495	12.4635	5.26238		0	0	0	0	0	1	0											61.7	-0.196384	2.50819	4.30843	8.3114	6.05255	8.55495	12.4635	5.26238
21	-0.295154	3.43945	1.98891	4.85832	5.55717	4.9362	8.25132	2.08176		0	0	0	0	0	0	0											20.6	-0.295154	3.43945	1.98891	4.85832	5.55717	4.9362	8.25132	2.08176
6.859	-0.191572	3.37827	2.77191	5.32483	5.22355	5.49454	8.65716	0.649103		0	0	0	0	0	0	0											6.86	-0.191572	3.37827	2.77191	5.32483	5.22355	5.49454	8.65716	0.649103
0		-0.0489956	0.0751507	-0.119983	0.0313376	-0.0110631	0.211049	0.144525																			0		-0.0489956	0.0751507	-0.119983	0.0313376	-0.0110631	0.211049	0.144525
	0	0.686	2.058	6.173	19	56	167	500	MRTX849 [nmol/l]																			0	0.686	2.06	6.17	18.5	55.6	167	500	MRTX849 [nmol/l]
means of combinations																											1st round
Cetuximab [nmol/l]	Campaign "Combi", N=3 avg(CGIm) of 2D CTG																								Combi Rating		Cetuximab [nmol/l]	CGIm of 2D CTG
400	31.1294	33.8742	41.6646	50.2341	62.1034	73.3471	84.8389	95.5599		4	4	4	7	7	7	7		no	no	no	no	clear	no	clear	clear	8	400	31.1294	33.8742	41.6646	50.2341	62.1034	73.3471	84.8389	95.5599
133	25.4945	31.8721	36.7603	46.3147	61.6735	72.8183	80.1324	93.9816		0	4	4	4	7	7	7		no	no	no	some	clear	no	clear	some	2	133	25.4945	31.8721	36.7603	46.3147	61.6735	72.8183	80.1324	93.9816
44	23.7184	28.4774	34.7017	42.916	56.4382	69.0401	78.2675	92.1087		0	0	4	4	7	7	7		no	no	no	no	clear	no	clear			44.4	23.7184	28.4774	34.7017	42.916	56.4382	69.0401	78.2675	92.1087
15	17.6314	27.7024	32.1547	40.6515	55.1586	65.4355	73.0726	89.2831		0	0	4	4	7	7	7		no	no	no	some	clear	no	clear			14.8	17.6314	27.7024	32.1547	40.6515	55.1586	65.4355	73.0726	89.2831
4.938	17.813	21.8657	29.4099	35.0932	51.9698	62.0166	71.5105	85.7472		0	0	0	4	7	7	7		no	no	no	no	no	no	no			4.94	17.813	21.8657	29.4099	35.0932	51.9698	62.0166	71.5105	85.7472
1.646	15.6979	21.8092	26.4834	32.9135	47.3077	59.7199	67.9866	84.6089		0	0	0	4	4	7	7		no	no	no	no	no	no	no			1.65	15.6979	21.8092	26.4834	32.9135	47.3077	59.7199	67.9866	84.6089
0.549	9.71987	14.8301	22.4873	26.3139	44.248	48.5953	64.1883	81.2061		0	0	0	0	4	4	7		no	no	no	no	no	no	no			0.549	9.71987	14.8301	22.4873	26.3139	44.248	48.5953	64.1883	81.2061
0		10.5675	14.6363	20.1461	33.0165	41.1762	58.186	67.6253																			0		10.5675	14.6363	20.1461	33.0165	41.1762	58.186	67.6253
	0	0.686	2.058	6.173	19	56	167	500	MRTX849 [nmol/l]																			0	0.686	2.06	6.17	18.5	55.6	167	500	MRTX849 [nmol/l]
Cetuximab [nmol/l]	Campaign "Combi", N=3 avg(Bliss Gap CGIm) of 2D CTG																										Cetuximab [nmol/l]	Bliss Gap CGIm of 2D CTG
400	0.253172	-4.57662	0.127018	4.6276	9.91995	11.9786	9.1685	13.2451		0	0	0	0	1	0	1											400	0.253172	-4.57662	0.127018	4.6276	9.91995	11.9786	9.1685	13.2451
133	0.150281	-1.5223	0.0852675	5.31525	13.6842	15.0671	7.18122	13.9689		0	0	0	1	1	0	1											133	0.150281	-1.5223	0.0852675	5.31525	13.6842	15.0671	7.18122	13.9689
44	0.203723	-3.24479	-0.365242	3.44013	9.83586	12.4853	6.21565	12.8573		0	0	0	0	1	0	1											44.4	0.203723	-3.24479	-0.365242	3.44013	9.83586	12.4853	6.21565	12.8573
15	-0.00117883	1.3566	2.25803	6.07429	13.0158	12.7269	3.91204	12.4795		0	0	0	1	1	0	1											14.8	-0.00117883	1.3566	2.25803	6.07429	13.0158	12.7269	3.91204	12.4795
4.938	0.0269054	-4.62052	-0.621759	0.388159	9.71055	9.20763	2.27443	8.87963		0	0	0	0	0	0	0											4.94	0.0269054	-4.62052	-0.621759	0.388159	9.71055	9.20763	2.27443	8.87963
1.646	0.319661	-2.47618	-1.43173	0.213732	6.87393	8.48535	-0.0658335	8.74333		0	0	0	0	0	0	0											1.65	0.319661	-2.47618	-1.43173	0.213732	6.87393	8.48535	-0.0658335	8.74333
0.549	0.110422	-4.18246	-0.357167	-1.58168	8.18786	1.13293	-1.02852	7.74115		0	0	0	0	0	0	0											0.549	0.110422	-4.18246	-0.357167	-1.58168	8.18786	1.13293	-1.02852	7.74115
0		0.338252	0.238413	0.253305	4.24168	-0.00263695	-2.30727	-1.84084																			0		0.338252	0.238413	0.253305	4.24168	-0.00263695	-2.30727	-1.84084
	0	0.686	2.058	6.173	19	56	167	500	MRTX849 [nmol/l]																			0	0.686	2.06	6.17	18.5	55.6	167	500	MRTX849 [nmol/l]
B8219
means of combinations																											1st round
BI-3406 [nmol/l]	Campaign "Combi", N=3 avg(CGIm) of 2D CTG																								Combi Rating		BI-3406 [nmol/l]	CGIm of 2D CTG
5000	38.3007	59.2546	74.8429	107.206	137.932	149.97	154.079	157.012		4	7	7	7	7	7	7		some	clear	clear	clear	clear	no	no	clear	14	5000	38.3007	59.2546	74.8429	107.206	137.932	149.97	154.079	157.012
1667	34.2865	51.0856	69.2937	97.0219	130.087	145.384	152.772	155.713		4	7	7	7	7	7	7		no	clear	clear	clear	clear	no	no	some	2	1670	34.2865	51.0856	69.2937	97.0219	130.087	145.384	152.772	155.713
556	28.2868	46.3219	64.1552	92.8312	122.569	147.177	145.618	155.275		0	4	7	7	7	7	7		no	some	clear	clear	clear	no	no			556	28.2868	46.3219	64.1552	92.8312	122.569	147.177	145.618	155.275
185	23.0258	32.1208	50.1307	85.4189	117.731	141.154	148.13	147.962		0	4	7	7	7	7	7		no	no	clear	clear	clear	no	no			185	23.0258	32.1208	50.1307	85.4189	117.731	141.154	148.13	147.962
62	15.6172	26.6256	39.7493	67.4235	93.8329	113.201	138.128	141.303		0	0	4	7	7	7	7		no	no	no	no	no	no	no			61.7	15.6172	26.6256	39.7493	67.4235	93.8329	113.201	138.128	141.303
21	11.8769	15.6028	34.8738	64.2417	92.4348	110.026	131.198	142.022		0	0	4	7	7	7	7		no	no	no	no	no	no	no			20.6	11.8769	15.6028	34.8738	64.2417	92.4348	110.026	131.198	142.022
6.859	11.5814	16.7919	33.4325	60.0293	93.033	107.934	131.31	138.352		0	0	4	7	7	7	7		no	no	no	no	no	no	no			6.86	11.5814	16.7919	33.4325	60.0293	93.033	107.934	131.31	138.352
0		11.621	29.3138	58.5663	88.3846	105.833	127.528	134.336																			0		11.621	29.3138	58.5663	88.3846	105.833	127.528	134.336
	0	0.686	2.058	6.173	19	56	167	500	MRTX849 [nmol/l]																											MRTX849 [nmol/l]
BI-3406 [nmol/l]	Campaign "Combi", N=3 avg(Bliss Gap CGIm) of 2D CTG																										BI-3406 [nmol/l]	Bliss Gap CGIm of 2D CTG
5000	0.436835	13.0446	15.7149	26.681	32.4597	18.1141	6.60941	4.49473		1	1	1	1	1	0	0											5000	0.436835	13.0446	15.7149	26.681	32.4597	18.1141	6.60941	4.49473
1667	0.29603	8.42804	13.2213	18.7301	28.25	16.1492	7.32209	5.02264		0	1	1	1	1	0	0											1670	0.29603	8.42804	13.2213	18.7301	28.25	16.1492	7.32209	5.02264
556	0.202107	9.08071	12.7418	17.9436	23.9985	21.938	3.2484	7.3679		0	1	1	1	1	0	0											556	0.202107	9.08071	12.7418	17.9436	23.9985	21.938	3.2484	7.3679
185	0.397239	-0.116353	3.0215	13.6765	21.1366	19.6057	8.60627	2.62752		0	0	1	1	1	0	0											185	0.397239	-0.116353	3.0215	13.6765	21.1366	19.6057	8.60627	2.62752
62	-0.101214	0.725996	-1.90865	-0.335633	-0.259113	-3.67133	2.20797	-0.77363		0	0	0	0	0	0	0											61.7	-0.101214	0.725996	-1.90865	-0.335633	-0.259113	-3.67133	2.20797	-0.77363
21	0.168122	-6.61943	-3.62092	-1.2061	-0.205262	-4.13382	-2.63048	1.8358		0	0	0	0	0	0	0											20.6	0.168122	-6.61943	-3.62092	-1.2061	-0.205262	-4.13382	-2.63048	1.8358
6.859	0.171306	-5.15639	-4.82668	-5.24633	0.501056	-6.02374	-2.36264	-1.69371		0	0	0	0	0	0	0											6.86	0.171306	-5.15639	-4.82668	-5.24633	0.501056	-6.02374	-2.36264	-1.69371
0		0.137286	0.0557787	-0.132089	-0.015562	-0.405325	-0.194117	-0.330432																			0		0.137286	0.0557787	-0.132089	-0.015562	-0.405325	-0.194117	-0.330432
	0	0.686	2.058	6.173	19	56	167	500	MRTX849 [nmol/l]																			0	0.686	2.06	6.17	18.5	55.6	167	500	MRTX849 [nmol/l]
means of combinations																											1st round
TN0155 [nmol/l]	Campaign "Combi", N=3 avg(CGIm) of 2D CTG																										TN0155 [nmol/l]	CGIm of 2D CTG
5000	60.2348	89.9685	110.09	137.197	150.414	155.751	160.34	162.425		7	7	7	7	7	7	7		clear	clear	clear	clear	no	no	no		18	5000	60.2348	89.9685	110.09	137.197	150.414	155.751	160.34	162.425
1667	37.5853	76.852	93.8231	120.774	144.899	156.714	158.817	162.799		4	7	7	7	7	7	7		some	clear	clear	clear	clear	clear	no		3	1670	37.5853	76.852	93.8231	120.774	144.899	156.714	158.817	162.799
556	32.4949	57.6804	75.4508	104.875	134.916	147.712	150.89	156.872		4	7	7	7	7	7	7		some	clear	clear	clear	clear	clear	no			556	32.4949	57.6804	75.4508	104.875	134.916	147.712	150.89	156.872
185	7.80098	32.6603	57.4415	84.3636	117.82	136.356	147.348	152.096		0	4	7	7	7	7	7		no	some	clear	clear	clear	clear	no			185	7.80098	32.6603	57.4415	84.3636	117.82	136.356	147.348	152.096
62	-2.19604	14.5131	27.4504	50.9131	85.7878	101.902	120.185	134.299		0	0	0	7	7	7	7		no	no	no	no	no	no	no			61.7	-2.19604	14.5131	27.4504	50.9131	85.7878	101.902	120.185	134.299
21	-5.60954	5.60035	27.0967	53.881	82.3973	103.828	115.082	129.747		0	0	0	7	7	7	7		no	no	no	no	no	no	no			20.6	-5.60954	5.60035	27.0967	53.881	82.3973	103.828	115.082	129.747
6.859	-10.4656	9.93729	19.3462	51.9192	80.702	96.2902	120.363	128.569		0	0	0	7	7	7	7		no	no	no	no	no	no	no			6.86	-10.4656	9.93729	19.3462	51.9192	80.702	96.2902	120.363	128.569
0		3.8959	18.7031	42.083	75.4278	96.6485	118.288	127.588																			0		3.8959	18.7031	42.083	75.4278	96.6485	118.288	127.588
	0	0.686	2.058	6.173	19	56	167	500	MRTX849 [nmol/l]																			0	0.686	2.06	6.17	18.5	55.6	167	500	MRTX849 [nmol/l]
TN0155 [nmol/l]	Campaign "Combi", N=3 avg(Bliss Gap CGIm) of 2D CTG																										TN0155 [nmol/l]	Bliss Gap CGIm of 2D CTG
5000	27.4894	38.7244	52.0551	40.2411	19.6924	9.35357	5.8292			1	1	1	1	0	0	0											5000	27.4894	38.7244	52.0551	40.2411	19.6924	9.35357	5.8292
1667	36.645	42.4458	52.0808	51.2444	37.0862	20.4249	17.3567			1	1	1	1	1	1	0											1670	36.645	42.4458	52.0808	51.2444	37.0862	20.4249	17.3567
556	22.4542	28.5436	39.8598	43.799	31.7595	15.3153	13.925			1	1	1	1	1	1	0											556	22.4542	28.5436	39.8598	43.799	31.7595	15.3153	13.925
185	21.6699	32.2852	37.2476	39.049	37.3027	25.4781	21.2857			1	1	1	1	1	1	0											185	21.6699	32.2852	37.2476	39.049	37.3027	25.4781	21.2857
62	13.1348	10.9206	10.8959	11.913	6.33469	3.75109	8.30245			1	1	1	0	0	0	0											61.7	13.1348	10.9206	10.8959	11.913	6.33469	3.75109	8.30245
21	7.33151	13.3576	16.1602	10.1065	9.38773	0.406005	5.30762			1	1	1	0	0	0	0											20.6	7.33151	13.3576	16.1602	10.1065	9.38773	0.406005	5.30762
6.859	16.5175	9.95903	17.7797	10.8813	3.60858	8.4293	6.55826			0	1	1	0	0	0	0											6.86	16.5175	9.95903	17.7797	10.8813	3.60858	8.4293	6.55826
0																											0		0	0	0	0	0	0	0
	0	0.686	2.058	6.173	19	56	167	500	MRTX849 [nmol/l]																			0	0.686	2.06	6.17	18.5	55.6	167	500	MRTX849 [nmol/l]
means of combinations																											1st round
SHP099 [nmol/l]	Campaign "Combi", N=3 avg(CGIm) of 2D CTG																								Combi Rating		SHP099 [nmol/l]	CGIm of 2D CTG
5000	78.1044	100.995	133.449	146.983	154.162	161.415	162.612	163.658		7	7	7	7	7	7	7		clear	clear	clear	no	no	no	no	clear	7	5000	78.1044	100.995	133.449	146.983	154.162	161.415	162.612	163.658
1667	69.3271	95.5017	99.5628	136.066	153.414	156.629	159.172	162.004		7	7	7	7	7	7	7		clear	no	clear	clear	no	no	no	some	0	1670	69.3271	95.5017	99.5628	136.066	153.414	156.629	159.172	162.004
556	59.2399	70.5324	90.0781	122.157	138.795	148.74	159.097	156.48		7	7	7	7	7	7	7		no	no	clear	no	no	no	no			556	59.2399	70.5324	90.0781	122.157	138.795	148.74	159.097	156.48
185	53.3709	66.9429	82.1393	97.6632	131.953	146.946	150.685	155.134		7	7	7	7	7	7	7		no	no	no	no	no	no	no			185	53.3709	66.9429	82.1393	97.6632	131.953	146.946	150.685	155.134
62	33.5369	52.1919	67.4669	88.9777	115.951	142.646	144.927	149.301		4	7	7	7	7	7	7		no	no	no	no	no	no	no			61.7	33.5369	52.1919	67.4669	88.9777	115.951	142.646	144.927	149.301
21	22.4278	38.8295	63.694	82.8991	104.959	131.056	140.926	144.516		0	4	7	7	7	7	7		no	no	no	no	no	no	no			20.6	22.4278	38.8295	63.694	82.8991	104.959	131.056	140.926	144.516
6.859	9.43226	33.5893	64.4538	76.5585	100.397	121.11	134.196	143.394		0	4	7	7	7	7	7		no	no	no	no	no	no	no			6.86	9.43226	33.5893	64.4538	76.5585	100.397	121.11	134.196	143.394
0		18.0261	54.6809	69.4057	93.6938	116.399	127.093	140.627																			0		18.0261	54.6809	69.4057	93.6938	116.399	127.093	140.627
	0	0.686	2.058	6.173	19	56	167	500	MRTX849 [nmol/l]																			0	0.686	2.06	6.17	18.5	55.6	167	500	MRTX849 [nmol/l]
SHP099 [nmol/l]	Campaign "Combi", N=3 avg(Bliss Gap CGIm) of 2D CTG																										SHP099 [nmol/l]	Bliss Gap CGIm of 2D CTG
5000	-0.00328583	15.2981	30.0342	26.002	3.53519	-3.39405	-6.62822	-11.3068		1	1	1	0	0	0	0											5000	-0.00328583	15.2981	30.0342	26.002	3.53519	-3.39405	-6.62822	-11.3068
1667	0.0364707	17.4458	3.60762	27.3223	10.434	-2.7297	-5.30406	-9.08408		1	0	1	1	0	0	0											1670	0.0364707	17.4458	3.60762	27.3223	10.434	-2.7297	-5.30406	-9.08408
556	0.117519	1.28925	0.167455	24.0389	4.6336	-4.33329	0.115184	-10.1368		0	0	1	0	0	0	0											556	0.117519	1.28925	0.167455	24.0389	4.6336	-4.33329	0.115184	-10.1368
185	0.206232	2.86318	-4.22986	2.44215	2.95832	-2.44531	-5.07823	-8.86298		0	0	0	0	0	0	0											185	0.206232	2.86318	-4.22986	2.44215	2.95832	-2.44531	-5.07823	-8.86298
62	0.191968	5.28959	-7.12059	3.39546	4.14473	5.5062	-0.127322	-5.98009		0	0	0	0	0	0	0											61.7	0.191968	5.28959	-7.12059	3.39546	4.14473	5.5062	-0.127322	-5.98009
21	0.0274056	1.41269	-4.38758	2.63951	2.6442	0.680962	1.78554	-5.95306		0	0	0	0	0	0	0											20.6	0.0274056	1.41269	-4.38758	2.63951	2.6442	0.680962	1.78554	-5.95306
6.859	0.288798	7.66215	4.25275	2.74615	3.61473	-1.06981	2.21846	-1.24512		0	0	0	0	0	0	0											6.86	0.288798	7.66215	4.25275	2.74615	3.61473	-1.06981	2.21846	-1.24512
0		0.0234147	-0.084847	0.0400669	-0.310266	-0.12889	0.0549398	0.00887421																			0		0.0234147	-0.084847	0.0400669	-0.310266	-0.12889	0.0549398	0.00887421
	0	0.686	2.058	6.173	19	56	167	500	MRTX849 [nmol/l]																			0	0.686	2.06	6.17	18.5	55.6	167	500	MRTX849 [nmol/l]
means of combinations
Cetuximab [nmol/l]	Campaign "Combi", N=3 avg(CGIm) of 2D CTG																								Combi Rating		Cetuximab [nmol/l]	CGIm of 2D CTG
400	59.5237	85.4951	107.875	128.812	148.703	162.686	163.808	168.22		7	7	7	7	7	7	7		clear	clear	clear	no	no	no	no	clear	14	400	59.5237	85.4951	107.875	128.812	148.703	162.686	163.808	168.22
133	56.6002	75.6369	94.2656	126.046	148.927	155.358	157.901	163.285		7	7	7	7	7	7	7		clear	clear	clear	no	no	no	no	some	5	133	56.6002	75.6369	94.2656	126.046	148.927	155.358	157.901	163.285
44	49.4274	72.7134	90.0504	125.373	139.73	156.106	154.61	160.293		4	7	7	7	7	7	7		some	clear	clear	no	no	no	no			44.4	49.4274	72.7134	90.0504	125.373	139.73	156.106	154.61	160.293
15	46.3679	69.348	87.0589	111.464	138.907	152.517	153.638	160.368		4	7	7	7	7	7	7		some	clear	clear	no	no	no	no			14.8	46.3679	69.348	87.0589	111.464	138.907	152.517	153.638	160.368
4.938	41.5408	61.6993	83.2515	105.856	138.533	148.628	153.339	158.798		4	7	7	7	7	7	7		some	clear	clear	no	no	no	no			4.94	41.5408	61.6993	83.2515	105.856	138.533	148.628	153.339	158.798
1.646	34.0281	50.8552	77.2686	99.0928	131.878	144.815	150.722	155.283		4	7	7	7	7	7	7		some	clear	no	no	no	no	no			1.65	34.0281	50.8552	77.2686	99.0928	131.878	144.815	150.722	155.283
0.549	24.3058	46.6399	69.314	95.4214	117.82	140.852	143.543	150.273		0	4	7	7	7	7	7		no	some	clear	no	no	no	no			0.549	24.3058	46.6399	69.314	95.4214	117.82	140.852	143.543	150.273
0		14.0056	28.3341	76.3167	107.351	129.411	142.272	148.927																			0		14.0056	28.3341	76.3167	107.351	129.411	142.272	148.927
	0	0.686	2.058	6.173	19	56	167	500	MRTX849 [nmol/l]																			0	0.686	2.06	6.17	18.5	55.6	167	500	MRTX849 [nmol/l]
Cetuximab [nmol/l]	Campaign "Combi", N=3 avg(Bliss Gap CGIm) of 2D CTG																										Cetuximab [nmol/l]	Bliss Gap CGIm of 2D CTG
400	-0.589018	21.5708	34.9801	23.1536	3.24986	4.6165	-2.29625	-1.91691		1	1	1	0	0	0	0											400	-0.589018	21.5708	34.9801	23.1536	3.24986	4.6165	-2.29625	-1.91691
133	-0.344137	14.7394	24.0647	23.8891	5.49913	-1.15506	-6.94531	-5.74356		1	1	1	0	0	0	0											133	-0.344137	14.7394	24.0647	23.8891	5.49913	-1.15506	-6.94531	-5.74356
44	-0.168074	18.8366	26.0976	28.0851	0.998283	3.20307	-7.31693	-6.16329		1	1	1	0	0	0	0											44.4	-0.168074	18.8366	26.0976	28.0851	0.998283	3.20307	-7.31693	-6.16329
15	-0.221636	18.3428	25.6619	15.6871	2.09684	1.09054	-7.09524	-5.03675		1	1	1	0	0	0	0											14.8	-0.221636	18.3428	25.6619	15.6871	2.09684	1.09054	-7.09524	-5.03675
4.938	-0.0235132	15.495	26.1272	12.6041	4.93467	-0.329018	-5.39857	-4.84872		1	1	1	0	0	0	0											4.94	-0.0235132	15.495	26.1272	12.6041	4.93467	-0.329018	-5.39857	-4.84872
1.646	0.172953	12.0157	26.6988	9.71488	3.20653	-0.355248	-4.95409	-5.6658		1	1	0	0	0	0	0											1.65	0.172953	12.0157	26.6988	9.71488	3.20653	-0.355248	-4.95409	-5.6658
0.549	0.532238	17.4318	27.3159	11.1096	-4.40827	0.634507	-8.12879	-7.1483		1	1	1	0	0	0	0											0.549	0.532238	17.4318	27.3159	11.1096	-4.40827	0.634507	-8.12879	-7.1483
0		7.50932	6.54917	3.95135	0.316874	0.873214	0.0416011	-0.175928																			0		7.50932	6.54917	3.95135	0.316874	0.873214	0.0416011	-0.175928
	0	0.686	2.058	6.173	19	56	167	500	MRTX849 [nmol/l]																			0	0.686	2.06	6.17	18.5	55.6	167	500	MRTX849 [nmol/l]

## Sheet: Fig 1C - annotations
celllinename	BI-3406	Cetuximab	SHP099	TNO155	KRAS cn	KRAS exp	EGFR_exp	ERBB2_exp	MET_exp	TP53	KEAP1	STK11	NF1	PIK3CA	MET	SOS1	ERBB2	EGFR	BRAF	HRAS	PTPN11	NRAS
B8182	no	yes	no	yes	#N/A	4588565	6631832	5017477	4666757	1	0	0	0	0	0	0	0	0	0	0	0	0
B8219	yes	yes	yes	yes	#N/A	385599	2459432	5744699	4908813	1	0	0	0	0	0	0	0	0	0	0	0	0
F3008	yes	yes	yes	yes	#N/A	4593354	2981853	6524659	4863443	1	0	0	0	0	0	0	0	0	0	0	0	0
HCC-44	no	no	no	yes	2154869	3604071	5565292	2865919	6893605	1	1	0	0	0	0	0	0	0	0	0	0	0
HOP-62	no	no	no	medium	3482926	5566511	4335569	5204767	696035	0	0	0	0	0	0	0	0	0	0	0	0	0
KYSE-410	no	medium	no	yes	2311637	4584962	6207112	1112384	7004277	1	0	0	0	0	0	0	0	0	0	0	0	0
LU65	yes	yes	yes	yes	5072607	5691534	7256728	328244	732598	1	0	1	0	0	0	0	0	0	0	0	0	0
NCI-H1373	yes	yes	yes	yes	2843706	4535431	6312338	5276869	8083745	1	0	0	1	0	0	0	0	0	0	0	0	0
NCI-H1792	yes	no	no	yes	2183077	3982765	523611	4589764	6352794	0	1	0	0	0	0	0	0	0	0	0	0	0
NCI-H2030	no	no	no	no	1985222	378136	5516645	5678917	6671152	1	1	1	0	0	0	0	0	0	0	0	0	0
NCI-H2122	yes	yes	no	yes	1743879	3773996	3981853	5829342	5017477	1	1	1	0	0	0	0	0	0	0	0	0	0
NCI-H358	yes	yes	yes	yes	315338	5324091	3286881	6145881	6499368	0	0	0	0	0	0	0	0	0	0	0	0	0
SW 1573	medium	no	no	no	2273319	3648465	6029232	4937345	5859224	0	0	0	0	1	1	0	0	0	0	0	0	0
SW837	yes	yes	yes	yes	2116382	4702104	3695994	6465485	6349259	1	0	0	0	0	0	0	0	0	0	0	0	0

## Sheet: Fig 1D - SW837_RAW
Time [hrs]	Adagrasib 150nM			TNO155 1000nM			BI-3406 1200nM			Adagrasib 150 nM + BI-3406 1200nM			Adagrasib 150 nM + TNO155 1000nM			DMSO 0.1%
0	5.65484	0.465865	3	6.85995	0.741491	3	9.85717	0.520439	3	8.18252	0.396619	3	7.50749	0.654576	3	7.00295	0.401751	3
4	5.83608	0.546019	3	7.14857	0.803059	3	10.2376	0.54223	3	8.26494	0.41604	3	7.6692	0.65828	3	7.26777	0.409509	3
8	5.94803	0.567805	3	7.45965	0.821598	3	10.6631	0.597024	3	8.48065	0.402795	3	7.86863	0.690919	3	7.70483	0.44163	3
12	6.17758	0.573583	3	7.78567	0.842297	3	11.0743	0.606416	3	8.668	0.391012	3	8.01407	0.707485	3	8.1565	0.45517	3
16	6.31595	0.595239	3	8.07547	0.909086	3	11.5972	0.736416	3	8.92357	0.414762	3	8.28313	0.748034	3	8.83616	0.495184	3
20	6.49263	0.602812	3	8.3836	1.06147	3	12.1707	0.76869	3	9.19989	0.410994	3	8.54525	0.790109	3	9.70308	0.551335	3
24	6.65825	0.65317	3	8.88214	1.05456	3	12.8182	0.838552	3	9.34873	0.425418	3	8.84977	0.818173	3	10.453	0.56466	3
28	6.89027	0.652575	3	9.2561	1.10414	3	13.4038	0.902505	3	9.48714	0.468894	3	8.90723	0.839167	3	11.2228	0.621534	3
32	6.94198	0.682852	3	9.78287	1.12812	3	13.856	0.868086	3	9.59003	0.458192	3	9.01154	0.813034	3	11.9382	0.730669	3
36	7.04324	0.679292	3	10.1571	1.165	3	14.526	0.952755	3	9.56775	0.447571	3	9.06466	0.798947	3	12.8705	0.744564	3
40	7.20155	0.693754	3	10.8207	1.27193	3	15.7211	1.21923	3	9.7172	0.423874	3	8.99341	0.767727	3	13.9773	0.777032	3
44	7.3172	0.689644	3	11.328	1.32692	3	16.97	1.32473	3	9.70994	0.450195	3	9.02168	0.760237	3	15.1388	0.853482	3
48	7.52154	0.702282	3	12.0997	1.40794	3	18.2759	1.26894	3	9.85433	0.472391	3	9.10076	0.794772	3	16.4669	0.893808	3
52	7.76377	0.720193	3	13.0168	1.4731	3	19.1712	1.29142	3	9.92009	0.49617	3	9.28413	0.802057	3	18.0452	1.02197	3
56	7.87358	0.789063	3	13.8588	1.48652	3	20.3721	1.34673	3	9.98193	0.496012	3	9.26902	0.774184	3	19.7193	1.15402	3
60	8.03437	0.74959	3	15.1903	1.73947	3	21.8943	1.49959	3	10.0634	0.477718	3	9.3497	0.827947	3	21.8993	1.3673	3
64	8.45036	0.693028	3	16.3235	1.84126	3	23.1256	1.66087	3	10.5015	0.502822	3	9.60321	0.794246	3	24.1083	1.54683	3
68	8.5688	0.715416	3	17.4337	1.89851	3	24.6841	1.74296	3	10.5182	0.500383	3	9.61741	0.789262	3	26.605	1.68198	3
72	8.71031	0.750767	3	18.3567	2.23915	3	27.0921	1.94891	3	10.5468	0.510449	3	9.62665	0.788528	3	28.8494	1.7666	3
76	9.07047	0.852198	3	19.7519	2.41495	3	29.3388	2.2147	3	10.6553	0.503537	3	9.76399	0.788812	3	31.3712	1.93866	3
80	9.21991	0.822036	3	21.091	2.45978	3	31.4646	2.45622	3	10.7426	0.511366	3	9.7179	0.863032	3	33.6717	2.04526	3
84	9.39619	0.931284	3	22.7297	2.45264	3	33.6296	2.39466	3	10.9546	0.517804	3	9.81826	0.880151	3	36.5437	2.25125	3
88	9.79974	0.935442	3	24.6394	2.64577	3	36.0258	2.74699	3	11.1691	0.552123	3	9.83058	0.846836	3	39.7073	2.42936	3
92	10.141	1.03227	3	26.5224	3.04525	3	38.4262	2.75545	3	11.4831	0.559884	3	9.966	0.849046	3	42.7005	2.4099	3
96	10.3838	1.02149	3	28.0149	3.20338	3	41.2391	2.95399	3	11.4696	0.609882	3	10.0589	0.860478	3	45.6043	2.49076	3
100	10.6929	1.08523	3	30.093	3.55978	3	43.9191	3.08908	3	11.6725	0.607477	3	10.2078	0.885635	3	48.6477	2.59826	3
104	10.9415	1.15243	3	32.2312	3.63687	3	45.8327	3.02076	3	11.7977	0.647433	3	10.1413	0.920027	3	51.8953	2.75292	3
108	11.8645	1.19011	3	34.8429	3.8828	3	47.4239	4.02785	3	12.4515	0.681851	3	10.8662	0.885177	3	55.1883	2.8454	3
112	12.1268	1.27803	3	35.5941	3.93458	3	50.4942	3.34469	3	11.9785	0.66139	3	10.7824	0.898666	3	57.8517	2.99335	3
116	12.1884	1.35276	3	38.003	4.04914	3	52.8802	3.24801	3	12.6696	0.673599	3	10.9688	0.929588	3	61.5831	2.97905	3
120	12.8807	1.45325	3	40.3792	4.24742	3	55.6887	3.50329	3	12.5818	0.744486	3	10.9271	0.966713	3	65.3746	3.05804	3
124	13.3288	1.48909	3	42.7163	4.28378	3	59.0965	3.59703	3	13.1316	0.736479	3	11.0607	0.949653	3	69.0046	3.16098	3
128	13.9165	1.52421	3	45.2985	4.59894	3	62.8276	3.61211	3	13.0728	0.743196	3	11.3339	0.999845	3	72.3479	3.12306	3
132	14.134	1.52946	3	47.1543	4.89001	3	64.1481	3.61978	3	12.9262	0.80524	3	11.3221	0.972108	3	74.8602	3.01673	3
136	14.5126	1.64438	3	49.5812	4.97186	3	68.5393	3.54605	3	13.3178	0.833901	3	11.2209	0.934176	3	77.8824	2.85629	3
140	15.3043	1.68443	3	51.3439	4.82547	3	70.8504	3.64574	3	13.7574	0.861464	3	11.6432	1.01092	3	80.3061	2.67792	3
144	15.866	1.79535	3	53.6081	4.7237	3	73.7308	3.47403	3	14.1879	0.912801	3	11.7652	1.01834	3	82.8272	2.48925	3
148	16.2438	1.87058	3	55.7056	4.73569	3	75.7731	3.34606	3	14.1164	0.847499	3	11.6638	1.03089	3	84.9323	2.3753	3
152	17.0815	1.92244	3	57.3213	4.67541	3	78.9017	3.10978	3	14.0651	0.906067	3	12.0668	1.01808	3	86.775	2.26198	3
156	17.5943	2.06037	3	58.7087	4.59533	3	81.0649	2.92446	3	14.244	0.896608	3	11.5991	1.12376	3	88.2612	2.15183	3
160	18.1117	2.15194	3	60.4445	4.61258	3	82.4989	2.77799	3	14.2038	0.927145	3	11.6485	1.09208	3	89.5086	2.10324	3
164	18.731	2.226	3	62.4484	4.69486	3	83.8839	2.6927	3	14.4615	0.950877	3	11.9175	1.10962	3	90.4815	2.07223	3

## Sheet: Fig 1D - SW837_T0_Norm
Time [hrs]	Adagrasib 150nM			TNO155 1000nM			BI-3406 1200nM			Adagrasib 150 nM + BI-3406 1200nM			Adagrasib 150 nM + TNO155 1000nM			DMSO 0.1%
0	0	0.465865	3	0	0.741491	3	0	0.520439	3	0	0.396619	3	0	0.654576	3	0	0.401751	3
4	0.181236	0.546019	3	0.288621	0.803059	3	0.380471	0.54223	3	0.082415	0.41604	3	0.161708	0.65828	3	0.264817	0.409509	3
8	0.293183	0.567805	3	0.599698	0.821598	3	0.805891	0.597024	3	0.29813	0.402795	3	0.361135	0.690919	3	0.701874	0.44163	3
12	0.522734	0.573583	3	0.92572	0.842297	3	1.21713	0.606416	3	0.485475	0.391012	3	0.506574	0.707485	3	1.15355	0.45517	3
16	0.661109	0.595239	3	1.21551	0.909086	3	1.74004	0.736416	3	0.741043	0.414762	3	0.775634	0.748034	3	1.83321	0.495184	3
20	0.837786	0.602812	3	1.52365	1.06147	3	2.31352	0.76869	3	1.01737	0.410994	3	1.03776	0.790109	3	2.70012	0.551335	3
24	1.00341	0.65317	3	2.02219	1.05456	3	2.96103	0.838552	3	1.16621	0.425418	3	1.34227	0.818173	3	3.45007	0.56466	3
28	1.23543	0.652575	3	2.39615	1.10414	3	3.54662	0.902505	3	1.30462	0.468894	3	1.39973	0.839167	3	4.21989	0.621534	3
32	1.28713	0.682852	3	2.92292	1.12812	3	3.99883	0.868086	3	1.40751	0.458192	3	1.50405	0.813034	3	4.93524	0.730669	3
36	1.38839	0.679292	3	3.29715	1.165	3	4.66881	0.952755	3	1.38523	0.447571	3	1.55717	0.798947	3	5.86757	0.744564	3
40	1.54671	0.693754	3	3.96074	1.27193	3	5.86389	1.21923	3	1.53468	0.423874	3	1.48592	0.767727	3	6.97433	0.777032	3
44	1.66236	0.689644	3	4.46805	1.32692	3	7.11281	1.32473	3	1.52741	0.450195	3	1.51419	0.760237	3	8.13587	0.853482	3
48	1.86669	0.702282	3	5.23975	1.40794	3	8.41873	1.26894	3	1.6718	0.472391	3	1.59326	0.794772	3	9.46399	0.893808	3
52	2.10893	0.720193	3	6.1568	1.4731	3	9.31407	1.29142	3	1.73757	0.49617	3	1.77664	0.802057	3	11.0422	1.02197	3
56	2.21874	0.789063	3	6.99883	1.48652	3	10.5149	1.34673	3	1.79941	0.496012	3	1.76153	0.774184	3	12.7164	1.15402	3
60	2.37953	0.74959	3	8.3303	1.73947	3	12.0372	1.49959	3	1.88089	0.477718	3	1.84221	0.827947	3	14.8964	1.3673	3
64	2.79551	0.693028	3	9.46351	1.84126	3	13.2685	1.66087	3	2.31893	0.502822	3	2.09571	0.794246	3	17.1054	1.54683	3
68	2.91396	0.715416	3	10.5738	1.89851	3	14.8269	1.74296	3	2.33566	0.500383	3	2.10992	0.789262	3	19.602	1.68198	3
72	3.05547	0.750767	3	11.4967	2.23915	3	17.235	1.94891	3	2.36433	0.510449	3	2.11916	0.788528	3	21.8464	1.7666	3
76	3.41563	0.852198	3	12.8919	2.41495	3	19.4816	2.2147	3	2.47279	0.503537	3	2.25649	0.788812	3	24.3683	1.93866	3
80	3.56507	0.822036	3	14.2311	2.45978	3	21.6075	2.45622	3	2.56004	0.511366	3	2.21041	0.863032	3	26.6688	2.04526	3
84	3.74134	0.931284	3	15.8698	2.45264	3	23.7724	2.39466	3	2.77211	0.517804	3	2.31076	0.880151	3	29.5407	2.25125	3
88	4.14489	0.935442	3	17.7795	2.64577	3	26.1686	2.74699	3	2.9866	0.552123	3	2.32309	0.846836	3	32.7043	2.42936	3
92	4.48615	1.03227	3	19.6625	3.04525	3	28.569	2.75545	3	3.30057	0.559884	3	2.45851	0.849046	3	35.6976	2.4099	3
96	4.72894	1.02149	3	21.155	3.20338	3	31.3819	2.95399	3	3.28709	0.609882	3	2.55146	0.860478	3	38.6014	2.49076	3
100	5.03803	1.08523	3	23.233	3.55978	3	34.062	3.08908	3	3.49001	0.607477	3	2.70031	0.885635	3	41.6447	2.59826	3
104	5.2867	1.15243	3	25.3713	3.63687	3	35.9756	3.02076	3	3.61516	0.647433	3	2.63384	0.920027	3	44.8924	2.75292	3
108	6.2097	1.19011	3	27.983	3.8828	3	37.5668	4.02785	3	4.26902	0.681851	3	3.35869	0.885177	3	48.1854	2.8454	3
112	6.47193	1.27803	3	28.7341	3.93458	3	40.6371	3.34469	3	3.79596	0.66139	3	3.27488	0.898666	3	50.8487	2.99335	3
116	6.5336	1.35276	3	31.1431	4.04914	3	43.0231	3.24801	3	4.48705	0.673599	3	3.46126	0.929588	3	54.5801	2.97905	3
120	7.22584	1.45325	3	33.5193	4.24742	3	45.8316	3.50329	3	4.39932	0.744486	3	3.41963	0.966713	3	58.3716	3.05804	3
124	7.67397	1.48909	3	35.8564	4.28378	3	49.2393	3.59703	3	4.94905	0.736479	3	3.55319	0.949653	3	62.0017	3.16098	3
128	8.26169	1.52421	3	38.4386	4.59894	3	52.9704	3.61211	3	4.89027	0.743196	3	3.82645	0.999845	3	65.3449	3.12306	3
132	8.47917	1.52946	3	40.2944	4.89001	3	54.291	3.61978	3	4.74373	0.80524	3	3.81456	0.972108	3	67.8572	3.01673	3
136	8.85775	1.64438	3	42.7212	4.97186	3	58.6821	3.54605	3	5.13523	0.833901	3	3.7134	0.934176	3	70.8794	2.85629	3
140	9.64943	1.68443	3	44.4839	4.82547	3	60.9932	3.64574	3	5.57487	0.861464	3	4.13571	1.01092	3	73.3031	2.67792	3
144	10.2112	1.79535	3	46.7481	4.7237	3	63.8737	3.47403	3	6.00538	0.912801	3	4.25767	1.01834	3	75.8242	2.48925	3
148	10.5889	1.87058	3	48.8456	4.73569	3	65.916	3.34606	3	5.93392	0.847499	3	4.15628	1.03089	3	77.9293	2.3753	3
152	11.4267	1.92244	3	50.4613	4.67541	3	69.0445	3.10978	3	5.8826	0.906067	3	4.55934	1.01808	3	79.7721	2.26198	3
156	11.9394	2.06037	3	51.8487	4.59533	3	71.2078	2.92446	3	6.06144	0.896608	3	4.09157	1.12376	3	81.2582	2.15183	3
160	12.4568	2.15194	3	53.5846	4.61258	3	72.6417	2.77799	3	6.02127	0.927145	3	4.14104	1.09208	3	82.5057	2.10324	3
164	13.0762	2.226	3	55.5884	4.69486	3	74.0268	2.6927	3	6.27902	0.950877	3	4.41	1.10962	3	83.4786	2.07223	3

## Sheet: Fig 1D - H2122_RAW
Time [hrs]	Adagrasib 150nM			TNO155 1000nM			BI-3406 1200nM			Adagrasib 150 nM + BI-3406 1200nM			Adagrasib 150 nM + TNO155 1000nM			DMSO 0.1%
0	4.54035	0.418237	3	4.36025	0.644467	3	5.58042	0.404886	3	4.54915	0.423515	3	4.68468	0.510454	3	3.50347	0.275418	3
4	4.87011	0.445075	3	4.76786	0.717268	3	5.81946	0.411188	3	4.77698	0.426555	3	4.9383	0.520136	3	3.89698	0.314103	3
8	5.23636	0.508134	3	5.24194	0.75815	3	6.18773	0.418071	3	5.10598	0.471917	3	5.279	0.518616	3	4.2686	0.341714	3
12	5.59316	0.556939	3	5.67872	0.826656	3	6.77243	0.463219	3	5.43894	0.525371	3	5.52137	0.536608	3	4.6478	0.378274	3
16	5.8981	0.624649	3	6.28335	0.841563	3	7.33909	0.478528	3	5.74491	0.545238	3	5.67395	0.525322	3	5.0901	0.435543	3
20	6.26085	0.665455	3	6.84159	0.943708	3	7.97243	0.525698	3	5.97957	0.564006	3	5.74814	0.532339	3	5.70725	0.477337	3
24	6.61367	0.704481	3	7.44143	1.06045	3	8.6203	0.67481	3	6.09812	0.587233	3	5.77374	0.533352	3	6.32403	0.547806	3
28	6.9078	0.782905	3	8.3468	1.15217	3	9.58318	0.645771	3	6.22131	0.586153	3	5.72319	0.525503	3	7.00953	0.606019	3
32	7.27245	0.801677	3	8.93897	1.20197	3	10.5282	0.780064	3	6.31363	0.581566	3	5.7253	0.515393	3	7.73741	0.668986	3
36	7.73667	0.864057	3	9.88529	1.27094	3	11.5168	0.820382	3	6.40949	0.603716	3	5.75493	0.533927	3	8.6608	0.752719	3
40	8.05542	0.87119	3	10.5718	1.41696	3	12.6067	0.871207	3	6.58829	0.617821	3	5.70035	0.528303	3	9.35251	0.798949	3
44	8.44919	0.930139	3	11.8479	1.53562	3	13.7424	1.01659	3	6.67807	0.628022	3	5.88093	0.564596	3	10.3882	0.873543	3
48	8.87564	1.00629	3	12.7666	1.6959	3	15.4004	1.25766	3	6.8892	0.640942	3	5.85213	0.544482	3	11.6255	0.955748	3
52	9.40826	1.0914	3	14.0809	1.82044	3	16.9807	1.29003	3	6.99179	0.656893	3	5.84801	0.554483	3	13.0947	1.09141	3
56	9.95375	1.14945	3	15.4767	1.96729	3	18.7056	1.45689	3	7.05147	0.650304	3	5.85531	0.533874	3	14.552	1.20389	3
60	10.4279	1.25732	3	17.054	2.13457	3	20.6719	1.58928	3	7.03056	0.644399	3	5.86519	0.533889	3	16.3591	1.37226	3
64	11.0181	1.34509	3	19.2961	2.24649	3	23.2771	1.81404	3	7.1125	0.653699	3	5.84766	0.520534	3	18.262	1.44941	3
68	11.6395	1.4311	3	20.7965	2.44453	3	25.7664	2.03321	3	7.22765	0.66633	3	5.87722	0.54609	3	20.2132	1.51845	3
72	12.1185	1.46618	3	23.395	2.6238	3	28.3452	2.29187	3	7.20358	0.647546	3	5.84348	0.533754	3	22.4978	1.69427	3
76	12.8593	1.59983	3	25.3738	2.7164	3	31.402	2.62042	3	7.33168	0.663385	3	5.83185	0.533362	3	24.6575	1.76448	3
80	13.623	1.76079	3	27.8569	2.88994	3	34.8471	2.80218	3	7.42095	0.660397	3	5.89021	0.5542	3	27.1425	1.91847	3
84	14.5361	1.8684	3	30.3985	3.14085	3	38.3886	2.89435	3	7.55904	0.671787	3	5.87779	0.556709	3	29.7435	1.98053	3
88	15.3534	1.97608	3	33.332	3.3168	3	42.4042	3.15128	3	7.63363	0.688441	3	5.9128	0.568489	3	32.7348	2.17175	3
92	16.2514	2.16676	3	36.24	3.46735	3	46.3578	3.36978	3	7.81071	0.688347	3	5.87809	0.555724	3	35.5449	2.21621	3
96	17.2024	2.35686	3	39.1063	3.63	3	50.8655	3.61458	3	7.97187	0.732298	3	5.94683	0.575152	3	38.4713	2.39668	3
100	18.5934	2.56932	3	42.2749	4.02237	3	55.2167	3.7838	3	8.0668	0.736992	3	6.038	0.587375	3	41.5883	2.54638	3
104	19.6987	2.76816	3	45.6579	4.26736	3	59.6712	3.93841	3	8.29206	0.770537	3	6.07254	0.597554	3	44.6316	2.68274	3
108	21.2166	3.07973	3	48.7229	4.65846	3	63.83	4.07053	3	8.4943	0.774836	3	6.09304	0.62698	3	47.6743	2.68593	3
112	22.6056	3.26049	3	51.8628	4.81337	3	68.0797	4.30981	3	8.62615	0.808379	3	6.22775	0.641681	3	50.8732	2.84317	3
116	24.2541	3.59476	3	55.0173	5.11636	3	71.8875	4.33267	3	8.79774	0.857423	3	6.24664	0.664143	3	53.8547	2.87149	3
120	25.7493	3.84626	3	58.2395	5.25076	3	75.3673	4.57228	3	9.05946	0.904969	3	6.31695	0.686905	3	56.7256	2.88763	3
124	27.8002	4.07705	3	61.7177	5.32363	3	78.437	4.50099	3	9.24268	0.934943	3	6.42776	0.684344	3	59.0855	2.68665	3
128	29.5358	4.34421	3	65.3529	5.04939	3	80.9784	4.27482	3	9.4092	0.935828	3	6.55488	0.729665	3	61.7883	2.70313	3
132	31.4449	4.68508	3	67.5802	5.447	3	83.8858	3.84105	3	9.76947	1.0428	3	6.66278	0.777773	3	64.2268	2.58749	3
136	33.5012	5.12312	3	70.6302	5.22542	3	85.7401	3.71144	3	10.0489	1.09546	3	6.81848	0.81162	3	66.3501	2.61776	3
140	35.4892	5.45246	3	73.6349	4.72471	3	87.3385	3.19801	3	10.4076	1.20935	3	6.9641	0.868812	3	68.2634	2.55247	3
144	37.6191	5.87807	3	74.6514	4.8105	3	88.2796	2.93193	3	10.6905	1.29655	3	7.03044	0.928237	3	69.4943	2.44395	3
148	39.5031	6.15407	3	76.8415	4.29907	3	88.9022	2.53811	3	11.1513	1.40476	3	7.24502	0.990774	3	70.6738	2.32241	3
152	41.901	6.52687	3	77.6482	4.4632	3	89.1398	2.31455	3	11.4618	1.50375	3	7.35967	1.05249	3	71.3404	2.23403	3
156	44.1752	6.80658	3	79.5029	4.20601	3	89.6005	2.08856	3	11.7819	1.56366	3	7.57648	1.11775	3	72.1166	2.12733	3
160	46.5041	7.0706	3	81.0136	3.89053	3	89.9114	1.6733	3	12.2997	1.70688	3	7.73995	1.21553	3	72.9041	2.00505	3
164	48.4657	7.27626	3	81.7602	3.80489	3	89.9383	1.55918	3	12.8368	1.89661	3	7.89767	1.29146	3	73.2694	1.9774	3
							89.7668	1.39312	3	13.3964	2.06915	3
							89.5134	1.18019	3	14.0305	2.19542	3
							89.3201	1.10314	3	14.5236	2.35654	3
							89.3865	0.936454	3	15.1601	2.51752	3

## Sheet: Fig 1D - H2122_T0_Norm
Time [hrs]	Adagrasib 150nM			TNO155 1000nM			BI-3406 1200nM			Adagrasib 150 nM + BI-3406 1200nM			Adagrasib 150 nM + TNO155 1000nM			DMSO 0.1%
0	0	0.418237	3	0	0.644467	3	0	0.404886	3	0	0.423515	3	0	0.510454	3	0	0.275418	3
4	0.329761	0.445075	3	0.407607	0.717268	3	0.239042	0.411188	3	0.227831	0.426555	3	0.253617	0.520136	3	0.39351	0.314103	3
8	0.696015	0.508134	3	0.881694	0.75815	3	0.607313	0.418071	3	0.556828	0.471917	3	0.594315	0.518616	3	0.765122	0.341714	3
12	1.05281	0.556939	3	1.31847	0.826656	3	1.19201	0.463219	3	0.889788	0.525371	3	0.836692	0.536608	3	1.14433	0.378274	3
16	1.35775	0.624649	3	1.9231	0.841563	3	1.75868	0.478528	3	1.19575	0.545238	3	0.989266	0.525322	3	1.58663	0.435543	3
20	1.7205	0.665455	3	2.48135	0.943708	3	2.39201	0.525698	3	1.43042	0.564006	3	1.06346	0.532339	3	2.20378	0.477337	3
24	2.07332	0.704481	3	3.08118	1.06045	3	3.03989	0.67481	3	1.54897	0.587233	3	1.08906	0.533352	3	2.82056	0.547806	3
28	2.36746	0.782905	3	3.98655	1.15217	3	4.00276	0.645771	3	1.67216	0.586153	3	1.03851	0.525503	3	3.50605	0.606019	3
32	2.7321	0.801677	3	4.57872	1.20197	3	4.9478	0.780064	3	1.76447	0.581566	3	1.04062	0.515393	3	4.23393	0.668986	3
36	3.19632	0.864057	3	5.52504	1.27094	3	5.93641	0.820382	3	1.86034	0.603716	3	1.07025	0.533927	3	5.15733	0.752719	3
40	3.51507	0.87119	3	6.21157	1.41696	3	7.02633	0.871207	3	2.03914	0.617821	3	1.01567	0.528303	3	5.84903	0.798949	3
44	3.90884	0.930139	3	7.48762	1.53562	3	8.16202	1.01659	3	2.12892	0.628022	3	1.19625	0.564596	3	6.88474	0.873543	3
48	4.33529	1.00629	3	8.4063	1.6959	3	9.82	1.25766	3	2.34005	0.640942	3	1.16744	0.544482	3	8.12206	0.955748	3
52	4.86791	1.0914	3	9.7207	1.82044	3	11.4003	1.29003	3	2.44264	0.656893	3	1.16333	0.554483	3	9.59123	1.09141	3
56	5.4134	1.14945	3	11.1165	1.96729	3	13.1252	1.45689	3	2.50232	0.650304	3	1.17062	0.533874	3	11.0486	1.20389	3
60	5.88753	1.25732	3	12.6938	2.13457	3	15.0915	1.58928	3	2.4814	0.644399	3	1.1805	0.533889	3	12.8557	1.37226	3
64	6.47773	1.34509	3	14.9359	2.24649	3	17.6967	1.81404	3	2.56335	0.653699	3	1.16298	0.520534	3	14.7585	1.44941	3
68	7.09916	1.4311	3	16.4362	2.44453	3	20.186	2.03321	3	2.6785	0.66633	3	1.19254	0.54609	3	16.7098	1.51845	3
72	7.57811	1.46618	3	19.0348	2.6238	3	22.7647	2.29187	3	2.65443	0.647546	3	1.1588	0.533754	3	18.9943	1.69427	3
76	8.319	1.59983	3	21.0135	2.7164	3	25.8216	2.62042	3	2.78253	0.663385	3	1.14717	0.533362	3	21.154	1.76448	3
80	9.08263	1.76079	3	23.4966	2.88994	3	29.2667	2.80218	3	2.8718	0.660397	3	1.20553	0.5542	3	23.639	1.91847	3
84	9.99577	1.8684	3	26.0383	3.14085	3	32.8082	2.89435	3	3.00988	0.671787	3	1.1931	0.556709	3	26.2401	1.98053	3
88	10.8131	1.97608	3	28.9717	3.3168	3	36.8238	3.15128	3	3.08448	0.688441	3	1.22811	0.568489	3	29.2313	2.17175	3
92	11.711	2.16676	3	31.8797	3.46735	3	40.7774	3.36978	3	3.26156	0.688347	3	1.19341	0.555724	3	32.0414	2.21621	3
96	12.6621	2.35686	3	34.7461	3.63	3	45.2851	3.61458	3	3.42272	0.732298	3	1.26215	0.575152	3	34.9678	2.39668	3
100	14.0531	2.56932	3	37.9147	4.02237	3	49.6363	3.7838	3	3.51765	0.736992	3	1.35332	0.587375	3	38.0849	2.54638	3
104	15.1584	2.76816	3	41.2977	4.26736	3	54.0908	3.93841	3	3.7429	0.770537	3	1.38786	0.597554	3	41.1281	2.68274	3
108	16.6763	3.07973	3	44.3626	4.65846	3	58.2496	4.07053	3	3.94515	0.774836	3	1.40836	0.62698	3	44.1708	2.68593	3
112	18.0652	3.26049	3	47.5026	4.81337	3	62.4992	4.30981	3	4.077	0.808379	3	1.54307	0.641681	3	47.3698	2.84317	3
116	19.7137	3.59476	3	50.657	5.11636	3	66.307	4.33267	3	4.24859	0.857423	3	1.56195	0.664143	3	50.3512	2.87149	3
120	21.209	3.84626	3	53.8792	5.25076	3	69.7868	4.57228	3	4.51031	0.904969	3	1.63227	0.686905	3	53.2221	2.88763	3
124	23.2599	4.07705	3	57.3574	5.32363	3	72.8566	4.50099	3	4.69353	0.934943	3	1.74307	0.684344	3	55.582	2.68665	3
128	24.9955	4.34421	3	60.9927	5.04939	3	75.398	4.27482	3	4.86004	0.935828	3	1.8702	0.729665	3	58.2848	2.70313	3
132	26.9046	4.68508	3	63.22	5.447	3	78.3054	3.84105	3	5.22031	1.0428	3	1.9781	0.777773	3	60.7234	2.58749	3
136	28.9608	5.12312	3	66.27	5.22542	3	80.1597	3.71144	3	5.49977	1.09546	3	2.1338	0.81162	3	62.8466	2.61776	3
140	30.9489	5.45246	3	69.2747	4.72471	3	81.7581	3.19801	3	5.85843	1.20935	3	2.27942	0.868812	3	64.7599	2.55247	3
144	33.0787	5.87807	3	70.2912	4.8105	3	82.6991	2.93193	3	6.14134	1.29655	3	2.34575	0.928237	3	65.9909	2.44395	3
148	34.9628	6.15407	3	72.4812	4.29907	3	83.3218	2.53811	3	6.60213	1.40476	3	2.56034	0.990774	3	67.1703	2.32241	3
152	37.3606	6.52687	3	73.288	4.4632	3	83.5594	2.31455	3	6.91264	1.50375	3	2.67499	1.05249	3	67.8369	2.23403	3
156	39.6348	6.80658	3	75.1426	4.20601	3	84.0201	2.08856	3	7.23271	1.56366	3	2.8918	1.11775	3	68.6131	2.12733	3
160	41.9638	7.0706	3	76.6534	3.89053	3	84.331	1.6733	3	7.75059	1.70688	3	3.05526	1.21553	3	69.4007	2.00505	3
164	43.9253	7.27626	3	77.3999	3.80489	3	84.3579	1.55918	3	8.28767	1.89661	3	3.21299	1.29146	3	69.7659	1.9774	3
