# Supplementary material for: Co-targeting SOS1 enhances the antitumor effects of KRASG12C inhibitors by addressing intrinsic and acquired resistance
Source: Nat Cancer. 2024 Aug 5;5(9):1352–70. doi: 10.1038/s43018-024-00800-6 (PMC11424490; doi:10.1038/s43018-024-00800-6)
Supplement: Supplementary file 5 — Statistical source data. [file 43018_2024_800_MOESM5_ESM.xlsx]

## Sheet: Fig. 2A
	Date	2021-Mar-30	2021-Apr-02	2021-Apr-05	2021-Apr-07	2021-Apr-09	2021-Apr-12	2021-Apr-14	2021-Apr-16	2021-Apr-19	2021-Apr-21	2021-Apr-23	2021-Apr-26	2021-Apr-28
	Day	1	4	7	9	11	14	16	18	21	23	25	28	30
	Animal	Volumes
Vehicle Control	1	123.94	186.63	258.93	349.38	480.36	607.38	611.02
	2	125.24	213.89	282.61	421.35	487.26	552.07	661.94
	3	125.4	181.87	249.68	277.88	343.12	533.18	615.2
	4	137.25	176.39	229.16	252.81	346.63	429.49	504.79
	5	148.23	199.93	280.23	279.51	349.67	533.05	594.43
	6	151.06	238.49	346	360.16	413	432.89	450.5
	7	161.71	218.16	263.29	274.96	259.52	302.66	415.88
BI-3406, 50 mg/kg, bid, qdx5	8	120.67	187.11	235.86	224.09	272.34	295.11	397.85
	9	123.47	209.55	275.71	280.23	354.08	570.95	745.5
	10	130.71	205.18	300.41	305.65	339.11	361	403.23
	11	138.97	256.69	369.53	472.57	518.68	561.82	613.71
	12	141.74	210.76	305.07	305.82	338.28	380.37	524.86
	13	155.84	227.58	285.69	327.6	362.26	455.22	653.22
	14	161.47	245.63	306.78	355.54	441.3	468.09	553.89
Adagrasib, 100 mg/kg, qdx5	15	122.59	107.64	114.57	98.59	100.62	113.3	133.99
	16	120.01	111.62	105.75	70.66	91.02	100.7	109.53
	17	131.4	134.23	156.23	122.12	152.08	197.84	218.84
	18	139.76	109.32	98.77	101.67	103.8	137.41	162.07
	19	143.75	152.94	174.79	149.07	111.92	213.42	282.4
	20	150.01	141.73	174.26	189.09	209.51	321.21	305.45
	21	165.32	166.95	187.94	185.67	212.11	270.97	328.97
SHP2i TNO155, 10 mg/kg, bid, qdx5	22	122.39	193.27	208.77	204.25	218.83	268	348.62
	23	122.87	160.57	145.27	171.89	152.31	193.49	217.46
	24	132.63	160.65	186.7	200.61	235.86	313.69	369.18
	25	136.17	174.46	196.94	181.06	207.14	234.5	306.91
	26	144.49	193.69	205.17	249.14	260.22	386.69	509.34
	27	148.78	203.84	217.92	217.45	228.07	296.12	372.16
	28	165.36	201.42	217.66	227.64	223.96	322.68	379.9
BI-3406 + Adagrasib	29	121.62	113.55	100.75	68.51	70.51
	30	123.65	111.29	95.5	49.12	54.19	49.17	74.2	82.64	72.25	85.59	96.77	106.79	144.34
	31	128.09	141.27	117.62	76.19	81.17	88.38	107.85	117.1	135.46	160.43	177.75	146.19	172.67
	32	137.52	121.78	92.95	60.05	74.33	66.66	107.98	110.53	117.72	150.63	166.2	210.69	207.72
	33	140.69	146.14	122.57	99.02	95.81	85.56	98.19	118.72	151.69	187.42	200.33	228.43	234.45
	34	149.24	159.13	144.76	133.75	115.98	116.95	140.78	143.98	158.15	152.76	168.48	191.93	221.83
	35	171.89	156.97	129.38	92.73	90.32	117.54	174.92	201.56	239.44	243.03	247.14	281.53	310.25
SHP2i TNO155 + Adagrasib	36	120.78	111.42	94.66	72.63	71.25	65.28	86.14	113.47	123.16	119.11	120.29	122.2	137.04
	37	123.18	139.04	111.01	73.47	82.76	82.01	117.31	129.28	166.58	208.26	219.75	222.26	226.19
	38	132.09	118.73	96.58	55.72	48.11	60.19	58.56	74.05	87.84	92.56	117.1	107.78	111.96
	39	137.74	120.55	86.85	58.14	62.93	60.79	61.96	109.57	131.75	126.82	127.29	136.89	145.14
	40	144.72	139.25	143.42	127.69	126.6	144.76	140.56	159.72	161.3	157.14	174.16	206.38	219.6
	41	143.38	140.07	125.88	89.69	86.38	111.57	152.38	210.46	217.23	229.09	242.2	256.24	269.57
	42	170.97	158.95	150.34	127.2	116.04	155.29	186.43	263.19	286.35	322.75	355.51	372.57	393.98

## Sheet: Fig. 2B
	Date	2020-Nov-03	2020-Nov-06	2020-Nov-09	2020-Nov-12	2020-Nov-16	2020-Nov-19	2020-Nov-23	2020-Nov-26	2020-Nov-30	2020-Dec-04	2020-Dec-08	2020-Dec-11	2020-Dec-14
	Day	1	4	7	10	14	17	21	24	28	32	36	39	42
	Animal	Volumes
Vehicle Control	1	144.25	163.11	174.38	215.36	230.69	244.34	293.1	347.89	402.98	507.3	585.11	613.22	680.57
	2	156.25	173.32	214.47	248.11	301.36	344.09	405.74	448.36	542.57	665.07	786.1	847.17	930.9
	3	154.05	177.68	207.6	242.35	294.46	339.26	377.68	414.87	447.01	552.82	689.1	765.51	809.58
	4	172.34	194.78	223.41	242.08	267.6	298.61	356.08	438.95	499.61	549.62	595.88	637.9	746.87
	5	173.4	198.05	220.14	252.44	279.17	306.66	339.58	417.6	471.51	583.8	721.1	747.52	777.07
	6	182.79	202.68	228.75	243.05	270.42	310.28	342.66	394.78	420.48	449.07	483.8	512.04	543.11
	7	199.5	228.37	259.73	292.05	339.1	407.16	472.83	563.67	684.69	818.07	919.34	1024.35	1133.76
BI-3406, 50 mg/kg, bid, qdx5	15	139.91	154.65	163.68	170.97	178.39	181.15	199.73	215.35	232.46
	16	152.87	161.64	172.1	185.38	212.81	242.03	289.5	345.19	399.96
	17	159.65	198.93	222.69	260.03	308.4	335.2	381.96	425.17	535.79
	18	172.15	184.56	190.03	195.58	214.53	257.76	296.72	326.27	346.37
	19	172.92	222.51	252.51	272.51	307.42	320.08	351.59	398.37	484.55
	20	189.59	208.93	214.66	226.91	261.72	304.09	350.57	397.14	449.75
	21	195.48	246.66	267.91	311.17	345.87	372.38	392.46	459.85	553.35
Adagrasib, 100 mg/kg, qdx5	29	133.85	143.37	138.32	129.85	127.35	128.11	119.55	108.43	93.93	88.9	92.99	96.31	103.49
	30	151.97	161.46	146.12	140.71	116.35	101.29	95.95	86.99	86.33	87.91	94.3	83.47	74.02
	31	158.29	166.04	170.37	160.5	147.96	145.57	122.98	110.83	119.85	117.84	116.84	124.5	117.17
	32	165.65	170.63	172.94	147.38	113.7	108.36	106.51	109.04	112.85	110.22	88.19	86.97	88.31
	33	176.78	165.09	159.56	148.58	142.84	142.34	133.54	126.91	122.14	108.26	106.15	110.31	114.42
	34	189.4	197.63	192.87	165	137.75	113.29	114.1	103.52	106.33	115.69	119.1	120.64	116.49
	35	206.75	228.31	222.07	206.78	188.43	169.21	140.01	141.12	138.18	151.19	151.21	148.45	154.22
Cetuximab, 20 mg/kg, q3or4d	36	142.19	159.67	187.38	196.17	199.04	202.36	220.47	256.62	296.29
	37	149.09	164.74	208.79	218.27	230.48	263.66	310.02	333.98	394.65
	38	156.68	192.82	217.77	236.18	247.01	257.14	268.38	304.78	357.56
	39	169.33	179.1	212.49	223.36	269.29	304.7	338.52	390.3	440.19
	40	179.23	232.23	266.98	301.45	339.33	363.03	383.43	423.04	490.73
	41	180.01	228.74	279.67	314.16	321.9	335.33	388.77	464.75	510.46
	42	206.08	234.1	262.27	279.77	301.9	352.01	458.02	556.08	641.31
Adagrasib +BI-3406	73	133.22	139.55	118.53	108.11	89.5	88.7	87.85	80.18	77.76	63.46	56.71	53.9	55.06
	74	144.35	133.88	117.95	98.46	89.21	79.12	74.09	68.53	59.75	56.87	46.41	44.62	43.7
	75	155.61	167.95	169	157.43	137.15	111.02	96.7	84.42	73.56	68.93	65.56	55.68	48.26
	76	161.26	162.57	140.12	115.59	101.01	95.76	97.67	92.36	70.92	65.51	62.47	58.59	59.43
	77	164.79	172.49	172.28	140.82	111.85	92.33	81.76	73.49	69.05	60.04	55.67	53.4	52.62
	78	172.43	167.14	152.4	135.29	130.59	117.22	102.14	97.89	79.09	66.9	68.64	71.61	72
	79	176.37	170.78	163.05	149.23	108.74	95.08	86.58	82.26	78.45	63.26	51.89	43.57	38.25
	80	181.98	189.36	166.03	147.38	129.56	119.74	111.95	102.56	83.63	78.45	76.55	65.58	65.59
	81	191.22	191.42	155.3	128.22	90.14	60.4	55.23	51.94	49.65	44.69	42.23	38.58	35.23
	82	208.23	199.27	191.64	155.33	148.36	137.79	109.23	100.64	82.29	78.15	77.38	78.63	68.75
Adagrasib + Cetuximab	100	134.21	134.8	115.85	86.35	79.36	73.9	62.53	57.31	50.91	49.7	50.5	41.63	39.92
	101	143.59	148.97	138.65	108.95	95.74	88.34	85.5	75.97	58.2	52.46	51.5	48.1	40.4
	102	150.6	161.86	151.05	116.34	92.52	79.32	68.66	60.12	52.5	52.99	43.66	41.56	38
	103	153.22	162.92	144.34	116.72	84.01	80.37	66.19	54.97	46.18	43.93	41.44	39.74	36.63
	104	163.68	172.64	153.05	117.92	92.65	68.56	67.32	65.97	64.75	53.75	51.53	48.82	49.24
	105	169.65	173.52	146.72	134.95	111.83	92.55	89.57	74.78	69.85	62.25	61.09	55.44	51.61
	106	181.14	168.89	147.4	108.37	101.22	89.19	78.23	68.32	58.55	53.29	44.7	42.48	39.96
	107	184.86	188.62	146.66	119.89	92.99	85.35	69.99	68.74	63.81	59.02	50.6	51.53	44.07
	108	208.93	217.98	187.86	141.54	117.9	81.17	72.32	71.24	68.38	55.74	52.87	43.28	39.9
	109	199.47	190.2	172.22	152.34	132.56	119.89	97.49	83.79	68.4	64.31	61.73	55.73	48.76

## Sheet: Fig. 2C
	Vehicle									Adagrasib									BI-3406									SHP099									Cetuximab									Adagrasib + BI-3406
0	0	0	0	0	0	0	0	0	0	0	0	0	0	0	0	0			0	0	0	0	0	0	0	0		0	0	0	0	0					0	0	0	0	0					0	0	0	0
4	13.8	36.6	67.5	20.4	38.1	26.5	20.4	58.9	44.3	3.1	-11.7	35.7	14	22.8	13.1	-22.4			32.1	40.2	14.8	67	37.7	44.4	29.4	48.6		31.2	30.9	90.7	42.9	75.7					22.2	14.7	49.9	46.1	21.3					-4.7	-11.9	14	-1.1
8	136	120.9	190.7	67.8	118.9	68.6	67.1	119.2	69	7	-6.5	14.7	29.5	4.1	20.5	-36.8			96	82.2	48.8	128.9	117.6	74.7	58.6	112.5		121.2	74.5	148	114.3	128.6					42.8	27.4	76.1	37.9	71.6					-4.2	-19.3	4.2	-15.5
11	191	189.3	253.2	113.4	199.8	124.2	110.1	262.2	131.5	10.7	-39.2	3.3	16.6	-20.1	29.7	-21.5			150.2	120.1	140.2	187.2	141.1	187.3	143.5	126.8		137.6	126.2	204.5	131.4	159.4					47.3	38.6	100.4	62.2	98.1					-23.9	-21.7	1.2	-30.9
15	257	263	364.5	173.3	243.1	174.3	201.2	363.7	191.1	9.7	-40.3	2.4	10.5	-19.6	-0.8	-38.1			224.1	204.3	164.2	242.7	219	263.1	166.3	249.5		166	189.3	231.4	159.4	216.9					74.5	71.4	117.9	73.6	181.7					-42.8	-14.5	-16.2	-54.9
18	399.5	345.5	477.7	243.7	375	200.1	221.5	465.3	263	10.8	-40.4	12.8	-9	-25.3	7.7	-31.8			322.9	320	198.8	381.9	253.8	276.7	287.9	310.3		276.7	252.2	275.8	237.2	292.2					172	97.5	166.8	120.5	266.7					-47.4	-28.8	-19.8	-36.7
21	551.8	432.9	562.1	347.8	469.8	303.1	297.9	530	349.2	23.4	-27.4	40.2	7.8	0.1	11.1	-32			393.9	382.6	225.7	453.1	358.1	317.4	327.1	340.7		342.3	286.6	350.2	323.7	389.8					205	169.9	198.4	177.1	418.8					-45	-20.2	-15.5	-50.4
24	745.1	526.8	690.3	478.1	573.7	428.9	333.5	668.5	432.1	31.7	-23.2	47.2	24.7	1.2	9.2	-46.6			655.8	472.7	305.1	571.4	540.5	276.4	251.5	262.5		501.2	453.9	456	438.3	482.2					229.7	182.7	233.3	230.5	533.5					-29.7	-45.1	-25.5	-41.1
28	881.7	637.7	845.9	618.8	626.3	547.1	453.5	799.6	666.4	104.1	-5.9	94.8	48.7	-2.9	-3.9	-29			766.3	483.5	358	622.6	579.4	397.7	276.2	368		514	541.1	679.6	489	570.4					267.2	242.1	287.3	274.9	605.5					-26	-21.5	-31.9	-50.3
31	966.8	865.4	1192.3	660.9	952.3	656.3	528.9	1075.2	765.3	105.5	-19.8	103.2	65	0.1	7.5	-19.1			851.3	543.6	374.1	873.8	746.2	403.8	388.9	480.2		669.9	646	947.1	787.2	595.7					262.5	292.7	314.5	337.4	736.3					-27.5	-26.5	-37.2	-40.4
35										124.3	-4.9	149.7	107		-7.7	-63.8																														-21.5	-33.2	-8.6	-55
38										166.7	-1.6	154.6	104.8		-15.9	-52.9																														-40.1	-57.2	-40.3	-52.9
[truncated: 18 more columns]

## Sheet: Fig. 2D
Days on treatment	Vehicle					Adagrasib 100mpk QD 5on/2off					BI-406 50mpk BID 5on/2off					Cetuximab 20mpk BIW					Adagrasib + BI-406					Adagrasib + cetuximab
1	0	0	0	0	0	0	0	0	0	0	0	0	0	0	0	0	0	0	0	0	0	0	0	0	0	0	0	0	0	0
3	61.3	-0.9	9.1	1.9	16.4	29.7	22.8	-7.6	2.4	31.5	43.9	9.2	22.5	54.7	41.8	16.5	11.3	6.4	18.7	21.6	11.8	-9.2	-32.2	-0.4	-20.4	-24	-19	7.6	35.2	-11.1
7	81.7	22.3	29.9	-1.5	12.3	1.2	5.9	1.3	-7.9	46.8	20.6	53.4	27.2	65.3	63.7	20.8	10.3	-5.2	25.5	2	3.1	-13.7	-43.2	-28.6	-23.6	-26.7	-29.2	-11.3	18.6	-12.9
10	184.2	57.9	77.4	27.5	60.4	7.4	7.1	-1.8	-20	33.5	49.2	144.3	37.6	120.8	53	13.8	32.6	20.1	41.1	6.9	11.5	-28.8	-34.8	-22.7	-37	-27.9	-67	-7.3	30	-13.8
15	209.6	52.5	117.3	45.8	84.4	0.1	-3.1	3.8	-21.5	31.7	55	98.6	43.7	250.1	84	19.4	15.1	28	38.3	8.7	4.1	-25.7	-39.2	-6.9	-59.2	-26.1	-80.4	-22.1	0.7	-15.4
17	264.6	106	96.6	88	97.6	-0.1	-7.3	-0.8	-4	21.5		174	69.5	209	80.8	19.1	31.2	33.9	40.9	12	-4.3	-31.5	-38.8	-23.7	-51.9	-16.7	-79.2	-16.1	5.8	-18.3
22	328.5	94.3	149	86.1	168	21.3	-7.3	-2.7	-22.1	-3.7		197.8	81.4	283.6	151	9.5	35	59.4	84.7	43.6	9.6	-36.5	-51.8	-3.9	-49.7	-17.2	-87	-29.1	7.3	-23
24	365.1	76.7	187.7	118.4	192.9	15.8	-2.9	7.9	-12.5	29.6		191.8	91.6	263.6	159.7	12.5	56.1	55.3	96.6	54.9	-12.3	-37.1	-28	-17.1	-60.9	-33.5	-90.1	-27.8	-7.9	-34.3
28	584.5	175.1	263.9	150.8	191	38.6	-28.2	-2.4	11	14.9		327.4	117.8	545.6	243.5	22.2	50	73.7	115.7	73.2	-9.7	-48.8	-56.9	-7.4	-64.8	-22.9	-85	-42.9	-10	-47.3
31						21.3	-1.6	0.2	-15.8	37.5											-28.1	-44	-65.9	-33.4	-47.7	-55.5	-95	-51.3	-33.9	-50.4
35						13.9	-12.6	-12.9	-16.7	37.5											-25.5	-57.8	-62.1	-25	-69.3	-44.7	-93.3	-59.6	-43.8	-50.9
38						22.7		16.5	-7.8	55											-27.4	-48	-44.8	-8.5	-66.5	-60.2	-100		-47	-62.3
42						58.3		5.8	-7.8	48.3											-37.9	-50.4	-50.4	-9.7	-73.9	-57.2	-100		-49.6	-74.2
45						46.7		19.5	10.1	28.7											-37	-58.3	-57.9	-29.6	-76.2	-81.4	-100		-54.2	-71.5
