# Supplementary material for: Co-targeting SOS1 enhances the antitumor effects of KRASG12C inhibitors by addressing intrinsic and acquired resistance
Source: Nat Cancer. 2024 Aug 5;5(9):1352–70. doi: 10.1038/s43018-024-00800-6 (PMC11424490; doi:10.1038/s43018-024-00800-6)
Supplement: Supplementary file 6 — Statistical source data. [file 43018_2024_800_MOESM6_ESM.xlsx]

## Sheet: Fig 3A
;;;;;;Readout
Cell line;Timepoint [h];Treatment;Adagrasib_Concentration;SOS1i_Concentration;Replicate;RASGTP
MIA PaCa2;2;Vehicle;;;1;87	16
MIA PaCa2;2;BI-3406;;500nM;1;30	6
MIA PaCa2;2;Adagrasib;5nM;;1;43	95
MIA PaCa2;2;Adagrasib+BI-3406;5nM;500nM;1;20	47
NCI-H2122;2;Vehicle;;;1;124	38
NCI-H2122;2;BI-3406;;500nM;1;62	6
NCI-H2122;2;Adagrasib;150nM;;1;57	1
NCI-H2122;2;Adagrasib+BI-3406;150nM;500nM;1;27	59
NCI-H23_Cas9_Puro;2;Vehicle;;;1;93	77
NCI-H23_Cas9_Puro;2;BI-3406;;500nM;1;49	2
NCI-H23_Cas9_Puro;2;Adagrasib;10nM;;1;47	96
NCI-H23_Cas9_Puro;2;Adagrasib+BI-3406;10nM;500nM;1;41	91
NCI-H358;2;Vehicle;;;1;169	18
NCI-H358;2;BI-3406;;500nM;1;133	1
NCI-H358;2;Adagrasib;10nM;;1;136	18
NCI-H358;2;Adagrasib+BI-3406;10nM;500nM;1;121	4
NCI-H358_Cas9_SOS2;2;Vehicle;;;1;111	32
NCI-H358_Cas9_SOS2;2;BI-3406;;500nM;1;55	21
NCI-H358_Cas9_SOS2;2;Adagrasib;10nM;;1;69	78
NCI-H358_Cas9_SOS2;2;Adagrasib+BI-3406;10nM;500nM;1;37	84
SW837;2;Vehicle;;;1;50	98
SW837;2;BI-3406;;500nM;1;29	61
SW837;2;Adagrasib;20nM;;1;20	75
SW837;2;Adagrasib+BI-3406;20nM;500nM;1;15	92
positive_CTR;2;;;;1;85	16
negative_CTR;2;;;;1;15	11
MIA PaCa2;2;Vehicle;;;2;51	49
MIA PaCa2;2;BI-3406;;500nM;2;43	65
MIA PaCa2;2;Adagrasib;5nM;;2;34	62
MIA PaCa2;2;Adagrasib+BI-3406;5nM;500nM;2;31	4
NCI-H2122;2;Vehicle;;;2;87	94
NCI-H2122;2;BI-3406;;500nM;2;73	63
NCI-H2122;2;Adagrasib;150nM;;2;40	44
NCI-H2122;2;Adagrasib+BI-3406;150nM;500nM;2;27	17
NCI-H23_Cas9_Puro;2;Vehicle;;;2;63	9
NCI-H23_Cas9_Puro;2;BI-3406;;500nM;2;64	62
NCI-H23_Cas9_Puro;2;Adagrasib;10nM;;2;57	97
NCI-H23_Cas9_Puro;2;Adagrasib+BI-3406;10nM;500nM;2;47	98
NCI-H358;2;Vehicle;;;2;163	32
NCI-H358;2;BI-3406;;500nM;2;169	42
NCI-H358;2;Adagrasib;10nM;;2;152	97
NCI-H358;2;Adagrasib+BI-3406;10nM;500nM;2;125	86
NCI-H358_Cas9_SOS2;2;Vehicle;;;2;100	83
NCI-H358_Cas9_SOS2;2;BI-3406;;500nM;2;78	28
NCI-H358_Cas9_SOS2;2;Adagrasib;10nM;;2;86	58
NCI-H358_Cas9_SOS2;2;Adagrasib+BI-3406;10nM;500nM;2;38	96
SW837;2;Vehicle;;;2;50	88
SW837;2;BI-3406;;500nM;2;42	5
SW837;2;Adagrasib;20nM;;2;30	92
SW837;2;Adagrasib+BI-3406;20nM;500nM;2;17	38
positive_CTR;2;;;;2;99	45
negative_CTR;2;;;;2;6	92
