# Supplementary material for: Co-targeting SOS1 enhances the antitumor effects of KRASG12C inhibitors by addressing intrinsic and acquired resistance
Source: Nat Cancer. 2024 Aug 5;5(9):1352–70. doi: 10.1038/s43018-024-00800-6 (PMC11424490; doi:10.1038/s43018-024-00800-6)
Supplement: Supplementary file 7 — Statistical source data. [file 43018_2024_800_MOESM7_ESM.xlsx]

## Sheet: Fig 4A
CDX	symbol	baseMean	log2FoldChange	lfcSE	stat	pvalue	padj	sig	regulation	condition	timepoint
NCI-H2122	ACHE	x=8.09	x=2.21	x=0.64	x=3.45	x=0.00057	x=0.01475	yes	up	Vehicle vs TNO155_10_mgkg_4h	4h
NCI-H2122	ADH1C	x=15.33	x=1.64	x=0.4	x=4.06	x=5e-05	x=0.00265	yes	up	Vehicle vs TNO155_10_mgkg_4h	4h
NCI-H2122	ANKRD36C	x=1068.89	x=1.54	x=0.36	x=4.31	x=2e-05	x=0.00122	yes	up	Vehicle vs TNO155_10_mgkg_4h	4h
NCI-H2122	APOL1	x=850.79	x=1.42	x=0.19	x=7.38	x=0	x=0	yes	up	Vehicle vs TNO155_10_mgkg_4h	4h
NCI-H2122	ARHGAP24	x=12.15	x=1.44	x=0.43	x=3.33	x=0.00088	x=0.0199	yes	up	Vehicle vs TNO155_10_mgkg_4h	4h
NCI-H2122	ASS1	x=113.67	x=1.31	x=0.19	x=6.75	x=0	x=0	yes	up	Vehicle vs TNO155_10_mgkg_4h	4h
NCI-H2122	ATOH8	x=9.77	x=1.55	x=0.48	x=3.25	x=0.00117	x=0.02393	yes	up	Vehicle vs TNO155_10_mgkg_4h	4h
NCI-H2122	ATP6V1C2	x=21.53	x=1.9	x=0.36	x=5.22	x=0	x=3e-05	yes	up	Vehicle vs TNO155_10_mgkg_4h	4h
NCI-H2122	BIRC3	x=175.79	x=1.38	x=0.24	x=5.85	x=0	x=0	yes	up	Vehicle vs TNO155_10_mgkg_4h	4h
NCI-H2122	BMF	x=48.4	x=2.07	x=0.25	x=8.28	x=0	x=0	yes	up	Vehicle vs TNO155_10_mgkg_4h	4h
NCI-H2122	C10orf10	x=13.49	x=1.7	x=0.55	x=3.09	x=0.002	x=0.03313	yes	up	Vehicle vs TNO155_10_mgkg_4h	4h
NCI-H2122	C15orf48	x=843.62	x=1.53	x=0.47	x=3.22	x=0.0013	x=0.02563	yes	up	Vehicle vs TNO155_10_mgkg_4h	4h
NCI-H2122	C1R	x=19.72	x=1.96	x=0.42	x=4.69	x=0	x=3e-04	yes	up	Vehicle vs TNO155_10_mgkg_4h	4h
NCI-H2122	C1S	x=21.57	x=1.93	x=0.34	x=5.76	x=0	x=0	yes	up	Vehicle vs TNO155_10_mgkg_4h	4h
NCI-H2122	C4BPA	x=8.38	x=1.66	x=0.56	x=2.96	x=0.0031	x=0.04324	yes	up	Vehicle vs TNO155_10_mgkg_4h	4h
NCI-H2122	C4BPB	x=7.29	x=2.41	x=0.6	x=4.01	x=6e-05	x=0.00298	yes	up	Vehicle vs TNO155_10_mgkg_4h	4h
NCI-H2122	CCDC173	x=7.89	x=1.55	x=0.51	x=3.07	x=0.00214	x=0.03443	yes	up	Vehicle vs TNO155_10_mgkg_4h	4h
NCI-H2122	CDC20B	x=55.01	x=1.66	x=0.35	x=4.77	x=0	x=0.00022	yes	up	Vehicle vs TNO155_10_mgkg_4h	4h
NCI-H2122	CGNL1	x=26.14	x=1.31	x=0.37	x=3.57	x=0.00036	x=0.01078	yes	up	Vehicle vs TNO155_10_mgkg_4h	4h
NCI-H2122	CLIC6	x=45.16	x=1.65	x=0.32	x=5.12	x=0	x=5e-05	yes	up	Vehicle vs TNO155_10_mgkg_4h	4h
NCI-H2122	CNBD1	x=6.5	x=1.88	x=0.65	x=2.9	x=0.00376	x=0.04876	yes	up	Vehicle vs TNO155_10_mgkg_4h	4h
NCI-H2122	COL9A2	x=11.62	x=2.45	x=0.65	x=3.74	x=0.00018	x=0.0067	yes	up	Vehicle vs TNO155_10_mgkg_4h	4h
NCI-H2122	CSF3	x=15.58	x=3.1	x=0.58	x=5.37	x=0	x=2e-05	yes	up	Vehicle vs TNO155_10_mgkg_4h	4h
NCI-H2122	CTSS	x=147.4	x=1.35	x=0.26	x=5.29	x=0	x=3e-05	yes	up	Vehicle vs TNO155_10_mgkg_4h	4h
NCI-H2122	CYP2B7P	x=19.14	x=1.75	x=0.33	x=5.26	x=0	x=3e-05	yes	up	Vehicle vs TNO155_10_mgkg_4h	4h
NCI-H2122	DNAAF1	x=19.68	x=1.45	x=0.4	x=3.6	x=0.00031	x=0.00983	yes	up	Vehicle vs TNO155_10_mgkg_4h	4h
NCI-H2122	DNAH12	x=12.09	x=1.63	x=0.57	x=2.89	x=0.0039	x=0.04987	yes	up	Vehicle vs TNO155_10_mgkg_4h	4h
NCI-H2122	DNALI1	x=6.32	x=2.34	x=0.74	x=3.16	x=0.0016	x=0.02889	yes	up	Vehicle vs TNO155_10_mgkg_4h	4h
NCI-H2122	EDN2	x=48.41	x=2.02	x=0.58	x=3.49	x=0.00048	x=0.01298	yes	up	Vehicle vs TNO155_10_mgkg_4h	4h
NCI-H2122	FER1L6	x=5.35	x=2.01	x=0.67	x=2.98	x=0.00284	x=0.04101	yes	up	Vehicle vs TNO155_10_mgkg_4h	4h
NCI-H2122	FICD	x=39.44	x=1.39	x=0.28	x=4.96	x=0	x=1e-04	yes	up	Vehicle vs TNO155_10_mgkg_4h	4h
NCI-H2122	FUT6	x=9.87	x=1.46	x=0.47	x=3.08	x=0.00204	x=0.03347	yes	up	Vehicle vs TNO155_10_mgkg_4h	4h
NCI-H2122	GK-IT1	x=5.24	x=2.21	x=0.69	x=3.23	x=0.00125	x=0.02506	yes	up	Vehicle vs TNO155_10_mgkg_4h	4h
NCI-H2122	HDAC9	x=9.85	x=1.69	x=0.53	x=3.19	x=0.00144	x=0.02701	yes	up	Vehicle vs TNO155_10_mgkg_4h	4h
NCI-H2122	HMGN2P46	x=43.86	x=1.45	x=0.3	x=4.85	x=0	x=0.00017	yes	up	Vehicle vs TNO155_10_mgkg_4h	4h
NCI-H2122	HNF1A-AS1	x=9.27	x=2.9	x=0.61	x=4.74	x=0	x=0.00025	yes	up	Vehicle vs TNO155_10_mgkg_4h	4h
NCI-H2122	IQCD	x=13.44	x=1.38	x=0.42	x=3.28	x=0.00105	x=0.02239	yes	up	Vehicle vs TNO155_10_mgkg_4h	4h
NCI-H2122	KIT	x=25.44	x=1.45	x=0.32	x=4.53	x=1e-05	x=0.00055	yes	up	Vehicle vs TNO155_10_mgkg_4h	4h
NCI-H2122	KPNA7	x=17.6	x=1.44	x=0.35	x=4.1	x=4e-05	x=0.00235	yes	up	Vehicle vs TNO155_10_mgkg_4h	4h
NCI-H2122	LCN2	x=1500.68	x=2.25	x=0.35	x=6.47	x=0	x=0	yes	up	Vehicle vs TNO155_10_mgkg_4h	4h
NCI-H2122	LINC00342	x=150.05	x=1.53	x=0.45	x=3.44	x=0.00058	x=0.01484	yes	up	Vehicle vs TNO155_10_mgkg_4h	4h
NCI-H2122	LINC01508	x=15.46	x=-1.3	x=0.44	x=-2.99	x=0.00281	x=0.04079	yes	down	Vehicle vs TNO155_10_mgkg_4h	4h
NCI-H2122	MEGF6	x=9.77	x=1.9	x=0.53	x=3.61	x=0.00031	x=0.0097	yes	up	Vehicle vs TNO155_10_mgkg_4h	4h
NCI-H2122	MIR92B	x=12.05	x=1.68	x=0.42	x=4	x=6e-05	x=0.00309	yes	up	Vehicle vs TNO155_10_mgkg_4h	4h
NCI-H2122	MLXIPL	x=35.2	x=-1.38	x=0.31	x=-4.44	x=1e-05	x=0.00074	yes	down	Vehicle vs TNO155_10_mgkg_4h	4h
NCI-H2122	MTCO1P40	x=75.56	x=1.49	x=0.48	x=3.11	x=0.00187	x=0.03178	yes	up	Vehicle vs TNO155_10_mgkg_4h	4h
NCI-H2122	MTRNR2L7	x=11.5	x=7.28	x=1.83	x=3.98	x=7e-05	x=0.00322	yes	up	Vehicle vs TNO155_10_mgkg_4h	4h
NCI-H2122	MUC3A	x=9.36	x=2	x=0.52	x=3.88	x=1e-04	x=0.0044	yes	up	Vehicle vs TNO155_10_mgkg_4h	4h
NCI-H2122	NEGR1	x=69.16	x=-1.76	x=0.35	x=-5.09	x=0	x=6e-05	yes	down	Vehicle vs TNO155_10_mgkg_4h	4h
NCI-H2122	NR2F2-AS1	x=6.1	x=2.32	x=0.66	x=3.5	x=0.00047	x=0.01283	yes	up	Vehicle vs TNO155_10_mgkg_4h	4h
NCI-H2122	PCSK5	x=33.96	x=1.52	x=0.41	x=3.75	x=0.00018	x=0.00657	yes	up	Vehicle vs TNO155_10_mgkg_4h	4h
NCI-H2122	PDZK1IP1	x=263.74	x=1.71	x=0.41	x=4.2	x=3e-05	x=0.00173	yes	up	Vehicle vs TNO155_10_mgkg_4h	4h
NCI-H2122	PIFO	x=5.97	x=1.94	x=0.61	x=3.18	x=0.00147	x=0.02729	yes	up	Vehicle vs TNO155_10_mgkg_4h	4h
NCI-H2122	PIK3IP1	x=49.51	x=1.41	x=0.29	x=4.8	x=0	x=2e-04	yes	up	Vehicle vs TNO155_10_mgkg_4h	4h
NCI-H2122	PLA2G2F	x=11.82	x=1.42	x=0.47	x=3.02	x=0.00249	x=0.03789	yes	up	Vehicle vs TNO155_10_mgkg_4h	4h
NCI-H2122	PLCD1	x=10.6	x=1.43	x=0.43	x=3.29	x=0.001	x=0.02171	yes	up	Vehicle vs TNO155_10_mgkg_4h	4h
NCI-H2122	PLCE1	x=6.99	x=2.24	x=0.59	x=3.8	x=0.00014	x=0.0057	yes	up	Vehicle vs TNO155_10_mgkg_4h	4h
NCI-H2122	PLEKHG7	x=46.03	x=2.77	x=0.38	x=7.27	x=0	x=0	yes	up	Vehicle vs TNO155_10_mgkg_4h	4h
NCI-H2122	PLEKHH2	x=12.01	x=1.9	x=0.5	x=3.77	x=0.00016	x=0.0061	yes	up	Vehicle vs TNO155_10_mgkg_4h	4h
NCI-H2122	POU2F2	x=36.25	x=1.36	x=0.27	x=5.06	x=0	x=7e-05	yes	up	Vehicle vs TNO155_10_mgkg_4h	4h
NCI-H2122	PRELID1P1	x=9.29	x=-1.57	x=0.51	x=-3.07	x=0.00214	x=0.03444	yes	down	Vehicle vs TNO155_10_mgkg_4h	4h
NCI-H2122	PSCA	x=81.33	x=1.45	x=0.23	x=6.41	x=0	x=0	yes	up	Vehicle vs TNO155_10_mgkg_4h	4h
NCI-H2122	PTPRH	x=42.16	x=2.2	x=0.35	x=6.26	x=0	x=0	yes	up	Vehicle vs TNO155_10_mgkg_4h	4h
NCI-H2122	RARRES1	x=147.74	x=1.38	x=0.4	x=3.47	x=0.00052	x=0.01373	yes	up	Vehicle vs TNO155_10_mgkg_4h	4h
NCI-H2122	RBPMS2	x=15.56	x=-1.47	x=0.43	x=-3.43	x=6e-04	x=0.01531	yes	down	Vehicle vs TNO155_10_mgkg_4h	4h
NCI-H2122	RNF186	x=6.04	x=2.13	x=0.67	x=3.18	x=0.00149	x=0.02751	yes	up	Vehicle vs TNO155_10_mgkg_4h	4h
NCI-H2122	RUNDC3A-AS1	x=6.04	x=1.79	x=0.57	x=3.12	x=0.00178	x=0.03103	yes	up	Vehicle vs TNO155_10_mgkg_4h	4h
NCI-H2122	SAA1	x=8.31	x=3.77	x=0.7	x=5.37	x=0	x=2e-05	yes	up	Vehicle vs TNO155_10_mgkg_4h	4h
NCI-H2122	SAA2	x=11.13	x=5.08	x=0.85	x=5.97	x=0	x=0	yes	up	Vehicle vs TNO155_10_mgkg_4h	4h
NCI-H2122	SCARA3	x=9.54	x=-1.7	x=0.57	x=-3.01	x=0.00265	x=0.03934	yes	down	Vehicle vs TNO155_10_mgkg_4h	4h
NCI-H2122	SDC3	x=18.85	x=-1.44	x=0.37	x=-3.86	x=0.00011	x=0.0048	yes	down	Vehicle vs TNO155_10_mgkg_4h	4h
NCI-H2122	SERPINB4	x=27.04	x=2.11	x=0.4	x=5.32	x=0	x=2e-05	yes	up	Vehicle vs TNO155_10_mgkg_4h	4h
NCI-H2122	SLC28A3	x=75.98	x=1.46	x=0.22	x=6.65	x=0	x=0	yes	up	Vehicle vs TNO155_10_mgkg_4h	4h
NCI-H2122	SNORD3A	x=23.57	x=1.42	x=0.33	x=4.29	x=2e-05	x=0.00129	yes	up	Vehicle vs TNO155_10_mgkg_4h	4h
NCI-H2122	SOST	x=6.65	x=-3.29	x=1.01	x=-3.26	x=0.00113	x=0.02343	yes	down	Vehicle vs TNO155_10_mgkg_4h	4h
NCI-H2122	SPINK1	x=5.27	x=2.62	x=0.75	x=3.5	x=0.00047	x=0.01296	yes	up	Vehicle vs TNO155_10_mgkg_4h	4h
NCI-H2122	SPNS2	x=631.74	x=1.3	x=0.41	x=3.17	x=0.0015	x=0.02765	yes	up	Vehicle vs TNO155_10_mgkg_4h	4h
NCI-H2122	SPRR1B	x=177.56	x=1.48	x=0.44	x=3.4	x=0.00068	x=0.01666	yes	up	Vehicle vs TNO155_10_mgkg_4h	4h
NCI-H2122	SPRR3	x=30.92	x=1.49	x=0.35	x=4.2	x=3e-05	x=0.0017	yes	up	Vehicle vs TNO155_10_mgkg_4h	4h
NCI-H2122	STEAP4	x=385.25	x=1.32	x=0.24	x=5.57	x=0	x=1e-05	yes	up	Vehicle vs TNO155_10_mgkg_4h	4h
NCI-H2122	SUSD2	x=5.67	x=-3.07	x=0.92	x=-3.32	x=0.00091	x=0.0203	yes	down	Vehicle vs TNO155_10_mgkg_4h	4h
NCI-H2122	THSD7A	x=12.41	x=1.51	x=0.51	x=2.97	x=0.00295	x=0.04207	yes	up	Vehicle vs TNO155_10_mgkg_4h	4h
NCI-H2122	TM4SF1-AS1	x=8.67	x=1.82	x=0.55	x=3.29	x=0.00102	x=0.02205	yes	up	Vehicle vs TNO155_10_mgkg_4h	4h
NCI-H2122	TMC8	x=15.27	x=1.41	x=0.46	x=3.06	x=0.00219	x=0.0346	yes	up	Vehicle vs TNO155_10_mgkg_4h	4h
NCI-H2122	TMPRSS11D	x=99.66	x=1.34	x=0.27	x=5.04	x=0	x=7e-05	yes	up	Vehicle vs TNO155_10_mgkg_4h	4h
NCI-H2122	TRIM31	x=40.62	x=2.14	x=0.26	x=8.31	x=0	x=0	yes	up	Vehicle vs TNO155_10_mgkg_4h	4h
NCI-H2122	VNN1	x=100.12	x=2.2	x=0.44	x=5.02	x=0	x=8e-05	yes	up	Vehicle vs TNO155_10_mgkg_4h	4h
NCI-H2122	VNN3	x=31.42	x=2.32	x=0.3	x=7.62	x=0	x=0	yes	up	Vehicle vs TNO155_10_mgkg_4h	4h
NCI-H2122	VSNL1	x=13.48	x=-1.68	x=0.49	x=-3.43	x=6e-04	x=0.01527	yes	down	Vehicle vs TNO155_10_mgkg_4h	4h
NCI-H2122	ZBBX	x=5.9	x=1.96	x=0.6	x=3.26	x=0.00111	x=0.02317	yes	up	Vehicle vs TNO155_10_mgkg_4h	4h
NCI-H2122	ZNF608	x=34.65	x=1.49	x=0.32	x=4.66	x=0	x=0.00033	yes	up	Vehicle vs TNO155_10_mgkg_4h	4h
NCI-H2122	ABCA1	x=145.37	x=1.44	x=0.21	x=6.89	x=0	x=0	yes	up	Vehicle vs TNO155_10_mgkg_24h	24h
NCI-H2122	ABCA10	x=10.22	x=1.41	x=0.5	x=2.81	x=0.00503	x=0.02734	yes	up	Vehicle vs TNO155_10_mgkg_24h	24h
NCI-H2122	ACHE	x=8.35	x=2.36	x=0.69	x=3.42	x=0.00064	x=0.00568	yes	up	Vehicle vs TNO155_10_mgkg_24h	24h
NCI-H2122	ACKR3	x=287.26	x=2.09	x=0.26	x=8.06	x=0	x=0	yes	up	Vehicle vs TNO155_10_mgkg_24h	24h
NCI-H2122	ACSS1	x=18.81	x=-1.75	x=0.39	x=-4.5	x=1e-05	x=0.00017	yes	down	Vehicle vs TNO155_10_mgkg_24h	24h
NCI-H2122	ADAM20	x=17.66	x=1.74	x=0.44	x=3.98	x=7e-05	x=0.00104	yes	up	Vehicle vs TNO155_10_mgkg_24h	24h
NCI-H2122	ADAMTS16	x=8.08	x=1.55	x=0.59	x=2.62	x=0.00879	x=0.0415	yes	up	Vehicle vs TNO155_10_mgkg_24h	24h
NCI-H2122	ADAMTS6	x=29.61	x=1.41	x=0.31	x=4.59	x=0	x=0.00012	yes	up	Vehicle vs TNO155_10_mgkg_24h	24h
NCI-H2122	ADAMTSL4-AS1	x=27.86	x=1.59	x=0.47	x=3.4	x=0.00068	x=0.00597	yes	up	Vehicle vs TNO155_10_mgkg_24h	24h
NCI-H2122	ADGRF1	x=70.92	x=2.08	x=0.75	x=2.78	x=0.00536	x=0.0288	yes	up	Vehicle vs TNO155_10_mgkg_24h	24h
NCI-H2122	ADH4	x=8.33	x=1.52	x=0.55	x=2.77	x=0.00568	x=0.03007	yes	up	Vehicle vs TNO155_10_mgkg_24h	24h
NCI-H2122	ADM	x=346.75	x=1.85	x=0.49	x=3.79	x=0.00015	x=0.00186	yes	up	Vehicle vs TNO155_10_mgkg_24h	24h
NCI-H2122	ADM5	x=11.58	x=-1.85	x=0.49	x=-3.79	x=0.00015	x=0.0019	yes	down	Vehicle vs TNO155_10_mgkg_24h	24h
NCI-H2122	AMBP	x=21.3	x=-1.72	x=0.48	x=-3.58	x=0.00035	x=0.00362	yes	down	Vehicle vs TNO155_10_mgkg_24h	24h
NCI-H2122	AMPD3	x=50.23	x=1.7	x=0.3	x=5.57	x=0	x=0	yes	up	Vehicle vs TNO155_10_mgkg_24h	24h
NCI-H2122	AMTN	x=3.47	x=2.16	x=0.81	x=2.65	x=0.00811	x=0.0392	yes	up	Vehicle vs TNO155_10_mgkg_24h	24h
NCI-H2122	ANGPTL4	x=204.64	x=2.12	x=0.27	x=7.84	x=0	x=0	yes	up	Vehicle vs TNO155_10_mgkg_24h	24h
NCI-H2122	ANKRD36B	x=162.25	x=1.48	x=0.29	x=5.04	x=0	x=2e-05	yes	up	Vehicle vs TNO155_10_mgkg_24h	24h
NCI-H2122	ANKRD36C	x=1186.23	x=1.84	x=0.27	x=6.73	x=0	x=0	yes	up	Vehicle vs TNO155_10_mgkg_24h	24h
NCI-H2122	ANKRD37	x=401.42	x=1.4	x=0.25	x=5.66	x=0	x=0	yes	up	Vehicle vs TNO155_10_mgkg_24h	24h
NCI-H2122	ANO3	x=49.35	x=1.32	x=0.28	x=4.71	x=0	x=7e-05	yes	up	Vehicle vs TNO155_10_mgkg_24h	24h
NCI-H2122	APOL1	x=1072.02	x=1.98	x=0.18	x=10.85	x=0	x=0	yes	up	Vehicle vs TNO155_10_mgkg_24h	24h
NCI-H2122	ARHGAP30	x=24.4	x=1.34	x=0.33	x=4.09	x=4e-05	x=0.00074	yes	up	Vehicle vs TNO155_10_mgkg_24h	24h
NCI-H2122	ARHGAP33	x=18.02	x=-1.68	x=0.45	x=-3.74	x=0.00019	x=0.00221	yes	down	Vehicle vs TNO155_10_mgkg_24h	24h
NCI-H2122	ARID3A	x=181.46	x=1.36	x=0.26	x=5.29	x=0	x=1e-05	yes	up	Vehicle vs TNO155_10_mgkg_24h	24h
NCI-H2122	ASRGL1	x=68.68	x=-1.31	x=0.33	x=-3.95	x=8e-05	x=0.00115	yes	down	Vehicle vs TNO155_10_mgkg_24h	24h
NCI-H2122	ATF3	x=102.92	x=2.27	x=0.24	x=9.39	x=0	x=0	yes	up	Vehicle vs TNO155_10_mgkg_24h	24h
NCI-H2122	ATG9B	x=26.74	x=1.47	x=0.53	x=2.77	x=0.00555	x=0.02957	yes	up	Vehicle vs TNO155_10_mgkg_24h	24h
NCI-H2122	ATP10B	x=203.99	x=1.35	x=0.25	x=5.35	x=0	x=0	yes	up	Vehicle vs TNO155_10_mgkg_24h	24h
NCI-H2122	ATP6V1C2	x=22.58	x=2.08	x=0.36	x=5.72	x=0	x=0	yes	up	Vehicle vs TNO155_10_mgkg_24h	24h
NCI-H2122	BCL2A1	x=25.16	x=2.5	x=0.41	x=6.06	x=0	x=0	yes	up	Vehicle vs TNO155_10_mgkg_24h	24h
NCI-H2122	BIRC3	x=231.03	x=2.02	x=0.28	x=7.17	x=0	x=0	yes	up	Vehicle vs TNO155_10_mgkg_24h	24h
NCI-H2122	BMF	x=48.78	x=2.17	x=0.38	x=5.76	x=0	x=0	yes	up	Vehicle vs TNO155_10_mgkg_24h	24h
NCI-H2122	BMP2	x=469.13	x=1.38	x=0.27	x=5.19	x=0	x=1e-05	yes	up	Vehicle vs TNO155_10_mgkg_24h	24h
NCI-H2122	BMP7	x=27.12	x=-1.53	x=0.55	x=-2.77	x=0.00567	x=0.03002	yes	down	Vehicle vs TNO155_10_mgkg_24h	24h
NCI-H2122	BPIFA1	x=8.79	x=3.58	x=0.72	x=5	x=0	x=2e-05	yes	up	Vehicle vs TNO155_10_mgkg_24h	24h
NCI-H2122	C10orf10	x=14.95	x=1.99	x=0.5	x=3.97	x=7e-05	x=0.00108	yes	up	Vehicle vs TNO155_10_mgkg_24h	24h
NCI-H2122	C11orf96	x=20.26	x=1.84	x=0.42	x=4.41	x=1e-05	x=0.00023	yes	up	Vehicle vs TNO155_10_mgkg_24h	24h
NCI-H2122	C12orf74	x=4.11	x=3.66	x=0.95	x=3.86	x=0.00011	x=0.0015	yes	up	Vehicle vs TNO155_10_mgkg_24h	24h
NCI-H2122	C15orf48	x=1386.42	x=2.55	x=0.46	x=5.5	x=0	x=0	yes	up	Vehicle vs TNO155_10_mgkg_24h	24h
NCI-H2122	C16orf59	x=31.83	x=-1.33	x=0.31	x=-4.3	x=2e-05	x=0.00035	yes	down	Vehicle vs TNO155_10_mgkg_24h	24h
NCI-H2122	C1QTNF1	x=6.46	x=3.68	x=0.86	x=4.26	x=2e-05	x=4e-04	yes	up	Vehicle vs TNO155_10_mgkg_24h	24h
NCI-H2122	C1R	x=17.4	x=1.81	x=0.45	x=4.01	x=6e-05	x=0.00096	yes	up	Vehicle vs TNO155_10_mgkg_24h	24h
NCI-H2122	C1S	x=17.53	x=1.62	x=0.39	x=4.2	x=3e-05	x=5e-04	yes	up	Vehicle vs TNO155_10_mgkg_24h	24h
NCI-H2122	C2	x=3.72	x=2.23	x=0.81	x=2.76	x=0.00583	x=0.0307	yes	up	Vehicle vs TNO155_10_mgkg_24h	24h
NCI-H2122	C2CD4A	x=83.59	x=-1.47	x=0.29	x=-5.05	x=0	x=2e-05	yes	down	Vehicle vs TNO155_10_mgkg_24h	24h
NCI-H2122	C2orf72	x=7.64	x=-1.82	x=0.64	x=-2.83	x=0.0046	x=0.02551	yes	down	Vehicle vs TNO155_10_mgkg_24h	24h
NCI-H2122	C4BPA	x=9.57	x=2	x=0.56	x=3.56	x=0.00038	x=0.00381	yes	up	Vehicle vs TNO155_10_mgkg_24h	24h
NCI-H2122	C4orf19	x=10.92	x=2.28	x=0.59	x=3.87	x=0.00011	x=0.00146	yes	up	Vehicle vs TNO155_10_mgkg_24h	24h
NCI-H2122	C4orf26	x=3.57	x=3.4	x=1.08	x=3.16	x=0.00158	x=0.01132	yes	up	Vehicle vs TNO155_10_mgkg_24h	24h
NCI-H2122	CACNA1A	x=4.35	x=3.01	x=0.84	x=3.57	x=0.00036	x=0.00367	yes	up	Vehicle vs TNO155_10_mgkg_24h	24h
NCI-H2122	CACNA1C	x=5.55	x=1.74	x=0.67	x=2.58	x=0.00977	x=0.04478	yes	up	Vehicle vs TNO155_10_mgkg_24h	24h
NCI-H2122	CAMK1D	x=33.29	x=1.76	x=0.33	x=5.41	x=0	x=0	yes	up	Vehicle vs TNO155_10_mgkg_24h	24h
NCI-H2122	CAPN14	x=9.98	x=2.58	x=0.6	x=4.33	x=2e-05	x=0.00031	yes	up	Vehicle vs TNO155_10_mgkg_24h	24h
NCI-H2122	CASC8	x=9.44	x=1.39	x=0.44	x=3.12	x=0.00178	x=0.01246	yes	up	Vehicle vs TNO155_10_mgkg_24h	24h
NCI-H2122	CCDC146	x=49.63	x=1.71	x=0.29	x=5.98	x=0	x=0	yes	up	Vehicle vs TNO155_10_mgkg_24h	24h
NCI-H2122	CCDC69	x=159.98	x=1.43	x=0.21	x=6.75	x=0	x=0	yes	up	Vehicle vs TNO155_10_mgkg_24h	24h
NCI-H2122	CCDC78	x=8.58	x=-1.61	x=0.57	x=-2.81	x=0.00502	x=0.02732	yes	down	Vehicle vs TNO155_10_mgkg_24h	24h
NCI-H2122	CCDC85B	x=10.45	x=-1.89	x=0.55	x=-3.44	x=0.00058	x=0.00524	yes	down	Vehicle vs TNO155_10_mgkg_24h	24h
NCI-H2122	CCL20	x=74.87	x=1.76	x=0.33	x=5.35	x=0	x=0	yes	up	Vehicle vs TNO155_10_mgkg_24h	24h
NCI-H2122	CCL22	x=17.1	x=3.23	x=0.56	x=5.78	x=0	x=0	yes	up	Vehicle vs TNO155_10_mgkg_24h	24h
NCI-H2122	CDH3	x=30.19	x=1.73	x=0.33	x=5.26	x=0	x=1e-05	yes	up	Vehicle vs TNO155_10_mgkg_24h	24h
NCI-H2122	CDKL5	x=49.7	x=1.42	x=0.34	x=4.14	x=3e-05	x=0.00061	yes	up	Vehicle vs TNO155_10_mgkg_24h	24h
NCI-H2122	CDT1	x=179.53	x=-1.39	x=0.22	x=-6.42	x=0	x=0	yes	down	Vehicle vs TNO155_10_mgkg_24h	24h
NCI-H2122	CEACAM5	x=2489.07	x=1.76	x=0.22	x=7.91	x=0	x=0	yes	up	Vehicle vs TNO155_10_mgkg_24h	24h
NCI-H2122	CEMIP	x=67.67	x=2.22	x=0.34	x=6.54	x=0	x=0	yes	up	Vehicle vs TNO155_10_mgkg_24h	24h
NCI-H2122	CENPE	x=631.53	x=-1.49	x=0.21	x=-7.2	x=0	x=0	yes	down	Vehicle vs TNO155_10_mgkg_24h	24h
NCI-H2122	CHAC1	x=23.52	x=1.66	x=0.39	x=4.21	x=3e-05	x=0.00047	yes	up	Vehicle vs TNO155_10_mgkg_24h	24h
NCI-H2122	CHST2	x=32.23	x=2.37	x=0.4	x=5.88	x=0	x=0	yes	up	Vehicle vs TNO155_10_mgkg_24h	24h
NCI-H2122	CKB	x=200.58	x=1.49	x=0.23	x=6.59	x=0	x=0	yes	up	Vehicle vs TNO155_10_mgkg_24h	24h
NCI-H2122	CLIC6	x=46.84	x=1.81	x=0.27	x=6.67	x=0	x=0	yes	up	Vehicle vs TNO155_10_mgkg_24h	24h
NCI-H2122	CLIP2	x=6.13	x=2	x=0.63	x=3.17	x=0.0015	x=0.01084	yes	up	Vehicle vs TNO155_10_mgkg_24h	24h
NCI-H2122	CLK1	x=555.35	x=1.33	x=0.22	x=6.1	x=0	x=0	yes	up	Vehicle vs TNO155_10_mgkg_24h	24h
NCI-H2122	CLMP	x=55.88	x=1.93	x=0.33	x=5.91	x=0	x=0	yes	up	Vehicle vs TNO155_10_mgkg_24h	24h
NCI-H2122	CLU	x=64.6	x=-1.43	x=0.33	x=-4.39	x=1e-05	x=0.00025	yes	down	Vehicle vs TNO155_10_mgkg_24h	24h
NCI-H2122	CMTM3	x=37.3	x=1.84	x=0.38	x=4.89	x=0	x=3e-05	yes	up	Vehicle vs TNO155_10_mgkg_24h	24h
NCI-H2122	COL12A1	x=18.43	x=1.65	x=0.35	x=4.7	x=0	x=7e-05	yes	up	Vehicle vs TNO155_10_mgkg_24h	24h
NCI-H2122	COL1A1	x=4617.38	x=1.77	x=0.5	x=3.56	x=0.00037	x=0.00373	yes	up	Vehicle vs TNO155_10_mgkg_24h	24h
NCI-H2122	COL6A6	x=2.77	x=4.02	x=1.19	x=3.38	x=0.00073	x=0.00632	yes	up	Vehicle vs TNO155_10_mgkg_24h	24h
NCI-H2122	COL8A1	x=576.47	x=2.21	x=0.42	x=5.23	x=0	x=1e-05	yes	up	Vehicle vs TNO155_10_mgkg_24h	24h
NCI-H2122	COL9A2	x=11.08	x=2.44	x=0.57	x=4.3	x=2e-05	x=0.00035	yes	up	Vehicle vs TNO155_10_mgkg_24h	24h
NCI-H2122	COX6B2	x=14.64	x=1.76	x=0.4	x=4.39	x=1e-05	x=0.00025	yes	up	Vehicle vs TNO155_10_mgkg_24h	24h
NCI-H2122	CPNE7	x=206.72	x=-1.32	x=0.16	x=-8.11	x=0	x=0	yes	down	Vehicle vs TNO155_10_mgkg_24h	24h
NCI-H2122	CRCT1	x=12.93	x=2.93	x=0.59	x=4.94	x=0	x=3e-05	yes	up	Vehicle vs TNO155_10_mgkg_24h	24h
NCI-H2122	CREBRF	x=258.09	x=1.37	x=0.21	x=6.49	x=0	x=0	yes	up	Vehicle vs TNO155_10_mgkg_24h	24h
NCI-H2122	CRLF1	x=17.18	x=2.18	x=0.53	x=4.14	x=4e-05	x=0.00062	yes	up	Vehicle vs TNO155_10_mgkg_24h	24h
NCI-H2122	CSF3	x=37.97	x=4.57	x=0.5	x=9.21	x=0	x=0	yes	up	Vehicle vs TNO155_10_mgkg_24h	24h
NCI-H2122	CST6	x=13.82	x=1.38	x=0.43	x=3.23	x=0.00125	x=0.00944	yes	up	Vehicle vs TNO155_10_mgkg_24h	24h
NCI-H2122	CTAG2	x=36.26	x=-1.33	x=0.48	x=-2.78	x=0.0055	x=0.02936	yes	down	Vehicle vs TNO155_10_mgkg_24h	24h
NCI-H2122	CTSS	x=173.8	x=1.79	x=0.28	x=6.5	x=0	x=0	yes	up	Vehicle vs TNO155_10_mgkg_24h	24h
NCI-H2122	CXCL1	x=1130.65	x=1.72	x=0.25	x=6.96	x=0	x=0	yes	up	Vehicle vs TNO155_10_mgkg_24h	24h
NCI-H2122	CXCL8	x=897.33	x=1.97	x=0.27	x=7.36	x=0	x=0	yes	up	Vehicle vs TNO155_10_mgkg_24h	24h
NCI-H2122	CXCR4	x=24.37	x=1.56	x=0.42	x=3.75	x=0.00017	x=0.00208	yes	up	Vehicle vs TNO155_10_mgkg_24h	24h
NCI-H2122	CYP27C1	x=23.74	x=1.76	x=0.49	x=3.6	x=0.00032	x=0.00338	yes	up	Vehicle vs TNO155_10_mgkg_24h	24h
NCI-H2122	DAPK2	x=20.29	x=1.37	x=0.35	x=3.97	x=7e-05	x=0.00108	yes	up	Vehicle vs TNO155_10_mgkg_24h	24h
NCI-H2122	DAPP1	x=91	x=1.53	x=0.32	x=4.83	x=0	x=4e-05	yes	up	Vehicle vs TNO155_10_mgkg_24h	24h
NCI-H2122	DENND2C	x=41.7	x=1.4	x=0.3	x=4.72	x=0	x=7e-05	yes	up	Vehicle vs TNO155_10_mgkg_24h	24h
NCI-H2122	DENND3	x=88.04	x=1.37	x=0.26	x=5.28	x=0	x=1e-05	yes	up	Vehicle vs TNO155_10_mgkg_24h	24h
NCI-H2122	DGUOK-AS1	x=9.62	x=-1.43	x=0.55	x=-2.6	x=0.00924	x=0.04296	yes	down	Vehicle vs TNO155_10_mgkg_24h	24h
NCI-H2122	DHRS9	x=208.73	x=1.83	x=0.21	x=8.77	x=0	x=0	yes	up	Vehicle vs TNO155_10_mgkg_24h	24h
NCI-H2122	DIRAS3	x=11.4	x=-2.42	x=0.75	x=-3.21	x=0.00131	x=0.00976	yes	down	Vehicle vs TNO155_10_mgkg_24h	24h
NCI-H2122	DNAAF1	x=23.66	x=1.91	x=0.39	x=4.87	x=0	x=4e-05	yes	up	Vehicle vs TNO155_10_mgkg_24h	24h
NCI-H2122	DNAJB5	x=15.35	x=1.76	x=0.51	x=3.47	x=0.00053	x=0.00492	yes	up	Vehicle vs TNO155_10_mgkg_24h	24h
NCI-H2122	DNAJC22	x=10.01	x=2.48	x=0.53	x=4.67	x=0	x=9e-05	yes	up	Vehicle vs TNO155_10_mgkg_24h	24h
NCI-H2122	DNER	x=30.05	x=1.95	x=0.35	x=5.62	x=0	x=0	yes	up	Vehicle vs TNO155_10_mgkg_24h	24h
NCI-H2122	DPF1	x=7.87	x=-2.41	x=0.66	x=-3.65	x=0.00026	x=0.00289	yes	down	Vehicle vs TNO155_10_mgkg_24h	24h
NCI-H2122	DSE	x=84.08	x=1.91	x=0.38	x=5.01	x=0	x=2e-05	yes	up	Vehicle vs TNO155_10_mgkg_24h	24h
NCI-H2122	DTNA	x=14.29	x=2.4	x=0.49	x=4.88	x=0	x=4e-05	yes	up	Vehicle vs TNO155_10_mgkg_24h	24h
NCI-H2122	DUOX2	x=6.57	x=5.33	x=1.08	x=4.94	x=0	x=3e-05	yes	up	Vehicle vs TNO155_10_mgkg_24h	24h
NCI-H2122	DUSP10	x=63.94	x=1.64	x=0.3	x=5.48	x=0	x=0	yes	up	Vehicle vs TNO155_10_mgkg_24h	24h
NCI-H2122	DUSP5	x=372.17	x=1.5	x=0.26	x=5.7	x=0	x=0	yes	up	Vehicle vs TNO155_10_mgkg_24h	24h
NCI-H2122	EBF4	x=8.5	x=1.58	x=0.55	x=2.85	x=0.00434	x=0.02439	yes	up	Vehicle vs TNO155_10_mgkg_24h	24h
NCI-H2122	EDN1	x=131.14	x=1.36	x=0.21	x=6.4	x=0	x=0	yes	up	Vehicle vs TNO155_10_mgkg_24h	24h
NCI-H2122	EDN2	x=74.74	x=2.87	x=0.39	x=7.32	x=0	x=0	yes	up	Vehicle vs TNO155_10_mgkg_24h	24h
NCI-H2122	EEF1A2	x=197.25	x=2.09	x=0.29	x=7.18	x=0	x=0	yes	up	Vehicle vs TNO155_10_mgkg_24h	24h
NCI-H2122	EGLN3	x=1715.82	x=1.38	x=0.2	x=6.96	x=0	x=0	yes	up	Vehicle vs TNO155_10_mgkg_24h	24h
NCI-H2122	EHD2	x=37.81	x=1.4	x=0.34	x=4.15	x=3e-05	x=0.00059	yes	up	Vehicle vs TNO155_10_mgkg_24h	24h
NCI-H2122	EMP3	x=10.39	x=1.37	x=0.44	x=3.1	x=0.00197	x=0.01344	yes	up	Vehicle vs TNO155_10_mgkg_24h	24h
NCI-H2122	ENKUR	x=11.97	x=1.75	x=0.51	x=3.44	x=0.00057	x=0.00524	yes	up	Vehicle vs TNO155_10_mgkg_24h	24h
NCI-H2122	ENO2	x=167.72	x=1.89	x=0.28	x=6.84	x=0	x=0	yes	up	Vehicle vs TNO155_10_mgkg_24h	24h
NCI-H2122	EPHB2	x=115.01	x=1.36	x=0.28	x=4.94	x=0	x=3e-05	yes	up	Vehicle vs TNO155_10_mgkg_24h	24h
NCI-H2122	EPHB6	x=10.12	x=2.42	x=0.55	x=4.38	x=1e-05	x=0.00025	yes	up	Vehicle vs TNO155_10_mgkg_24h	24h
NCI-H2122	ERCC6L	x=23.43	x=-1.32	x=0.35	x=-3.75	x=0.00018	x=0.00209	yes	down	Vehicle vs TNO155_10_mgkg_24h	24h
NCI-H2122	ERO1A	x=3550.88	x=1.54	x=0.2	x=7.7	x=0	x=0	yes	up	Vehicle vs TNO155_10_mgkg_24h	24h
NCI-H2122	ERRFI1	x=2102.23	x=1.34	x=0.27	x=4.9	x=0	x=3e-05	yes	up	Vehicle vs TNO155_10_mgkg_24h	24h
NCI-H2122	FADS2	x=62.62	x=-1.44	x=0.29	x=-5.03	x=0	x=2e-05	yes	down	Vehicle vs TNO155_10_mgkg_24h	24h
NCI-H2122	FAM166B	x=13.67	x=-1.33	x=0.44	x=-3.02	x=0.00249	x=0.0161	yes	down	Vehicle vs TNO155_10_mgkg_24h	24h
NCI-H2122	FAM20C	x=11.76	x=1.84	x=0.54	x=3.39	x=0.00069	x=0.00603	yes	up	Vehicle vs TNO155_10_mgkg_24h	24h
NCI-H2122	FAM3D	x=29.99	x=1.74	x=0.45	x=3.85	x=0.00012	x=0.00158	yes	up	Vehicle vs TNO155_10_mgkg_24h	24h
NCI-H2122	FANCB	x=13.54	x=-1.78	x=0.52	x=-3.42	x=0.00063	x=0.00563	yes	down	Vehicle vs TNO155_10_mgkg_24h	24h
NCI-H2122	FAXDC2	x=62.3	x=2.08	x=0.42	x=4.96	x=0	x=3e-05	yes	up	Vehicle vs TNO155_10_mgkg_24h	24h
NCI-H2122	FBXL13	x=41.88	x=1.44	x=0.36	x=3.96	x=8e-05	x=0.00113	yes	up	Vehicle vs TNO155_10_mgkg_24h	24h
NCI-H2122	FBXO32	x=314.9	x=1.61	x=0.24	x=6.71	x=0	x=0	yes	up	Vehicle vs TNO155_10_mgkg_24h	24h
NCI-H2122	FER1L6	x=4.97	x=1.94	x=0.68	x=2.88	x=0.00401	x=0.02311	yes	up	Vehicle vs TNO155_10_mgkg_24h	24h
NCI-H2122	FERMT2	x=114.65	x=1.39	x=0.22	x=6.29	x=0	x=0	yes	up	Vehicle vs TNO155_10_mgkg_24h	24h
NCI-H2122	FES	x=82.86	x=-1.74	x=0.3	x=-5.75	x=0	x=0	yes	down	Vehicle vs TNO155_10_mgkg_24h	24h
NCI-H2122	FFAR2	x=3.37	x=5.56	x=1.14	x=4.89	x=0	x=3e-05	yes	up	Vehicle vs TNO155_10_mgkg_24h	24h
NCI-H2122	FGD6	x=331.64	x=1.65	x=0.27	x=6.01	x=0	x=0	yes	up	Vehicle vs TNO155_10_mgkg_24h	24h
NCI-H2122	FGFR4	x=12.85	x=-1.34	x=0.46	x=-2.92	x=0.00345	x=0.02066	yes	down	Vehicle vs TNO155_10_mgkg_24h	24h
NCI-H2122	FICD	x=38.5	x=1.44	x=0.3	x=4.71	x=0	x=7e-05	yes	up	Vehicle vs TNO155_10_mgkg_24h	24h
NCI-H2122	FILIP1	x=33.02	x=-1.64	x=0.36	x=-4.5	x=1e-05	x=0.00017	yes	down	Vehicle vs TNO155_10_mgkg_24h	24h
NCI-H2122	FLT1	x=2.4	x=3.78	x=1.31	x=2.88	x=0.00401	x=0.02313	yes	up	Vehicle vs TNO155_10_mgkg_24h	24h
NCI-H2122	FN1	x=564.02	x=2.01	x=0.45	x=4.5	x=1e-05	x=0.00016	yes	up	Vehicle vs TNO155_10_mgkg_24h	24h
NCI-H2122	FOXD1	x=2.54	x=2.81	x=1.05	x=2.68	x=0.00744	x=0.03681	yes	up	Vehicle vs TNO155_10_mgkg_24h	24h
NCI-H2122	FSTL1	x=33.71	x=2.45	x=0.33	x=7.47	x=0	x=0	yes	up	Vehicle vs TNO155_10_mgkg_24h	24h
NCI-H2122	FUT6	x=10.36	x=1.65	x=0.48	x=3.43	x=0.00061	x=0.00545	yes	up	Vehicle vs TNO155_10_mgkg_24h	24h
NCI-H2122	FUT9	x=22.17	x=-1.37	x=0.46	x=-2.98	x=0.00284	x=0.01775	yes	down	Vehicle vs TNO155_10_mgkg_24h	24h
NCI-H2122	FYB	x=24.11	x=-1.57	x=0.49	x=-3.17	x=0.00152	x=0.01097	yes	down	Vehicle vs TNO155_10_mgkg_24h	24h
NCI-H2122	G0S2	x=310.61	x=2.62	x=0.3	x=8.61	x=0	x=0	yes	up	Vehicle vs TNO155_10_mgkg_24h	24h
NCI-H2122	GABRA2	x=6.52	x=1.48	x=0.56	x=2.66	x=0.00784	x=0.03817	yes	up	Vehicle vs TNO155_10_mgkg_24h	24h
NCI-H2122	GALNT5	x=63.07	x=1.84	x=0.37	x=5.03	x=0	x=2e-05	yes	up	Vehicle vs TNO155_10_mgkg_24h	24h
NCI-H2122	GCNT1P3	x=4.99	x=1.89	x=0.68	x=2.76	x=0.00569	x=0.0301	yes	up	Vehicle vs TNO155_10_mgkg_24h	24h
NCI-H2122	GCOM1	x=5.54	x=2.34	x=0.72	x=3.23	x=0.00123	x=0.00935	yes	up	Vehicle vs TNO155_10_mgkg_24h	24h
NCI-H2122	GFPT2	x=13.15	x=1.76	x=0.53	x=3.32	x=0.00089	x=0.00733	yes	up	Vehicle vs TNO155_10_mgkg_24h	24h
NCI-H2122	GK	x=106.76	x=1.63	x=0.29	x=5.7	x=0	x=0	yes	up	Vehicle vs TNO155_10_mgkg_24h	24h
NCI-H2122	GK-IT1	x=12.57	x=3.77	x=0.56	x=6.71	x=0	x=0	yes	up	Vehicle vs TNO155_10_mgkg_24h	24h
NCI-H2122	GLDN	x=24.64	x=1.76	x=0.41	x=4.27	x=2e-05	x=0.00039	yes	up	Vehicle vs TNO155_10_mgkg_24h	24h
NCI-H2122	GREB1	x=19.94	x=-1.52	x=0.38	x=-4.04	x=5e-05	x=0.00087	yes	down	Vehicle vs TNO155_10_mgkg_24h	24h
NCI-H2122	GSG2	x=10.11	x=-1.51	x=0.52	x=-2.91	x=0.00366	x=0.02166	yes	down	Vehicle vs TNO155_10_mgkg_24h	24h
NCI-H2122	GTF2IP12	x=10.29	x=1.63	x=0.53	x=3.05	x=0.00227	x=0.01499	yes	up	Vehicle vs TNO155_10_mgkg_24h	24h
NCI-H2122	GTF2IRD2	x=16.79	x=1.37	x=0.37	x=3.72	x=2e-04	x=0.00235	yes	up	Vehicle vs TNO155_10_mgkg_24h	24h
NCI-H2122	HBEGF	x=349.93	x=1.37	x=0.2	x=6.77	x=0	x=0	yes	up	Vehicle vs TNO155_10_mgkg_24h	24h
NCI-H2122	HDAC5	x=44.92	x=1.58	x=0.37	x=4.22	x=2e-05	x=0.00046	yes	up	Vehicle vs TNO155_10_mgkg_24h	24h
NCI-H2122	HDAC9	x=22.45	x=3.22	x=0.45	x=7.16	x=0	x=0	yes	up	Vehicle vs TNO155_10_mgkg_24h	24h
NCI-H2122	HIF1A-AS2	x=39.78	x=2	x=0.37	x=5.34	x=0	x=0	yes	up	Vehicle vs TNO155_10_mgkg_24h	24h
NCI-H2122	HILPDA	x=753.6	x=1.83	x=0.22	x=8.15	x=0	x=0	yes	up	Vehicle vs TNO155_10_mgkg_24h	24h
NCI-H2122	HLA-B	x=71.24	x=1.58	x=0.26	x=6.18	x=0	x=0	yes	up	Vehicle vs TNO155_10_mgkg_24h	24h
NCI-H2122	HMGN2P46	x=62.13	x=2.22	x=0.34	x=6.58	x=0	x=0	yes	up	Vehicle vs TNO155_10_mgkg_24h	24h
NCI-H2122	HMGN5	x=109.24	x=-1.38	x=0.31	x=-4.44	x=1e-05	x=0.00021	yes	down	Vehicle vs TNO155_10_mgkg_24h	24h
NCI-H2122	HOPX	x=4.65	x=2.46	x=0.74	x=3.33	x=0.00086	x=0.00717	yes	up	Vehicle vs TNO155_10_mgkg_24h	24h
NCI-H2122	HOXA4	x=12.99	x=-1.43	x=0.49	x=-2.94	x=0.00332	x=0.02013	yes	down	Vehicle vs TNO155_10_mgkg_24h	24h
NCI-H2122	HS3ST1	x=101.61	x=1.79	x=0.25	x=7.22	x=0	x=0	yes	up	Vehicle vs TNO155_10_mgkg_24h	24h
NCI-H2122	HTR2C	x=5.22	x=1.56	x=0.6	x=2.59	x=0.00951	x=0.04387	yes	up	Vehicle vs TNO155_10_mgkg_24h	24h
NCI-H2122	HTRA3	x=11.66	x=-1.68	x=0.51	x=-3.28	x=0.00102	x=0.0081	yes	down	Vehicle vs TNO155_10_mgkg_24h	24h
NCI-H2122	ICAM1	x=27.2	x=2.22	x=0.38	x=5.85	x=0	x=0	yes	up	Vehicle vs TNO155_10_mgkg_24h	24h
NCI-H2122	IFI44	x=9.79	x=1.36	x=0.49	x=2.78	x=0.00549	x=0.02932	yes	up	Vehicle vs TNO155_10_mgkg_24h	24h
NCI-H2122	IGFBP3	x=2679.09	x=1.69	x=0.23	x=7.23	x=0	x=0	yes	up	Vehicle vs TNO155_10_mgkg_24h	24h
NCI-H2122	IL17C	x=14.96	x=1.77	x=0.47	x=3.75	x=0.00018	x=0.00214	yes	up	Vehicle vs TNO155_10_mgkg_24h	24h
NCI-H2122	IL1A	x=994.56	x=1.44	x=0.25	x=5.87	x=0	x=0	yes	up	Vehicle vs TNO155_10_mgkg_24h	24h
NCI-H2122	IL1B	x=156.52	x=1.36	x=0.26	x=5.27	x=0	x=1e-05	yes	up	Vehicle vs TNO155_10_mgkg_24h	24h
NCI-H2122	IL1RN	x=455.52	x=2.38	x=0.49	x=4.89	x=0	x=3e-05	yes	up	Vehicle vs TNO155_10_mgkg_24h	24h
NCI-H2122	IL23A	x=64.38	x=2.35	x=0.3	x=7.89	x=0	x=0	yes	up	Vehicle vs TNO155_10_mgkg_24h	24h
NCI-H2122	IL36G	x=4.81	x=4.86	x=1.24	x=3.94	x=8e-05	x=0.0012	yes	up	Vehicle vs TNO155_10_mgkg_24h	24h
NCI-H2122	INHBA	x=115.95	x=2.56	x=0.54	x=4.71	x=0	x=7e-05	yes	up	Vehicle vs TNO155_10_mgkg_24h	24h
NCI-H2122	INHBB	x=15.45	x=2.68	x=0.57	x=4.68	x=0	x=8e-05	yes	up	Vehicle vs TNO155_10_mgkg_24h	24h
NCI-H2122	INPP5D	x=12.4	x=-2	x=0.55	x=-3.63	x=0.00028	x=0.00305	yes	down	Vehicle vs TNO155_10_mgkg_24h	24h
NCI-H2122	IQCD	x=14.78	x=1.67	x=0.43	x=3.89	x=1e-04	x=0.00139	yes	up	Vehicle vs TNO155_10_mgkg_24h	24h
NCI-H2122	IRAK3	x=48.33	x=1.52	x=0.27	x=5.69	x=0	x=0	yes	up	Vehicle vs TNO155_10_mgkg_24h	24h
NCI-H2122	IRF9	x=16.08	x=1.55	x=0.41	x=3.76	x=0.00017	x=0.00204	yes	up	Vehicle vs TNO155_10_mgkg_24h	24h
NCI-H2122	ITGA1	x=34.03	x=1.63	x=0.33	x=4.96	x=0	x=3e-05	yes	up	Vehicle vs TNO155_10_mgkg_24h	24h
NCI-H2122	ITGA2	x=1651.17	x=1.73	x=0.26	x=6.79	x=0	x=0	yes	up	Vehicle vs TNO155_10_mgkg_24h	24h
NCI-H2122	ITGA5	x=186.09	x=1.83	x=0.3	x=5.99	x=0	x=0	yes	up	Vehicle vs TNO155_10_mgkg_24h	24h
NCI-H2122	IVL	x=7.35	x=1.83	x=0.57	x=3.2	x=0.00138	x=0.01016	yes	up	Vehicle vs TNO155_10_mgkg_24h	24h
NCI-H2122	JUN	x=1545.32	x=1.32	x=0.22	x=6.15	x=0	x=0	yes	up	Vehicle vs TNO155_10_mgkg_24h	24h
NCI-H2122	KAT2B	x=15.51	x=1.99	x=0.37	x=5.39	x=0	x=0	yes	up	Vehicle vs TNO155_10_mgkg_24h	24h
NCI-H2122	KCNQ3	x=5.83	x=2.29	x=0.76	x=3	x=0.00273	x=0.01719	yes	up	Vehicle vs TNO155_10_mgkg_24h	24h
NCI-H2122	KCNRG	x=6.51	x=1.4	x=0.55	x=2.57	x=0.01029	x=0.04642	yes	up	Vehicle vs TNO155_10_mgkg_24h	24h
NCI-H2122	KCP	x=24.2	x=1.58	x=0.42	x=3.77	x=0.00017	x=0.00201	yes	up	Vehicle vs TNO155_10_mgkg_24h	24h
NCI-H2122	KIF20B	x=671.18	x=-1.34	x=0.17	x=-7.93	x=0	x=0	yes	down	Vehicle vs TNO155_10_mgkg_24h	24h
NCI-H2122	KIF26A	x=22.6	x=-1.4	x=0.35	x=-4.02	x=6e-05	x=0.00091	yes	down	Vehicle vs TNO155_10_mgkg_24h	24h
NCI-H2122	KLF11	x=65.79	x=1.39	x=0.3	x=4.67	x=0	x=8e-05	yes	up	Vehicle vs TNO155_10_mgkg_24h	24h
NCI-H2122	KLF12	x=25	x=1.96	x=0.49	x=4.02	x=6e-05	x=9e-04	yes	up	Vehicle vs TNO155_10_mgkg_24h	24h
NCI-H2122	KLK13	x=15.27	x=-1.75	x=0.44	x=-3.95	x=8e-05	x=0.00117	yes	down	Vehicle vs TNO155_10_mgkg_24h	24h
NCI-H2122	KLKP1	x=5.56	x=2.36	x=0.73	x=3.22	x=0.00127	x=0.00954	yes	up	Vehicle vs TNO155_10_mgkg_24h	24h
NCI-H2122	KMO	x=13.35	x=1.52	x=0.43	x=3.5	x=0.00046	x=0.00445	yes	up	Vehicle vs TNO155_10_mgkg_24h	24h
NCI-H2122	KPNA7	x=16.2	x=1.37	x=0.34	x=3.97	x=7e-05	x=0.00106	yes	up	Vehicle vs TNO155_10_mgkg_24h	24h
NCI-H2122	KRT18P61	x=6.54	x=-1.91	x=0.71	x=-2.69	x=0.00721	x=0.03601	yes	down	Vehicle vs TNO155_10_mgkg_24h	24h
NCI-H2122	LAMC2	x=2485.61	x=1.6	x=0.24	x=6.76	x=0	x=0	yes	up	Vehicle vs TNO155_10_mgkg_24h	24h
NCI-H2122	LCE3D	x=8.67	x=3.6	x=0.84	x=4.28	x=2e-05	x=0.00037	yes	up	Vehicle vs TNO155_10_mgkg_24h	24h
NCI-H2122	LCE3E	x=3.44	x=2.65	x=0.95	x=2.8	x=0.00518	x=0.02799	yes	up	Vehicle vs TNO155_10_mgkg_24h	24h
NCI-H2122	LCN2	x=1557.64	x=2.4	x=0.28	x=8.56	x=0	x=0	yes	up	Vehicle vs TNO155_10_mgkg_24h	24h
NCI-H2122	LEMD1	x=3.86	x=1.93	x=0.76	x=2.54	x=0.01106	x=0.04905	yes	up	Vehicle vs TNO155_10_mgkg_24h	24h
NCI-H2122	LINC00342	x=132.51	x=1.37	x=0.31	x=4.41	x=1e-05	x=0.00023	yes	up	Vehicle vs TNO155_10_mgkg_24h	24h
NCI-H2122	LINC00520	x=7.92	x=2.13	x=0.64	x=3.31	x=0.00093	x=0.00755	yes	up	Vehicle vs TNO155_10_mgkg_24h	24h
NCI-H2122	LINC01252	x=20.1	x=1.35	x=0.34	x=3.98	x=7e-05	x=0.00105	yes	up	Vehicle vs TNO155_10_mgkg_24h	24h
NCI-H2122	LINC01311	x=9.96	x=-1.94	x=0.57	x=-3.42	x=0.00062	x=0.00559	yes	down	Vehicle vs TNO155_10_mgkg_24h	24h
NCI-H2122	LINC01361	x=4	x=1.97	x=0.73	x=2.72	x=0.00661	x=0.03375	yes	up	Vehicle vs TNO155_10_mgkg_24h	24h
NCI-H2122	LINC01619	x=16.82	x=2.04	x=0.51	x=4.04	x=5e-05	x=0.00087	yes	up	Vehicle vs TNO155_10_mgkg_24h	24h
NCI-H2122	LINC01705	x=6.02	x=2.24	x=0.71	x=3.15	x=0.00165	x=0.01172	yes	up	Vehicle vs TNO155_10_mgkg_24h	24h
NCI-H2122	LIPK	x=12.49	x=1.65	x=0.55	x=3	x=0.00271	x=0.01708	yes	up	Vehicle vs TNO155_10_mgkg_24h	24h
NCI-H2122	LOXL2	x=85.02	x=1.84	x=0.27	x=6.77	x=0	x=0	yes	up	Vehicle vs TNO155_10_mgkg_24h	24h
NCI-H2122	LPIN2	x=162.02	x=1.76	x=0.28	x=6.36	x=0	x=0	yes	up	Vehicle vs TNO155_10_mgkg_24h	24h
NCI-H2122	LYZ	x=16.44	x=1.89	x=0.58	x=3.28	x=0.00103	x=0.00812	yes	up	Vehicle vs TNO155_10_mgkg_24h	24h
NCI-H2122	MAF	x=137.18	x=2.88	x=0.58	x=4.99	x=0	x=2e-05	yes	up	Vehicle vs TNO155_10_mgkg_24h	24h
NCI-H2122	MAFF	x=359.54	x=1.46	x=0.21	x=7.12	x=0	x=0	yes	up	Vehicle vs TNO155_10_mgkg_24h	24h
NCI-H2122	MAP1B	x=64.47	x=1.35	x=0.27	x=5.08	x=0	x=2e-05	yes	up	Vehicle vs TNO155_10_mgkg_24h	24h
NCI-H2122	MAP3K8	x=54.3	x=1.43	x=0.3	x=4.73	x=0	x=7e-05	yes	up	Vehicle vs TNO155_10_mgkg_24h	24h
NCI-H2122	MB	x=86.54	x=2.24	x=0.3	x=7.56	x=0	x=0	yes	up	Vehicle vs TNO155_10_mgkg_24h	24h
NCI-H2122	MEGF6	x=12.42	x=2.43	x=0.5	x=4.83	x=0	x=4e-05	yes	up	Vehicle vs TNO155_10_mgkg_24h	24h
NCI-H2122	METTL7A	x=218.29	x=-1.36	x=0.24	x=-5.7	x=0	x=0	yes	down	Vehicle vs TNO155_10_mgkg_24h	24h
NCI-H2122	MGLL	x=173.32	x=1.31	x=0.18	x=7.11	x=0	x=0	yes	up	Vehicle vs TNO155_10_mgkg_24h	24h
NCI-H2122	MIR193BHG	x=32.58	x=2.07	x=0.36	x=5.68	x=0	x=0	yes	up	Vehicle vs TNO155_10_mgkg_24h	24h
NCI-H2122	MIR5094	x=10.18	x=1.37	x=0.47	x=2.92	x=0.0035	x=0.02089	yes	up	Vehicle vs TNO155_10_mgkg_24h	24h
NCI-H2122	MIR567	x=4.33	x=2.15	x=0.81	x=2.64	x=0.00836	x=0.04	yes	up	Vehicle vs TNO155_10_mgkg_24h	24h
NCI-H2122	MMP1	x=3.76	x=2.51	x=0.79	x=3.16	x=0.00159	x=0.01138	yes	up	Vehicle vs TNO155_10_mgkg_24h	24h
NCI-H2122	MMP10	x=74.25	x=2.42	x=0.38	x=6.35	x=0	x=0	yes	up	Vehicle vs TNO155_10_mgkg_24h	24h
NCI-H2122	MMP7	x=5.52	x=1.75	x=0.67	x=2.61	x=0.00908	x=0.04249	yes	up	Vehicle vs TNO155_10_mgkg_24h	24h
NCI-H2122	MN1	x=7.72	x=2.2	x=0.67	x=3.27	x=0.00109	x=0.00851	yes	up	Vehicle vs TNO155_10_mgkg_24h	24h
NCI-H2122	MNS1	x=287.55	x=-1.39	x=0.22	x=-6.26	x=0	x=0	yes	down	Vehicle vs TNO155_10_mgkg_24h	24h
NCI-H2122	MSRB3	x=7.04	x=2.15	x=0.62	x=3.45	x=0.00056	x=0.00515	yes	up	Vehicle vs TNO155_10_mgkg_24h	24h
NCI-H2122	MT-TD	x=50.59	x=1.85	x=0.39	x=4.73	x=0	x=7e-05	yes	up	Vehicle vs TNO155_10_mgkg_24h	24h
NCI-H2122	MT-TI	x=121.77	x=1.99	x=0.3	x=6.61	x=0	x=0	yes	up	Vehicle vs TNO155_10_mgkg_24h	24h
NCI-H2122	MT-TL1	x=4909.29	x=1.8	x=0.46	x=3.91	x=9e-05	x=0.00128	yes	up	Vehicle vs TNO155_10_mgkg_24h	24h
NCI-H2122	MT-TQ	x=41.45	x=-1.31	x=0.37	x=-3.51	x=0.00044	x=0.0043	yes	down	Vehicle vs TNO155_10_mgkg_24h	24h
NCI-H2122	MT-TV	x=446.11	x=1.66	x=0.39	x=4.25	x=2e-05	x=0.00042	yes	up	Vehicle vs TNO155_10_mgkg_24h	24h
NCI-H2122	MT1F	x=58.04	x=1.8	x=0.28	x=6.53	x=0	x=0	yes	up	Vehicle vs TNO155_10_mgkg_24h	24h
NCI-H2122	MT1X	x=114.21	x=1.73	x=0.27	x=6.4	x=0	x=0	yes	up	Vehicle vs TNO155_10_mgkg_24h	24h
NCI-H2122	MTCO1P40	x=142.47	x=2.76	x=0.45	x=6.08	x=0	x=0	yes	up	Vehicle vs TNO155_10_mgkg_24h	24h
NCI-H2122	MTCYBP35	x=3.35	x=2.91	x=1.01	x=2.88	x=0.00403	x=0.02322	yes	up	Vehicle vs TNO155_10_mgkg_24h	24h
NCI-H2122	MTRNR2L7	x=11.22	x=7.31	x=2.56	x=2.85	x=0.00435	x=0.0244	yes	up	Vehicle vs TNO155_10_mgkg_24h	24h
NCI-H2122	MUC3A	x=8	x=1.81	x=0.57	x=3.2	x=0.0014	x=0.01024	yes	up	Vehicle vs TNO155_10_mgkg_24h	24h
NCI-H2122	MX2	x=21.89	x=1.84	x=0.34	x=5.32	x=0	x=1e-05	yes	up	Vehicle vs TNO155_10_mgkg_24h	24h
NCI-H2122	MYBL1	x=24.18	x=-1.31	x=0.35	x=-3.76	x=0.00017	x=0.00202	yes	down	Vehicle vs TNO155_10_mgkg_24h	24h
NCI-H2122	MYH16	x=9.05	x=1.74	x=0.62	x=2.82	x=0.00486	x=0.02669	yes	up	Vehicle vs TNO155_10_mgkg_24h	24h
NCI-H2122	MYL9	x=38.86	x=1.71	x=0.28	x=6	x=0	x=0	yes	up	Vehicle vs TNO155_10_mgkg_24h	24h
NCI-H2122	MYZAP	x=105.57	x=1.46	x=0.23	x=6.21	x=0	x=0	yes	up	Vehicle vs TNO155_10_mgkg_24h	24h
NCI-H2122	N4BP3	x=19.04	x=1.45	x=0.46	x=3.13	x=0.00174	x=0.01222	yes	up	Vehicle vs TNO155_10_mgkg_24h	24h
NCI-H2122	NAV3	x=8.01	x=1.33	x=0.49	x=2.72	x=0.00656	x=0.03358	yes	up	Vehicle vs TNO155_10_mgkg_24h	24h
NCI-H2122	NCALD	x=5.66	x=2.65	x=0.76	x=3.49	x=0.00048	x=0.00461	yes	up	Vehicle vs TNO155_10_mgkg_24h	24h
NCI-H2122	NFKBIA	x=2327.19	x=1.36	x=0.18	x=7.56	x=0	x=0	yes	up	Vehicle vs TNO155_10_mgkg_24h	24h
NCI-H2122	NFYC-AS1	x=6.33	x=1.72	x=0.66	x=2.59	x=0.00948	x=0.04379	yes	up	Vehicle vs TNO155_10_mgkg_24h	24h
NCI-H2122	NR1D1	x=29.8	x=1.65	x=0.34	x=4.91	x=0	x=3e-05	yes	up	Vehicle vs TNO155_10_mgkg_24h	24h
NCI-H2122	NR2F2-AS1	x=4.54	x=1.83	x=0.71	x=2.57	x=0.0101	x=0.04576	yes	up	Vehicle vs TNO155_10_mgkg_24h	24h
NCI-H2122	NRIP3	x=20.36	x=1.79	x=0.41	x=4.41	x=1e-05	x=0.00023	yes	up	Vehicle vs TNO155_10_mgkg_24h	24h
NCI-H2122	OAZ3	x=8.06	x=-1.74	x=0.59	x=-2.95	x=0.00318	x=0.0194	yes	down	Vehicle vs TNO155_10_mgkg_24h	24h
NCI-H2122	OPTN	x=228.19	x=1.97	x=0.22	x=8.96	x=0	x=0	yes	up	Vehicle vs TNO155_10_mgkg_24h	24h
NCI-H2122	OSBP2	x=96.01	x=1.69	x=0.27	x=6.38	x=0	x=0	yes	up	Vehicle vs TNO155_10_mgkg_24h	24h
NCI-H2122	OSMR-AS1	x=15.72	x=1.54	x=0.37	x=4.18	x=3e-05	x=0.00052	yes	up	Vehicle vs TNO155_10_mgkg_24h	24h
NCI-H2122	P4HA1	x=603.4	x=1.31	x=0.2	x=6.5	x=0	x=0	yes	up	Vehicle vs TNO155_10_mgkg_24h	24h
NCI-H2122	PAG1	x=136.45	x=1.77	x=0.27	x=6.45	x=0	x=0	yes	up	Vehicle vs TNO155_10_mgkg_24h	24h
NCI-H2122	PCDHB7	x=5.28	x=1.99	x=0.63	x=3.18	x=0.00147	x=0.01068	yes	up	Vehicle vs TNO155_10_mgkg_24h	24h
NCI-H2122	PCDHGA12	x=9.67	x=1.35	x=0.5	x=2.7	x=0.00683	x=0.03463	yes	up	Vehicle vs TNO155_10_mgkg_24h	24h
NCI-H2122	PCDHGA8	x=5.89	x=1.99	x=0.72	x=2.75	x=0.00599	x=0.03134	yes	up	Vehicle vs TNO155_10_mgkg_24h	24h
NCI-H2122	PCDHGB6	x=20.49	x=1.32	x=0.38	x=3.45	x=0.00056	x=0.00516	yes	up	Vehicle vs TNO155_10_mgkg_24h	24h
NCI-H2122	PCSK5	x=31.67	x=1.47	x=0.41	x=3.58	x=0.00035	x=0.00358	yes	up	Vehicle vs TNO155_10_mgkg_24h	24h
NCI-H2122	PDE9A	x=37.79	x=1.44	x=0.27	x=5.35	x=0	x=0	yes	up	Vehicle vs TNO155_10_mgkg_24h	24h
NCI-H2122	PDGFB	x=106.47	x=1.35	x=0.36	x=3.74	x=0.00019	x=0.00221	yes	up	Vehicle vs TNO155_10_mgkg_24h	24h
NCI-H2122	PDZD2	x=24.63	x=1.7	x=0.42	x=4	x=6e-05	x=0.00098	yes	up	Vehicle vs TNO155_10_mgkg_24h	24h
NCI-H2122	PDZK1IP1	x=408.22	x=2.61	x=0.46	x=5.62	x=0	x=0	yes	up	Vehicle vs TNO155_10_mgkg_24h	24h
NCI-H2122	PI3	x=131.93	x=1.67	x=0.35	x=4.75	x=0	x=6e-05	yes	up	Vehicle vs TNO155_10_mgkg_24h	24h
NCI-H2122	PID1	x=53.13	x=1.55	x=0.27	x=5.69	x=0	x=0	yes	up	Vehicle vs TNO155_10_mgkg_24h	24h
NCI-H2122	PIK3IP1	x=63.48	x=2	x=0.31	x=6.42	x=0	x=0	yes	up	Vehicle vs TNO155_10_mgkg_24h	24h
NCI-H2122	PLA2G2F	x=15.23	x=2.01	x=0.52	x=3.88	x=0.00011	x=0.00143	yes	up	Vehicle vs TNO155_10_mgkg_24h	24h
NCI-H2122	PLEKHG7	x=39.94	x=2.61	x=0.43	x=6.14	x=0	x=0	yes	up	Vehicle vs TNO155_10_mgkg_24h	24h
NCI-H2122	PLEKHH2	x=11.07	x=1.83	x=0.52	x=3.49	x=0.00049	x=0.00462	yes	up	Vehicle vs TNO155_10_mgkg_24h	24h
NCI-H2122	PNCK	x=2.42	x=2.72	x=1.06	x=2.57	x=0.01011	x=0.0458	yes	up	Vehicle vs TNO155_10_mgkg_24h	24h
NCI-H2122	PNPLA3	x=7.16	x=2.53	x=0.61	x=4.15	x=3e-05	x=0.00059	yes	up	Vehicle vs TNO155_10_mgkg_24h	24h
NCI-H2122	POT1-AS1	x=7.06	x=1.64	x=0.57	x=2.88	x=0.00399	x=0.02302	yes	up	Vehicle vs TNO155_10_mgkg_24h	24h
NCI-H2122	POU2F2	x=47.77	x=2.02	x=0.34	x=6.01	x=0	x=0	yes	up	Vehicle vs TNO155_10_mgkg_24h	24h
NCI-H2122	PPARD	x=116.55	x=1.35	x=0.22	x=6.18	x=0	x=0	yes	up	Vehicle vs TNO155_10_mgkg_24h	24h
NCI-H2122	PPBP	x=3.29	x=2.56	x=0.98	x=2.62	x=0.00867	x=0.04108	yes	up	Vehicle vs TNO155_10_mgkg_24h	24h
NCI-H2122	PPP1R15A	x=266.31	x=1.6	x=0.24	x=6.58	x=0	x=0	yes	up	Vehicle vs TNO155_10_mgkg_24h	24h
NCI-H2122	PPP1R18	x=198.54	x=1.46	x=0.31	x=4.69	x=0	x=8e-05	yes	up	Vehicle vs TNO155_10_mgkg_24h	24h
NCI-H2122	PRDM1	x=535.81	x=1.72	x=0.43	x=4.04	x=5e-05	x=0.00087	yes	up	Vehicle vs TNO155_10_mgkg_24h	24h
NCI-H2122	PRKAG2-AS1	x=15.03	x=-1.47	x=0.5	x=-2.97	x=0.00296	x=0.01835	yes	down	Vehicle vs TNO155_10_mgkg_24h	24h
NCI-H2122	PROS1	x=4.26	x=1.99	x=0.73	x=2.72	x=0.00655	x=0.03354	yes	up	Vehicle vs TNO155_10_mgkg_24h	24h
NCI-H2122	PRR36	x=4.13	x=2.26	x=0.73	x=3.1	x=0.00193	x=0.01327	yes	up	Vehicle vs TNO155_10_mgkg_24h	24h
NCI-H2122	PRR5L	x=27.93	x=1.38	x=0.33	x=4.25	x=2e-05	x=0.00042	yes	up	Vehicle vs TNO155_10_mgkg_24h	24h
NCI-H2122	PRSS2	x=9.63	x=1.67	x=0.49	x=3.4	x=0.00067	x=0.00589	yes	up	Vehicle vs TNO155_10_mgkg_24h	24h
NCI-H2122	PRSS22	x=1087.12	x=1.72	x=0.27	x=6.32	x=0	x=0	yes	up	Vehicle vs TNO155_10_mgkg_24h	24h
NCI-H2122	PSORS1C1	x=4.12	x=2.21	x=0.85	x=2.61	x=0.00907	x=0.04249	yes	up	Vehicle vs TNO155_10_mgkg_24h	24h
NCI-H2122	PTAFR	x=81.12	x=1.96	x=0.27	x=7.24	x=0	x=0	yes	up	Vehicle vs TNO155_10_mgkg_24h	24h
NCI-H2122	PTGER1	x=2.49	x=3.32	x=1.15	x=2.88	x=0.00394	x=0.02283	yes	up	Vehicle vs TNO155_10_mgkg_24h	24h
NCI-H2122	PTGS2	x=1348.03	x=1.56	x=0.19	x=8.1	x=0	x=0	yes	up	Vehicle vs TNO155_10_mgkg_24h	24h
NCI-H2122	PTP4A3	x=15.93	x=1.83	x=0.44	x=4.15	x=3e-05	x=6e-04	yes	up	Vehicle vs TNO155_10_mgkg_24h	24h
NCI-H2122	PTPRH	x=48.68	x=2.55	x=0.37	x=6.95	x=0	x=0	yes	up	Vehicle vs TNO155_10_mgkg_24h	24h
NCI-H2122	PTRF	x=227.44	x=1.64	x=0.27	x=6.05	x=0	x=0	yes	up	Vehicle vs TNO155_10_mgkg_24h	24h
NCI-H2122	PWAR5	x=5.97	x=1.97	x=0.6	x=3.26	x=0.00113	x=0.00876	yes	up	Vehicle vs TNO155_10_mgkg_24h	24h
NCI-H2122	PXDC1	x=11.77	x=1.78	x=0.51	x=3.48	x=0.00049	x=0.00467	yes	up	Vehicle vs TNO155_10_mgkg_24h	24h
NCI-H2122	RAD54L	x=24.8	x=-1.51	x=0.39	x=-3.88	x=1e-04	x=0.0014	yes	down	Vehicle vs TNO155_10_mgkg_24h	24h
NCI-H2122	RAET1L	x=6.93	x=2.02	x=0.6	x=3.39	x=0.00069	x=0.00606	yes	up	Vehicle vs TNO155_10_mgkg_24h	24h
NCI-H2122	RASA2-IT1	x=7.17	x=1.99	x=0.58	x=3.42	x=0.00062	x=0.00556	yes	up	Vehicle vs TNO155_10_mgkg_24h	24h
NCI-H2122	RASD2	x=3.07	x=2.76	x=1.07	x=2.59	x=0.00961	x=0.04417	yes	up	Vehicle vs TNO155_10_mgkg_24h	24h
NCI-H2122	RBPMS	x=88.95	x=1.36	x=0.19	x=7	x=0	x=0	yes	up	Vehicle vs TNO155_10_mgkg_24h	24h
NCI-H2122	RDM1	x=10.83	x=-2.12	x=0.54	x=-3.89	x=1e-04	x=0.00139	yes	down	Vehicle vs TNO155_10_mgkg_24h	24h
NCI-H2122	RECQL4	x=152.63	x=-1.58	x=0.24	x=-6.68	x=0	x=0	yes	down	Vehicle vs TNO155_10_mgkg_24h	24h
NCI-H2122	RERG	x=17.24	x=-1.32	x=0.38	x=-3.45	x=0.00056	x=0.00514	yes	down	Vehicle vs TNO155_10_mgkg_24h	24h
NCI-H2122	RFLNA	x=4.9	x=2.75	x=0.79	x=3.48	x=5e-04	x=0.00472	yes	up	Vehicle vs TNO155_10_mgkg_24h	24h
NCI-H2122	RN7SL368P	x=18.19	x=2.03	x=0.53	x=3.84	x=0.00012	x=0.00162	yes	up	Vehicle vs TNO155_10_mgkg_24h	24h
NCI-H2122	RNASE1	x=6.08	x=2.97	x=0.83	x=3.57	x=0.00035	x=0.00366	yes	up	Vehicle vs TNO155_10_mgkg_24h	24h
NCI-H2122	RNASE7	x=5.33	x=3.15	x=0.83	x=3.8	x=0.00014	x=0.00182	yes	up	Vehicle vs TNO155_10_mgkg_24h	24h
NCI-H2122	RNF39	x=42.51	x=1.34	x=0.25	x=5.26	x=0	x=1e-05	yes	up	Vehicle vs TNO155_10_mgkg_24h	24h
NCI-H2122	RNU1-124P	x=15.7	x=1.42	x=0.43	x=3.3	x=0.00098	x=0.00787	yes	up	Vehicle vs TNO155_10_mgkg_24h	24h
NCI-H2122	RNU4-1	x=11.85	x=1.65	x=0.43	x=3.85	x=0.00012	x=0.00155	yes	up	Vehicle vs TNO155_10_mgkg_24h	24h
NCI-H2122	RNU4-80P	x=16.52	x=1.96	x=0.44	x=4.42	x=1e-05	x=0.00022	yes	up	Vehicle vs TNO155_10_mgkg_24h	24h
NCI-H2122	RNU6-125P	x=6.08	x=2.32	x=0.64	x=3.66	x=0.00025	x=0.00281	yes	up	Vehicle vs TNO155_10_mgkg_24h	24h
NCI-H2122	RNU6-510P	x=30.29	x=2.08	x=0.32	x=6.44	x=0	x=0	yes	up	Vehicle vs TNO155_10_mgkg_24h	24h
NCI-H2122	RNU6-90P	x=9.19	x=1.91	x=0.61	x=3.14	x=0.00169	x=0.01195	yes	up	Vehicle vs TNO155_10_mgkg_24h	24h
NCI-H2122	RNU6-957P	x=3.59	x=2.02	x=0.77	x=2.64	x=0.00819	x=0.03938	yes	up	Vehicle vs TNO155_10_mgkg_24h	24h
NCI-H2122	RORA	x=148.97	x=1.77	x=0.31	x=5.76	x=0	x=0	yes	up	Vehicle vs TNO155_10_mgkg_24h	24h
NCI-H2122	ROS1	x=12	x=1.58	x=0.52	x=3.03	x=0.00241	x=0.01571	yes	up	Vehicle vs TNO155_10_mgkg_24h	24h
NCI-H2122	RPL29P14	x=4.56	x=2.08	x=0.72	x=2.89	x=0.0038	x=0.02226	yes	up	Vehicle vs TNO155_10_mgkg_24h	24h
NCI-H2122	RWDD3	x=4.67	x=1.93	x=0.7	x=2.74	x=0.00607	x=0.03164	yes	up	Vehicle vs TNO155_10_mgkg_24h	24h
NCI-H2122	S100A12	x=32.25	x=2.37	x=0.39	x=6.07	x=0	x=0	yes	up	Vehicle vs TNO155_10_mgkg_24h	24h
NCI-H2122	S100A7	x=12.71	x=1.68	x=0.56	x=3.02	x=0.00253	x=0.01628	yes	up	Vehicle vs TNO155_10_mgkg_24h	24h
NCI-H2122	SAA1	x=24.06	x=5.45	x=0.73	x=7.46	x=0	x=0	yes	up	Vehicle vs TNO155_10_mgkg_24h	24h
NCI-H2122	SAA2	x=19.95	x=6.01	x=0.82	x=7.3	x=0	x=0	yes	up	Vehicle vs TNO155_10_mgkg_24h	24h
NCI-H2122	SAMD4A	x=406.99	x=1.78	x=0.3	x=5.92	x=0	x=0	yes	up	Vehicle vs TNO155_10_mgkg_24h	24h
NCI-H2122	SAT1	x=5240.81	x=1.33	x=0.19	x=7.03	x=0	x=0	yes	up	Vehicle vs TNO155_10_mgkg_24h	24h
NCI-H2122	SCARA3	x=8.33	x=-2.37	x=0.71	x=-3.33	x=0.00087	x=0.00723	yes	down	Vehicle vs TNO155_10_mgkg_24h	24h
NCI-H2122	SCN1B	x=8.26	x=1.55	x=0.56	x=2.79	x=0.0052	x=0.02803	yes	up	Vehicle vs TNO155_10_mgkg_24h	24h
NCI-H2122	SECTM1	x=15.21	x=1.53	x=0.39	x=3.9	x=1e-04	x=0.00133	yes	up	Vehicle vs TNO155_10_mgkg_24h	24h
NCI-H2122	SELENOM	x=8.16	x=1.55	x=0.55	x=2.81	x=0.00498	x=0.02715	yes	up	Vehicle vs TNO155_10_mgkg_24h	24h
NCI-H2122	SEMA7A	x=150.22	x=2.13	x=0.29	x=7.36	x=0	x=0	yes	up	Vehicle vs TNO155_10_mgkg_24h	24h
NCI-H2122	SERPINB4	x=45.65	x=3.09	x=0.4	x=7.74	x=0	x=0	yes	up	Vehicle vs TNO155_10_mgkg_24h	24h
NCI-H2122	SERPINE1	x=331.31	x=1.56	x=0.27	x=5.75	x=0	x=0	yes	up	Vehicle vs TNO155_10_mgkg_24h	24h
NCI-H2122	SGPP2	x=75.86	x=1.42	x=0.23	x=6.13	x=0	x=0	yes	up	Vehicle vs TNO155_10_mgkg_24h	24h
NCI-H2122	SH2D1B	x=3.26	x=2.87	x=1	x=2.87	x=0.00413	x=0.02357	yes	up	Vehicle vs TNO155_10_mgkg_24h	24h
NCI-H2122	SH3D21	x=21.13	x=1.78	x=0.56	x=3.21	x=0.00135	x=0.01002	yes	up	Vehicle vs TNO155_10_mgkg_24h	24h
NCI-H2122	SHC2	x=25.93	x=1.85	x=0.42	x=4.38	x=1e-05	x=0.00026	yes	up	Vehicle vs TNO155_10_mgkg_24h	24h
NCI-H2122	SLAMF7	x=8.95	x=3.11	x=0.67	x=4.63	x=0	x=1e-04	yes	up	Vehicle vs TNO155_10_mgkg_24h	24h
NCI-H2122	SLAMF9	x=48.18	x=1.86	x=0.32	x=5.86	x=0	x=0	yes	up	Vehicle vs TNO155_10_mgkg_24h	24h
NCI-H2122	SLC15A1	x=67.86	x=1.49	x=0.3	x=5.06	x=0	x=2e-05	yes	up	Vehicle vs TNO155_10_mgkg_24h	24h
NCI-H2122	SLC16A6	x=9.84	x=1.56	x=0.5	x=3.13	x=0.00174	x=0.01221	yes	up	Vehicle vs TNO155_10_mgkg_24h	24h
NCI-H2122	SLC28A3	x=81.23	x=1.69	x=0.3	x=5.63	x=0	x=0	yes	up	Vehicle vs TNO155_10_mgkg_24h	24h
NCI-H2122	SLC2A3	x=12.95	x=1.59	x=0.52	x=3.09	x=0.00203	x=0.01374	yes	up	Vehicle vs TNO155_10_mgkg_24h	24h
NCI-H2122	SLC2A6	x=10.82	x=1.36	x=0.46	x=2.96	x=0.00303	x=0.01869	yes	up	Vehicle vs TNO155_10_mgkg_24h	24h
NCI-H2122	SLC30A3	x=5.92	x=-3.54	x=0.96	x=-3.67	x=0.00024	x=0.0027	yes	down	Vehicle vs TNO155_10_mgkg_24h	24h
NCI-H2122	SLC34A2	x=12.99	x=1.33	x=0.48	x=2.8	x=0.00507	x=0.02756	yes	up	Vehicle vs TNO155_10_mgkg_24h	24h
NCI-H2122	SLCO3A1	x=38.25	x=2.27	x=0.27	x=8.37	x=0	x=0	yes	up	Vehicle vs TNO155_10_mgkg_24h	24h
NCI-H2122	SMCO2	x=11.15	x=1.38	x=0.51	x=2.69	x=0.00716	x=0.03579	yes	up	Vehicle vs TNO155_10_mgkg_24h	24h
NCI-H2122	SMIM6	x=23.84	x=1.36	x=0.35	x=3.85	x=0.00012	x=0.00156	yes	up	Vehicle vs TNO155_10_mgkg_24h	24h
NCI-H2122	SNORD13	x=111.96	x=2.26	x=0.63	x=3.56	x=0.00037	x=0.00378	yes	up	Vehicle vs TNO155_10_mgkg_24h	24h
NCI-H2122	SNORD14E	x=7.14	x=2.02	x=0.6	x=3.37	x=0.00075	x=0.00641	yes	up	Vehicle vs TNO155_10_mgkg_24h	24h
NCI-H2122	SNORD3A	x=42.57	x=2.63	x=0.38	x=6.86	x=0	x=0	yes	up	Vehicle vs TNO155_10_mgkg_24h	24h
NCI-H2122	SNORD83A	x=3.35	x=2.35	x=0.84	x=2.8	x=0.00509	x=0.02766	yes	up	Vehicle vs TNO155_10_mgkg_24h	24h
NCI-H2122	SNTN	x=4.83	x=3.27	x=1.02	x=3.2	x=0.00137	x=0.01013	yes	up	Vehicle vs TNO155_10_mgkg_24h	24h
NCI-H2122	SORCS2	x=3.13	x=4.22	x=1.2	x=3.53	x=0.00042	x=0.00411	yes	up	Vehicle vs TNO155_10_mgkg_24h	24h
NCI-H2122	SPINK1	x=4.05	x=2.24	x=0.8	x=2.81	x=0.00489	x=0.02676	yes	up	Vehicle vs TNO155_10_mgkg_24h	24h
NCI-H2122	SPNS2	x=819.96	x=1.93	x=0.41	x=4.71	x=0	x=7e-05	yes	up	Vehicle vs TNO155_10_mgkg_24h	24h
NCI-H2122	SPOCK1	x=57.88	x=2.21	x=0.42	x=5.3	x=0	x=1e-05	yes	up	Vehicle vs TNO155_10_mgkg_24h	24h
NCI-H2122	SPRR1B	x=301.89	x=2.57	x=0.47	x=5.51	x=0	x=0	yes	up	Vehicle vs TNO155_10_mgkg_24h	24h
NCI-H2122	SPRR2A	x=310.62	x=3.93	x=0.72	x=5.43	x=0	x=0	yes	up	Vehicle vs TNO155_10_mgkg_24h	24h
NCI-H2122	SPRR2D	x=44.37	x=3.73	x=0.73	x=5.14	x=0	x=1e-05	yes	up	Vehicle vs TNO155_10_mgkg_24h	24h
NCI-H2122	SPRR2E	x=23	x=5.03	x=0.71	x=7.13	x=0	x=0	yes	up	Vehicle vs TNO155_10_mgkg_24h	24h
NCI-H2122	SPRR3	x=61.43	x=2.85	x=0.41	x=6.95	x=0	x=0	yes	up	Vehicle vs TNO155_10_mgkg_24h	24h
NCI-H2122	SPTB	x=9.9	x=-1.49	x=0.54	x=-2.74	x=0.00619	x=0.03205	yes	down	Vehicle vs TNO155_10_mgkg_24h	24h
NCI-H2122	SRD5A3	x=880.07	x=1.61	x=0.21	x=7.6	x=0	x=0	yes	up	Vehicle vs TNO155_10_mgkg_24h	24h
NCI-H2122	STC1	x=1323.83	x=1.67	x=0.25	x=6.79	x=0	x=0	yes	up	Vehicle vs TNO155_10_mgkg_24h	24h
NCI-H2122	STEAP4	x=511.96	x=1.99	x=0.25	x=8.1	x=0	x=0	yes	up	Vehicle vs TNO155_10_mgkg_24h	24h
NCI-H2122	STXBP5-AS1	x=25.28	x=1.65	x=0.32	x=5.13	x=0	x=1e-05	yes	up	Vehicle vs TNO155_10_mgkg_24h	24h
NCI-H2122	SUSD3	x=8.02	x=-1.92	x=0.61	x=-3.13	x=0.00175	x=0.01226	yes	down	Vehicle vs TNO155_10_mgkg_24h	24h
NCI-H2122	TARID	x=16.58	x=1.65	x=0.45	x=3.67	x=0.00024	x=0.00272	yes	up	Vehicle vs TNO155_10_mgkg_24h	24h
NCI-H2122	TCAF2	x=9.11	x=1.66	x=0.47	x=3.51	x=0.00044	x=0.00431	yes	up	Vehicle vs TNO155_10_mgkg_24h	24h
NCI-H2122	TCEA1P4	x=3.77	x=2.32	x=0.78	x=2.98	x=0.00291	x=0.0181	yes	up	Vehicle vs TNO155_10_mgkg_24h	24h
NCI-H2122	TEF	x=5.1	x=1.66	x=0.64	x=2.58	x=0.00995	x=0.04534	yes	up	Vehicle vs TNO155_10_mgkg_24h	24h
NCI-H2122	TERT	x=14.84	x=-1.89	x=0.48	x=-3.89	x=1e-04	x=0.00137	yes	down	Vehicle vs TNO155_10_mgkg_24h	24h
NCI-H2122	TFF1	x=2472.92	x=1.34	x=0.19	x=6.95	x=0	x=0	yes	up	Vehicle vs TNO155_10_mgkg_24h	24h
NCI-H2122	TFF2	x=2.94	x=2.74	x=0.97	x=2.82	x=0.00484	x=0.02659	yes	up	Vehicle vs TNO155_10_mgkg_24h	24h
NCI-H2122	TGFA	x=214.9	x=1.41	x=0.22	x=6.29	x=0	x=0	yes	up	Vehicle vs TNO155_10_mgkg_24h	24h
NCI-H2122	THSD4	x=25.07	x=1.37	x=0.31	x=4.37	x=1e-05	x=0.00027	yes	up	Vehicle vs TNO155_10_mgkg_24h	24h
NCI-H2122	THSD7A	x=14.86	x=1.96	x=0.52	x=3.77	x=0.00017	x=0.00201	yes	up	Vehicle vs TNO155_10_mgkg_24h	24h
NCI-H2122	TIMP3	x=24.51	x=1.53	x=0.42	x=3.67	x=0.00025	x=0.00276	yes	up	Vehicle vs TNO155_10_mgkg_24h	24h
NCI-H2122	TINAG	x=7.22	x=-1.72	x=0.59	x=-2.91	x=0.00359	x=0.02132	yes	down	Vehicle vs TNO155_10_mgkg_24h	24h
NCI-H2122	TIPARP	x=185.56	x=1.31	x=0.29	x=4.47	x=1e-05	x=0.00018	yes	up	Vehicle vs TNO155_10_mgkg_24h	24h
NCI-H2122	TM4SF1-AS1	x=7.46	x=1.63	x=0.58	x=2.81	x=0.00489	x=0.02676	yes	up	Vehicle vs TNO155_10_mgkg_24h	24h
NCI-H2122	TMC1	x=5.14	x=2.36	x=0.82	x=2.89	x=0.00386	x=0.02253	yes	up	Vehicle vs TNO155_10_mgkg_24h	24h
NCI-H2122	TMEM158	x=67.94	x=1.93	x=0.34	x=5.68	x=0	x=0	yes	up	Vehicle vs TNO155_10_mgkg_24h	24h
NCI-H2122	TMEM176A	x=42.3	x=1.55	x=0.28	x=5.61	x=0	x=0	yes	up	Vehicle vs TNO155_10_mgkg_24h	24h
NCI-H2122	TMEM240	x=6.09	x=-1.96	x=0.7	x=-2.78	x=0.00538	x=0.02886	yes	down	Vehicle vs TNO155_10_mgkg_24h	24h
NCI-H2122	TMEM45A	x=139.15	x=2	x=0.25	x=7.85	x=0	x=0	yes	up	Vehicle vs TNO155_10_mgkg_24h	24h
NCI-H2122	TMPRSS11D	x=122.23	x=1.85	x=0.27	x=6.74	x=0	x=0	yes	up	Vehicle vs TNO155_10_mgkg_24h	24h
NCI-H2122	TMPRSS2	x=24.19	x=3.06	x=0.5	x=6.07	x=0	x=0	yes	up	Vehicle vs TNO155_10_mgkg_24h	24h
NCI-H2122	TMPRSS6	x=6.75	x=2.63	x=0.64	x=4.1	x=4e-05	x=7e-04	yes	up	Vehicle vs TNO155_10_mgkg_24h	24h
NCI-H2122	TNF	x=6.71	x=2.62	x=0.63	x=4.15	x=3e-05	x=6e-04	yes	up	Vehicle vs TNO155_10_mgkg_24h	24h
NCI-H2122	TNFAIP3	x=256.45	x=2.35	x=0.23	x=10.17	x=0	x=0	yes	up	Vehicle vs TNO155_10_mgkg_24h	24h
NCI-H2122	TNFRSF11B	x=5.93	x=2.09	x=0.64	x=3.25	x=0.00114	x=0.00881	yes	up	Vehicle vs TNO155_10_mgkg_24h	24h
NCI-H2122	TNFRSF1B	x=6.08	x=-1.95	x=0.75	x=-2.6	x=0.00926	x=0.04299	yes	down	Vehicle vs TNO155_10_mgkg_24h	24h
NCI-H2122	TNIP3	x=297.94	x=1.38	x=0.19	x=7.2	x=0	x=0	yes	up	Vehicle vs TNO155_10_mgkg_24h	24h
NCI-H2122	TNNT1	x=26.85	x=1.58	x=0.42	x=3.74	x=0.00019	x=0.00221	yes	up	Vehicle vs TNO155_10_mgkg_24h	24h
NCI-H2122	TNS1	x=318.99	x=1.95	x=0.41	x=4.79	x=0	x=5e-05	yes	up	Vehicle vs TNO155_10_mgkg_24h	24h
NCI-H2122	TONSL	x=19.95	x=-1.79	x=0.45	x=-4.01	x=6e-05	x=0.00093	yes	down	Vehicle vs TNO155_10_mgkg_24h	24h
NCI-H2122	TOX	x=12.85	x=1.36	x=0.43	x=3.18	x=0.00149	x=0.01081	yes	up	Vehicle vs TNO155_10_mgkg_24h	24h
NCI-H2122	TPBG	x=331.04	x=1.35	x=0.22	x=6.07	x=0	x=0	yes	up	Vehicle vs TNO155_10_mgkg_24h	24h
NCI-H2122	TPPP	x=10.87	x=1.47	x=0.46	x=3.17	x=0.00154	x=0.01109	yes	up	Vehicle vs TNO155_10_mgkg_24h	24h
NCI-H2122	TPT1P10	x=3.13	x=3.17	x=1	x=3.17	x=0.00154	x=0.01111	yes	up	Vehicle vs TNO155_10_mgkg_24h	24h
NCI-H2122	TREM1	x=128.44	x=2.31	x=0.27	x=8.62	x=0	x=0	yes	up	Vehicle vs TNO155_10_mgkg_24h	24h
NCI-H2122	TRIM31	x=30.97	x=1.71	x=0.3	x=5.75	x=0	x=0	yes	up	Vehicle vs TNO155_10_mgkg_24h	24h
NCI-H2122	TRPV3	x=39.17	x=2.04	x=0.41	x=5	x=0	x=2e-05	yes	up	Vehicle vs TNO155_10_mgkg_24h	24h
NCI-H2122	TUBA1A	x=84.31	x=1.43	x=0.23	x=6.2	x=0	x=0	yes	up	Vehicle vs TNO155_10_mgkg_24h	24h
NCI-H2122	UGT2B11	x=15.55	x=-1.42	x=0.43	x=-3.3	x=0.00096	x=0.00775	yes	down	Vehicle vs TNO155_10_mgkg_24h	24h
NCI-H2122	UGT2B28	x=6.14	x=-1.83	x=0.68	x=-2.67	x=0.00757	x=0.03728	yes	down	Vehicle vs TNO155_10_mgkg_24h	24h
NCI-H2122	VEGFA	x=1228.27	x=1.31	x=0.24	x=5.49	x=0	x=0	yes	up	Vehicle vs TNO155_10_mgkg_24h	24h
NCI-H2122	VNN1	x=101.62	x=2.31	x=0.34	x=6.72	x=0	x=0	yes	up	Vehicle vs TNO155_10_mgkg_24h	24h
NCI-H2122	VNN3	x=37.78	x=2.73	x=0.34	x=8.05	x=0	x=0	yes	up	Vehicle vs TNO155_10_mgkg_24h	24h
NCI-H2122	VSIG1	x=4.49	x=2.04	x=0.68	x=2.99	x=0.00282	x=0.01761	yes	up	Vehicle vs TNO155_10_mgkg_24h	24h
NCI-H2122	VSIG10L	x=7.5	x=-1.94	x=0.61	x=-3.17	x=0.00151	x=0.01092	yes	down	Vehicle vs TNO155_10_mgkg_24h	24h
NCI-H2122	VSNL1	x=11.85	x=-2.41	x=0.58	x=-4.15	x=3e-05	x=6e-04	yes	down	Vehicle vs TNO155_10_mgkg_24h	24h
NCI-H2122	VSTM2L	x=5.33	x=3.7	x=0.83	x=4.46	x=1e-05	x=0.00019	yes	up	Vehicle vs TNO155_10_mgkg_24h	24h
NCI-H2122	VSTM4	x=11.14	x=1.68	x=0.52	x=3.22	x=0.0013	x=0.00972	yes	up	Vehicle vs TNO155_10_mgkg_24h	24h
NCI-H2122	WFDC2	x=278.6	x=1.7	x=0.27	x=6.34	x=0	x=0	yes	up	Vehicle vs TNO155_10_mgkg_24h	24h
NCI-H2122	WFDC21P	x=36.37	x=1.91	x=0.43	x=4.4	x=1e-05	x=0.00024	yes	up	Vehicle vs TNO155_10_mgkg_24h	24h
NCI-H2122	WNT7B	x=165.16	x=1.89	x=0.47	x=4.04	x=5e-05	x=0.00087	yes	up	Vehicle vs TNO155_10_mgkg_24h	24h
NCI-H2122	WSB1	x=2736.23	x=1.33	x=0.21	x=6.33	x=0	x=0	yes	up	Vehicle vs TNO155_10_mgkg_24h	24h
NCI-H2122	XDH	x=237.53	x=1.7	x=0.25	x=6.78	x=0	x=0	yes	up	Vehicle vs TNO155_10_mgkg_24h	24h
NCI-H2122	YPEL1	x=15.47	x=1.65	x=0.41	x=4.02	x=6e-05	x=0.00093	yes	up	Vehicle vs TNO155_10_mgkg_24h	24h
NCI-H2122	ZBTB46	x=31.53	x=1.5	x=0.33	x=4.52	x=1e-05	x=0.00015	yes	up	Vehicle vs TNO155_10_mgkg_24h	24h
NCI-H2122	ZEB1	x=16.02	x=1.36	x=0.52	x=2.64	x=0.0083	x=0.03978	yes	up	Vehicle vs TNO155_10_mgkg_24h	24h
NCI-H2122	ZEB2	x=3.34	x=3.19	x=1.05	x=3.04	x=0.00239	x=0.01564	yes	up	Vehicle vs TNO155_10_mgkg_24h	24h
NCI-H2122	ZMAT4	x=2.54	x=3.88	x=1.27	x=3.05	x=0.0023	x=0.01516	yes	up	Vehicle vs TNO155_10_mgkg_24h	24h
NCI-H2122	ZNF699	x=6.18	x=2.3	x=0.89	x=2.57	x=0.01003	x=0.04558	yes	up	Vehicle vs TNO155_10_mgkg_24h	24h
NCI-H2122	ACHE	x=8.31	x=2.21	x=0.7	x=3.15	x=0.00163	x=0.03049	yes	up	Vehicle vs TNO155_10_mgkg_48h	48h
NCI-H2122	AGER	x=12.21	x=-1.88	x=0.54	x=-3.5	x=0.00046	x=0.01185	yes	down	Vehicle vs TNO155_10_mgkg_48h	48h
NCI-H2122	ANKRD36C	x=1074.8	x=1.46	x=0.37	x=4.01	x=6e-05	x=0.00256	yes	up	Vehicle vs TNO155_10_mgkg_48h	48h
NCI-H2122	APOL1	x=923.38	x=1.51	x=0.18	x=8.43	x=0	x=0	yes	up	Vehicle vs TNO155_10_mgkg_48h	48h
NCI-H2122	ARHGAP33	x=18.8	x=-2.01	x=0.42	x=-4.8	x=0	x=0.00015	yes	down	Vehicle vs TNO155_10_mgkg_48h	48h
NCI-H2122	ATP6V1C2	x=30.07	x=2.43	x=0.38	x=6.41	x=0	x=0	yes	up	Vehicle vs TNO155_10_mgkg_48h	48h
NCI-H2122	BCL2A1	x=16.58	x=1.54	x=0.38	x=4.09	x=4e-05	x=0.00193	yes	up	Vehicle vs TNO155_10_mgkg_48h	48h
NCI-H2122	BIRC3	x=223.81	x=1.79	x=0.24	x=7.58	x=0	x=0	yes	up	Vehicle vs TNO155_10_mgkg_48h	48h
NCI-H2122	BMP3	x=12.05	x=1.63	x=0.55	x=2.96	x=0.00305	x=0.04897	yes	up	Vehicle vs TNO155_10_mgkg_48h	48h
NCI-H2122	BPIFA1	x=17.76	x=4.61	x=1.35	x=3.42	x=0.00063	x=0.01491	yes	up	Vehicle vs TNO155_10_mgkg_48h	48h
NCI-H2122	BPIFB1	x=14.73	x=1.79	x=0.48	x=3.77	x=0.00016	x=0.00546	yes	up	Vehicle vs TNO155_10_mgkg_48h	48h
NCI-H2122	C15orf48	x=1185.37	x=2.11	x=0.54	x=3.94	x=8e-05	x=0.00328	yes	up	Vehicle vs TNO155_10_mgkg_48h	48h
NCI-H2122	C1S	x=18.49	x=1.52	x=0.4	x=3.78	x=0.00016	x=0.0053	yes	up	Vehicle vs TNO155_10_mgkg_48h	48h
NCI-H2122	C4BPA	x=8.94	x=1.71	x=0.49	x=3.5	x=0.00047	x=0.01194	yes	up	Vehicle vs TNO155_10_mgkg_48h	48h
NCI-H2122	CCDC110	x=12.18	x=-1.53	x=0.48	x=-3.17	x=0.00153	x=0.02908	yes	down	Vehicle vs TNO155_10_mgkg_48h	48h
NCI-H2122	CCDC78	x=9.09	x=-1.88	x=0.56	x=-3.39	x=7e-04	x=0.01613	yes	down	Vehicle vs TNO155_10_mgkg_48h	48h
NCI-H2122	CEACAM5	x=2258.73	x=1.38	x=0.22	x=6.19	x=0	x=0	yes	up	Vehicle vs TNO155_10_mgkg_48h	48h
NCI-H2122	CELF4	x=22.58	x=-1.56	x=0.37	x=-4.23	x=2e-05	x=0.00119	yes	down	Vehicle vs TNO155_10_mgkg_48h	48h
NCI-H2122	CEMIP	x=67.08	x=2.04	x=0.33	x=6.16	x=0	x=0	yes	up	Vehicle vs TNO155_10_mgkg_48h	48h
NCI-H2122	CENPE	x=707.49	x=-1.34	x=0.15	x=-8.92	x=0	x=0	yes	down	Vehicle vs TNO155_10_mgkg_48h	48h
NCI-H2122	CGNL1	x=28.45	x=1.4	x=0.35	x=3.97	x=7e-05	x=0.00296	yes	up	Vehicle vs TNO155_10_mgkg_48h	48h
NCI-H2122	CHST2	x=22.53	x=1.54	x=0.32	x=4.79	x=0	x=0.00016	yes	up	Vehicle vs TNO155_10_mgkg_48h	48h
NCI-H2122	CLIC6	x=49.03	x=1.73	x=0.24	x=7.15	x=0	x=0	yes	up	Vehicle vs TNO155_10_mgkg_48h	48h
NCI-H2122	CLIP2	x=5.92	x=1.78	x=0.59	x=3.03	x=0.00246	x=0.04175	yes	up	Vehicle vs TNO155_10_mgkg_48h	48h
NCI-H2122	COL9A2	x=9.38	x=1.99	x=0.63	x=3.17	x=0.0015	x=0.02873	yes	up	Vehicle vs TNO155_10_mgkg_48h	48h
NCI-H2122	CSF3	x=45.92	x=4.73	x=0.76	x=6.25	x=0	x=0	yes	up	Vehicle vs TNO155_10_mgkg_48h	48h
NCI-H2122	CST6	x=15.56	x=1.46	x=0.4	x=3.62	x=0.00029	x=0.00856	yes	up	Vehicle vs TNO155_10_mgkg_48h	48h
NCI-H2122	CTSS	x=173.93	x=1.62	x=0.3	x=5.34	x=0	x=1e-05	yes	up	Vehicle vs TNO155_10_mgkg_48h	48h
NCI-H2122	CXCL1	x=1116.23	x=1.51	x=0.22	x=6.98	x=0	x=0	yes	up	Vehicle vs TNO155_10_mgkg_48h	48h
NCI-H2122	CYP2B7P	x=18.27	x=1.56	x=0.37	x=4.25	x=2e-05	x=0.00111	yes	up	Vehicle vs TNO155_10_mgkg_48h	48h
NCI-H2122	DAPP1	x=98.95	x=1.52	x=0.27	x=5.66	x=0	x=0	yes	up	Vehicle vs TNO155_10_mgkg_48h	48h
NCI-H2122	DHRS9	x=189.78	x=1.46	x=0.18	x=8.14	x=0	x=0	yes	up	Vehicle vs TNO155_10_mgkg_48h	48h
NCI-H2122	DNAJC22	x=8.69	x=2.05	x=0.59	x=3.49	x=0.00049	x=0.01223	yes	up	Vehicle vs TNO155_10_mgkg_48h	48h
NCI-H2122	DOC2B	x=12.63	x=2.17	x=0.51	x=4.23	x=2e-05	x=0.00118	yes	up	Vehicle vs TNO155_10_mgkg_48h	48h
NCI-H2122	DUOX2	x=7.27	x=5.35	x=1.02	x=5.26	x=0	x=2e-05	yes	up	Vehicle vs TNO155_10_mgkg_48h	48h
NCI-H2122	DUSP9	x=20.13	x=-1.32	x=0.39	x=-3.4	x=0.00067	x=0.01555	yes	down	Vehicle vs TNO155_10_mgkg_48h	48h
NCI-H2122	FAM3D	x=33.07	x=1.76	x=0.38	x=4.6	x=0	x=3e-04	yes	up	Vehicle vs TNO155_10_mgkg_48h	48h
NCI-H2122	FCGBP	x=8.27	x=3.94	x=0.88	x=4.5	x=1e-05	x=0.00045	yes	up	Vehicle vs TNO155_10_mgkg_48h	48h
NCI-H2122	FES	x=90.19	x=-1.81	x=0.24	x=-7.52	x=0	x=0	yes	down	Vehicle vs TNO155_10_mgkg_48h	48h
NCI-H2122	FSTL1	x=20.76	x=1.35	x=0.32	x=4.29	x=2e-05	x=0.00098	yes	up	Vehicle vs TNO155_10_mgkg_48h	48h
NCI-H2122	FUT6	x=12.13	x=1.82	x=0.46	x=3.92	x=9e-05	x=0.00342	yes	up	Vehicle vs TNO155_10_mgkg_48h	48h
NCI-H2122	FUT9	x=24.11	x=-1.4	x=0.33	x=-4.23	x=2e-05	x=0.00118	yes	down	Vehicle vs TNO155_10_mgkg_48h	48h
NCI-H2122	FXYD4	x=8.12	x=-2.21	x=0.61	x=-3.64	x=0.00028	x=0.00821	yes	down	Vehicle vs TNO155_10_mgkg_48h	48h
NCI-H2122	G0S2	x=173.74	x=1.34	x=0.2	x=6.59	x=0	x=0	yes	up	Vehicle vs TNO155_10_mgkg_48h	48h
NCI-H2122	GALNT5	x=54.96	x=1.38	x=0.36	x=3.86	x=0.00011	x=0.00416	yes	up	Vehicle vs TNO155_10_mgkg_48h	48h
NCI-H2122	GAS6-AS1	x=14.34	x=-1.42	x=0.44	x=-3.27	x=0.00108	x=0.0228	yes	down	Vehicle vs TNO155_10_mgkg_48h	48h
NCI-H2122	GK-IT1	x=5.97	x=2.39	x=0.65	x=3.69	x=0.00022	x=0.00689	yes	up	Vehicle vs TNO155_10_mgkg_48h	48h
NCI-H2122	HDAC9	x=12.39	x=2.06	x=0.51	x=4.04	x=5e-05	x=0.0023	yes	up	Vehicle vs TNO155_10_mgkg_48h	48h
NCI-H2122	HMGN2P46	x=51.84	x=1.69	x=0.23	x=7.45	x=0	x=0	yes	up	Vehicle vs TNO155_10_mgkg_48h	48h
NCI-H2122	HS3ST1	x=115.93	x=1.87	x=0.22	x=8.53	x=0	x=0	yes	up	Vehicle vs TNO155_10_mgkg_48h	48h
NCI-H2122	ICAM1	x=20.32	x=1.48	x=0.32	x=4.67	x=0	x=0.00023	yes	up	Vehicle vs TNO155_10_mgkg_48h	48h
NCI-H2122	IL17C	x=20.96	x=2.23	x=0.44	x=5.06	x=0	x=5e-05	yes	up	Vehicle vs TNO155_10_mgkg_48h	48h
NCI-H2122	IL1RN	x=334.32	x=1.62	x=0.41	x=3.98	x=7e-05	x=0.00291	yes	up	Vehicle vs TNO155_10_mgkg_48h	48h
NCI-H2122	IL23A	x=67.04	x=2.27	x=0.3	x=7.64	x=0	x=0	yes	up	Vehicle vs TNO155_10_mgkg_48h	48h
NCI-H2122	IQCD	x=15.84	x=1.64	x=0.4	x=4.07	x=5e-05	x=0.00206	yes	up	Vehicle vs TNO155_10_mgkg_48h	48h
NCI-H2122	IRAK3	x=55.03	x=1.6	x=0.28	x=5.7	x=0	x=0	yes	up	Vehicle vs TNO155_10_mgkg_48h	48h
NCI-H2122	KIT	x=26.19	x=1.41	x=0.32	x=4.38	x=1e-05	x=0.00069	yes	up	Vehicle vs TNO155_10_mgkg_48h	48h
NCI-H2122	KMO	x=15.67	x=1.65	x=0.38	x=4.38	x=1e-05	x=0.00068	yes	up	Vehicle vs TNO155_10_mgkg_48h	48h
NCI-H2122	LCN2	x=1993.43	x=2.68	x=0.34	x=7.93	x=0	x=0	yes	up	Vehicle vs TNO155_10_mgkg_48h	48h
NCI-H2122	LGR6	x=40.38	x=-1.47	x=0.39	x=-3.72	x=2e-04	x=0.00638	yes	down	Vehicle vs TNO155_10_mgkg_48h	48h
NCI-H2122	LINC00342	x=144.03	x=1.36	x=0.46	x=2.95	x=0.00314	x=0.04973	yes	up	Vehicle vs TNO155_10_mgkg_48h	48h
NCI-H2122	LPIN2	x=148.32	x=1.39	x=0.23	x=6.11	x=0	x=0	yes	up	Vehicle vs TNO155_10_mgkg_48h	48h
NCI-H2122	LYZ	x=21.45	x=2.22	x=0.5	x=4.44	x=1e-05	x=0.00055	yes	up	Vehicle vs TNO155_10_mgkg_48h	48h
NCI-H2122	MAMDC4	x=11.09	x=-1.96	x=0.56	x=-3.5	x=0.00047	x=0.01186	yes	down	Vehicle vs TNO155_10_mgkg_48h	48h
NCI-H2122	MB	x=68.27	x=1.61	x=0.23	x=7.04	x=0	x=0	yes	up	Vehicle vs TNO155_10_mgkg_48h	48h
NCI-H2122	MIR3142HG	x=7.14	x=3.47	x=0.79	x=4.38	x=1e-05	x=0.00067	yes	up	Vehicle vs TNO155_10_mgkg_48h	48h
NCI-H2122	MSRB3	x=6.64	x=1.89	x=0.56	x=3.37	x=0.00075	x=0.01673	yes	up	Vehicle vs TNO155_10_mgkg_48h	48h
NCI-H2122	MST1L	x=12.98	x=-1.6	x=0.45	x=-3.59	x=0.00033	x=0.00913	yes	down	Vehicle vs TNO155_10_mgkg_48h	48h
NCI-H2122	MT-TD	x=53.67	x=1.79	x=0.57	x=3.13	x=0.00175	x=0.03214	yes	up	Vehicle vs TNO155_10_mgkg_48h	48h
NCI-H2122	MT-TI	x=171.77	x=2.46	x=0.41	x=5.98	x=0	x=0	yes	up	Vehicle vs TNO155_10_mgkg_48h	48h
NCI-H2122	MTCO1P40	x=97.59	x=1.92	x=0.52	x=3.65	x=0.00026	x=0.00792	yes	up	Vehicle vs TNO155_10_mgkg_48h	48h
NCI-H2122	MUC3A	x=10.06	x=2.06	x=0.49	x=4.22	x=2e-05	x=0.00122	yes	up	Vehicle vs TNO155_10_mgkg_48h	48h
NCI-H2122	NEGR1	x=72.62	x=-1.71	x=0.54	x=-3.19	x=0.00144	x=0.02797	yes	down	Vehicle vs TNO155_10_mgkg_48h	48h
NCI-H2122	PDZK1IP1	x=357.78	x=2.22	x=0.42	x=5.27	x=0	x=2e-05	yes	up	Vehicle vs TNO155_10_mgkg_48h	48h
NCI-H2122	PIK3IP1	x=49.82	x=1.34	x=0.3	x=4.55	x=1e-05	x=0.00036	yes	up	Vehicle vs TNO155_10_mgkg_48h	48h
NCI-H2122	PLA2G2F	x=19.41	x=2.31	x=0.43	x=5.41	x=0	x=1e-05	yes	up	Vehicle vs TNO155_10_mgkg_48h	48h
NCI-H2122	PLCE1	x=6.72	x=2.13	x=0.65	x=3.26	x=0.00112	x=0.02328	yes	up	Vehicle vs TNO155_10_mgkg_48h	48h
NCI-H2122	PLEKHG7	x=34.64	x=2.19	x=0.36	x=6.15	x=0	x=0	yes	up	Vehicle vs TNO155_10_mgkg_48h	48h
NCI-H2122	PTAFR	x=67.19	x=1.41	x=0.25	x=5.65	x=0	x=0	yes	up	Vehicle vs TNO155_10_mgkg_48h	48h
NCI-H2122	PTPRH	x=43.03	x=2.17	x=0.36	x=6	x=0	x=0	yes	up	Vehicle vs TNO155_10_mgkg_48h	48h
NCI-H2122	RFLNA	x=5.18	x=2.7	x=0.75	x=3.6	x=0.00031	x=0.00893	yes	up	Vehicle vs TNO155_10_mgkg_48h	48h
NCI-H2122	RND1	x=126.24	x=1.3	x=0.2	x=6.51	x=0	x=0	yes	up	Vehicle vs TNO155_10_mgkg_48h	48h
NCI-H2122	RPS10P2	x=6.61	x=1.83	x=0.59	x=3.12	x=0.0018	x=0.03273	yes	up	Vehicle vs TNO155_10_mgkg_48h	48h
NCI-H2122	S100A12	x=38.69	x=2.53	x=0.36	x=7.08	x=0	x=0	yes	up	Vehicle vs TNO155_10_mgkg_48h	48h
NCI-H2122	S100A7	x=14.44	x=1.75	x=0.56	x=3.13	x=0.00175	x=0.0321	yes	up	Vehicle vs TNO155_10_mgkg_48h	48h
NCI-H2122	SAA1	x=32.38	x=5.76	x=0.87	x=6.66	x=0	x=0	yes	up	Vehicle vs TNO155_10_mgkg_48h	48h
NCI-H2122	SAA2	x=26.55	x=6.3	x=0.85	x=7.38	x=0	x=0	yes	up	Vehicle vs TNO155_10_mgkg_48h	48h
NCI-H2122	SERPINB4	x=34.38	x=2.46	x=0.37	x=6.71	x=0	x=0	yes	up	Vehicle vs TNO155_10_mgkg_48h	48h
NCI-H2122	SLCO3A1	x=33.5	x=1.86	x=0.28	x=6.53	x=0	x=0	yes	up	Vehicle vs TNO155_10_mgkg_48h	48h
NCI-H2122	SMIM6	x=27.83	x=1.5	x=0.34	x=4.48	x=1e-05	x=0.00048	yes	up	Vehicle vs TNO155_10_mgkg_48h	48h
NCI-H2122	SNCAIP	x=26.49	x=1.53	x=0.33	x=4.62	x=0	x=0.00027	yes	up	Vehicle vs TNO155_10_mgkg_48h	48h
NCI-H2122	SNORD3A	x=28.51	x=1.72	x=0.31	x=5.56	x=0	x=0	yes	up	Vehicle vs TNO155_10_mgkg_48h	48h
NCI-H2122	SPNS2	x=826.85	x=1.77	x=0.4	x=4.43	x=1e-05	x=0.00056	yes	up	Vehicle vs TNO155_10_mgkg_48h	48h
NCI-H2122	SPRR1B	x=281.12	x=2.29	x=0.39	x=5.83	x=0	x=0	yes	up	Vehicle vs TNO155_10_mgkg_48h	48h
NCI-H2122	SPRR2A	x=189.88	x=2.99	x=0.64	x=4.7	x=0	x=0.00021	yes	up	Vehicle vs TNO155_10_mgkg_48h	48h
NCI-H2122	SPRR2D	x=17.91	x=2.03	x=0.44	x=4.62	x=0	x=0.00027	yes	up	Vehicle vs TNO155_10_mgkg_48h	48h
NCI-H2122	SPRR2E	x=6.2	x=2.85	x=0.73	x=3.93	x=8e-05	x=0.00336	yes	up	Vehicle vs TNO155_10_mgkg_48h	48h
NCI-H2122	SPRR3	x=37.59	x=1.8	x=0.35	x=5.14	x=0	x=3e-05	yes	up	Vehicle vs TNO155_10_mgkg_48h	48h
NCI-H2122	SRD5A3	x=862.24	x=1.38	x=0.18	x=7.78	x=0	x=0	yes	up	Vehicle vs TNO155_10_mgkg_48h	48h
NCI-H2122	STEAP4	x=426.52	x=1.45	x=0.36	x=4.03	x=6e-05	x=0.00241	yes	up	Vehicle vs TNO155_10_mgkg_48h	48h
NCI-H2122	SUSD2	x=6.3	x=-2.22	x=0.7	x=-3.15	x=0.00161	x=0.03024	yes	down	Vehicle vs TNO155_10_mgkg_48h	48h
NCI-H2122	TCAF2	x=9.69	x=1.58	x=0.47	x=3.35	x=0.00082	x=0.01813	yes	up	Vehicle vs TNO155_10_mgkg_48h	48h
NCI-H2122	TEKT1	x=4.46	x=2.5	x=0.84	x=2.99	x=0.00279	x=0.04577	yes	up	Vehicle vs TNO155_10_mgkg_48h	48h
NCI-H2122	TEX101	x=5.5	x=6.15	x=1.8	x=3.42	x=0.00062	x=0.01482	yes	up	Vehicle vs TNO155_10_mgkg_48h	48h
NCI-H2122	THSD7A	x=18.14	x=2.17	x=0.46	x=4.69	x=0	x=0.00021	yes	up	Vehicle vs TNO155_10_mgkg_48h	48h
NCI-H2122	TMC1	x=6.75	x=2.68	x=0.71	x=3.76	x=0.00017	x=0.00561	yes	up	Vehicle vs TNO155_10_mgkg_48h	48h
NCI-H2122	TMEM45A	x=108.1	x=1.3	x=0.18	x=7.09	x=0	x=0	yes	up	Vehicle vs TNO155_10_mgkg_48h	48h
NCI-H2122	TMPRSS11D	x=112.5	x=1.51	x=0.26	x=5.81	x=0	x=0	yes	up	Vehicle vs TNO155_10_mgkg_48h	48h
NCI-H2122	TMPRSS2	x=22.08	x=2.77	x=0.51	x=5.4	x=0	x=1e-05	yes	up	Vehicle vs TNO155_10_mgkg_48h	48h
NCI-H2122	TNIP3	x=342.27	x=1.48	x=0.21	x=7.03	x=0	x=0	yes	up	Vehicle vs TNO155_10_mgkg_48h	48h
NCI-H2122	TPM2	x=26.88	x=-1.67	x=0.32	x=-5.2	x=0	x=2e-05	yes	down	Vehicle vs TNO155_10_mgkg_48h	48h
NCI-H2122	TREM1	x=96.48	x=1.59	x=0.18	x=8.87	x=0	x=0	yes	up	Vehicle vs TNO155_10_mgkg_48h	48h
NCI-H2122	TRIM31	x=32.06	x=1.59	x=0.3	x=5.22	x=0	x=2e-05	yes	up	Vehicle vs TNO155_10_mgkg_48h	48h
NCI-H2122	TRPV3	x=31.77	x=1.46	x=0.35	x=4.13	x=4e-05	x=0.00167	yes	up	Vehicle vs TNO155_10_mgkg_48h	48h
NCI-H2122	UAP1L1	x=13.57	x=-1.46	x=0.46	x=-3.2	x=0.00137	x=0.02703	yes	down	Vehicle vs TNO155_10_mgkg_48h	48h
NCI-H2122	UGT2B11	x=15.31	x=-2.23	x=0.47	x=-4.69	x=0	x=0.00021	yes	down	Vehicle vs TNO155_10_mgkg_48h	48h
NCI-H2122	VNN1	x=93.87	x=2	x=0.32	x=6.27	x=0	x=0	yes	up	Vehicle vs TNO155_10_mgkg_48h	48h
NCI-H2122	VNN3	x=33.91	x=2.38	x=0.38	x=6.34	x=0	x=0	yes	up	Vehicle vs TNO155_10_mgkg_48h	48h
NCI-H2122	VSIG1	x=5.43	x=2.24	x=0.72	x=3.12	x=0.00182	x=0.03301	yes	up	Vehicle vs TNO155_10_mgkg_48h	48h
NCI-H2122	VSNL1	x=13.46	x=-2.07	x=0.56	x=-3.73	x=0.00019	x=0.00617	yes	down	Vehicle vs TNO155_10_mgkg_48h	48h
NCI-H2122	VSTM2L	x=6.44	x=3.87	x=0.82	x=4.74	x=0	x=0.00018	yes	up	Vehicle vs TNO155_10_mgkg_48h	48h
NCI-H2122	WDR97	x=40.91	x=-1.39	x=0.29	x=-4.71	x=0	x=2e-04	yes	down	Vehicle vs TNO155_10_mgkg_48h	48h
NCI-H2122	WFDC2	x=307.45	x=1.72	x=0.24	x=7.04	x=0	x=0	yes	up	Vehicle vs TNO155_10_mgkg_48h	48h
NCI-H2122	XDH	x=219.17	x=1.35	x=0.15	x=8.91	x=0	x=0	yes	up	Vehicle vs TNO155_10_mgkg_48h	48h
NCI-H2122	ABLIM2	x=12.55	x=1.72	x=0.51	x=3.4	x=0.00067	x=0.01007	yes	up	Vehicle vs Adagrasib_100_mgkg_4h	4h
NCI-H2122	ACE2	x=8.26	x=1.5	x=0.53	x=2.85	x=0.00433	x=0.04408	yes	up	Vehicle vs Adagrasib_100_mgkg_4h	4h
NCI-H2122	ACOX2	x=22.98	x=-4.98	x=0.69	x=-7.27	x=0	x=0	yes	down	Vehicle vs Adagrasib_100_mgkg_4h	4h
NCI-H2122	ADAM19	x=69.9	x=-1.68	x=0.22	x=-7.67	x=0	x=0	yes	down	Vehicle vs Adagrasib_100_mgkg_4h	4h
NCI-H2122	ADAM28	x=245.02	x=-1.38	x=0.18	x=-7.7	x=0	x=0	yes	down	Vehicle vs Adagrasib_100_mgkg_4h	4h
NCI-H2122	ADIRF	x=14.11	x=-1.62	x=0.48	x=-3.35	x=0.00081	x=0.01167	yes	down	Vehicle vs Adagrasib_100_mgkg_4h	4h
NCI-H2122	AKR1C4	x=12.25	x=2.45	x=0.46	x=5.38	x=0	x=0	yes	up	Vehicle vs Adagrasib_100_mgkg_4h	4h
NCI-H2122	ALDOC	x=70.31	x=-1.44	x=0.25	x=-5.76	x=0	x=0	yes	down	Vehicle vs Adagrasib_100_mgkg_4h	4h
NCI-H2122	ALOX5	x=11.6	x=1.59	x=0.42	x=3.8	x=0.00015	x=0.00286	yes	up	Vehicle vs Adagrasib_100_mgkg_4h	4h
NCI-H2122	AMN	x=67.38	x=1.61	x=0.23	x=6.9	x=0	x=0	yes	up	Vehicle vs Adagrasib_100_mgkg_4h	4h
NCI-H2122	ANGPTL4	x=56.06	x=-3.13	x=0.65	x=-4.78	x=0	x=6e-05	yes	down	Vehicle vs Adagrasib_100_mgkg_4h	4h
NCI-H2122	ANKRD37	x=175.24	x=-1.95	x=0.26	x=-7.41	x=0	x=0	yes	down	Vehicle vs Adagrasib_100_mgkg_4h	4h
NCI-H2122	ANTXR2	x=74.14	x=-1.4	x=0.23	x=-6.03	x=0	x=0	yes	down	Vehicle vs Adagrasib_100_mgkg_4h	4h
NCI-H2122	ANXA6	x=614.47	x=1.93	x=0.22	x=8.59	x=0	x=0	yes	up	Vehicle vs Adagrasib_100_mgkg_4h	4h
NCI-H2122	AOC1	x=47.91	x=2.05	x=0.24	x=8.41	x=0	x=0	yes	up	Vehicle vs Adagrasib_100_mgkg_4h	4h
NCI-H2122	ARL4D	x=159.14	x=-1.36	x=0.25	x=-5.54	x=0	x=0	yes	down	Vehicle vs Adagrasib_100_mgkg_4h	4h
NCI-H2122	ARMCX2	x=10.66	x=-1.65	x=0.49	x=-3.36	x=0.00078	x=0.01126	yes	down	Vehicle vs Adagrasib_100_mgkg_4h	4h
NCI-H2122	ARSE	x=10.39	x=1.47	x=0.5	x=2.92	x=0.00346	x=0.03693	yes	up	Vehicle vs Adagrasib_100_mgkg_4h	4h
NCI-H2122	ASPG	x=24.65	x=1.57	x=0.3	x=5.15	x=0	x=1e-05	yes	up	Vehicle vs Adagrasib_100_mgkg_4h	4h
NCI-H2122	ATP10B	x=246.47	x=1.51	x=0.22	x=6.74	x=0	x=0	yes	up	Vehicle vs Adagrasib_100_mgkg_4h	4h
NCI-H2122	ATP6V1B1	x=7.96	x=2.01	x=0.69	x=2.93	x=0.00342	x=0.03652	yes	up	Vehicle vs Adagrasib_100_mgkg_4h	4h
NCI-H2122	ATP6V1C2	x=30.1	x=2.39	x=0.33	x=7.26	x=0	x=0	yes	up	Vehicle vs Adagrasib_100_mgkg_4h	4h
NCI-H2122	AXDND1	x=4.45	x=2.59	x=0.75	x=3.46	x=0.00054	x=0.00846	yes	up	Vehicle vs Adagrasib_100_mgkg_4h	4h
NCI-H2122	AZGP1	x=77.5	x=-1.87	x=0.3	x=-6.24	x=0	x=0	yes	down	Vehicle vs Adagrasib_100_mgkg_4h	4h
NCI-H2122	BAIAP3	x=26.52	x=-1.71	x=0.35	x=-4.81	x=0	x=5e-05	yes	down	Vehicle vs Adagrasib_100_mgkg_4h	4h
NCI-H2122	BCAS1	x=910.62	x=1.59	x=0.15	x=10.77	x=0	x=0	yes	up	Vehicle vs Adagrasib_100_mgkg_4h	4h
NCI-H2122	BDKRB2	x=496.22	x=1.59	x=0.21	x=7.41	x=0	x=0	yes	up	Vehicle vs Adagrasib_100_mgkg_4h	4h
NCI-H2122	BMP3	x=14.52	x=1.93	x=0.46	x=4.2	x=3e-05	x=0.00065	yes	up	Vehicle vs Adagrasib_100_mgkg_4h	4h
NCI-H2122	BPIFA2	x=122.05	x=-1.91	x=0.26	x=-7.32	x=0	x=0	yes	down	Vehicle vs Adagrasib_100_mgkg_4h	4h
NCI-H2122	C10orf10	x=18.47	x=2.17	x=0.49	x=4.44	x=1e-05	x=0.00026	yes	up	Vehicle vs Adagrasib_100_mgkg_4h	4h
NCI-H2122	C10orf95	x=9.27	x=1.4	x=0.46	x=3.07	x=0.00215	x=0.02564	yes	up	Vehicle vs Adagrasib_100_mgkg_4h	4h
NCI-H2122	C11orf96	x=6.59	x=-2.78	x=0.77	x=-3.62	x=0.00029	x=0.0051	yes	down	Vehicle vs Adagrasib_100_mgkg_4h	4h
NCI-H2122	C15orf48	x=829.67	x=1.34	x=0.47	x=2.84	x=0.00452	x=0.04575	yes	up	Vehicle vs Adagrasib_100_mgkg_4h	4h
NCI-H2122	C2orf54	x=42.81	x=2.27	x=0.28	x=8.09	x=0	x=0	yes	up	Vehicle vs Adagrasib_100_mgkg_4h	4h
NCI-H2122	C4BPB	x=7.54	x=2.36	x=0.65	x=3.61	x=0.00031	x=0.00527	yes	up	Vehicle vs Adagrasib_100_mgkg_4h	4h
NCI-H2122	C4orf19	x=11.99	x=2.23	x=0.58	x=3.86	x=0.00011	x=0.00228	yes	up	Vehicle vs Adagrasib_100_mgkg_4h	4h
NCI-H2122	C5orf46	x=28.99	x=1.52	x=0.34	x=4.45	x=1e-05	x=0.00026	yes	up	Vehicle vs Adagrasib_100_mgkg_4h	4h
NCI-H2122	C6orf223	x=8.15	x=-2.64	x=0.71	x=-3.7	x=0.00021	x=0.0039	yes	down	Vehicle vs Adagrasib_100_mgkg_4h	4h
NCI-H2122	CA9	x=288.26	x=-1.54	x=0.26	x=-5.81	x=0	x=0	yes	down	Vehicle vs Adagrasib_100_mgkg_4h	4h
NCI-H2122	CAPN14	x=10.35	x=2.46	x=0.56	x=4.38	x=1e-05	x=0.00033	yes	up	Vehicle vs Adagrasib_100_mgkg_4h	4h
NCI-H2122	CAPN5	x=110.18	x=1.53	x=0.18	x=8.31	x=0	x=0	yes	up	Vehicle vs Adagrasib_100_mgkg_4h	4h
NCI-H2122	CAPN9	x=95.48	x=2.61	x=0.22	x=12.06	x=0	x=0	yes	up	Vehicle vs Adagrasib_100_mgkg_4h	4h
NCI-H2122	CASC11	x=53.18	x=1.94	x=0.25	x=7.67	x=0	x=0	yes	up	Vehicle vs Adagrasib_100_mgkg_4h	4h
NCI-H2122	CCAT1	x=4.93	x=-2.71	x=0.93	x=-2.92	x=0.00347	x=0.03694	yes	down	Vehicle vs Adagrasib_100_mgkg_4h	4h
NCI-H2122	CCDC160	x=32.92	x=-1.71	x=0.29	x=-5.9	x=0	x=0	yes	down	Vehicle vs Adagrasib_100_mgkg_4h	4h
NCI-H2122	CCL20	x=28.54	x=-1.63	x=0.41	x=-4.01	x=6e-05	x=0.00133	yes	down	Vehicle vs Adagrasib_100_mgkg_4h	4h
NCI-H2122	CD24	x=926.32	x=1.37	x=0.1	x=13.8	x=0	x=0	yes	up	Vehicle vs Adagrasib_100_mgkg_4h	4h
NCI-H2122	CEACAM1	x=42.7	x=-1.43	x=0.26	x=-5.48	x=0	x=0	yes	down	Vehicle vs Adagrasib_100_mgkg_4h	4h
NCI-H2122	CELF4	x=22.05	x=-1.95	x=0.41	x=-4.79	x=0	x=6e-05	yes	down	Vehicle vs Adagrasib_100_mgkg_4h	4h
NCI-H2122	CEMIP	x=20.8	x=-1.41	x=0.47	x=-2.98	x=0.00288	x=0.03208	yes	down	Vehicle vs Adagrasib_100_mgkg_4h	4h
NCI-H2122	CFAP47	x=2.38	x=-4.51	x=1.36	x=-3.31	x=0.00094	x=0.01313	yes	down	Vehicle vs Adagrasib_100_mgkg_4h	4h
NCI-H2122	CGA	x=8.58	x=3.72	x=0.74	x=5.06	x=0	x=2e-05	yes	up	Vehicle vs Adagrasib_100_mgkg_4h	4h
NCI-H2122	CHST2	x=7.78	x=-3.03	x=0.7	x=-4.32	x=2e-05	x=0.00043	yes	down	Vehicle vs Adagrasib_100_mgkg_4h	4h
NCI-H2122	CKB	x=282.47	x=1.94	x=0.18	x=10.58	x=0	x=0	yes	up	Vehicle vs Adagrasib_100_mgkg_4h	4h
NCI-H2122	CLCA2	x=31.45	x=-1.75	x=0.4	x=-4.43	x=1e-05	x=0.00028	yes	down	Vehicle vs Adagrasib_100_mgkg_4h	4h
NCI-H2122	CLDN10	x=7.82	x=-2.29	x=0.64	x=-3.58	x=0.00034	x=0.00579	yes	down	Vehicle vs Adagrasib_100_mgkg_4h	4h
NCI-H2122	CLDN10-AS1	x=26.05	x=-1.92	x=0.37	x=-5.2	x=0	x=1e-05	yes	down	Vehicle vs Adagrasib_100_mgkg_4h	4h
NCI-H2122	CLIC5	x=6.13	x=4.03	x=0.87	x=4.64	x=0	x=0.00012	yes	up	Vehicle vs Adagrasib_100_mgkg_4h	4h
NCI-H2122	CMAHP	x=3.5	x=4.19	x=1.11	x=3.79	x=0.00015	x=0.00292	yes	up	Vehicle vs Adagrasib_100_mgkg_4h	4h
NCI-H2122	CMTM3	x=13.23	x=-1.8	x=0.48	x=-3.76	x=0.00017	x=0.00326	yes	down	Vehicle vs Adagrasib_100_mgkg_4h	4h
NCI-H2122	COL4A4	x=269.6	x=1.37	x=0.12	x=11.49	x=0	x=0	yes	up	Vehicle vs Adagrasib_100_mgkg_4h	4h
NCI-H2122	COX6B2	x=14.48	x=1.49	x=0.43	x=3.49	x=0.00047	x=0.00765	yes	up	Vehicle vs Adagrasib_100_mgkg_4h	4h
NCI-H2122	CPM	x=258.04	x=1.36	x=0.22	x=6.05	x=0	x=0	yes	up	Vehicle vs Adagrasib_100_mgkg_4h	4h
NCI-H2122	CRLF1	x=4.29	x=-4.6	x=1.22	x=-3.78	x=0.00016	x=0.00305	yes	down	Vehicle vs Adagrasib_100_mgkg_4h	4h
NCI-H2122	CSF3	x=2.22	x=-3.63	x=1.23	x=-2.94	x=0.00328	x=0.03532	yes	down	Vehicle vs Adagrasib_100_mgkg_4h	4h
NCI-H2122	CST7	x=6.51	x=2.5	x=0.61	x=4.09	x=4e-05	x=0.00099	yes	up	Vehicle vs Adagrasib_100_mgkg_4h	4h
NCI-H2122	CXCL14	x=638.66	x=1.49	x=0.23	x=6.42	x=0	x=0	yes	up	Vehicle vs Adagrasib_100_mgkg_4h	4h
NCI-H2122	CXCL8	x=305.22	x=-1.67	x=0.4	x=-4.19	x=3e-05	x=0.00069	yes	down	Vehicle vs Adagrasib_100_mgkg_4h	4h
NCI-H2122	CXCR4	x=8.41	x=-4.84	x=1.13	x=-4.28	x=2e-05	x=0.00049	yes	down	Vehicle vs Adagrasib_100_mgkg_4h	4h
NCI-H2122	CYP24A1	x=877.63	x=-1.69	x=0.19	x=-8.83	x=0	x=0	yes	down	Vehicle vs Adagrasib_100_mgkg_4h	4h
NCI-H2122	CYP26B1	x=29.06	x=-1.67	x=0.32	x=-5.2	x=0	x=1e-05	yes	down	Vehicle vs Adagrasib_100_mgkg_4h	4h
NCI-H2122	CYP27C1	x=8	x=-2.68	x=0.69	x=-3.88	x=1e-04	x=0.00214	yes	down	Vehicle vs Adagrasib_100_mgkg_4h	4h
NCI-H2122	CYP2C9	x=4.21	x=2.51	x=0.84	x=2.98	x=0.00284	x=0.03175	yes	up	Vehicle vs Adagrasib_100_mgkg_4h	4h
NCI-H2122	DAB2	x=156.89	x=1.37	x=0.22	x=6.1	x=0	x=0	yes	up	Vehicle vs Adagrasib_100_mgkg_4h	4h
NCI-H2122	DDC	x=36.95	x=1.36	x=0.36	x=3.76	x=0.00017	x=0.00322	yes	up	Vehicle vs Adagrasib_100_mgkg_4h	4h
NCI-H2122	DHRS9	x=75.39	x=-1.77	x=0.25	x=-6.97	x=0	x=0	yes	down	Vehicle vs Adagrasib_100_mgkg_4h	4h
NCI-H2122	DMBT1	x=252.39	x=-1.9	x=0.27	x=-7.11	x=0	x=0	yes	down	Vehicle vs Adagrasib_100_mgkg_4h	4h
NCI-H2122	DNAH2	x=37.17	x=-1.5	x=0.26	x=-5.67	x=0	x=0	yes	down	Vehicle vs Adagrasib_100_mgkg_4h	4h
NCI-H2122	DNASE1	x=183.82	x=-1.3	x=0.2	x=-6.5	x=0	x=0	yes	down	Vehicle vs Adagrasib_100_mgkg_4h	4h
NCI-H2122	DPCR1	x=49.8	x=4.4	x=0.43	x=10.33	x=0	x=0	yes	up	Vehicle vs Adagrasib_100_mgkg_4h	4h
NCI-H2122	DUSP5	x=163.58	x=-1.55	x=0.28	x=-5.57	x=0	x=0	yes	down	Vehicle vs Adagrasib_100_mgkg_4h	4h
NCI-H2122	DUSP6	x=415.42	x=-3.98	x=0.21	x=-19.21	x=0	x=0	yes	down	Vehicle vs Adagrasib_100_mgkg_4h	4h
NCI-H2122	DUSP8	x=156.25	x=1.37	x=0.22	x=6.39	x=0	x=0	yes	up	Vehicle vs Adagrasib_100_mgkg_4h	4h
NCI-H2122	DUSP9	x=19.45	x=-1.77	x=0.38	x=-4.66	x=0	x=1e-04	yes	down	Vehicle vs Adagrasib_100_mgkg_4h	4h
NCI-H2122	DZIP1	x=15.97	x=-1.86	x=0.41	x=-4.57	x=0	x=0.00015	yes	down	Vehicle vs Adagrasib_100_mgkg_4h	4h
NCI-H2122	EFCAB1	x=2.4	x=-3.72	x=1.23	x=-3.02	x=0.00257	x=0.02932	yes	down	Vehicle vs Adagrasib_100_mgkg_4h	4h
NCI-H2122	EGLN3	x=823.9	x=-1.33	x=0.25	x=-5.35	x=0	x=0	yes	down	Vehicle vs Adagrasib_100_mgkg_4h	4h
NCI-H2122	EGR1	x=126.91	x=-1.69	x=0.44	x=-3.85	x=0.00012	x=0.00242	yes	down	Vehicle vs Adagrasib_100_mgkg_4h	4h
NCI-H2122	ELMO1	x=9.04	x=1.54	x=0.54	x=2.83	x=0.00469	x=0.04699	yes	up	Vehicle vs Adagrasib_100_mgkg_4h	4h
NCI-H2122	ENO2	x=61.18	x=-1.48	x=0.24	x=-6.17	x=0	x=0	yes	down	Vehicle vs Adagrasib_100_mgkg_4h	4h
NCI-H2122	EPHB1	x=7.86	x=-1.64	x=0.56	x=-2.94	x=0.00333	x=0.03568	yes	down	Vehicle vs Adagrasib_100_mgkg_4h	4h
NCI-H2122	EPS8L3	x=207.29	x=1.7	x=0.29	x=5.89	x=0	x=0	yes	up	Vehicle vs Adagrasib_100_mgkg_4h	4h
NCI-H2122	ERRFI1	x=977.38	x=-1.67	x=0.56	x=-2.98	x=0.00288	x=0.03208	yes	down	Vehicle vs Adagrasib_100_mgkg_4h	4h
NCI-H2122	ETV1	x=86.84	x=-3.99	x=0.29	x=-13.82	x=0	x=0	yes	down	Vehicle vs Adagrasib_100_mgkg_4h	4h
NCI-H2122	ETV4	x=50.97	x=-5.67	x=0.6	x=-9.46	x=0	x=0	yes	down	Vehicle vs Adagrasib_100_mgkg_4h	4h
NCI-H2122	ETV5	x=38.74	x=-4.9	x=0.54	x=-9.14	x=0	x=0	yes	down	Vehicle vs Adagrasib_100_mgkg_4h	4h
NCI-H2122	EVI2B	x=6.63	x=-3.09	x=0.76	x=-4.06	x=5e-05	x=0.00112	yes	down	Vehicle vs Adagrasib_100_mgkg_4h	4h
NCI-H2122	F5	x=47.96	x=2.34	x=0.38	x=6.17	x=0	x=0	yes	up	Vehicle vs Adagrasib_100_mgkg_4h	4h
NCI-H2122	FADS2	x=67.32	x=-1.77	x=0.24	x=-7.53	x=0	x=0	yes	down	Vehicle vs Adagrasib_100_mgkg_4h	4h
NCI-H2122	FAIM2	x=1.93	x=-4.19	x=1.39	x=-3.02	x=0.00252	x=0.02892	yes	down	Vehicle vs Adagrasib_100_mgkg_4h	4h
NCI-H2122	FAM129A	x=40.36	x=-1.6	x=0.29	x=-5.51	x=0	x=0	yes	down	Vehicle vs Adagrasib_100_mgkg_4h	4h
NCI-H2122	FAM189A2	x=11.28	x=1.65	x=0.49	x=3.34	x=0.00085	x=0.01201	yes	up	Vehicle vs Adagrasib_100_mgkg_4h	4h
NCI-H2122	FAM20A	x=5.59	x=2.05	x=0.61	x=3.37	x=0.00075	x=0.01092	yes	up	Vehicle vs Adagrasib_100_mgkg_4h	4h
NCI-H2122	FAM212A	x=2.56	x=-4.62	x=1.36	x=-3.4	x=0.00068	x=0.01019	yes	down	Vehicle vs Adagrasib_100_mgkg_4h	4h
NCI-H2122	FAM86EP	x=8.88	x=1.37	x=0.46	x=2.96	x=0.00309	x=0.03372	yes	up	Vehicle vs Adagrasib_100_mgkg_4h	4h
NCI-H2122	FAXDC2	x=20.94	x=-1.36	x=0.4	x=-3.4	x=0.00068	x=0.01018	yes	down	Vehicle vs Adagrasib_100_mgkg_4h	4h
NCI-H2122	FER1L6	x=8.18	x=2.65	x=0.81	x=3.28	x=0.00105	x=0.01435	yes	up	Vehicle vs Adagrasib_100_mgkg_4h	4h
NCI-H2122	FGB	x=918.15	x=1.35	x=0.2	x=6.85	x=0	x=0	yes	up	Vehicle vs Adagrasib_100_mgkg_4h	4h
NCI-H2122	FLRT3	x=70.37	x=-1.49	x=0.24	x=-6.33	x=0	x=0	yes	down	Vehicle vs Adagrasib_100_mgkg_4h	4h
NCI-H2122	FLVCR2	x=20.06	x=2.87	x=0.42	x=6.88	x=0	x=0	yes	up	Vehicle vs Adagrasib_100_mgkg_4h	4h
NCI-H2122	FN1	x=192.54	x=-1.5	x=0.3	x=-4.94	x=0	x=3e-05	yes	down	Vehicle vs Adagrasib_100_mgkg_4h	4h
NCI-H2122	FOXA2	x=21.43	x=2.72	x=0.43	x=6.27	x=0	x=0	yes	up	Vehicle vs Adagrasib_100_mgkg_4h	4h
NCI-H2122	FOXJ1	x=52.85	x=-2.05	x=0.42	x=-4.95	x=0	x=3e-05	yes	down	Vehicle vs Adagrasib_100_mgkg_4h	4h
NCI-H2122	FRY	x=61.65	x=-1.58	x=0.22	x=-7.18	x=0	x=0	yes	down	Vehicle vs Adagrasib_100_mgkg_4h	4h
NCI-H2122	FSTL3	x=162.34	x=1.33	x=0.14	x=9.56	x=0	x=0	yes	up	Vehicle vs Adagrasib_100_mgkg_4h	4h
NCI-H2122	FYN	x=6.35	x=-2.73	x=0.78	x=-3.49	x=0.00049	x=0.00779	yes	down	Vehicle vs Adagrasib_100_mgkg_4h	4h
NCI-H2122	GAMT	x=12.69	x=-1.87	x=0.44	x=-4.26	x=2e-05	x=0.00053	yes	down	Vehicle vs Adagrasib_100_mgkg_4h	4h
NCI-H2122	GCHFR	x=50.38	x=-1.4	x=0.26	x=-5.3	x=0	x=1e-05	yes	down	Vehicle vs Adagrasib_100_mgkg_4h	4h
NCI-H2122	GGT5	x=4.59	x=-4.69	x=1.14	x=-4.13	x=4e-05	x=0.00087	yes	down	Vehicle vs Adagrasib_100_mgkg_4h	4h
NCI-H2122	GJB1	x=9.02	x=2.06	x=0.64	x=3.23	x=0.00122	x=0.01623	yes	up	Vehicle vs Adagrasib_100_mgkg_4h	4h
NCI-H2122	GJC2	x=7	x=-2.44	x=0.69	x=-3.56	x=0.00038	x=0.00635	yes	down	Vehicle vs Adagrasib_100_mgkg_4h	4h
NCI-H2122	GLDN	x=9.47	x=-1.56	x=0.48	x=-3.26	x=0.0011	x=0.0149	yes	down	Vehicle vs Adagrasib_100_mgkg_4h	4h
NCI-H2122	GLI3	x=7.12	x=-2.47	x=0.65	x=-3.77	x=0.00016	x=0.00312	yes	down	Vehicle vs Adagrasib_100_mgkg_4h	4h
NCI-H2122	GNG4	x=107.34	x=-1.35	x=0.19	x=-7.1	x=0	x=0	yes	down	Vehicle vs Adagrasib_100_mgkg_4h	4h
NCI-H2122	GPR146	x=3.56	x=-4.32	x=1.18	x=-3.65	x=0.00026	x=0.00457	yes	down	Vehicle vs Adagrasib_100_mgkg_4h	4h
NCI-H2122	H19	x=2.93	x=-4.07	x=1.27	x=-3.21	x=0.00133	x=0.01736	yes	down	Vehicle vs Adagrasib_100_mgkg_4h	4h
NCI-H2122	HAL	x=101.53	x=-1.49	x=0.18	x=-8.14	x=0	x=0	yes	down	Vehicle vs Adagrasib_100_mgkg_4h	4h
NCI-H2122	HEY1	x=383.51	x=-2.94	x=0.18	x=-16.48	x=0	x=0	yes	down	Vehicle vs Adagrasib_100_mgkg_4h	4h
NCI-H2122	HHLA2	x=7.85	x=2.79	x=0.76	x=3.68	x=0.00023	x=0.00419	yes	up	Vehicle vs Adagrasib_100_mgkg_4h	4h
NCI-H2122	HIF1A-AS2	x=13.04	x=-1.9	x=0.51	x=-3.71	x=0.00021	x=0.00378	yes	down	Vehicle vs Adagrasib_100_mgkg_4h	4h
NCI-H2122	HMOX1	x=217.31	x=1.72	x=0.2	x=8.74	x=0	x=0	yes	up	Vehicle vs Adagrasib_100_mgkg_4h	4h
NCI-H2122	HNF1A-AS1	x=12.26	x=3.24	x=0.61	x=5.36	x=0	x=0	yes	up	Vehicle vs Adagrasib_100_mgkg_4h	4h
NCI-H2122	HNF4A	x=9.88	x=3.34	x=0.59	x=5.66	x=0	x=0	yes	up	Vehicle vs Adagrasib_100_mgkg_4h	4h
NCI-H2122	HOPX	x=8.13	x=3.21	x=0.64	x=5.05	x=0	x=2e-05	yes	up	Vehicle vs Adagrasib_100_mgkg_4h	4h
NCI-H2122	HOXA-AS3	x=10.91	x=-1.82	x=0.54	x=-3.37	x=0.00075	x=0.01094	yes	down	Vehicle vs Adagrasib_100_mgkg_4h	4h
NCI-H2122	HSPA6	x=49.61	x=-3.03	x=0.36	x=-8.43	x=0	x=0	yes	down	Vehicle vs Adagrasib_100_mgkg_4h	4h
NCI-H2122	HSPB8	x=137.76	x=1.52	x=0.23	x=6.58	x=0	x=0	yes	up	Vehicle vs Adagrasib_100_mgkg_4h	4h
NCI-H2122	HTR3A	x=9.36	x=1.66	x=0.49	x=3.38	x=0.00072	x=0.01062	yes	up	Vehicle vs Adagrasib_100_mgkg_4h	4h
NCI-H2122	IDI2-AS1	x=5.64	x=2.05	x=0.64	x=3.18	x=0.00146	x=0.01885	yes	up	Vehicle vs Adagrasib_100_mgkg_4h	4h
NCI-H2122	IGFBP4	x=172.17	x=-1.37	x=0.2	x=-6.82	x=0	x=0	yes	down	Vehicle vs Adagrasib_100_mgkg_4h	4h
NCI-H2122	IGFBP5	x=90.43	x=-2.63	x=0.26	x=-10.05	x=0	x=0	yes	down	Vehicle vs Adagrasib_100_mgkg_4h	4h
NCI-H2122	IGFL2	x=13.16	x=-2.22	x=0.49	x=-4.48	x=1e-05	x=0.00023	yes	down	Vehicle vs Adagrasib_100_mgkg_4h	4h
NCI-H2122	IGFL4	x=19.38	x=-1.44	x=0.34	x=-4.25	x=2e-05	x=0.00055	yes	down	Vehicle vs Adagrasib_100_mgkg_4h	4h
NCI-H2122	IL17C	x=4.74	x=-3.99	x=1.12	x=-3.56	x=0.00037	x=0.0063	yes	down	Vehicle vs Adagrasib_100_mgkg_4h	4h
NCI-H2122	IL1A	x=455.57	x=-1.46	x=0.38	x=-3.84	x=0.00012	x=0.00248	yes	down	Vehicle vs Adagrasib_100_mgkg_4h	4h
NCI-H2122	IL1B	x=75.68	x=-1.37	x=0.37	x=-3.68	x=0.00023	x=0.00415	yes	down	Vehicle vs Adagrasib_100_mgkg_4h	4h
NCI-H2122	IL6	x=14.28	x=1.36	x=0.4	x=3.38	x=0.00072	x=0.0106	yes	up	Vehicle vs Adagrasib_100_mgkg_4h	4h
NCI-H2122	INHBB	x=18.89	x=2.84	x=0.5	x=5.67	x=0	x=0	yes	up	Vehicle vs Adagrasib_100_mgkg_4h	4h
NCI-H2122	IPCEF1	x=15.54	x=-1.41	x=0.46	x=-3.04	x=0.00233	x=0.02712	yes	down	Vehicle vs Adagrasib_100_mgkg_4h	4h
NCI-H2122	IRX3	x=125.55	x=-1.9	x=0.22	x=-8.78	x=0	x=0	yes	down	Vehicle vs Adagrasib_100_mgkg_4h	4h
NCI-H2122	ITGA5	x=71.51	x=-1.35	x=0.22	x=-6.15	x=0	x=0	yes	down	Vehicle vs Adagrasib_100_mgkg_4h	4h
NCI-H2122	IZUMO4	x=10.96	x=-1.5	x=0.52	x=-2.88	x=0.00398	x=0.04118	yes	down	Vehicle vs Adagrasib_100_mgkg_4h	4h
NCI-H2122	KCNJ12	x=18.68	x=-1.66	x=0.38	x=-4.37	x=1e-05	x=0.00035	yes	down	Vehicle vs Adagrasib_100_mgkg_4h	4h
NCI-H2122	KCNJ6	x=6.62	x=-3.94	x=1.09	x=-3.63	x=0.00028	x=0.00493	yes	down	Vehicle vs Adagrasib_100_mgkg_4h	4h
NCI-H2122	KCP	x=30.72	x=1.83	x=0.29	x=6.33	x=0	x=0	yes	up	Vehicle vs Adagrasib_100_mgkg_4h	4h
NCI-H2122	KIAA1324	x=48.6	x=-1.35	x=0.3	x=-4.48	x=1e-05	x=0.00022	yes	down	Vehicle vs Adagrasib_100_mgkg_4h	4h
NCI-H2122	KIT	x=28.91	x=1.58	x=0.29	x=5.36	x=0	x=0	yes	up	Vehicle vs Adagrasib_100_mgkg_4h	4h
NCI-H2122	KLF2	x=269.22	x=1.67	x=0.22	x=7.72	x=0	x=0	yes	up	Vehicle vs Adagrasib_100_mgkg_4h	4h
NCI-H2122	KLK11	x=325.87	x=-1.59	x=0.26	x=-6.08	x=0	x=0	yes	down	Vehicle vs Adagrasib_100_mgkg_4h	4h
NCI-H2122	KLK12	x=10.45	x=-3.06	x=0.74	x=-4.13	x=4e-05	x=0.00086	yes	down	Vehicle vs Adagrasib_100_mgkg_4h	4h
NCI-H2122	KLK13	x=15.77	x=-2.61	x=0.5	x=-5.21	x=0	x=1e-05	yes	down	Vehicle vs Adagrasib_100_mgkg_4h	4h
NCI-H2122	KLK6	x=83.31	x=1.58	x=0.23	x=6.8	x=0	x=0	yes	up	Vehicle vs Adagrasib_100_mgkg_4h	4h
NCI-H2122	KRT4	x=22.88	x=-1.77	x=0.36	x=-4.94	x=0	x=3e-05	yes	down	Vehicle vs Adagrasib_100_mgkg_4h	4h
NCI-H2122	KRTAP5-AS1	x=45.97	x=1.38	x=0.35	x=3.96	x=7e-05	x=0.00161	yes	up	Vehicle vs Adagrasib_100_mgkg_4h	4h
NCI-H2122	LBP	x=7.48	x=2.9	x=0.68	x=4.29	x=2e-05	x=0.00047	yes	up	Vehicle vs Adagrasib_100_mgkg_4h	4h
NCI-H2122	LEKR1	x=11.07	x=-1.43	x=0.48	x=-3	x=0.00268	x=0.03031	yes	down	Vehicle vs Adagrasib_100_mgkg_4h	4h
NCI-H2122	LGR6	x=41.7	x=-1.43	x=0.38	x=-3.79	x=0.00015	x=0.00295	yes	down	Vehicle vs Adagrasib_100_mgkg_4h	4h
NCI-H2122	LINC00323	x=14.91	x=1.62	x=0.37	x=4.38	x=1e-05	x=0.00034	yes	up	Vehicle vs Adagrasib_100_mgkg_4h	4h
NCI-H2122	LINC00659	x=6	x=-2.15	x=0.66	x=-3.28	x=0.00102	x=0.01406	yes	down	Vehicle vs Adagrasib_100_mgkg_4h	4h
NCI-H2122	LINC00707	x=68.04	x=2.11	x=0.22	x=9.53	x=0	x=0	yes	up	Vehicle vs Adagrasib_100_mgkg_4h	4h
NCI-H2122	LINC01133	x=9.63	x=2.85	x=0.58	x=4.89	x=0	x=4e-05	yes	up	Vehicle vs Adagrasib_100_mgkg_4h	4h
NCI-H2122	LOXL2	x=32.09	x=-1.46	x=0.34	x=-4.28	x=2e-05	x=0.00049	yes	down	Vehicle vs Adagrasib_100_mgkg_4h	4h
NCI-H2122	LPAR6	x=4.65	x=-2.59	x=0.86	x=-3.01	x=0.00265	x=0.03002	yes	down	Vehicle vs Adagrasib_100_mgkg_4h	4h
NCI-H2122	LRRC56	x=3.52	x=-3.53	x=1.19	x=-2.97	x=0.00302	x=0.03326	yes	down	Vehicle vs Adagrasib_100_mgkg_4h	4h
NCI-H2122	MAF	x=25.26	x=-2.58	x=0.48	x=-5.34	x=0	x=0	yes	down	Vehicle vs Adagrasib_100_mgkg_4h	4h
NCI-H2122	MAP3K19	x=2.37	x=-4.53	x=1.39	x=-3.26	x=0.00112	x=0.01516	yes	down	Vehicle vs Adagrasib_100_mgkg_4h	4h
NCI-H2122	MAST4-IT1	x=3.82	x=2.34	x=0.81	x=2.89	x=0.00388	x=0.04032	yes	up	Vehicle vs Adagrasib_100_mgkg_4h	4h
NCI-H2122	MCTP1	x=150.38	x=-1.81	x=0.16	x=-11.39	x=0	x=0	yes	down	Vehicle vs Adagrasib_100_mgkg_4h	4h
NCI-H2122	MDK	x=200.09	x=-1.75	x=0.19	x=-9.04	x=0	x=0	yes	down	Vehicle vs Adagrasib_100_mgkg_4h	4h
NCI-H2122	MKRN9P	x=4.67	x=5.87	x=1.08	x=5.45	x=0	x=0	yes	up	Vehicle vs Adagrasib_100_mgkg_4h	4h
NCI-H2122	MMP10	x=19.15	x=-1.86	x=0.39	x=-4.8	x=0	x=6e-05	yes	down	Vehicle vs Adagrasib_100_mgkg_4h	4h
NCI-H2122	MMP24	x=3.05	x=4.63	x=1.27	x=3.66	x=0.00025	x=0.00449	yes	up	Vehicle vs Adagrasib_100_mgkg_4h	4h
NCI-H2122	MMP7	x=11.22	x=2.83	x=0.57	x=5	x=0	x=2e-05	yes	up	Vehicle vs Adagrasib_100_mgkg_4h	4h
NCI-H2122	MSMB	x=60.4	x=2.16	x=0.27	x=8	x=0	x=0	yes	up	Vehicle vs Adagrasib_100_mgkg_4h	4h
NCI-H2122	MTMR7	x=20.97	x=2.32	x=0.35	x=6.65	x=0	x=0	yes	up	Vehicle vs Adagrasib_100_mgkg_4h	4h
NCI-H2122	MUC13	x=781.62	x=1.6	x=0.37	x=4.28	x=2e-05	x=0.00049	yes	up	Vehicle vs Adagrasib_100_mgkg_4h	4h
NCI-H2122	MUC15	x=89.42	x=1.5	x=0.23	x=6.62	x=0	x=0	yes	up	Vehicle vs Adagrasib_100_mgkg_4h	4h
NCI-H2122	MUC4	x=1407.28	x=1.48	x=0.17	x=8.92	x=0	x=0	yes	up	Vehicle vs Adagrasib_100_mgkg_4h	4h
NCI-H2122	MUCL1	x=264.24	x=-2.05	x=0.43	x=-4.77	x=0	x=6e-05	yes	down	Vehicle vs Adagrasib_100_mgkg_4h	4h
NCI-H2122	MX2	x=18.95	x=1.3	x=0.34	x=3.86	x=0.00012	x=0.00236	yes	up	Vehicle vs Adagrasib_100_mgkg_4h	4h
NCI-H2122	MYCN	x=55.6	x=-2.3	x=0.25	x=-9.07	x=0	x=0	yes	down	Vehicle vs Adagrasib_100_mgkg_4h	4h
NCI-H2122	MYEOV	x=189.04	x=-1.69	x=0.23	x=-7.31	x=0	x=0	yes	down	Vehicle vs Adagrasib_100_mgkg_4h	4h
NCI-H2122	MYL9	x=57.1	x=2.22	x=0.3	x=7.34	x=0	x=0	yes	up	Vehicle vs Adagrasib_100_mgkg_4h	4h
NCI-H2122	MYO15B	x=52.75	x=1.51	x=0.26	x=5.87	x=0	x=0	yes	up	Vehicle vs Adagrasib_100_mgkg_4h	4h
NCI-H2122	MYO1A	x=3.11	x=2.96	x=1.01	x=2.93	x=0.00335	x=0.03582	yes	up	Vehicle vs Adagrasib_100_mgkg_4h	4h
NCI-H2122	N4BP3	x=7.75	x=-2.26	x=0.66	x=-3.43	x=0.00061	x=0.00932	yes	down	Vehicle vs Adagrasib_100_mgkg_4h	4h
NCI-H2122	NDRG1	x=2533.01	x=-1.87	x=0.33	x=-5.61	x=0	x=0	yes	down	Vehicle vs Adagrasib_100_mgkg_4h	4h
NCI-H2122	NDUFA4L2	x=5.81	x=-4.28	x=1.21	x=-3.52	x=0.00043	x=0.00708	yes	down	Vehicle vs Adagrasib_100_mgkg_4h	4h
NCI-H2122	NEGR1	x=67.67	x=-2.64	x=0.4	x=-6.54	x=0	x=0	yes	down	Vehicle vs Adagrasib_100_mgkg_4h	4h
NCI-H2122	NGEF	x=19.6	x=-1.31	x=0.34	x=-3.87	x=0.00011	x=0.00223	yes	down	Vehicle vs Adagrasib_100_mgkg_4h	4h
NCI-H2122	NIPAL4	x=7.47	x=-2.16	x=0.66	x=-3.26	x=0.00111	x=0.0151	yes	down	Vehicle vs Adagrasib_100_mgkg_4h	4h
NCI-H2122	NLRP1	x=32.54	x=-1.62	x=0.32	x=-4.98	x=0	x=3e-05	yes	down	Vehicle vs Adagrasib_100_mgkg_4h	4h
NCI-H2122	NR2F1-AS1	x=48.36	x=-1.42	x=0.27	x=-5.22	x=0	x=1e-05	yes	down	Vehicle vs Adagrasib_100_mgkg_4h	4h
NCI-H2122	NR4A3	x=9.54	x=1.62	x=0.49	x=3.29	x=0.00101	x=0.01398	yes	up	Vehicle vs Adagrasib_100_mgkg_4h	4h
NCI-H2122	NRP1	x=55.49	x=-1.6	x=0.26	x=-6.11	x=0	x=0	yes	down	Vehicle vs Adagrasib_100_mgkg_4h	4h
NCI-H2122	NT5E	x=178.5	x=-1.83	x=0.14	x=-13.07	x=0	x=0	yes	down	Vehicle vs Adagrasib_100_mgkg_4h	4h
NCI-H2122	NXN	x=137.43	x=-1.83	x=0.26	x=-7.02	x=0	x=0	yes	down	Vehicle vs Adagrasib_100_mgkg_4h	4h
NCI-H2122	NXPH4	x=3.21	x=-4.16	x=1.26	x=-3.3	x=0.00096	x=0.01337	yes	down	Vehicle vs Adagrasib_100_mgkg_4h	4h
NCI-H2122	P3H2	x=45.51	x=2.26	x=0.33	x=6.93	x=0	x=0	yes	up	Vehicle vs Adagrasib_100_mgkg_4h	4h
NCI-H2122	PADI1	x=21.76	x=-1.34	x=0.36	x=-3.77	x=0.00016	x=0.00312	yes	down	Vehicle vs Adagrasib_100_mgkg_4h	4h
NCI-H2122	PCED1B-AS1	x=23.5	x=-1.61	x=0.36	x=-4.46	x=1e-05	x=0.00024	yes	down	Vehicle vs Adagrasib_100_mgkg_4h	4h
NCI-H2122	PDE2A	x=4.02	x=-4.5	x=1.21	x=-3.72	x=2e-04	x=0.00364	yes	down	Vehicle vs Adagrasib_100_mgkg_4h	4h
NCI-H2122	PDGFA	x=344.9	x=1.48	x=0.12	x=12.82	x=0	x=0	yes	up	Vehicle vs Adagrasib_100_mgkg_4h	4h
NCI-H2122	PDZD2	x=24.34	x=1.44	x=0.3	x=4.84	x=0	x=5e-05	yes	up	Vehicle vs Adagrasib_100_mgkg_4h	4h
NCI-H2122	PECAM1	x=15.44	x=-1.43	x=0.38	x=-3.76	x=0.00017	x=0.00326	yes	down	Vehicle vs Adagrasib_100_mgkg_4h	4h
NCI-H2122	PFKFB4	x=65.84	x=-2.12	x=0.23	x=-9.26	x=0	x=0	yes	down	Vehicle vs Adagrasib_100_mgkg_4h	4h
NCI-H2122	PHGDH	x=49.15	x=-1.64	x=0.24	x=-6.95	x=0	x=0	yes	down	Vehicle vs Adagrasib_100_mgkg_4h	4h
NCI-H2122	PHLDA1	x=1142.96	x=-1.37	x=0.18	x=-7.82	x=0	x=0	yes	down	Vehicle vs Adagrasib_100_mgkg_4h	4h
NCI-H2122	PITPNC1	x=176.44	x=-1.62	x=0.14	x=-11.51	x=0	x=0	yes	down	Vehicle vs Adagrasib_100_mgkg_4h	4h
NCI-H2122	PLA2G10	x=104.72	x=1.47	x=0.18	x=8.26	x=0	x=0	yes	up	Vehicle vs Adagrasib_100_mgkg_4h	4h
NCI-H2122	PLAC4	x=46.37	x=2.64	x=0.36	x=7.25	x=0	x=0	yes	up	Vehicle vs Adagrasib_100_mgkg_4h	4h
NCI-H2122	PLAT	x=137.18	x=-2.11	x=0.32	x=-6.53	x=0	x=0	yes	down	Vehicle vs Adagrasib_100_mgkg_4h	4h
NCI-H2122	PLIN5	x=11.13	x=-1.55	x=0.49	x=-3.14	x=0.00169	x=0.02113	yes	down	Vehicle vs Adagrasib_100_mgkg_4h	4h
NCI-H2122	PLPPR3	x=1.89	x=-4.19	x=1.38	x=-3.03	x=0.00243	x=0.02809	yes	down	Vehicle vs Adagrasib_100_mgkg_4h	4h
NCI-H2122	POT1-AS1	x=11.31	x=2.3	x=0.49	x=4.72	x=0	x=8e-05	yes	up	Vehicle vs Adagrasib_100_mgkg_4h	4h
NCI-H2122	PPFIA4	x=10.29	x=-2.4	x=0.57	x=-4.18	x=3e-05	x=7e-04	yes	down	Vehicle vs Adagrasib_100_mgkg_4h	4h
NCI-H2122	PPP1R3G	x=29.77	x=-1.51	x=0.3	x=-5	x=0	x=2e-05	yes	down	Vehicle vs Adagrasib_100_mgkg_4h	4h
NCI-H2122	PRDM8	x=14.16	x=-2.61	x=0.6	x=-4.32	x=2e-05	x=0.00042	yes	down	Vehicle vs Adagrasib_100_mgkg_4h	4h
NCI-H2122	PRSS2	x=3.16	x=-4.14	x=1.19	x=-3.49	x=0.00048	x=0.00765	yes	down	Vehicle vs Adagrasib_100_mgkg_4h	4h
NCI-H2122	PSAPL1	x=2.48	x=4.95	x=1.21	x=4.1	x=4e-05	x=0.00096	yes	up	Vehicle vs Adagrasib_100_mgkg_4h	4h
NCI-H2122	PSCA	x=83.24	x=1.35	x=0.2	x=6.91	x=0	x=0	yes	up	Vehicle vs Adagrasib_100_mgkg_4h	4h
NCI-H2122	PTGES	x=496.85	x=-1.47	x=0.13	x=-11.65	x=0	x=0	yes	down	Vehicle vs Adagrasib_100_mgkg_4h	4h
NCI-H2122	PTGS2	x=594.32	x=-1.32	x=0.17	x=-7.99	x=0	x=0	yes	down	Vehicle vs Adagrasib_100_mgkg_4h	4h
NCI-H2122	PXDC1	x=12.25	x=1.64	x=0.5	x=3.31	x=0.00094	x=0.01315	yes	up	Vehicle vs Adagrasib_100_mgkg_4h	4h
NCI-H2122	RAB26	x=24.21	x=-1.46	x=0.32	x=-4.58	x=0	x=0.00014	yes	down	Vehicle vs Adagrasib_100_mgkg_4h	4h
NCI-H2122	RAET1L	x=7.61	x=1.99	x=0.6	x=3.32	x=0.00089	x=0.01258	yes	up	Vehicle vs Adagrasib_100_mgkg_4h	4h
NCI-H2122	RGMA	x=6.66	x=2.58	x=0.65	x=3.97	x=7e-05	x=0.00155	yes	up	Vehicle vs Adagrasib_100_mgkg_4h	4h
NCI-H2122	RGS17	x=58.05	x=-3.51	x=0.33	x=-10.62	x=0	x=0	yes	down	Vehicle vs Adagrasib_100_mgkg_4h	4h
NCI-H2122	RHOH	x=7.95	x=-2.13	x=0.59	x=-3.61	x=3e-04	x=0.00522	yes	down	Vehicle vs Adagrasib_100_mgkg_4h	4h
NCI-H2122	RNF122	x=4.27	x=-2.4	x=0.85	x=-2.83	x=0.00462	x=0.04636	yes	down	Vehicle vs Adagrasib_100_mgkg_4h	4h
NCI-H2122	RNF157	x=12.13	x=-1.99	x=0.64	x=-3.09	x=0.00199	x=0.02411	yes	down	Vehicle vs Adagrasib_100_mgkg_4h	4h
NCI-H2122	RNF186	x=9.14	x=2.76	x=0.54	x=5.09	x=0	x=2e-05	yes	up	Vehicle vs Adagrasib_100_mgkg_4h	4h
NCI-H2122	RPL7P18	x=14.3	x=-1.78	x=0.41	x=-4.33	x=2e-05	x=0.00041	yes	down	Vehicle vs Adagrasib_100_mgkg_4h	4h
NCI-H2122	RPTN	x=15.51	x=4.64	x=0.68	x=6.82	x=0	x=0	yes	up	Vehicle vs Adagrasib_100_mgkg_4h	4h
NCI-H2122	S100A8	x=2090.42	x=-2.4	x=0.41	x=-5.82	x=0	x=0	yes	down	Vehicle vs Adagrasib_100_mgkg_4h	4h
NCI-H2122	S100A9	x=4566.03	x=-1.66	x=0.2	x=-8.48	x=0	x=0	yes	down	Vehicle vs Adagrasib_100_mgkg_4h	4h
NCI-H2122	SBK1	x=16.21	x=-1.62	x=0.53	x=-3.06	x=0.00219	x=0.02594	yes	down	Vehicle vs Adagrasib_100_mgkg_4h	4h
NCI-H2122	SCARA3	x=9.76	x=-2.04	x=0.57	x=-3.6	x=0.00032	x=0.00547	yes	down	Vehicle vs Adagrasib_100_mgkg_4h	4h
NCI-H2122	SCD5	x=14.49	x=-1.59	x=0.42	x=-3.78	x=0.00016	x=0.00301	yes	down	Vehicle vs Adagrasib_100_mgkg_4h	4h
NCI-H2122	SCGB3A2	x=9.36	x=2.37	x=0.53	x=4.49	x=1e-05	x=0.00021	yes	up	Vehicle vs Adagrasib_100_mgkg_4h	4h
NCI-H2122	SCIN	x=69.22	x=1.74	x=0.25	x=6.99	x=0	x=0	yes	up	Vehicle vs Adagrasib_100_mgkg_4h	4h
NCI-H2122	SECTM1	x=20.89	x=1.92	x=0.34	x=5.6	x=0	x=0	yes	up	Vehicle vs Adagrasib_100_mgkg_4h	4h
NCI-H2122	SEMA4B	x=1064.43	x=-1.44	x=0.11	x=-12.52	x=0	x=0	yes	down	Vehicle vs Adagrasib_100_mgkg_4h	4h
NCI-H2122	SEMA4G	x=19.47	x=1.49	x=0.35	x=4.22	x=2e-05	x=0.00062	yes	up	Vehicle vs Adagrasib_100_mgkg_4h	4h
NCI-H2122	SERPINB3	x=1153.58	x=-1.35	x=0.25	x=-5.37	x=0	x=0	yes	down	Vehicle vs Adagrasib_100_mgkg_4h	4h
NCI-H2122	SERPINE1	x=128.8	x=-2.31	x=0.27	x=-8.49	x=0	x=0	yes	down	Vehicle vs Adagrasib_100_mgkg_4h	4h
NCI-H2122	SERPINE2	x=285.71	x=-1.49	x=0.16	x=-9.4	x=0	x=0	yes	down	Vehicle vs Adagrasib_100_mgkg_4h	4h
NCI-H2122	SERPINF1	x=25.02	x=1.75	x=0.32	x=5.5	x=0	x=0	yes	up	Vehicle vs Adagrasib_100_mgkg_4h	4h
NCI-H2122	SFTA2	x=10.22	x=2.01	x=0.48	x=4.17	x=3e-05	x=0.00074	yes	up	Vehicle vs Adagrasib_100_mgkg_4h	4h
NCI-H2122	SGSM1	x=11.45	x=-1.61	x=0.47	x=-3.39	x=0.00069	x=0.01022	yes	down	Vehicle vs Adagrasib_100_mgkg_4h	4h
NCI-H2122	SHC3	x=7.77	x=-3.07	x=0.7	x=-4.36	x=1e-05	x=0.00036	yes	down	Vehicle vs Adagrasib_100_mgkg_4h	4h
NCI-H2122	SHC4	x=9.34	x=-3.64	x=0.73	x=-5	x=0	x=2e-05	yes	down	Vehicle vs Adagrasib_100_mgkg_4h	4h
NCI-H2122	SIRPB1	x=11.98	x=-1.84	x=0.57	x=-3.26	x=0.00112	x=0.01515	yes	down	Vehicle vs Adagrasib_100_mgkg_4h	4h
NCI-H2122	SLAMF9	x=17.37	x=-1.64	x=0.43	x=-3.8	x=0.00014	x=0.00281	yes	down	Vehicle vs Adagrasib_100_mgkg_4h	4h
NCI-H2122	SLC17A9	x=95.89	x=1.54	x=0.32	x=4.84	x=0	x=5e-05	yes	up	Vehicle vs Adagrasib_100_mgkg_4h	4h
NCI-H2122	SLC22A18AS	x=23.33	x=-1.64	x=0.34	x=-4.87	x=0	x=4e-05	yes	down	Vehicle vs Adagrasib_100_mgkg_4h	4h
NCI-H2122	SLC26A7	x=13.83	x=1.68	x=0.42	x=4.01	x=6e-05	x=0.00137	yes	up	Vehicle vs Adagrasib_100_mgkg_4h	4h
NCI-H2122	SLC2A14	x=2.93	x=-4.03	x=1.33	x=-3.02	x=0.00252	x=0.02892	yes	down	Vehicle vs Adagrasib_100_mgkg_4h	4h
NCI-H2122	SLC2A3	x=4.34	x=-4.63	x=1.15	x=-4.03	x=6e-05	x=0.00127	yes	down	Vehicle vs Adagrasib_100_mgkg_4h	4h
NCI-H2122	SLC6A9	x=39.5	x=1.32	x=0.23	x=5.74	x=0	x=0	yes	up	Vehicle vs Adagrasib_100_mgkg_4h	4h
NCI-H2122	SLCO3A1	x=35.29	x=1.91	x=0.32	x=5.94	x=0	x=0	yes	up	Vehicle vs Adagrasib_100_mgkg_4h	4h
NCI-H2122	SLITRK6	x=102.99	x=-1.98	x=0.2	x=-9.72	x=0	x=0	yes	down	Vehicle vs Adagrasib_100_mgkg_4h	4h
NCI-H2122	SMAD6	x=39.96	x=-1.34	x=0.29	x=-4.66	x=0	x=1e-04	yes	down	Vehicle vs Adagrasib_100_mgkg_4h	4h
NCI-H2122	SMAD9	x=15.97	x=-3.26	x=0.54	x=-6.07	x=0	x=0	yes	down	Vehicle vs Adagrasib_100_mgkg_4h	4h
NCI-H2122	SMIM5	x=24.12	x=1.68	x=0.37	x=4.58	x=0	x=0.00014	yes	up	Vehicle vs Adagrasib_100_mgkg_4h	4h
NCI-H2122	SMOX	x=272.83	x=-1.32	x=0.17	x=-7.94	x=0	x=0	yes	down	Vehicle vs Adagrasib_100_mgkg_4h	4h
NCI-H2122	SNCG	x=67.44	x=-2.03	x=0.29	x=-7.07	x=0	x=0	yes	down	Vehicle vs Adagrasib_100_mgkg_4h	4h
NCI-H2122	SNORA79	x=12.74	x=-1.41	x=0.49	x=-2.91	x=0.00366	x=0.03857	yes	down	Vehicle vs Adagrasib_100_mgkg_4h	4h
NCI-H2122	SOST	x=6.57	x=-5.98	x=1.27	x=-4.69	x=0	x=9e-05	yes	down	Vehicle vs Adagrasib_100_mgkg_4h	4h
NCI-H2122	SOX18	x=3.95	x=-2.64	x=0.94	x=-2.82	x=0.00483	x=0.04796	yes	down	Vehicle vs Adagrasib_100_mgkg_4h	4h
NCI-H2122	SOX21	x=63.29	x=-1.51	x=0.23	x=-6.61	x=0	x=0	yes	down	Vehicle vs Adagrasib_100_mgkg_4h	4h
NCI-H2122	SPINK1	x=42.18	x=5.74	x=0.59	x=9.69	x=0	x=0	yes	up	Vehicle vs Adagrasib_100_mgkg_4h	4h
NCI-H2122	SPOCK1	x=15.95	x=-2.37	x=0.45	x=-5.29	x=0	x=1e-05	yes	down	Vehicle vs Adagrasib_100_mgkg_4h	4h
NCI-H2122	SPRED1	x=337.61	x=-1.56	x=0.16	x=-9.73	x=0	x=0	yes	down	Vehicle vs Adagrasib_100_mgkg_4h	4h
NCI-H2122	SPRR2D	x=4.81	x=-2.62	x=0.88	x=-2.97	x=0.00299	x=0.0331	yes	down	Vehicle vs Adagrasib_100_mgkg_4h	4h
NCI-H2122	SPRY4	x=21.87	x=-4.91	x=0.7	x=-7.06	x=0	x=0	yes	down	Vehicle vs Adagrasib_100_mgkg_4h	4h
NCI-H2122	SPRY4-IT1	x=10.83	x=-3.58	x=0.69	x=-5.18	x=0	x=1e-05	yes	down	Vehicle vs Adagrasib_100_mgkg_4h	4h
NCI-H2122	SSTR1	x=3.35	x=5.39	x=1.17	x=4.62	x=0	x=0.00012	yes	up	Vehicle vs Adagrasib_100_mgkg_4h	4h
NCI-H2122	ST3GAL5	x=18.24	x=-1.66	x=0.41	x=-4.07	x=5e-05	x=0.00108	yes	down	Vehicle vs Adagrasib_100_mgkg_4h	4h
NCI-H2122	ST8SIA6	x=2.36	x=-4.52	x=1.28	x=-3.53	x=0.00041	x=0.0068	yes	down	Vehicle vs Adagrasib_100_mgkg_4h	4h
NCI-H2122	STC1	x=428.95	x=-5.17	x=0.43	x=-11.95	x=0	x=0	yes	down	Vehicle vs Adagrasib_100_mgkg_4h	4h
NCI-H2122	STS	x=129.02	x=1.44	x=0.17	x=8.33	x=0	x=0	yes	up	Vehicle vs Adagrasib_100_mgkg_4h	4h
NCI-H2122	SULF2	x=11.26	x=-1.38	x=0.47	x=-2.91	x=0.00367	x=0.03859	yes	down	Vehicle vs Adagrasib_100_mgkg_4h	4h
NCI-H2122	SUSD2	x=5.55	x=-5.73	x=1.16	x=-4.95	x=0	x=3e-05	yes	down	Vehicle vs Adagrasib_100_mgkg_4h	4h
NCI-H2122	SYNPO	x=78.4	x=1.68	x=0.21	x=7.93	x=0	x=0	yes	up	Vehicle vs Adagrasib_100_mgkg_4h	4h
NCI-H2122	SYT16	x=5.54	x=3.29	x=0.82	x=4.03	x=6e-05	x=0.00126	yes	up	Vehicle vs Adagrasib_100_mgkg_4h	4h
NCI-H2122	SYTL2	x=62.51	x=1.65	x=0.36	x=4.64	x=0	x=0.00011	yes	up	Vehicle vs Adagrasib_100_mgkg_4h	4h
NCI-H2122	TAGLN	x=117.2	x=1.6	x=0.28	x=5.8	x=0	x=0	yes	up	Vehicle vs Adagrasib_100_mgkg_4h	4h
NCI-H2122	TINAG	x=8.38	x=-1.54	x=0.52	x=-2.96	x=0.00309	x=0.03377	yes	down	Vehicle vs Adagrasib_100_mgkg_4h	4h
NCI-H2122	TLE6	x=16.24	x=-2.99	x=0.49	x=-6.07	x=0	x=0	yes	down	Vehicle vs Adagrasib_100_mgkg_4h	4h
NCI-H2122	TM4SF20	x=23.33	x=3.71	x=1.06	x=3.5	x=0.00046	x=0.00749	yes	up	Vehicle vs Adagrasib_100_mgkg_4h	4h
NCI-H2122	TMEM105	x=16.49	x=-1.45	x=0.39	x=-3.72	x=2e-04	x=0.00364	yes	down	Vehicle vs Adagrasib_100_mgkg_4h	4h
NCI-H2122	TMEM213	x=8.34	x=-3.15	x=0.87	x=-3.6	x=0.00032	x=0.00541	yes	down	Vehicle vs Adagrasib_100_mgkg_4h	4h
NCI-H2122	TMEM217	x=7.58	x=2	x=0.57	x=3.51	x=0.00045	x=0.00728	yes	up	Vehicle vs Adagrasib_100_mgkg_4h	4h
NCI-H2122	TMEM45A	x=49.23	x=-1.32	x=0.24	x=-5.59	x=0	x=0	yes	down	Vehicle vs Adagrasib_100_mgkg_4h	4h
NCI-H2122	TMEM55A	x=30.58	x=-1.51	x=0.29	x=-5.25	x=0	x=1e-05	yes	down	Vehicle vs Adagrasib_100_mgkg_4h	4h
NCI-H2122	TNFRSF19	x=21.55	x=1.42	x=0.32	x=4.39	x=1e-05	x=0.00033	yes	up	Vehicle vs Adagrasib_100_mgkg_4h	4h
NCI-H2122	TNFRSF1B	x=24.02	x=2.02	x=0.42	x=4.8	x=0	x=6e-05	yes	up	Vehicle vs Adagrasib_100_mgkg_4h	4h
NCI-H2122	TNIK	x=4.52	x=-2.47	x=0.84	x=-2.95	x=0.00317	x=0.03429	yes	down	Vehicle vs Adagrasib_100_mgkg_4h	4h
NCI-H2122	TNNT1	x=10.41	x=-2.24	x=0.56	x=-3.98	x=7e-05	x=0.00152	yes	down	Vehicle vs Adagrasib_100_mgkg_4h	4h
NCI-H2122	TOX2	x=84.54	x=-1.34	x=0.18	x=-7.56	x=0	x=0	yes	down	Vehicle vs Adagrasib_100_mgkg_4h	4h
NCI-H2122	TPPP	x=12.69	x=1.56	x=0.41	x=3.81	x=0.00014	x=0.00275	yes	up	Vehicle vs Adagrasib_100_mgkg_4h	4h
NCI-H2122	TREM1	x=36.65	x=-1.61	x=0.33	x=-4.82	x=0	x=5e-05	yes	down	Vehicle vs Adagrasib_100_mgkg_4h	4h
NCI-H2122	TRIM31	x=41.38	x=2.04	x=0.25	x=8.23	x=0	x=0	yes	up	Vehicle vs Adagrasib_100_mgkg_4h	4h
NCI-H2122	TRPM5	x=6.4	x=4.12	x=0.84	x=4.9	x=0	x=4e-05	yes	up	Vehicle vs Adagrasib_100_mgkg_4h	4h
NCI-H2122	TSPAN8	x=875.74	x=1.44	x=0.19	x=7.5	x=0	x=0	yes	up	Vehicle vs Adagrasib_100_mgkg_4h	4h
NCI-H2122	UBALD2	x=484.95	x=-1.35	x=0.14	x=-9.62	x=0	x=0	yes	down	Vehicle vs Adagrasib_100_mgkg_4h	4h
NCI-H2122	UCP2	x=133.99	x=1.43	x=0.15	x=9.81	x=0	x=0	yes	up	Vehicle vs Adagrasib_100_mgkg_4h	4h
NCI-H2122	UGT2B11	x=13.77	x=-4.98	x=0.9	x=-5.5	x=0	x=0	yes	down	Vehicle vs Adagrasib_100_mgkg_4h	4h
NCI-H2122	UGT2B28	x=6.4	x=-2.73	x=0.73	x=-3.75	x=0.00017	x=0.0033	yes	down	Vehicle vs Adagrasib_100_mgkg_4h	4h
NCI-H2122	UNC5D	x=3.8	x=-3	x=1.05	x=-2.84	x=0.00447	x=0.04531	yes	down	Vehicle vs Adagrasib_100_mgkg_4h	4h
NCI-H2122	USH1C	x=4.55	x=2.93	x=0.79	x=3.72	x=2e-04	x=0.00373	yes	up	Vehicle vs Adagrasib_100_mgkg_4h	4h
NCI-H2122	VCAN	x=413.44	x=-1.9	x=0.42	x=-4.53	x=1e-05	x=0.00018	yes	down	Vehicle vs Adagrasib_100_mgkg_4h	4h
NCI-H2122	VIL1	x=99.18	x=2.16	x=0.5	x=4.29	x=2e-05	x=0.00047	yes	up	Vehicle vs Adagrasib_100_mgkg_4h	4h
NCI-H2122	VILL	x=35.73	x=1.88	x=0.31	x=6.09	x=0	x=0	yes	up	Vehicle vs Adagrasib_100_mgkg_4h	4h
NCI-H2122	VIPR2	x=14.79	x=1.89	x=0.45	x=4.16	x=3e-05	x=0.00078	yes	up	Vehicle vs Adagrasib_100_mgkg_4h	4h
NCI-H2122	VNN1	x=72.65	x=1.43	x=0.34	x=4.24	x=2e-05	x=0.00058	yes	up	Vehicle vs Adagrasib_100_mgkg_4h	4h
NCI-H2122	VPS37D	x=21.56	x=-1.88	x=0.34	x=-5.53	x=0	x=0	yes	down	Vehicle vs Adagrasib_100_mgkg_4h	4h
NCI-H2122	VSIG10L	x=8.71	x=-1.71	x=0.53	x=-3.24	x=0.00121	x=0.01608	yes	down	Vehicle vs Adagrasib_100_mgkg_4h	4h
NCI-H2122	VSIR	x=9.94	x=1.45	x=0.48	x=3.02	x=0.00251	x=0.02886	yes	up	Vehicle vs Adagrasib_100_mgkg_4h	4h
NCI-H2122	WFDC21P	x=60.91	x=2.63	x=0.34	x=7.69	x=0	x=0	yes	up	Vehicle vs Adagrasib_100_mgkg_4h	4h
NCI-H2122	ZFPM2-AS1	x=38.29	x=-1.66	x=0.27	x=-6.06	x=0	x=0	yes	down	Vehicle vs Adagrasib_100_mgkg_4h	4h
NCI-H2122	ZMYND15	x=10.25	x=1.45	x=0.46	x=3.14	x=0.00168	x=0.02109	yes	up	Vehicle vs Adagrasib_100_mgkg_4h	4h
NCI-H2122	ZNF467	x=14.69	x=-2.48	x=0.48	x=-5.11	x=0	x=1e-05	yes	down	Vehicle vs Adagrasib_100_mgkg_4h	4h
NCI-H2122	ABLIM2	x=13.54	x=1.68	x=0.52	x=3.25	x=0.00117	x=0.01405	yes	up	Vehicle vs Adagrasib_100_mgkg_24h	24h
NCI-H2122	ACE2	x=11.55	x=1.95	x=0.47	x=4.1	x=4e-05	x=0.00088	yes	up	Vehicle vs Adagrasib_100_mgkg_24h	24h
NCI-H2122	ACOX2	x=24.79	x=-6.83	x=0.91	x=-7.48	x=0	x=0	yes	down	Vehicle vs Adagrasib_100_mgkg_24h	24h
NCI-H2122	ADAM28	x=270.49	x=-1.38	x=0.18	x=-7.78	x=0	x=0	yes	down	Vehicle vs Adagrasib_100_mgkg_24h	24h
NCI-H2122	ADH1C	x=21.96	x=2.04	x=0.36	x=5.65	x=0	x=0	yes	up	Vehicle vs Adagrasib_100_mgkg_24h	24h
NCI-H2122	ADH7	x=16.73	x=1.42	x=0.36	x=3.99	x=7e-05	x=0.00135	yes	up	Vehicle vs Adagrasib_100_mgkg_24h	24h
NCI-H2122	ADIRF	x=15.74	x=-1.62	x=0.49	x=-3.32	x=0.00088	x=0.01121	yes	down	Vehicle vs Adagrasib_100_mgkg_24h	24h
NCI-H2122	AKR1C4	x=15.54	x=2.7	x=0.44	x=6.15	x=0	x=0	yes	up	Vehicle vs Adagrasib_100_mgkg_24h	24h
NCI-H2122	ALDOC	x=74.17	x=-1.72	x=0.27	x=-6.41	x=0	x=0	yes	down	Vehicle vs Adagrasib_100_mgkg_24h	24h
NCI-H2122	ALOX5	x=17.33	x=2.18	x=0.45	x=4.9	x=0	x=3e-05	yes	up	Vehicle vs Adagrasib_100_mgkg_24h	24h
NCI-H2122	ANGPTL4	x=63.84	x=-2.59	x=0.29	x=-8.84	x=0	x=0	yes	down	Vehicle vs Adagrasib_100_mgkg_24h	24h
NCI-H2122	ANKRD12	x=952.49	x=-1.96	x=0.17	x=-11.79	x=0	x=0	yes	down	Vehicle vs Adagrasib_100_mgkg_24h	24h
NCI-H2122	ANO3	x=26.1	x=-1.45	x=0.41	x=-3.56	x=0.00037	x=0.00566	yes	down	Vehicle vs Adagrasib_100_mgkg_24h	24h
NCI-H2122	ANXA3	x=572.39	x=1.51	x=0.1	x=15.29	x=0	x=0	yes	up	Vehicle vs Adagrasib_100_mgkg_24h	24h
NCI-H2122	ANXA6	x=816.15	x=2.27	x=0.23	x=10.08	x=0	x=0	yes	up	Vehicle vs Adagrasib_100_mgkg_24h	24h
NCI-H2122	AOC1	x=65.58	x=2.43	x=0.26	x=9.42	x=0	x=0	yes	up	Vehicle vs Adagrasib_100_mgkg_24h	24h
NCI-H2122	APOL6	x=98.68	x=1.38	x=0.17	x=8.14	x=0	x=0	yes	up	Vehicle vs Adagrasib_100_mgkg_24h	24h
NCI-H2122	ARHGAP33	x=21.64	x=-1.84	x=0.4	x=-4.64	x=0	x=1e-04	yes	down	Vehicle vs Adagrasib_100_mgkg_24h	24h
NCI-H2122	ARMCX2	x=12.17	x=-1.55	x=0.47	x=-3.29	x=0.00101	x=0.01249	yes	down	Vehicle vs Adagrasib_100_mgkg_24h	24h
NCI-H2122	ASPG	x=28.3	x=1.62	x=0.33	x=4.91	x=0	x=3e-05	yes	up	Vehicle vs Adagrasib_100_mgkg_24h	24h
NCI-H2122	ASS1	x=136.85	x=1.34	x=0.18	x=7.27	x=0	x=0	yes	up	Vehicle vs Adagrasib_100_mgkg_24h	24h
NCI-H2122	ATF3	x=78.54	x=1.33	x=0.32	x=4.2	x=3e-05	x=6e-04	yes	up	Vehicle vs Adagrasib_100_mgkg_24h	24h
NCI-H2122	ATP10B	x=335.92	x=1.92	x=0.24	x=8.16	x=0	x=0	yes	up	Vehicle vs Adagrasib_100_mgkg_24h	24h
NCI-H2122	ATP6V1B1	x=14.38	x=2.87	x=0.6	x=4.77	x=0	x=6e-05	yes	up	Vehicle vs Adagrasib_100_mgkg_24h	24h
NCI-H2122	ATP6V1C2	x=25.73	x=1.92	x=0.36	x=5.29	x=0	x=1e-05	yes	up	Vehicle vs Adagrasib_100_mgkg_24h	24h
NCI-H2122	ATP8B3	x=7.63	x=-2.28	x=0.66	x=-3.44	x=0.00059	x=0.00819	yes	down	Vehicle vs Adagrasib_100_mgkg_24h	24h
NCI-H2122	AZGP1	x=87.8	x=-1.62	x=0.32	x=-4.99	x=0	x=2e-05	yes	down	Vehicle vs Adagrasib_100_mgkg_24h	24h
NCI-H2122	B3GNT7	x=279.46	x=1.54	x=0.2	x=7.57	x=0	x=0	yes	up	Vehicle vs Adagrasib_100_mgkg_24h	24h
NCI-H2122	BAIAP3	x=26.48	x=-2.64	x=0.38	x=-6.93	x=0	x=0	yes	down	Vehicle vs Adagrasib_100_mgkg_24h	24h
NCI-H2122	BCAS1	x=1130.25	x=1.82	x=0.18	x=10.28	x=0	x=0	yes	up	Vehicle vs Adagrasib_100_mgkg_24h	24h
NCI-H2122	BDKRB2	x=532.25	x=1.53	x=0.26	x=5.96	x=0	x=0	yes	up	Vehicle vs Adagrasib_100_mgkg_24h	24h
NCI-H2122	BMP3	x=26.37	x=2.8	x=0.43	x=6.54	x=0	x=0	yes	up	Vehicle vs Adagrasib_100_mgkg_24h	24h
NCI-H2122	BPIFA2	x=132.21	x=-2.08	x=0.26	x=-7.86	x=0	x=0	yes	down	Vehicle vs Adagrasib_100_mgkg_24h	24h
NCI-H2122	C10orf10	x=29.78	x=2.83	x=0.55	x=5.16	x=0	x=1e-05	yes	up	Vehicle vs Adagrasib_100_mgkg_24h	24h
NCI-H2122	C10orf105	x=2.27	x=3.34	x=1.19	x=2.8	x=0.00512	x=0.04501	yes	up	Vehicle vs Adagrasib_100_mgkg_24h	24h
NCI-H2122	C10orf95	x=12.85	x=1.81	x=0.46	x=3.98	x=7e-05	x=0.00137	yes	up	Vehicle vs Adagrasib_100_mgkg_24h	24h
NCI-H2122	C15orf48	x=1205.05	x=1.9	x=0.48	x=3.97	x=7e-05	x=0.00141	yes	up	Vehicle vs Adagrasib_100_mgkg_24h	24h
NCI-H2122	C1S	x=20.63	x=1.51	x=0.4	x=3.81	x=0.00014	x=0.00254	yes	up	Vehicle vs Adagrasib_100_mgkg_24h	24h
NCI-H2122	C2orf54	x=54.67	x=2.53	x=0.26	x=9.63	x=0	x=0	yes	up	Vehicle vs Adagrasib_100_mgkg_24h	24h
NCI-H2122	C4BPB	x=7.82	x=2.28	x=0.69	x=3.29	x=0.001	x=0.01244	yes	up	Vehicle vs Adagrasib_100_mgkg_24h	24h
NCI-H2122	C4orf19	x=17.01	x=2.69	x=0.56	x=4.78	x=0	x=6e-05	yes	up	Vehicle vs Adagrasib_100_mgkg_24h	24h
NCI-H2122	C5orf46	x=33.56	x=1.64	x=0.35	x=4.68	x=0	x=8e-05	yes	up	Vehicle vs Adagrasib_100_mgkg_24h	24h
NCI-H2122	C6orf222	x=1.93	x=4.44	x=1.4	x=3.18	x=0.00149	x=0.01702	yes	up	Vehicle vs Adagrasib_100_mgkg_24h	24h
NCI-H2122	C8orf34-AS1	x=1.55	x=4.08	x=1.34	x=3.04	x=0.00233	x=0.02417	yes	up	Vehicle vs Adagrasib_100_mgkg_24h	24h
NCI-H2122	CA9	x=299.99	x=-2	x=0.23	x=-8.58	x=0	x=0	yes	down	Vehicle vs Adagrasib_100_mgkg_24h	24h
NCI-H2122	CACNA1C	x=7	x=1.8	x=0.62	x=2.9	x=0.00377	x=0.03582	yes	up	Vehicle vs Adagrasib_100_mgkg_24h	24h
NCI-H2122	CACNG4	x=7.4	x=3.05	x=0.76	x=3.99	x=7e-05	x=0.00136	yes	up	Vehicle vs Adagrasib_100_mgkg_24h	24h
NCI-H2122	CAPN14	x=15.27	x=2.95	x=0.53	x=5.54	x=0	x=0	yes	up	Vehicle vs Adagrasib_100_mgkg_24h	24h
NCI-H2122	CAPN5	x=129.22	x=1.65	x=0.2	x=8.29	x=0	x=0	yes	up	Vehicle vs Adagrasib_100_mgkg_24h	24h
NCI-H2122	CAPN9	x=121.96	x=2.86	x=0.29	x=10	x=0	x=0	yes	up	Vehicle vs Adagrasib_100_mgkg_24h	24h
NCI-H2122	CASC11	x=48.67	x=1.57	x=0.3	x=5.15	x=0	x=1e-05	yes	up	Vehicle vs Adagrasib_100_mgkg_24h	24h
NCI-H2122	CASKIN1	x=3.34	x=-3.03	x=1.03	x=-2.94	x=0.00326	x=0.03185	yes	down	Vehicle vs Adagrasib_100_mgkg_24h	24h
NCI-H2122	CBARP	x=21.41	x=-1.39	x=0.34	x=-4.11	x=4e-05	x=0.00085	yes	down	Vehicle vs Adagrasib_100_mgkg_24h	24h
NCI-H2122	CCAT1	x=5.36	x=-2.77	x=0.87	x=-3.17	x=0.00152	x=0.01727	yes	down	Vehicle vs Adagrasib_100_mgkg_24h	24h
NCI-H2122	CCDC160	x=38.14	x=-1.39	x=0.28	x=-5.02	x=0	x=2e-05	yes	down	Vehicle vs Adagrasib_100_mgkg_24h	24h
NCI-H2122	CCDC168	x=3.35	x=-3.07	x=1.05	x=-2.92	x=0.00354	x=0.03397	yes	down	Vehicle vs Adagrasib_100_mgkg_24h	24h
NCI-H2122	CCDC175	x=1.79	x=-4.28	x=1.33	x=-3.21	x=0.00132	x=0.01537	yes	down	Vehicle vs Adagrasib_100_mgkg_24h	24h
NCI-H2122	CCDC28B	x=5.84	x=-1.81	x=0.62	x=-2.92	x=0.00351	x=0.03373	yes	down	Vehicle vs Adagrasib_100_mgkg_24h	24h
NCI-H2122	CCDC88A	x=734.23	x=-1.75	x=0.16	x=-10.86	x=0	x=0	yes	down	Vehicle vs Adagrasib_100_mgkg_24h	24h
NCI-H2122	CD24	x=1215.24	x=1.73	x=0.13	x=12.98	x=0	x=0	yes	up	Vehicle vs Adagrasib_100_mgkg_24h	24h
NCI-H2122	CDH3	x=33.51	x=1.49	x=0.29	x=5.12	x=0	x=1e-05	yes	up	Vehicle vs Adagrasib_100_mgkg_24h	24h
NCI-H2122	CEACAM5	x=3177.02	x=1.81	x=0.23	x=7.83	x=0	x=0	yes	up	Vehicle vs Adagrasib_100_mgkg_24h	24h
NCI-H2122	CEACAM6	x=7002.38	x=1.44	x=0.18	x=8.15	x=0	x=0	yes	up	Vehicle vs Adagrasib_100_mgkg_24h	24h
NCI-H2122	CELF4	x=25.61	x=-1.57	x=0.36	x=-4.37	x=1e-05	x=3e-04	yes	down	Vehicle vs Adagrasib_100_mgkg_24h	24h
NCI-H2122	CEMIP	x=22.85	x=-1.39	x=0.45	x=-3.09	x=0.00198	x=0.02127	yes	down	Vehicle vs Adagrasib_100_mgkg_24h	24h
NCI-H2122	CENPE	x=730.89	x=-2.02	x=0.13	x=-15.17	x=0	x=0	yes	down	Vehicle vs Adagrasib_100_mgkg_24h	24h
NCI-H2122	CGA	x=5.43	x=2.81	x=0.71	x=3.93	x=8e-05	x=0.00161	yes	up	Vehicle vs Adagrasib_100_mgkg_24h	24h
NCI-H2122	CHST2	x=8.76	x=-2.31	x=0.59	x=-3.94	x=8e-05	x=0.0016	yes	down	Vehicle vs Adagrasib_100_mgkg_24h	24h
NCI-H2122	CKB	x=416.01	x=2.47	x=0.29	x=8.38	x=0	x=0	yes	up	Vehicle vs Adagrasib_100_mgkg_24h	24h
NCI-H2122	CLCA2	x=36.39	x=-1.48	x=0.4	x=-3.68	x=0.00023	x=0.00387	yes	down	Vehicle vs Adagrasib_100_mgkg_24h	24h
NCI-H2122	CLDN10	x=8.1	x=-2.67	x=0.71	x=-3.75	x=0.00018	x=0.00312	yes	down	Vehicle vs Adagrasib_100_mgkg_24h	24h
NCI-H2122	CLDN10-AS1	x=27.37	x=-2.24	x=0.4	x=-5.6	x=0	x=0	yes	down	Vehicle vs Adagrasib_100_mgkg_24h	24h
NCI-H2122	CLEC2B	x=2.74	x=-4.21	x=1.36	x=-3.1	x=0.00195	x=0.021	yes	down	Vehicle vs Adagrasib_100_mgkg_24h	24h
NCI-H2122	CLIC5	x=15.28	x=5.22	x=1.27	x=4.12	x=4e-05	x=0.00081	yes	up	Vehicle vs Adagrasib_100_mgkg_24h	24h
NCI-H2122	CLSTN3	x=35.17	x=-1.31	x=0.25	x=-5.27	x=0	x=1e-05	yes	down	Vehicle vs Adagrasib_100_mgkg_24h	24h
NCI-H2122	CMAHP	x=4.1	x=4.32	x=1.07	x=4.05	x=5e-05	x=0.00108	yes	up	Vehicle vs Adagrasib_100_mgkg_24h	24h
NCI-H2122	COL7A1	x=77.21	x=-1.38	x=0.3	x=-4.55	x=1e-05	x=0.00015	yes	down	Vehicle vs Adagrasib_100_mgkg_24h	24h
NCI-H2122	COX6B2	x=17.98	x=1.74	x=0.37	x=4.7	x=0	x=8e-05	yes	up	Vehicle vs Adagrasib_100_mgkg_24h	24h
NCI-H2122	CPM	x=278.48	x=1.31	x=0.18	x=7.18	x=0	x=0	yes	up	Vehicle vs Adagrasib_100_mgkg_24h	24h
NCI-H2122	CREB5	x=121.03	x=1.32	x=0.17	x=7.96	x=0	x=0	yes	up	Vehicle vs Adagrasib_100_mgkg_24h	24h
NCI-H2122	CRLF1	x=4.96	x=-3.45	x=0.99	x=-3.48	x=0.00051	x=0.00724	yes	down	Vehicle vs Adagrasib_100_mgkg_24h	24h
NCI-H2122	CST7	x=10.18	x=3.07	x=0.78	x=3.92	x=9e-05	x=0.00167	yes	up	Vehicle vs Adagrasib_100_mgkg_24h	24h
NCI-H2122	CTSS	x=198.2	x=1.62	x=0.29	x=5.55	x=0	x=0	yes	up	Vehicle vs Adagrasib_100_mgkg_24h	24h
NCI-H2122	CXCL14	x=736.81	x=1.58	x=0.43	x=3.67	x=0.00024	x=0.00401	yes	up	Vehicle vs Adagrasib_100_mgkg_24h	24h
NCI-H2122	CXCL8	x=336.24	x=-1.68	x=0.3	x=-5.66	x=0	x=0	yes	down	Vehicle vs Adagrasib_100_mgkg_24h	24h
NCI-H2122	CXCR4	x=9.65	x=-3.5	x=0.76	x=-4.58	x=0	x=0.00013	yes	down	Vehicle vs Adagrasib_100_mgkg_24h	24h
NCI-H2122	CYP24A1	x=1000.33	x=-1.48	x=0.17	x=-8.77	x=0	x=0	yes	down	Vehicle vs Adagrasib_100_mgkg_24h	24h
NCI-H2122	DIRAS3	x=14.4	x=-2.26	x=0.66	x=-3.44	x=0.00059	x=0.00815	yes	down	Vehicle vs Adagrasib_100_mgkg_24h	24h
NCI-H2122	DMBT1	x=277.18	x=-1.95	x=0.58	x=-3.36	x=0.00078	x=0.01012	yes	down	Vehicle vs Adagrasib_100_mgkg_24h	24h
NCI-H2122	DNAH2	x=41.32	x=-1.52	x=0.28	x=-5.5	x=0	x=0	yes	down	Vehicle vs Adagrasib_100_mgkg_24h	24h
NCI-H2122	DPCR1	x=81.3	x=5	x=0.72	x=6.96	x=0	x=0	yes	up	Vehicle vs Adagrasib_100_mgkg_24h	24h
NCI-H2122	DRC1	x=3.27	x=2.89	x=0.93	x=3.11	x=0.0019	x=0.02061	yes	up	Vehicle vs Adagrasib_100_mgkg_24h	24h
NCI-H2122	DUSP6	x=462.53	x=-3.75	x=0.17	x=-22.05	x=0	x=0	yes	down	Vehicle vs Adagrasib_100_mgkg_24h	24h
NCI-H2122	DUSP9	x=23.3	x=-1.33	x=0.36	x=-3.64	x=0.00027	x=0.00439	yes	down	Vehicle vs Adagrasib_100_mgkg_24h	24h
NCI-H2122	DZIP1	x=18.75	x=-1.41	x=0.37	x=-3.81	x=0.00014	x=0.00249	yes	down	Vehicle vs Adagrasib_100_mgkg_24h	24h
NCI-H2122	ECM1	x=23.21	x=-1.37	x=0.33	x=-4.14	x=4e-05	x=0.00077	yes	down	Vehicle vs Adagrasib_100_mgkg_24h	24h
NCI-H2122	EDN1	x=168.66	x=1.44	x=0.2	x=7.1	x=0	x=0	yes	up	Vehicle vs Adagrasib_100_mgkg_24h	24h
NCI-H2122	EDN2	x=68.62	x=2.35	x=0.71	x=3.31	x=0.00092	x=0.01157	yes	up	Vehicle vs Adagrasib_100_mgkg_24h	24h
NCI-H2122	ELMO1	x=11.7	x=1.79	x=0.49	x=3.65	x=0.00026	x=0.00422	yes	up	Vehicle vs Adagrasib_100_mgkg_24h	24h
NCI-H2122	ENO2	x=69.64	x=-1.32	x=0.28	x=-4.8	x=0	x=5e-05	yes	down	Vehicle vs Adagrasib_100_mgkg_24h	24h
NCI-H2122	ENTPD2	x=19.29	x=-1.31	x=0.37	x=-3.51	x=0.00044	x=0.00651	yes	down	Vehicle vs Adagrasib_100_mgkg_24h	24h
NCI-H2122	EPS8L3	x=222.82	x=1.64	x=0.29	x=5.63	x=0	x=0	yes	up	Vehicle vs Adagrasib_100_mgkg_24h	24h
NCI-H2122	ERRFI1	x=1134.75	x=-1.34	x=0.48	x=-2.8	x=0.00514	x=0.04503	yes	down	Vehicle vs Adagrasib_100_mgkg_24h	24h
NCI-H2122	ETV1	x=94.87	x=-4.43	x=0.29	x=-15.45	x=0	x=0	yes	down	Vehicle vs Adagrasib_100_mgkg_24h	24h
NCI-H2122	ETV4	x=56.65	x=-5.51	x=0.51	x=-10.8	x=0	x=0	yes	down	Vehicle vs Adagrasib_100_mgkg_24h	24h
NCI-H2122	ETV5	x=42.46	x=-5.49	x=0.54	x=-10.11	x=0	x=0	yes	down	Vehicle vs Adagrasib_100_mgkg_24h	24h
NCI-H2122	EVI2B	x=7.79	x=-2.3	x=0.59	x=-3.93	x=8e-05	x=0.00163	yes	down	Vehicle vs Adagrasib_100_mgkg_24h	24h
NCI-H2122	F2RL1	x=109.35	x=1.37	x=0.21	x=6.46	x=0	x=0	yes	up	Vehicle vs Adagrasib_100_mgkg_24h	24h
NCI-H2122	F5	x=46.2	x=2.1	x=0.4	x=5.31	x=0	x=0	yes	up	Vehicle vs Adagrasib_100_mgkg_24h	24h
NCI-H2122	FADS2	x=73.36	x=-1.85	x=0.54	x=-3.41	x=0.00064	x=0.00878	yes	down	Vehicle vs Adagrasib_100_mgkg_24h	24h
NCI-H2122	FAIM2	x=2.27	x=-3.76	x=1.3	x=-2.89	x=0.00389	x=0.03661	yes	down	Vehicle vs Adagrasib_100_mgkg_24h	24h
NCI-H2122	FAM129A	x=45.06	x=-1.47	x=0.31	x=-4.77	x=0	x=6e-05	yes	down	Vehicle vs Adagrasib_100_mgkg_24h	24h
NCI-H2122	FAM171A2	x=10.73	x=-1.49	x=0.51	x=-2.91	x=0.00361	x=0.03444	yes	down	Vehicle vs Adagrasib_100_mgkg_24h	24h
NCI-H2122	FAM184A	x=50.54	x=-1.38	x=0.28	x=-4.96	x=0	x=3e-05	yes	down	Vehicle vs Adagrasib_100_mgkg_24h	24h
NCI-H2122	FAM20A	x=5.23	x=1.77	x=0.63	x=2.82	x=0.00482	x=0.04292	yes	up	Vehicle vs Adagrasib_100_mgkg_24h	24h
NCI-H2122	FAM86EP	x=10.31	x=1.45	x=0.5	x=2.91	x=0.0036	x=0.03442	yes	up	Vehicle vs Adagrasib_100_mgkg_24h	24h
NCI-H2122	FBXO39	x=4.35	x=-2.66	x=0.88	x=-3.01	x=0.00262	x=0.02663	yes	down	Vehicle vs Adagrasib_100_mgkg_24h	24h
NCI-H2122	FER1L6	x=8.33	x=2.51	x=0.74	x=3.4	x=0.00066	x=0.009	yes	up	Vehicle vs Adagrasib_100_mgkg_24h	24h
NCI-H2122	FFAR2	x=1.78	x=4.35	x=1.36	x=3.2	x=0.00137	x=0.01588	yes	up	Vehicle vs Adagrasib_100_mgkg_24h	24h
NCI-H2122	FHOD3	x=14.58	x=-1.68	x=0.5	x=-3.36	x=0.00077	x=0.01003	yes	down	Vehicle vs Adagrasib_100_mgkg_24h	24h
NCI-H2122	FLVCR2	x=22.3	x=2.87	x=0.4	x=7.2	x=0	x=0	yes	up	Vehicle vs Adagrasib_100_mgkg_24h	24h
NCI-H2122	FOXA2	x=25.31	x=2.84	x=0.46	x=6.21	x=0	x=0	yes	up	Vehicle vs Adagrasib_100_mgkg_24h	24h
NCI-H2122	FOXJ1	x=62.85	x=-1.46	x=0.43	x=-3.4	x=0.00067	x=0.0091	yes	down	Vehicle vs Adagrasib_100_mgkg_24h	24h
NCI-H2122	FREM2	x=8.18	x=-2.48	x=0.67	x=-3.7	x=0.00021	x=0.0036	yes	down	Vehicle vs Adagrasib_100_mgkg_24h	24h
NCI-H2122	FSTL1	x=23.36	x=1.34	x=0.33	x=4.11	x=4e-05	x=0.00083	yes	up	Vehicle vs Adagrasib_100_mgkg_24h	24h
NCI-H2122	FUT2	x=119.79	x=1.37	x=0.19	x=7.2	x=0	x=0	yes	up	Vehicle vs Adagrasib_100_mgkg_24h	24h
NCI-H2122	FYB	x=29.67	x=-1.63	x=0.35	x=-4.59	x=0	x=0.00012	yes	down	Vehicle vs Adagrasib_100_mgkg_24h	24h
NCI-H2122	GABBR1	x=15.89	x=-1.95	x=0.41	x=-4.73	x=0	x=7e-05	yes	down	Vehicle vs Adagrasib_100_mgkg_24h	24h
NCI-H2122	GABRP	x=12.62	x=1.84	x=0.5	x=3.65	x=0.00026	x=0.00424	yes	up	Vehicle vs Adagrasib_100_mgkg_24h	24h
NCI-H2122	GAMT	x=13.78	x=-1.93	x=0.41	x=-4.75	x=0	x=6e-05	yes	down	Vehicle vs Adagrasib_100_mgkg_24h	24h
NCI-H2122	GBP1	x=147.44	x=1.77	x=0.22	x=8.14	x=0	x=0	yes	up	Vehicle vs Adagrasib_100_mgkg_24h	24h
NCI-H2122	GEM	x=9.59	x=-1.46	x=0.49	x=-2.97	x=0.00296	x=0.02944	yes	down	Vehicle vs Adagrasib_100_mgkg_24h	24h
NCI-H2122	GGT5	x=5.22	x=-4.39	x=1.02	x=-4.29	x=2e-05	x=0.00042	yes	down	Vehicle vs Adagrasib_100_mgkg_24h	24h
NCI-H2122	GJB1	x=10.58	x=2.23	x=0.61	x=3.64	x=0.00028	x=0.00444	yes	up	Vehicle vs Adagrasib_100_mgkg_24h	24h
NCI-H2122	GJC2	x=7.83	x=-2.21	x=0.62	x=-3.58	x=0.00034	x=0.00534	yes	down	Vehicle vs Adagrasib_100_mgkg_24h	24h
NCI-H2122	GLP2R	x=9.42	x=1.68	x=0.53	x=3.16	x=0.00159	x=0.01785	yes	up	Vehicle vs Adagrasib_100_mgkg_24h	24h
NCI-H2122	GNAZ	x=8.81	x=-1.35	x=0.48	x=-2.82	x=0.00487	x=0.04331	yes	down	Vehicle vs Adagrasib_100_mgkg_24h	24h
NCI-H2122	GNG4	x=118.41	x=-1.4	x=0.19	x=-7.44	x=0	x=0	yes	down	Vehicle vs Adagrasib_100_mgkg_24h	24h
NCI-H2122	GPR141	x=30.65	x=-1.47	x=0.32	x=-4.58	x=0	x=0.00013	yes	down	Vehicle vs Adagrasib_100_mgkg_24h	24h
NCI-H2122	GUCA2B	x=1.93	x=4.44	x=1.43	x=3.11	x=0.00188	x=0.02047	yes	up	Vehicle vs Adagrasib_100_mgkg_24h	24h
NCI-H2122	H19	x=3.3	x=-3.83	x=1.15	x=-3.35	x=0.00082	x=0.01056	yes	down	Vehicle vs Adagrasib_100_mgkg_24h	24h
NCI-H2122	HAL	x=110.43	x=-1.58	x=0.18	x=-8.62	x=0	x=0	yes	down	Vehicle vs Adagrasib_100_mgkg_24h	24h
NCI-H2122	HDAC9	x=13.43	x=1.96	x=0.49	x=3.96	x=7e-05	x=0.00146	yes	up	Vehicle vs Adagrasib_100_mgkg_24h	24h
NCI-H2122	HEY1	x=430.37	x=-2.71	x=0.24	x=-11.32	x=0	x=0	yes	down	Vehicle vs Adagrasib_100_mgkg_24h	24h
NCI-H2122	HHLA2	x=8.48	x=2.78	x=0.74	x=3.76	x=0.00017	x=0.00299	yes	up	Vehicle vs Adagrasib_100_mgkg_24h	24h
NCI-H2122	HLA-B	x=81.8	x=1.42	x=0.29	x=4.93	x=0	x=3e-05	yes	up	Vehicle vs Adagrasib_100_mgkg_24h	24h
NCI-H2122	HMMR	x=263.87	x=-1.39	x=0.15	x=-9.49	x=0	x=0	yes	down	Vehicle vs Adagrasib_100_mgkg_24h	24h
NCI-H2122	HMOX1	x=239.8	x=1.72	x=0.18	x=9.37	x=0	x=0	yes	up	Vehicle vs Adagrasib_100_mgkg_24h	24h
NCI-H2122	HNF4A	x=6.24	x=2.43	x=0.73	x=3.33	x=0.00086	x=0.01098	yes	up	Vehicle vs Adagrasib_100_mgkg_24h	24h
NCI-H2122	HOPX	x=7.08	x=2.84	x=0.67	x=4.22	x=2e-05	x=0.00054	yes	up	Vehicle vs Adagrasib_100_mgkg_24h	24h
NCI-H2122	HPSE	x=3.6	x=2.33	x=0.83	x=2.8	x=0.00516	x=0.04515	yes	up	Vehicle vs Adagrasib_100_mgkg_24h	24h
NCI-H2122	HSPA6	x=54.91	x=-3.11	x=0.34	x=-9.18	x=0	x=0	yes	down	Vehicle vs Adagrasib_100_mgkg_24h	24h
NCI-H2122	HSPB8	x=160.02	x=1.62	x=0.23	x=7.07	x=0	x=0	yes	up	Vehicle vs Adagrasib_100_mgkg_24h	24h
NCI-H2122	HTR3A	x=11.97	x=1.95	x=0.45	x=4.29	x=2e-05	x=0.00042	yes	up	Vehicle vs Adagrasib_100_mgkg_24h	24h
NCI-H2122	IFIT2	x=7.63	x=1.92	x=0.55	x=3.51	x=0.00045	x=0.00665	yes	up	Vehicle vs Adagrasib_100_mgkg_24h	24h
NCI-H2122	IGFBP4	x=189.51	x=-1.41	x=0.22	x=-6.53	x=0	x=0	yes	down	Vehicle vs Adagrasib_100_mgkg_24h	24h
NCI-H2122	IGFBP5	x=111.54	x=-1.62	x=0.24	x=-6.65	x=0	x=0	yes	down	Vehicle vs Adagrasib_100_mgkg_24h	24h
NCI-H2122	IGFL4	x=19.41	x=-2.32	x=0.42	x=-5.5	x=0	x=0	yes	down	Vehicle vs Adagrasib_100_mgkg_24h	24h
NCI-H2122	IL17C	x=5.25	x=-4.4	x=1.03	x=-4.25	x=2e-05	x=0.00048	yes	down	Vehicle vs Adagrasib_100_mgkg_24h	24h
NCI-H2122	IL1A	x=515.79	x=-1.3	x=0.41	x=-3.15	x=0.00161	x=0.01797	yes	down	Vehicle vs Adagrasib_100_mgkg_24h	24h
NCI-H2122	IL1RN	x=333.4	x=1.34	x=0.26	x=5.09	x=0	x=1e-05	yes	up	Vehicle vs Adagrasib_100_mgkg_24h	24h
NCI-H2122	IL22RA1	x=17.91	x=1.54	x=0.42	x=3.64	x=0.00027	x=0.00436	yes	up	Vehicle vs Adagrasib_100_mgkg_24h	24h
NCI-H2122	IL33	x=3.29	x=-3.18	x=1.02	x=-3.11	x=0.00186	x=0.02035	yes	down	Vehicle vs Adagrasib_100_mgkg_24h	24h
NCI-H2122	INHBB	x=30.37	x=3.46	x=0.75	x=4.59	x=0	x=0.00013	yes	up	Vehicle vs Adagrasib_100_mgkg_24h	24h
NCI-H2122	INSL4	x=230.06	x=1.31	x=0.16	x=8.14	x=0	x=0	yes	up	Vehicle vs Adagrasib_100_mgkg_24h	24h
NCI-H2122	IRX3	x=141.85	x=-1.7	x=0.25	x=-6.85	x=0	x=0	yes	down	Vehicle vs Adagrasib_100_mgkg_24h	24h
NCI-H2122	ISYNA1	x=15.65	x=-1.45	x=0.41	x=-3.51	x=0.00045	x=0.00665	yes	down	Vehicle vs Adagrasib_100_mgkg_24h	24h
NCI-H2122	ITGA11	x=3.52	x=-2.81	x=0.95	x=-2.94	x=0.00325	x=0.03182	yes	down	Vehicle vs Adagrasib_100_mgkg_24h	24h
NCI-H2122	IYD	x=43.32	x=1.35	x=0.28	x=4.8	x=0	x=5e-05	yes	up	Vehicle vs Adagrasib_100_mgkg_24h	24h
NCI-H2122	IZUMO4	x=11.92	x=-1.61	x=0.48	x=-3.35	x=0.00082	x=0.01051	yes	down	Vehicle vs Adagrasib_100_mgkg_24h	24h
NCI-H2122	KCNC2	x=5.45	x=-2.25	x=0.8	x=-2.8	x=0.00507	x=0.04458	yes	down	Vehicle vs Adagrasib_100_mgkg_24h	24h
NCI-H2122	KCNJ6	x=7.86	x=-2.8	x=0.87	x=-3.2	x=0.00137	x=0.01584	yes	down	Vehicle vs Adagrasib_100_mgkg_24h	24h
NCI-H2122	KCNK2	x=2.75	x=-3.09	x=1.06	x=-2.9	x=0.00368	x=0.03503	yes	down	Vehicle vs Adagrasib_100_mgkg_24h	24h
NCI-H2122	KDR	x=1.82	x=4.44	x=1.3	x=3.42	x=0.00063	x=0.00872	yes	up	Vehicle vs Adagrasib_100_mgkg_24h	24h
NCI-H2122	KIF20B	x=811.59	x=-1.5	x=0.12	x=-12.3	x=0	x=0	yes	down	Vehicle vs Adagrasib_100_mgkg_24h	24h
NCI-H2122	KIR3DL1	x=4.48	x=-3.2	x=0.95	x=-3.36	x=0.00079	x=0.01025	yes	down	Vehicle vs Adagrasib_100_mgkg_24h	24h
NCI-H2122	KISS1R	x=46.25	x=-2.2	x=0.38	x=-5.82	x=0	x=0	yes	down	Vehicle vs Adagrasib_100_mgkg_24h	24h
NCI-H2122	KIT	x=33.1	x=1.62	x=0.35	x=4.68	x=0	x=9e-05	yes	up	Vehicle vs Adagrasib_100_mgkg_24h	24h
NCI-H2122	KLF2	x=296.33	x=1.66	x=0.25	x=6.63	x=0	x=0	yes	up	Vehicle vs Adagrasib_100_mgkg_24h	24h
NCI-H2122	KLK11	x=367.5	x=-1.46	x=0.3	x=-4.87	x=0	x=4e-05	yes	down	Vehicle vs Adagrasib_100_mgkg_24h	24h
NCI-H2122	KLK12	x=12.34	x=-2.09	x=0.64	x=-3.28	x=0.00104	x=0.0129	yes	down	Vehicle vs Adagrasib_100_mgkg_24h	24h
NCI-H2122	KLK13	x=17.71	x=-2.4	x=0.44	x=-5.46	x=0	x=0	yes	down	Vehicle vs Adagrasib_100_mgkg_24h	24h
NCI-H2122	KLK6	x=113.63	x=1.99	x=0.25	x=7.96	x=0	x=0	yes	up	Vehicle vs Adagrasib_100_mgkg_24h	24h
NCI-H2122	KPNA7	x=20.33	x=1.4	x=0.37	x=3.78	x=0.00016	x=0.00279	yes	up	Vehicle vs Adagrasib_100_mgkg_24h	24h
NCI-H2122	KREMEN2	x=4.28	x=-2.72	x=0.83	x=-3.26	x=0.0011	x=0.01343	yes	down	Vehicle vs Adagrasib_100_mgkg_24h	24h
NCI-H2122	KRT6B	x=299.8	x=1.59	x=0.27	x=5.85	x=0	x=0	yes	up	Vehicle vs Adagrasib_100_mgkg_24h	24h
NCI-H2122	KRT6C	x=4.7	x=2.81	x=0.78	x=3.58	x=0.00034	x=0.00527	yes	up	Vehicle vs Adagrasib_100_mgkg_24h	24h
NCI-H2122	KRTAP5-AS1	x=54.82	x=1.56	x=0.39	x=4.02	x=6e-05	x=0.00121	yes	up	Vehicle vs Adagrasib_100_mgkg_24h	24h
NCI-H2122	LBP	x=12.73	x=3.65	x=0.81	x=4.49	x=1e-05	x=0.00019	yes	up	Vehicle vs Adagrasib_100_mgkg_24h	24h
NCI-H2122	LCN2	x=1187.88	x=1.47	x=0.39	x=3.79	x=0.00015	x=0.00265	yes	up	Vehicle vs Adagrasib_100_mgkg_24h	24h
NCI-H2122	LGI4	x=2.25	x=-3.94	x=1.34	x=-2.94	x=0.00328	x=0.03195	yes	down	Vehicle vs Adagrasib_100_mgkg_24h	24h
NCI-H2122	LGR6	x=43.58	x=-1.78	x=0.37	x=-4.87	x=0	x=4e-05	yes	down	Vehicle vs Adagrasib_100_mgkg_24h	24h
NCI-H2122	LINC00184	x=1.58	x=-4.12	x=1.42	x=-2.9	x=0.00377	x=0.03577	yes	down	Vehicle vs Adagrasib_100_mgkg_24h	24h
NCI-H2122	LINC00659	x=6.43	x=-2.53	x=0.66	x=-3.83	x=0.00013	x=0.00231	yes	down	Vehicle vs Adagrasib_100_mgkg_24h	24h
NCI-H2122	LINC00707	x=97.85	x=2.58	x=0.23	x=11.04	x=0	x=0	yes	up	Vehicle vs Adagrasib_100_mgkg_24h	24h
NCI-H2122	LINC00857	x=17.86	x=1.38	x=0.41	x=3.38	x=0.00072	x=0.00952	yes	up	Vehicle vs Adagrasib_100_mgkg_24h	24h
NCI-H2122	LINC00939	x=4.29	x=-2.65	x=0.83	x=-3.18	x=0.00146	x=0.01672	yes	down	Vehicle vs Adagrasib_100_mgkg_24h	24h
NCI-H2122	LINC01133	x=14.99	x=3.4	x=0.54	x=6.3	x=0	x=0	yes	up	Vehicle vs Adagrasib_100_mgkg_24h	24h
NCI-H2122	LINC01277	x=6.45	x=-2.01	x=0.67	x=-3.01	x=0.00258	x=0.02633	yes	down	Vehicle vs Adagrasib_100_mgkg_24h	24h
NCI-H2122	LINC01607	x=2.93	x=-3.04	x=1.08	x=-2.82	x=0.0048	x=0.04282	yes	down	Vehicle vs Adagrasib_100_mgkg_24h	24h
NCI-H2122	LINC01748	x=2.65	x=-3.45	x=1.23	x=-2.81	x=0.005	x=0.04414	yes	down	Vehicle vs Adagrasib_100_mgkg_24h	24h
NCI-H2122	LOXL2	x=35.59	x=-1.35	x=0.29	x=-4.72	x=0	x=7e-05	yes	down	Vehicle vs Adagrasib_100_mgkg_24h	24h
NCI-H2122	LPAR6	x=5.35	x=-2.1	x=0.73	x=-2.88	x=0.00395	x=0.03711	yes	down	Vehicle vs Adagrasib_100_mgkg_24h	24h
NCI-H2122	LYZ	x=25.61	x=2.33	x=0.77	x=3.02	x=0.00256	x=0.02622	yes	up	Vehicle vs Adagrasib_100_mgkg_24h	24h
NCI-H2122	MAF	x=29.58	x=-2.06	x=0.43	x=-4.76	x=0	x=6e-05	yes	down	Vehicle vs Adagrasib_100_mgkg_24h	24h
NCI-H2122	MAP2	x=772.59	x=1.46	x=0.15	x=10.03	x=0	x=0	yes	up	Vehicle vs Adagrasib_100_mgkg_24h	24h
NCI-H2122	MAST4-AS1	x=6.8	x=-1.76	x=0.62	x=-2.84	x=0.00445	x=0.04068	yes	down	Vehicle vs Adagrasib_100_mgkg_24h	24h
NCI-H2122	MCTP1	x=165.59	x=-1.8	x=0.16	x=-10.98	x=0	x=0	yes	down	Vehicle vs Adagrasib_100_mgkg_24h	24h
NCI-H2122	MDK	x=234.54	x=-1.37	x=0.22	x=-6.33	x=0	x=0	yes	down	Vehicle vs Adagrasib_100_mgkg_24h	24h
NCI-H2122	MGLL	x=243.67	x=1.57	x=0.2	x=7.92	x=0	x=0	yes	up	Vehicle vs Adagrasib_100_mgkg_24h	24h
NCI-H2122	MKRN9P	x=3.98	x=5.49	x=1.12	x=4.91	x=0	x=3e-05	yes	up	Vehicle vs Adagrasib_100_mgkg_24h	24h
NCI-H2122	MLXIPL	x=40.09	x=-1.61	x=0.31	x=-5.16	x=0	x=1e-05	yes	down	Vehicle vs Adagrasib_100_mgkg_24h	24h
NCI-H2122	MMP10	x=22.53	x=-1.34	x=0.38	x=-3.51	x=0.00045	x=0.0066	yes	down	Vehicle vs Adagrasib_100_mgkg_24h	24h
NCI-H2122	MMP24	x=3.68	x=4.77	x=1.16	x=4.11	x=4e-05	x=0.00085	yes	up	Vehicle vs Adagrasib_100_mgkg_24h	24h
NCI-H2122	MMP7	x=15.91	x=3.23	x=0.49	x=6.61	x=0	x=0	yes	up	Vehicle vs Adagrasib_100_mgkg_24h	24h
NCI-H2122	MNS1	x=360.43	x=-1.33	x=0.26	x=-5.19	x=0	x=1e-05	yes	down	Vehicle vs Adagrasib_100_mgkg_24h	24h
NCI-H2122	MSLN	x=322.52	x=1.63	x=0.28	x=5.77	x=0	x=0	yes	up	Vehicle vs Adagrasib_100_mgkg_24h	24h
NCI-H2122	MSMB	x=118.33	x=3.16	x=0.55	x=5.74	x=0	x=0	yes	up	Vehicle vs Adagrasib_100_mgkg_24h	24h
NCI-H2122	MSRB3	x=7.24	x=1.82	x=0.56	x=3.23	x=0.00123	x=0.01454	yes	up	Vehicle vs Adagrasib_100_mgkg_24h	24h
NCI-H2122	MST1L	x=15.03	x=-1.54	x=0.45	x=-3.4	x=0.00067	x=0.00903	yes	down	Vehicle vs Adagrasib_100_mgkg_24h	24h
NCI-H2122	MT-TD	x=81.69	x=2.33	x=0.53	x=4.37	x=1e-05	x=3e-04	yes	up	Vehicle vs Adagrasib_100_mgkg_24h	24h
NCI-H2122	MT-TI	x=167.14	x=2.18	x=0.31	x=7.11	x=0	x=0	yes	up	Vehicle vs Adagrasib_100_mgkg_24h	24h
NCI-H2122	MTAPP2	x=3.77	x=3.19	x=1.13	x=2.84	x=0.00455	x=0.04126	yes	up	Vehicle vs Adagrasib_100_mgkg_24h	24h
NCI-H2122	MTCO1P40	x=131.7	x=2.23	x=0.3	x=7.48	x=0	x=0	yes	up	Vehicle vs Adagrasib_100_mgkg_24h	24h
NCI-H2122	MTMR7	x=17.94	x=1.87	x=0.35	x=5.35	x=0	x=0	yes	up	Vehicle vs Adagrasib_100_mgkg_24h	24h
NCI-H2122	MUC13	x=961.98	x=1.81	x=0.28	x=6.56	x=0	x=0	yes	up	Vehicle vs Adagrasib_100_mgkg_24h	24h
NCI-H2122	MUC5B	x=1063.93	x=-1.58	x=0.18	x=-8.68	x=0	x=0	yes	down	Vehicle vs Adagrasib_100_mgkg_24h	24h
NCI-H2122	MUC6	x=7.54	x=-3.65	x=0.98	x=-3.73	x=0.00019	x=0.00325	yes	down	Vehicle vs Adagrasib_100_mgkg_24h	24h
NCI-H2122	MUCL1	x=299.65	x=-1.83	x=0.46	x=-3.94	x=8e-05	x=0.0016	yes	down	Vehicle vs Adagrasib_100_mgkg_24h	24h
NCI-H2122	MX2	x=25.65	x=1.73	x=0.39	x=4.48	x=1e-05	x=2e-04	yes	up	Vehicle vs Adagrasib_100_mgkg_24h	24h
NCI-H2122	MYCN	x=62.11	x=-2.21	x=0.25	x=-8.94	x=0	x=0	yes	down	Vehicle vs Adagrasib_100_mgkg_24h	24h
NCI-H2122	MYEOV	x=213.61	x=-1.53	x=0.21	x=-7.43	x=0	x=0	yes	down	Vehicle vs Adagrasib_100_mgkg_24h	24h
NCI-H2122	MYL9	x=71.65	x=2.45	x=0.31	x=7.8	x=0	x=0	yes	up	Vehicle vs Adagrasib_100_mgkg_24h	24h
NCI-H2122	MYO15B	x=58.22	x=1.51	x=0.24	x=6.36	x=0	x=0	yes	up	Vehicle vs Adagrasib_100_mgkg_24h	24h
NCI-H2122	NCF2	x=292.49	x=1.55	x=0.21	x=7.56	x=0	x=0	yes	up	Vehicle vs Adagrasib_100_mgkg_24h	24h
NCI-H2122	NDRG1	x=2995.65	x=-1.39	x=0.22	x=-6.45	x=0	x=0	yes	down	Vehicle vs Adagrasib_100_mgkg_24h	24h
NCI-H2122	NDUFA4L2	x=6.2	x=-5.39	x=1.19	x=-4.53	x=1e-05	x=0.00016	yes	down	Vehicle vs Adagrasib_100_mgkg_24h	24h
NCI-H2122	NEGR1	x=70.37	x=-3.65	x=0.65	x=-5.58	x=0	x=0	yes	down	Vehicle vs Adagrasib_100_mgkg_24h	24h
NCI-H2122	NLRP1	x=35.06	x=-1.76	x=0.32	x=-5.56	x=0	x=0	yes	down	Vehicle vs Adagrasib_100_mgkg_24h	24h
NCI-H2122	NOS1	x=3.42	x=-4.03	x=1.25	x=-3.24	x=0.00121	x=0.01436	yes	down	Vehicle vs Adagrasib_100_mgkg_24h	24h
NCI-H2122	NPNT	x=10.26	x=1.65	x=0.55	x=2.99	x=0.00279	x=0.02809	yes	up	Vehicle vs Adagrasib_100_mgkg_24h	24h
NCI-H2122	NR2F1-AS1	x=54.51	x=-1.33	x=0.23	x=-5.73	x=0	x=0	yes	down	Vehicle vs Adagrasib_100_mgkg_24h	24h
NCI-H2122	NR4A3	x=9.53	x=1.41	x=0.46	x=3.07	x=0.00216	x=0.02278	yes	up	Vehicle vs Adagrasib_100_mgkg_24h	24h
NCI-H2122	NRP1	x=63.37	x=-1.38	x=0.21	x=-6.49	x=0	x=0	yes	down	Vehicle vs Adagrasib_100_mgkg_24h	24h
NCI-H2122	NT5E	x=197.52	x=-1.79	x=0.16	x=-11.08	x=0	x=0	yes	down	Vehicle vs Adagrasib_100_mgkg_24h	24h
NCI-H2122	NTN4	x=63.2	x=1.35	x=0.25	x=5.33	x=0	x=0	yes	up	Vehicle vs Adagrasib_100_mgkg_24h	24h
NCI-H2122	NUPR1	x=3.82	x=-2.57	x=0.92	x=-2.79	x=0.00534	x=0.04606	yes	down	Vehicle vs Adagrasib_100_mgkg_24h	24h
NCI-H2122	NXN	x=147.38	x=-2.09	x=0.27	x=-7.81	x=0	x=0	yes	down	Vehicle vs Adagrasib_100_mgkg_24h	24h
NCI-H2122	OASL	x=4.18	x=2.96	x=0.84	x=3.51	x=0.00045	x=0.00654	yes	up	Vehicle vs Adagrasib_100_mgkg_24h	24h
NCI-H2122	P3H2	x=56.73	x=2.48	x=0.35	x=7.13	x=0	x=0	yes	up	Vehicle vs Adagrasib_100_mgkg_24h	24h
NCI-H2122	PAQR8	x=15.56	x=1.31	x=0.42	x=3.1	x=0.00194	x=0.02095	yes	up	Vehicle vs Adagrasib_100_mgkg_24h	24h
NCI-H2122	PCDH7	x=77.89	x=1.36	x=0.21	x=6.6	x=0	x=0	yes	up	Vehicle vs Adagrasib_100_mgkg_24h	24h
NCI-H2122	PCED1B-AS1	x=26.34	x=-1.46	x=0.41	x=-3.57	x=0.00035	x=0.00545	yes	down	Vehicle vs Adagrasib_100_mgkg_24h	24h
NCI-H2122	PCP2	x=1.74	x=-4.22	x=1.35	x=-3.13	x=0.00172	x=0.01902	yes	down	Vehicle vs Adagrasib_100_mgkg_24h	24h
NCI-H2122	PDE2A	x=4.86	x=-2.59	x=0.84	x=-3.1	x=0.00195	x=0.02097	yes	down	Vehicle vs Adagrasib_100_mgkg_24h	24h
NCI-H2122	PDGFA	x=409.42	x=1.63	x=0.15	x=10.79	x=0	x=0	yes	up	Vehicle vs Adagrasib_100_mgkg_24h	24h
NCI-H2122	PDGFD	x=12.79	x=1.5	x=0.44	x=3.38	x=0.00071	x=0.00952	yes	up	Vehicle vs Adagrasib_100_mgkg_24h	24h
NCI-H2122	PECAM1	x=16.81	x=-1.51	x=0.4	x=-3.79	x=0.00015	x=0.00268	yes	down	Vehicle vs Adagrasib_100_mgkg_24h	24h
NCI-H2122	PHGR1	x=3.07	x=4.47	x=1.29	x=3.45	x=0.00055	x=0.00775	yes	up	Vehicle vs Adagrasib_100_mgkg_24h	24h
NCI-H2122	PI3	x=59.71	x=-1.44	x=0.26	x=-5.55	x=0	x=0	yes	down	Vehicle vs Adagrasib_100_mgkg_24h	24h
NCI-H2122	PIK3IP1	x=61.14	x=1.5	x=0.26	x=5.75	x=0	x=0	yes	up	Vehicle vs Adagrasib_100_mgkg_24h	24h
NCI-H2122	PITPNC1	x=193.64	x=-1.65	x=0.13	x=-12.76	x=0	x=0	yes	down	Vehicle vs Adagrasib_100_mgkg_24h	24h
NCI-H2122	PLA2G10	x=128.25	x=1.69	x=0.19	x=9.08	x=0	x=0	yes	up	Vehicle vs Adagrasib_100_mgkg_24h	24h
NCI-H2122	PLAC4	x=46.7	x=2.5	x=0.32	x=7.71	x=0	x=0	yes	up	Vehicle vs Adagrasib_100_mgkg_24h	24h
NCI-H2122	PLAT	x=156.29	x=-1.85	x=0.47	x=-3.97	x=7e-05	x=0.00142	yes	down	Vehicle vs Adagrasib_100_mgkg_24h	24h
NCI-H2122	PLCE1	x=7.37	x=1.98	x=0.58	x=3.42	x=0.00062	x=0.00851	yes	up	Vehicle vs Adagrasib_100_mgkg_24h	24h
NCI-H2122	PLCH2	x=5.53	x=-1.9	x=0.67	x=-2.84	x=0.00457	x=0.04141	yes	down	Vehicle vs Adagrasib_100_mgkg_24h	24h
NCI-H2122	PLIN5	x=12.85	x=-1.31	x=0.45	x=-2.94	x=0.00326	x=0.03185	yes	down	Vehicle vs Adagrasib_100_mgkg_24h	24h
NCI-H2122	PLXND1	x=45.96	x=-1.56	x=0.26	x=-5.94	x=0	x=0	yes	down	Vehicle vs Adagrasib_100_mgkg_24h	24h
NCI-H2122	POT1-AS1	x=10.04	x=1.92	x=0.52	x=3.71	x=0.00021	x=0.00348	yes	up	Vehicle vs Adagrasib_100_mgkg_24h	24h
NCI-H2122	POU2F3	x=50.07	x=1.51	x=0.33	x=4.55	x=1e-05	x=0.00015	yes	up	Vehicle vs Adagrasib_100_mgkg_24h	24h
NCI-H2122	PPFIA4	x=12.13	x=-1.77	x=0.53	x=-3.36	x=0.00078	x=0.01013	yes	down	Vehicle vs Adagrasib_100_mgkg_24h	24h
NCI-H2122	PRDM8	x=15.48	x=-2.64	x=0.51	x=-5.16	x=0	x=1e-05	yes	down	Vehicle vs Adagrasib_100_mgkg_24h	24h
NCI-H2122	PRSS12	x=45.17	x=1.59	x=0.25	x=6.25	x=0	x=0	yes	up	Vehicle vs Adagrasib_100_mgkg_24h	24h
NCI-H2122	PRSS2	x=3.51	x=-4.47	x=1.12	x=-3.98	x=7e-05	x=0.0014	yes	down	Vehicle vs Adagrasib_100_mgkg_24h	24h
NCI-H2122	PSCA	x=112.99	x=1.78	x=0.24	x=7.35	x=0	x=0	yes	up	Vehicle vs Adagrasib_100_mgkg_24h	24h
NCI-H2122	PSMB9	x=7.91	x=1.75	x=0.58	x=3	x=0.00274	x=0.02766	yes	up	Vehicle vs Adagrasib_100_mgkg_24h	24h
NCI-H2122	PTPRH	x=39.15	x=1.75	x=0.35	x=5.01	x=0	x=2e-05	yes	up	Vehicle vs Adagrasib_100_mgkg_24h	24h
NCI-H2122	PXDC1	x=18.19	x=2.21	x=0.44	x=4.97	x=0	x=2e-05	yes	up	Vehicle vs Adagrasib_100_mgkg_24h	24h
NCI-H2122	RAB26	x=24.41	x=-2.14	x=0.35	x=-6.19	x=0	x=0	yes	down	Vehicle vs Adagrasib_100_mgkg_24h	24h
NCI-H2122	RAET1L	x=13.42	x=2.84	x=0.52	x=5.45	x=0	x=0	yes	up	Vehicle vs Adagrasib_100_mgkg_24h	24h
NCI-H2122	RAPGEF3	x=17.42	x=-1.33	x=0.44	x=-3.03	x=0.00246	x=0.02534	yes	down	Vehicle vs Adagrasib_100_mgkg_24h	24h
NCI-H2122	RASSF2	x=11.07	x=2.18	x=0.49	x=4.4	x=1e-05	x=0.00027	yes	up	Vehicle vs Adagrasib_100_mgkg_24h	24h
NCI-H2122	RBPMS	x=109.89	x=1.36	x=0.21	x=6.52	x=0	x=0	yes	up	Vehicle vs Adagrasib_100_mgkg_24h	24h
NCI-H2122	RBPMS2	x=17.7	x=-1.74	x=0.49	x=-3.53	x=0.00042	x=0.00625	yes	down	Vehicle vs Adagrasib_100_mgkg_24h	24h
NCI-H2122	RCOR2	x=4.5	x=-2.96	x=0.91	x=-3.25	x=0.00117	x=0.01406	yes	down	Vehicle vs Adagrasib_100_mgkg_24h	24h
NCI-H2122	RGMA	x=9.66	x=3.01	x=0.68	x=4.42	x=1e-05	x=0.00025	yes	up	Vehicle vs Adagrasib_100_mgkg_24h	24h
NCI-H2122	RGS17	x=62.83	x=-3.83	x=0.4	x=-9.5	x=0	x=0	yes	down	Vehicle vs Adagrasib_100_mgkg_24h	24h
NCI-H2122	RHOH	x=7.98	x=-3.38	x=0.69	x=-4.88	x=0	x=4e-05	yes	down	Vehicle vs Adagrasib_100_mgkg_24h	24h
NCI-H2122	RNF186	x=10.19	x=2.8	x=0.53	x=5.25	x=0	x=1e-05	yes	up	Vehicle vs Adagrasib_100_mgkg_24h	24h
NCI-H2122	RPL7P18	x=15.01	x=-2.31	x=0.45	x=-5.11	x=0	x=1e-05	yes	down	Vehicle vs Adagrasib_100_mgkg_24h	24h
NCI-H2122	RPTN	x=16.82	x=4.65	x=1.09	x=4.25	x=2e-05	x=5e-04	yes	up	Vehicle vs Adagrasib_100_mgkg_24h	24h
NCI-H2122	RTP4	x=3.54	x=2.67	x=0.91	x=2.94	x=0.00332	x=0.03221	yes	up	Vehicle vs Adagrasib_100_mgkg_24h	24h
NCI-H2122	S100A8	x=2281.16	x=-2.54	x=0.55	x=-4.6	x=0	x=0.00012	yes	down	Vehicle vs Adagrasib_100_mgkg_24h	24h
NCI-H2122	S100A9	x=5274.96	x=-1.36	x=0.49	x=-2.79	x=0.00533	x=0.046	yes	down	Vehicle vs Adagrasib_100_mgkg_24h	24h
NCI-H2122	S1PR1	x=36.69	x=1.35	x=0.29	x=4.71	x=0	x=7e-05	yes	up	Vehicle vs Adagrasib_100_mgkg_24h	24h
NCI-H2122	SBK1	x=17.87	x=-1.5	x=0.46	x=-3.28	x=0.00105	x=0.01293	yes	down	Vehicle vs Adagrasib_100_mgkg_24h	24h
NCI-H2122	SCARA3	x=10.53	x=-2.42	x=0.57	x=-4.26	x=2e-05	x=0.00048	yes	down	Vehicle vs Adagrasib_100_mgkg_24h	24h
NCI-H2122	SCARNA18	x=5.46	x=-2.61	x=0.72	x=-3.61	x=3e-04	x=0.0048	yes	down	Vehicle vs Adagrasib_100_mgkg_24h	24h
NCI-H2122	SCGB3A2	x=12.19	x=2.65	x=0.5	x=5.26	x=0	x=1e-05	yes	up	Vehicle vs Adagrasib_100_mgkg_24h	24h
NCI-H2122	SCIN	x=83.65	x=1.92	x=0.24	x=8.09	x=0	x=0	yes	up	Vehicle vs Adagrasib_100_mgkg_24h	24h
NCI-H2122	SECTM1	x=30.35	x=2.42	x=0.41	x=5.88	x=0	x=0	yes	up	Vehicle vs Adagrasib_100_mgkg_24h	24h
NCI-H2122	SERPINB13	x=5.84	x=-2.34	x=0.8	x=-2.92	x=0.00351	x=0.03374	yes	down	Vehicle vs Adagrasib_100_mgkg_24h	24h
NCI-H2122	SERPINB2	x=2.73	x=3.03	x=1.06	x=2.85	x=0.00442	x=0.04047	yes	up	Vehicle vs Adagrasib_100_mgkg_24h	24h
NCI-H2122	SERPINE1	x=160.42	x=-1.37	x=0.27	x=-5.12	x=0	x=1e-05	yes	down	Vehicle vs Adagrasib_100_mgkg_24h	24h
NCI-H2122	SERPINE2	x=325.65	x=-1.31	x=0.2	x=-6.62	x=0	x=0	yes	down	Vehicle vs Adagrasib_100_mgkg_24h	24h
NCI-H2122	SERPINF1	x=28.22	x=1.82	x=0.31	x=5.82	x=0	x=0	yes	up	Vehicle vs Adagrasib_100_mgkg_24h	24h
NCI-H2122	SFTA2	x=11.69	x=2.09	x=0.47	x=4.48	x=1e-05	x=0.00019	yes	up	Vehicle vs Adagrasib_100_mgkg_24h	24h
NCI-H2122	SGO2	x=356.68	x=-1.39	x=0.13	x=-10.56	x=0	x=0	yes	down	Vehicle vs Adagrasib_100_mgkg_24h	24h
NCI-H2122	SGSM1	x=12.95	x=-1.42	x=0.43	x=-3.27	x=0.00107	x=0.0131	yes	down	Vehicle vs Adagrasib_100_mgkg_24h	24h
NCI-H2122	SHC3	x=9.77	x=-1.75	x=0.48	x=-3.63	x=0.00028	x=0.0045	yes	down	Vehicle vs Adagrasib_100_mgkg_24h	24h
NCI-H2122	SHC4	x=11.13	x=-2.3	x=0.48	x=-4.76	x=0	x=6e-05	yes	down	Vehicle vs Adagrasib_100_mgkg_24h	24h
NCI-H2122	SIRPB1	x=12.68	x=-2.21	x=0.55	x=-4.02	x=6e-05	x=0.00119	yes	down	Vehicle vs Adagrasib_100_mgkg_24h	24h
NCI-H2122	SLAMF7	x=5.68	x=1.99	x=0.71	x=2.83	x=0.00472	x=0.0422	yes	up	Vehicle vs Adagrasib_100_mgkg_24h	24h
NCI-H2122	SLC22A18AS	x=27.29	x=-1.37	x=0.31	x=-4.41	x=1e-05	x=0.00026	yes	down	Vehicle vs Adagrasib_100_mgkg_24h	24h
NCI-H2122	SLC26A7	x=14.16	x=1.51	x=0.43	x=3.51	x=0.00045	x=0.00662	yes	up	Vehicle vs Adagrasib_100_mgkg_24h	24h
NCI-H2122	SLC2A14	x=3.42	x=-3.18	x=1.16	x=-2.75	x=0.00591	x=0.04983	yes	down	Vehicle vs Adagrasib_100_mgkg_24h	24h
NCI-H2122	SLC2A3	x=4.91	x=-3.23	x=0.91	x=-3.55	x=0.00038	x=0.0058	yes	down	Vehicle vs Adagrasib_100_mgkg_24h	24h
NCI-H2122	SLC4A3	x=20.12	x=-1.58	x=0.37	x=-4.21	x=3e-05	x=0.00058	yes	down	Vehicle vs Adagrasib_100_mgkg_24h	24h
NCI-H2122	SLC6A9	x=44.23	x=1.33	x=0.23	x=5.86	x=0	x=0	yes	up	Vehicle vs Adagrasib_100_mgkg_24h	24h
NCI-H2122	SLCO3A1	x=41.28	x=2	x=0.3	x=6.56	x=0	x=0	yes	up	Vehicle vs Adagrasib_100_mgkg_24h	24h
NCI-H2122	SLITRK6	x=114.21	x=-2.01	x=0.23	x=-8.78	x=0	x=0	yes	down	Vehicle vs Adagrasib_100_mgkg_24h	24h
NCI-H2122	SMAD6	x=43.42	x=-1.49	x=0.24	x=-6.11	x=0	x=0	yes	down	Vehicle vs Adagrasib_100_mgkg_24h	24h
NCI-H2122	SMAD9	x=19.42	x=-2.09	x=0.42	x=-5.04	x=0	x=2e-05	yes	down	Vehicle vs Adagrasib_100_mgkg_24h	24h
NCI-H2122	SMIM5	x=26.86	x=1.71	x=0.37	x=4.6	x=0	x=0.00012	yes	up	Vehicle vs Adagrasib_100_mgkg_24h	24h
NCI-H2122	SNCG	x=82.22	x=-1.37	x=0.31	x=-4.38	x=1e-05	x=3e-04	yes	down	Vehicle vs Adagrasib_100_mgkg_24h	24h
NCI-H2122	SOST	x=7.43	x=-5.02	x=1.15	x=-4.37	x=1e-05	x=0.00031	yes	down	Vehicle vs Adagrasib_100_mgkg_24h	24h
NCI-H2122	SOX21	x=72.67	x=-1.32	x=0.25	x=-5.37	x=0	x=0	yes	down	Vehicle vs Adagrasib_100_mgkg_24h	24h
NCI-H2122	SPAG4	x=10.36	x=-1.62	x=0.48	x=-3.35	x=0.00081	x=0.01044	yes	down	Vehicle vs Adagrasib_100_mgkg_24h	24h
NCI-H2122	SPINK1	x=71.06	x=6.37	x=0.94	x=6.81	x=0	x=0	yes	up	Vehicle vs Adagrasib_100_mgkg_24h	24h
NCI-H2122	SPOCK1	x=18.77	x=-1.8	x=0.37	x=-4.8	x=0	x=5e-05	yes	down	Vehicle vs Adagrasib_100_mgkg_24h	24h
NCI-H2122	SPRED1	x=368.49	x=-1.64	x=0.21	x=-7.66	x=0	x=0	yes	down	Vehicle vs Adagrasib_100_mgkg_24h	24h
NCI-H2122	SPRR1A	x=4.44	x=3.11	x=0.92	x=3.39	x=0.00071	x=0.00945	yes	up	Vehicle vs Adagrasib_100_mgkg_24h	24h
NCI-H2122	SPRR3	x=38.79	x=1.62	x=0.35	x=4.65	x=0	x=1e-04	yes	up	Vehicle vs Adagrasib_100_mgkg_24h	24h
NCI-H2122	SPRY4	x=24.39	x=-4.5	x=0.53	x=-8.49	x=0	x=0	yes	down	Vehicle vs Adagrasib_100_mgkg_24h	24h
NCI-H2122	SPRY4-IT1	x=11.23	x=-6.26	x=1.02	x=-6.13	x=0	x=0	yes	down	Vehicle vs Adagrasib_100_mgkg_24h	24h
NCI-H2122	SRCIN1	x=21.53	x=-1.41	x=0.35	x=-4	x=6e-05	x=0.0013	yes	down	Vehicle vs Adagrasib_100_mgkg_24h	24h
NCI-H2122	SSTR1	x=1.99	x=4.55	x=1.22	x=3.71	x=2e-04	x=0.00348	yes	up	Vehicle vs Adagrasib_100_mgkg_24h	24h
NCI-H2122	STC1	x=479.16	x=-4.56	x=0.26	x=-17.76	x=0	x=0	yes	down	Vehicle vs Adagrasib_100_mgkg_24h	24h
NCI-H2122	STS	x=179.6	x=1.91	x=0.21	x=9.06	x=0	x=0	yes	up	Vehicle vs Adagrasib_100_mgkg_24h	24h
NCI-H2122	SULF2	x=12.17	x=-1.55	x=0.44	x=-3.48	x=0.00051	x=0.00723	yes	down	Vehicle vs Adagrasib_100_mgkg_24h	24h
NCI-H2122	SUSD2	x=6.3	x=-4.78	x=1.03	x=-4.65	x=0	x=1e-04	yes	down	Vehicle vs Adagrasib_100_mgkg_24h	24h
NCI-H2122	SYCP2	x=34.53	x=-1.44	x=0.29	x=-4.99	x=0	x=2e-05	yes	down	Vehicle vs Adagrasib_100_mgkg_24h	24h
NCI-H2122	SYNPO	x=112.49	x=2.18	x=0.28	x=7.8	x=0	x=0	yes	up	Vehicle vs Adagrasib_100_mgkg_24h	24h
NCI-H2122	SYT16	x=4.95	x=2.96	x=0.81	x=3.64	x=0.00027	x=0.00442	yes	up	Vehicle vs Adagrasib_100_mgkg_24h	24h
NCI-H2122	SYTL2	x=107.27	x=2.48	x=0.53	x=4.72	x=0	x=7e-05	yes	up	Vehicle vs Adagrasib_100_mgkg_24h	24h
NCI-H2122	TAGLN	x=150.24	x=1.9	x=0.25	x=7.48	x=0	x=0	yes	up	Vehicle vs Adagrasib_100_mgkg_24h	24h
NCI-H2122	TAS1R3	x=1.9	x=-3.66	x=1.29	x=-2.85	x=0.00439	x=0.04029	yes	down	Vehicle vs Adagrasib_100_mgkg_24h	24h
NCI-H2122	TBX6	x=11.43	x=-1.52	x=0.44	x=-3.48	x=0.00051	x=0.00724	yes	down	Vehicle vs Adagrasib_100_mgkg_24h	24h
NCI-H2122	TBXAS1	x=12.41	x=-1.38	x=0.48	x=-2.86	x=0.0042	x=0.03893	yes	down	Vehicle vs Adagrasib_100_mgkg_24h	24h
NCI-H2122	TERT	x=19.87	x=-1.36	x=0.36	x=-3.8	x=0.00015	x=0.00262	yes	down	Vehicle vs Adagrasib_100_mgkg_24h	24h
NCI-H2122	THEMIS2	x=19.77	x=1.38	x=0.35	x=3.89	x=1e-04	x=0.00188	yes	up	Vehicle vs Adagrasib_100_mgkg_24h	24h
NCI-H2122	TINAG	x=7.83	x=-3.18	x=0.67	x=-4.75	x=0	x=6e-05	yes	down	Vehicle vs Adagrasib_100_mgkg_24h	24h
NCI-H2122	TLE6	x=18.41	x=-2.77	x=0.47	x=-5.96	x=0	x=0	yes	down	Vehicle vs Adagrasib_100_mgkg_24h	24h
NCI-H2122	TMCC3	x=228.83	x=1.34	x=0.24	x=5.57	x=0	x=0	yes	up	Vehicle vs Adagrasib_100_mgkg_24h	24h
NCI-H2122	TMEM105	x=17.53	x=-1.63	x=0.39	x=-4.21	x=3e-05	x=0.00058	yes	down	Vehicle vs Adagrasib_100_mgkg_24h	24h
NCI-H2122	TMEM213	x=9.01	x=-3.56	x=0.85	x=-4.16	x=3e-05	x=0.00069	yes	down	Vehicle vs Adagrasib_100_mgkg_24h	24h
NCI-H2122	TMEM74B	x=18.26	x=-1.32	x=0.39	x=-3.38	x=0.00073	x=0.00966	yes	down	Vehicle vs Adagrasib_100_mgkg_24h	24h
NCI-H2122	TNFRSF19	x=26.2	x=1.61	x=0.32	x=4.97	x=0	x=2e-05	yes	up	Vehicle vs Adagrasib_100_mgkg_24h	24h
NCI-H2122	TNFRSF1B	x=23.67	x=1.8	x=0.36	x=4.94	x=0	x=3e-05	yes	up	Vehicle vs Adagrasib_100_mgkg_24h	24h
NCI-H2122	TNS2	x=102.89	x=-1.53	x=0.2	x=-7.52	x=0	x=0	yes	down	Vehicle vs Adagrasib_100_mgkg_24h	24h
NCI-H2122	TP53INP2	x=198.94	x=1.38	x=0.2	x=6.77	x=0	x=0	yes	up	Vehicle vs Adagrasib_100_mgkg_24h	24h
NCI-H2122	TPM2	x=30.26	x=-1.83	x=0.29	x=-6.4	x=0	x=0	yes	down	Vehicle vs Adagrasib_100_mgkg_24h	24h
NCI-H2122	TREM1	x=40.27	x=-1.62	x=0.32	x=-5.09	x=0	x=1e-05	yes	down	Vehicle vs Adagrasib_100_mgkg_24h	24h
NCI-H2122	TRIM31	x=55.95	x=2.43	x=0.36	x=6.85	x=0	x=0	yes	up	Vehicle vs Adagrasib_100_mgkg_24h	24h
NCI-H2122	TRPM5	x=3.99	x=3.17	x=1.01	x=3.15	x=0.00165	x=0.01836	yes	up	Vehicle vs Adagrasib_100_mgkg_24h	24h
NCI-H2122	TSPAN8	x=992.89	x=1.5	x=0.21	x=7.04	x=0	x=0	yes	up	Vehicle vs Adagrasib_100_mgkg_24h	24h
NCI-H2122	UCA1	x=113.61	x=1.52	x=0.21	x=7.14	x=0	x=0	yes	up	Vehicle vs Adagrasib_100_mgkg_24h	24h
NCI-H2122	UCP2	x=155.33	x=1.53	x=0.23	x=6.64	x=0	x=0	yes	up	Vehicle vs Adagrasib_100_mgkg_24h	24h
NCI-H2122	UGT2B11	x=15.23	x=-5.47	x=0.89	x=-6.13	x=0	x=0	yes	down	Vehicle vs Adagrasib_100_mgkg_24h	24h
NCI-H2122	UGT2B28	x=6.85	x=-3.13	x=0.71	x=-4.43	x=1e-05	x=0.00024	yes	down	Vehicle vs Adagrasib_100_mgkg_24h	24h
NCI-H2122	VCAN	x=441.28	x=-2.2	x=0.49	x=-4.47	x=1e-05	x=2e-04	yes	down	Vehicle vs Adagrasib_100_mgkg_24h	24h
NCI-H2122	VIL1	x=87.39	x=1.73	x=0.53	x=3.23	x=0.00123	x=0.01452	yes	up	Vehicle vs Adagrasib_100_mgkg_24h	24h
NCI-H2122	VILL	x=50.21	x=2.32	x=0.31	x=7.38	x=0	x=0	yes	up	Vehicle vs Adagrasib_100_mgkg_24h	24h
NCI-H2122	VIPR2	x=13.21	x=1.5	x=0.4	x=3.72	x=2e-04	x=0.00336	yes	up	Vehicle vs Adagrasib_100_mgkg_24h	24h
NCI-H2122	VNN1	x=92.45	x=1.73	x=0.37	x=4.62	x=0	x=0.00011	yes	up	Vehicle vs Adagrasib_100_mgkg_24h	24h
NCI-H2122	VSIR	x=10.6	x=1.4	x=0.47	x=2.96	x=0.00304	x=0.03016	yes	up	Vehicle vs Adagrasib_100_mgkg_24h	24h
NCI-H2122	VWA2	x=5.75	x=2.66	x=0.72	x=3.68	x=0.00024	x=0.0039	yes	up	Vehicle vs Adagrasib_100_mgkg_24h	24h
NCI-H2122	WFDC21P	x=86.5	x=3.06	x=0.6	x=5.13	x=0	x=1e-05	yes	up	Vehicle vs Adagrasib_100_mgkg_24h	24h
NCI-H2122	WIPF3	x=11.1	x=-1.53	x=0.52	x=-2.93	x=0.00344	x=0.03324	yes	down	Vehicle vs Adagrasib_100_mgkg_24h	24h
NCI-H2122	ZNF467	x=16.01	x=-2.71	x=0.45	x=-5.96	x=0	x=0	yes	down	Vehicle vs Adagrasib_100_mgkg_24h	24h
NCI-H2122	ACOX2	x=22.54	x=-3.03	x=0.43	x=-7.09	x=0	x=0	yes	down	Vehicle vs Adagrasib_100_mgkg_48h	48h
NCI-H2122	ACTL8	x=21.04	x=1.36	x=0.47	x=2.91	x=0.00362	x=0.04718	yes	up	Vehicle vs Adagrasib_100_mgkg_48h	48h
NCI-H2122	ADM5	x=12.49	x=-1.5	x=0.44	x=-3.44	x=0.00057	x=0.01143	yes	down	Vehicle vs Adagrasib_100_mgkg_48h	48h
NCI-H2122	AGER	x=11.23	x=-2	x=0.51	x=-3.92	x=9e-05	x=0.00257	yes	down	Vehicle vs Adagrasib_100_mgkg_48h	48h
NCI-H2122	ALOX5	x=10.76	x=1.62	x=0.46	x=3.53	x=0.00041	x=0.00879	yes	up	Vehicle vs Adagrasib_100_mgkg_48h	48h
NCI-H2122	ANKRD12	x=823.01	x=-1.67	x=0.1	x=-16.46	x=0	x=0	yes	down	Vehicle vs Adagrasib_100_mgkg_48h	48h
NCI-H2122	ANXA3	x=455.69	x=1.42	x=0.14	x=10.42	x=0	x=0	yes	up	Vehicle vs Adagrasib_100_mgkg_48h	48h
NCI-H2122	ANXA6	x=647.1	x=2.19	x=0.22	x=9.78	x=0	x=0	yes	up	Vehicle vs Adagrasib_100_mgkg_48h	48h
NCI-H2122	AOC1	x=47.79	x=2.21	x=0.25	x=8.94	x=0	x=0	yes	up	Vehicle vs Adagrasib_100_mgkg_48h	48h
NCI-H2122	APOL1	x=865.02	x=1.49	x=0.2	x=7.31	x=0	x=0	yes	up	Vehicle vs Adagrasib_100_mgkg_48h	48h
NCI-H2122	AR	x=316.75	x=-1.32	x=0.15	x=-9	x=0	x=0	yes	down	Vehicle vs Adagrasib_100_mgkg_48h	48h
NCI-H2122	ARHGAP33	x=18.86	x=-1.55	x=0.39	x=-3.93	x=9e-05	x=0.00254	yes	down	Vehicle vs Adagrasib_100_mgkg_48h	48h
NCI-H2122	ARMCX2	x=9.4	x=-1.93	x=0.54	x=-3.59	x=0.00034	x=0.00758	yes	down	Vehicle vs Adagrasib_100_mgkg_48h	48h
NCI-H2122	ASPG	x=22.04	x=1.51	x=0.35	x=4.32	x=2e-05	x=0.00062	yes	up	Vehicle vs Adagrasib_100_mgkg_48h	48h
NCI-H2122	ATF3	x=77.55	x=1.68	x=0.29	x=5.83	x=0	x=0	yes	up	Vehicle vs Adagrasib_100_mgkg_48h	48h
NCI-H2122	ATP10B	x=225.69	x=1.5	x=0.3	x=5.02	x=0	x=3e-05	yes	up	Vehicle vs Adagrasib_100_mgkg_48h	48h
NCI-H2122	ATP6V1C2	x=25.01	x=2.21	x=0.38	x=5.81	x=0	x=0	yes	up	Vehicle vs Adagrasib_100_mgkg_48h	48h
NCI-H2122	AXL	x=5.9	x=-2.45	x=0.76	x=-3.2	x=0.00135	x=0.02224	yes	down	Vehicle vs Adagrasib_100_mgkg_48h	48h
NCI-H2122	AZGP1	x=70.23	x=-1.97	x=0.31	x=-6.45	x=0	x=0	yes	down	Vehicle vs Adagrasib_100_mgkg_48h	48h
NCI-H2122	BAIAP3	x=23.85	x=-1.85	x=0.4	x=-4.64	x=0	x=0.00017	yes	down	Vehicle vs Adagrasib_100_mgkg_48h	48h
NCI-H2122	BCAS1	x=851.8	x=1.63	x=0.23	x=6.98	x=0	x=0	yes	up	Vehicle vs Adagrasib_100_mgkg_48h	48h
NCI-H2122	BDKRB2	x=399.5	x=1.31	x=0.25	x=5.35	x=0	x=1e-05	yes	up	Vehicle vs Adagrasib_100_mgkg_48h	48h
NCI-H2122	BMP3	x=10.48	x=1.44	x=0.49	x=2.94	x=0.00323	x=0.04356	yes	up	Vehicle vs Adagrasib_100_mgkg_48h	48h
NCI-H2122	C10orf10	x=19.14	x=2.39	x=0.58	x=4.15	x=3e-05	x=0.00112	yes	up	Vehicle vs Adagrasib_100_mgkg_48h	48h
NCI-H2122	C15orf48	x=972.02	x=1.84	x=0.54	x=3.39	x=7e-04	x=0.01351	yes	up	Vehicle vs Adagrasib_100_mgkg_48h	48h
NCI-H2122	C2orf54	x=37.54	x=2.19	x=0.28	x=7.69	x=0	x=0	yes	up	Vehicle vs Adagrasib_100_mgkg_48h	48h
NCI-H2122	C4BPB	x=6.87	x=2.33	x=0.62	x=3.76	x=0.00017	x=0.00431	yes	up	Vehicle vs Adagrasib_100_mgkg_48h	48h
NCI-H2122	C4orf19	x=10.56	x=2.16	x=0.62	x=3.47	x=0.00052	x=0.01064	yes	up	Vehicle vs Adagrasib_100_mgkg_48h	48h
NCI-H2122	C5orf46	x=26.83	x=1.55	x=0.34	x=4.54	x=1e-05	x=0.00026	yes	up	Vehicle vs Adagrasib_100_mgkg_48h	48h
NCI-H2122	CACNA1C	x=6.57	x=2.01	x=0.6	x=3.39	x=0.00071	x=0.01357	yes	up	Vehicle vs Adagrasib_100_mgkg_48h	48h
NCI-H2122	CACNG4	x=4.24	x=2.46	x=0.76	x=3.23	x=0.00125	x=0.02108	yes	up	Vehicle vs Adagrasib_100_mgkg_48h	48h
NCI-H2122	CAPN14	x=14.29	x=3.14	x=0.59	x=5.32	x=0	x=1e-05	yes	up	Vehicle vs Adagrasib_100_mgkg_48h	48h
NCI-H2122	CAPN5	x=97.28	x=1.46	x=0.23	x=6.2	x=0	x=0	yes	up	Vehicle vs Adagrasib_100_mgkg_48h	48h
NCI-H2122	CAPN9	x=71.88	x=2.26	x=0.3	x=7.44	x=0	x=0	yes	up	Vehicle vs Adagrasib_100_mgkg_48h	48h
NCI-H2122	CASC10	x=12.54	x=1.36	x=0.42	x=3.22	x=0.0013	x=0.02169	yes	up	Vehicle vs Adagrasib_100_mgkg_48h	48h
NCI-H2122	CCDC160	x=31.98	x=-1.33	x=0.29	x=-4.56	x=1e-05	x=0.00025	yes	down	Vehicle vs Adagrasib_100_mgkg_48h	48h
NCI-H2122	CCDC88A	x=649.51	x=-1.34	x=0.16	x=-8.64	x=0	x=0	yes	down	Vehicle vs Adagrasib_100_mgkg_48h	48h
NCI-H2122	CD24	x=854.56	x=1.38	x=0.17	x=8.33	x=0	x=0	yes	up	Vehicle vs Adagrasib_100_mgkg_48h	48h
NCI-H2122	CDC20B	x=19	x=-1.66	x=0.53	x=-3.16	x=0.00155	x=0.02475	yes	down	Vehicle vs Adagrasib_100_mgkg_48h	48h
NCI-H2122	CDK18	x=19.49	x=-1.46	x=0.38	x=-3.86	x=0.00011	x=0.00321	yes	down	Vehicle vs Adagrasib_100_mgkg_48h	48h
NCI-H2122	CEACAM5	x=2634.47	x=1.81	x=0.38	x=4.76	x=0	x=1e-04	yes	up	Vehicle vs Adagrasib_100_mgkg_48h	48h
NCI-H2122	CEACAM6	x=6100.91	x=1.54	x=0.21	x=7.3	x=0	x=0	yes	up	Vehicle vs Adagrasib_100_mgkg_48h	48h
NCI-H2122	CELF4	x=21.41	x=-1.52	x=0.37	x=-4.06	x=5e-05	x=0.00156	yes	down	Vehicle vs Adagrasib_100_mgkg_48h	48h
NCI-H2122	CENPE	x=672.7	x=-1.3	x=0.25	x=-5.27	x=0	x=1e-05	yes	down	Vehicle vs Adagrasib_100_mgkg_48h	48h
NCI-H2122	CGA	x=7.12	x=3.56	x=0.73	x=4.89	x=0	x=6e-05	yes	up	Vehicle vs Adagrasib_100_mgkg_48h	48h
NCI-H2122	CHAC1	x=24.03	x=1.64	x=0.44	x=3.75	x=0.00017	x=0.00445	yes	up	Vehicle vs Adagrasib_100_mgkg_48h	48h
NCI-H2122	CHST2	x=7.42	x=-2.38	x=0.66	x=-3.58	x=0.00034	x=0.0076	yes	down	Vehicle vs Adagrasib_100_mgkg_48h	48h
NCI-H2122	CKB	x=299.37	x=2.21	x=0.21	x=10.44	x=0	x=0	yes	up	Vehicle vs Adagrasib_100_mgkg_48h	48h
NCI-H2122	CLCA2	x=30.37	x=-1.4	x=0.42	x=-3.34	x=0.00084	x=0.01536	yes	down	Vehicle vs Adagrasib_100_mgkg_48h	48h
NCI-H2122	CLDN10	x=7.54	x=-1.86	x=0.62	x=-3.01	x=0.00263	x=0.03711	yes	down	Vehicle vs Adagrasib_100_mgkg_48h	48h
NCI-H2122	CLDN10-AS1	x=26.12	x=-1.3	x=0.33	x=-3.94	x=8e-05	x=0.00246	yes	down	Vehicle vs Adagrasib_100_mgkg_48h	48h
NCI-H2122	CLU	x=67.15	x=-1.4	x=0.26	x=-5.48	x=0	x=0	yes	down	Vehicle vs Adagrasib_100_mgkg_48h	48h
NCI-H2122	COX6B2	x=13.9	x=1.59	x=0.41	x=3.85	x=0.00012	x=0.00323	yes	up	Vehicle vs Adagrasib_100_mgkg_48h	48h
NCI-H2122	CPM	x=240.34	x=1.39	x=0.23	x=6.07	x=0	x=0	yes	up	Vehicle vs Adagrasib_100_mgkg_48h	48h
NCI-H2122	CST6	x=14.73	x=1.46	x=0.44	x=3.33	x=0.00087	x=0.01585	yes	up	Vehicle vs Adagrasib_100_mgkg_48h	48h
NCI-H2122	CST7	x=6.5	x=2.63	x=0.68	x=3.86	x=0.00011	x=0.00316	yes	up	Vehicle vs Adagrasib_100_mgkg_48h	48h
NCI-H2122	CXCL14	x=632.98	x=1.65	x=0.24	x=7	x=0	x=0	yes	up	Vehicle vs Adagrasib_100_mgkg_48h	48h
NCI-H2122	CXXC4	x=30.73	x=-1.4	x=0.32	x=-4.35	x=1e-05	x=0.00055	yes	down	Vehicle vs Adagrasib_100_mgkg_48h	48h
NCI-H2122	DMBT1	x=240.66	x=-1.62	x=0.27	x=-5.96	x=0	x=0	yes	down	Vehicle vs Adagrasib_100_mgkg_48h	48h
NCI-H2122	DNAAF1	x=19.44	x=1.47	x=0.46	x=3.21	x=0.00132	x=0.02183	yes	up	Vehicle vs Adagrasib_100_mgkg_48h	48h
NCI-H2122	DNAH2	x=33.63	x=-1.58	x=0.33	x=-4.78	x=0	x=1e-04	yes	down	Vehicle vs Adagrasib_100_mgkg_48h	48h
NCI-H2122	DPCR1	x=42.79	x=4.3	x=0.4	x=10.8	x=0	x=0	yes	up	Vehicle vs Adagrasib_100_mgkg_48h	48h
NCI-H2122	DUSP6	x=411.14	x=-2.59	x=0.2	x=-13.23	x=0	x=0	yes	down	Vehicle vs Adagrasib_100_mgkg_48h	48h
NCI-H2122	DUSP9	x=18.7	x=-1.48	x=0.38	x=-3.85	x=0.00012	x=0.00323	yes	down	Vehicle vs Adagrasib_100_mgkg_48h	48h
NCI-H2122	EDN1	x=153.28	x=1.62	x=0.25	x=6.44	x=0	x=0	yes	up	Vehicle vs Adagrasib_100_mgkg_48h	48h
NCI-H2122	EDN2	x=95.52	x=3.23	x=0.74	x=4.36	x=1e-05	x=0.00054	yes	up	Vehicle vs Adagrasib_100_mgkg_48h	48h
NCI-H2122	EPOR	x=16.96	x=-1.3	x=0.37	x=-3.55	x=0.00039	x=0.00839	yes	down	Vehicle vs Adagrasib_100_mgkg_48h	48h
NCI-H2122	EPS8L3	x=157.56	x=1.3	x=0.29	x=4.49	x=1e-05	x=0.00033	yes	up	Vehicle vs Adagrasib_100_mgkg_48h	48h
NCI-H2122	ETV1	x=80.32	x=-3.83	x=0.31	x=-12.52	x=0	x=0	yes	down	Vehicle vs Adagrasib_100_mgkg_48h	48h
NCI-H2122	ETV4	x=49.67	x=-3.34	x=0.37	x=-9.07	x=0	x=0	yes	down	Vehicle vs Adagrasib_100_mgkg_48h	48h
NCI-H2122	ETV5	x=35.65	x=-4.79	x=0.57	x=-8.42	x=0	x=0	yes	down	Vehicle vs Adagrasib_100_mgkg_48h	48h
NCI-H2122	FADS2	x=63.59	x=-1.57	x=0.25	x=-6.34	x=0	x=0	yes	down	Vehicle vs Adagrasib_100_mgkg_48h	48h
NCI-H2122	FAM129A	x=37.69	x=-1.47	x=0.31	x=-4.72	x=0	x=0.00012	yes	down	Vehicle vs Adagrasib_100_mgkg_48h	48h
NCI-H2122	FAM189A1	x=6.66	x=1.76	x=0.59	x=2.99	x=0.00276	x=0.03857	yes	up	Vehicle vs Adagrasib_100_mgkg_48h	48h
NCI-H2122	FAM69B	x=10.07	x=-1.57	x=0.48	x=-3.27	x=0.00108	x=0.0189	yes	down	Vehicle vs Adagrasib_100_mgkg_48h	48h
NCI-H2122	FER1L6	x=7.29	x=2.6	x=0.67	x=3.89	x=1e-04	x=0.00286	yes	up	Vehicle vs Adagrasib_100_mgkg_48h	48h
NCI-H2122	FLVCR2	x=15.77	x=2.59	x=0.49	x=5.3	x=0	x=1e-05	yes	up	Vehicle vs Adagrasib_100_mgkg_48h	48h
NCI-H2122	FOXA2	x=13.39	x=2.02	x=0.49	x=4.12	x=4e-05	x=0.00126	yes	up	Vehicle vs Adagrasib_100_mgkg_48h	48h
NCI-H2122	FREM2	x=6.18	x=-4.98	x=1.14	x=-4.38	x=1e-05	x=5e-04	yes	down	Vehicle vs Adagrasib_100_mgkg_48h	48h
NCI-H2122	FSTL1	x=20.57	x=1.47	x=0.34	x=4.27	x=2e-05	x=0.00074	yes	up	Vehicle vs Adagrasib_100_mgkg_48h	48h
NCI-H2122	FYB	x=24.58	x=-1.68	x=0.39	x=-4.35	x=1e-05	x=0.00056	yes	down	Vehicle vs Adagrasib_100_mgkg_48h	48h
NCI-H2122	GBP1	x=100.91	x=1.37	x=0.24	x=5.69	x=0	x=0	yes	up	Vehicle vs Adagrasib_100_mgkg_48h	48h
NCI-H2122	GGT5	x=4.22	x=-4.42	x=1.14	x=-3.87	x=0.00011	x=0.00316	yes	down	Vehicle vs Adagrasib_100_mgkg_48h	48h
NCI-H2122	GLI3	x=6.55	x=-2.39	x=0.72	x=-3.3	x=0.00096	x=0.01726	yes	down	Vehicle vs Adagrasib_100_mgkg_48h	48h
NCI-H2122	GREB1	x=20.95	x=-1.44	x=0.34	x=-4.17	x=3e-05	x=0.00108	yes	down	Vehicle vs Adagrasib_100_mgkg_48h	48h
NCI-H2122	HEY1	x=373.14	x=-2.23	x=0.16	x=-14.29	x=0	x=0	yes	down	Vehicle vs Adagrasib_100_mgkg_48h	48h
NCI-H2122	HHLA2	x=6.24	x=2.53	x=0.85	x=2.97	x=0.00299	x=0.04109	yes	up	Vehicle vs Adagrasib_100_mgkg_48h	48h
NCI-H2122	HLA-B	x=69.64	x=1.47	x=0.21	x=6.99	x=0	x=0	yes	up	Vehicle vs Adagrasib_100_mgkg_48h	48h
NCI-H2122	HMGN5	x=111.47	x=-1.46	x=0.34	x=-4.29	x=2e-05	x=0.00069	yes	down	Vehicle vs Adagrasib_100_mgkg_48h	48h
NCI-H2122	HMOX1	x=245.44	x=2.12	x=0.19	x=10.95	x=0	x=0	yes	up	Vehicle vs Adagrasib_100_mgkg_48h	48h
NCI-H2122	HNF1A-AS1	x=7.69	x=2.57	x=0.76	x=3.38	x=0.00073	x=0.01378	yes	up	Vehicle vs Adagrasib_100_mgkg_48h	48h
NCI-H2122	HNF4A	x=6.61	x=2.8	x=0.83	x=3.35	x=8e-04	x=0.01486	yes	up	Vehicle vs Adagrasib_100_mgkg_48h	48h
NCI-H2122	HOPX	x=8.35	x=3.39	x=0.66	x=5.11	x=0	x=2e-05	yes	up	Vehicle vs Adagrasib_100_mgkg_48h	48h
NCI-H2122	HSPA6	x=51.41	x=-1.74	x=0.3	x=-5.84	x=0	x=0	yes	down	Vehicle vs Adagrasib_100_mgkg_48h	48h
NCI-H2122	HSPB8	x=139.63	x=1.72	x=0.24	x=7.25	x=0	x=0	yes	up	Vehicle vs Adagrasib_100_mgkg_48h	48h
NCI-H2122	HTR3A	x=10.52	x=2.05	x=0.48	x=4.23	x=2e-05	x=0.00087	yes	up	Vehicle vs Adagrasib_100_mgkg_48h	48h
NCI-H2122	IFI27	x=143.03	x=1.53	x=0.23	x=6.8	x=0	x=0	yes	up	Vehicle vs Adagrasib_100_mgkg_48h	48h
NCI-H2122	IGFL2	x=13.16	x=-1.51	x=0.44	x=-3.42	x=0.00062	x=0.01214	yes	down	Vehicle vs Adagrasib_100_mgkg_48h	48h
NCI-H2122	IGFL4	x=17.98	x=-1.36	x=0.37	x=-3.71	x=2e-04	x=0.00509	yes	down	Vehicle vs Adagrasib_100_mgkg_48h	48h
NCI-H2122	IGSF10	x=7.22	x=-2.11	x=0.63	x=-3.35	x=8e-04	x=0.01486	yes	down	Vehicle vs Adagrasib_100_mgkg_48h	48h
NCI-H2122	IL17C	x=4.27	x=-4.44	x=1.15	x=-3.85	x=0.00012	x=0.00323	yes	down	Vehicle vs Adagrasib_100_mgkg_48h	48h
NCI-H2122	IL22RA1	x=14.75	x=1.5	x=0.36	x=4.11	x=4e-05	x=0.00134	yes	up	Vehicle vs Adagrasib_100_mgkg_48h	48h
NCI-H2122	IL6	x=17.49	x=1.95	x=0.43	x=4.51	x=1e-05	x=0.00031	yes	up	Vehicle vs Adagrasib_100_mgkg_48h	48h
NCI-H2122	INHBB	x=18.04	x=2.89	x=0.44	x=6.64	x=0	x=0	yes	up	Vehicle vs Adagrasib_100_mgkg_48h	48h
NCI-H2122	INTS6L	x=7.56	x=-2.6	x=0.68	x=-3.84	x=0.00012	x=0.00334	yes	down	Vehicle vs Adagrasib_100_mgkg_48h	48h
NCI-H2122	IRX3	x=124.49	x=-1.36	x=0.27	x=-5.06	x=0	x=3e-05	yes	down	Vehicle vs Adagrasib_100_mgkg_48h	48h
NCI-H2122	IZUMO4	x=9.34	x=-2.08	x=0.57	x=-3.66	x=0.00025	x=0.006	yes	down	Vehicle vs Adagrasib_100_mgkg_48h	48h
NCI-H2122	KCNJ6	x=6.41	x=-2.9	x=0.91	x=-3.2	x=0.0014	x=0.02278	yes	down	Vehicle vs Adagrasib_100_mgkg_48h	48h
NCI-H2122	KIAA1324	x=42.42	x=-1.68	x=0.33	x=-5.17	x=0	x=2e-05	yes	down	Vehicle vs Adagrasib_100_mgkg_48h	48h
NCI-H2122	KIT	x=25.66	x=1.49	x=0.34	x=4.45	x=1e-05	x=0.00038	yes	up	Vehicle vs Adagrasib_100_mgkg_48h	48h
NCI-H2122	KLF2	x=226.71	x=1.49	x=0.23	x=6.43	x=0	x=0	yes	up	Vehicle vs Adagrasib_100_mgkg_48h	48h
NCI-H2122	KLK11	x=290.85	x=-1.8	x=0.3	x=-5.97	x=0	x=0	yes	down	Vehicle vs Adagrasib_100_mgkg_48h	48h
NCI-H2122	KLK12	x=10.45	x=-2.01	x=0.64	x=-3.17	x=0.00154	x=0.02467	yes	down	Vehicle vs Adagrasib_100_mgkg_48h	48h
NCI-H2122	KLK13	x=14.98	x=-2.19	x=0.49	x=-4.49	x=1e-05	x=0.00033	yes	down	Vehicle vs Adagrasib_100_mgkg_48h	48h
NCI-H2122	KLK6	x=88.85	x=1.88	x=0.25	x=7.61	x=0	x=0	yes	up	Vehicle vs Adagrasib_100_mgkg_48h	48h
NCI-H2122	KRT4	x=19.5	x=-2.45	x=0.44	x=-5.63	x=0	x=0	yes	down	Vehicle vs Adagrasib_100_mgkg_48h	48h
NCI-H2122	KRT6B	x=244.84	x=1.55	x=0.21	x=7.33	x=0	x=0	yes	up	Vehicle vs Adagrasib_100_mgkg_48h	48h
NCI-H2122	LBP	x=11.42	x=3.73	x=0.8	x=4.65	x=0	x=0.00017	yes	up	Vehicle vs Adagrasib_100_mgkg_48h	48h
NCI-H2122	LEKR1	x=9.56	x=-1.94	x=0.54	x=-3.57	x=0.00036	x=0.00796	yes	down	Vehicle vs Adagrasib_100_mgkg_48h	48h
NCI-H2122	LINC00659	x=5.39	x=-2.3	x=0.74	x=-3.13	x=0.00173	x=0.02668	yes	down	Vehicle vs Adagrasib_100_mgkg_48h	48h
NCI-H2122	LINC00707	x=53.87	x=1.83	x=0.26	x=7.08	x=0	x=0	yes	up	Vehicle vs Adagrasib_100_mgkg_48h	48h
NCI-H2122	LINC01133	x=8.37	x=2.76	x=0.59	x=4.69	x=0	x=0.00014	yes	up	Vehicle vs Adagrasib_100_mgkg_48h	48h
NCI-H2122	LINC01277	x=4.97	x=-3.3	x=0.98	x=-3.36	x=0.00078	x=0.01465	yes	down	Vehicle vs Adagrasib_100_mgkg_48h	48h
NCI-H2122	LRRC56	x=3.13	x=-3.99	x=1.21	x=-3.29	x=0.00102	x=0.01803	yes	down	Vehicle vs Adagrasib_100_mgkg_48h	48h
NCI-H2122	LYZ	x=15.03	x=1.66	x=0.57	x=2.9	x=0.00368	x=0.04757	yes	up	Vehicle vs Adagrasib_100_mgkg_48h	48h
NCI-H2122	MAF	x=26.02	x=-1.56	x=0.44	x=-3.55	x=0.00038	x=0.00836	yes	down	Vehicle vs Adagrasib_100_mgkg_48h	48h
NCI-H2122	MAST4-IT1	x=3.81	x=2.48	x=0.78	x=3.18	x=0.00148	x=0.02379	yes	up	Vehicle vs Adagrasib_100_mgkg_48h	48h
NCI-H2122	MDK	x=178.09	x=-2	x=0.24	x=-8.22	x=0	x=0	yes	down	Vehicle vs Adagrasib_100_mgkg_48h	48h
NCI-H2122	MLXIPL	x=33.56	x=-1.59	x=0.34	x=-4.67	x=0	x=0.00015	yes	down	Vehicle vs Adagrasib_100_mgkg_48h	48h
NCI-H2122	MMP7	x=7.55	x=2.28	x=0.59	x=3.89	x=1e-04	x=0.00293	yes	up	Vehicle vs Adagrasib_100_mgkg_48h	48h
NCI-H2122	MSLN	x=261.57	x=1.58	x=0.27	x=5.76	x=0	x=0	yes	up	Vehicle vs Adagrasib_100_mgkg_48h	48h
NCI-H2122	MSMB	x=48.63	x=1.92	x=0.32	x=5.97	x=0	x=0	yes	up	Vehicle vs Adagrasib_100_mgkg_48h	48h
NCI-H2122	MSRB3	x=7.93	x=2.32	x=0.54	x=4.33	x=1e-05	x=0.00059	yes	up	Vehicle vs Adagrasib_100_mgkg_48h	48h
NCI-H2122	MT-TD	x=61.41	x=2.15	x=0.38	x=5.64	x=0	x=0	yes	up	Vehicle vs Adagrasib_100_mgkg_48h	48h
NCI-H2122	MT-TI	x=123.04	x=1.95	x=0.2	x=9.76	x=0	x=0	yes	up	Vehicle vs Adagrasib_100_mgkg_48h	48h
NCI-H2122	MTCO1P40	x=113.32	x=2.3	x=0.31	x=7.46	x=0	x=0	yes	up	Vehicle vs Adagrasib_100_mgkg_48h	48h
NCI-H2122	MTMR7	x=14.12	x=1.73	x=0.38	x=4.54	x=1e-05	x=0.00026	yes	up	Vehicle vs Adagrasib_100_mgkg_48h	48h
NCI-H2122	MUC13	x=786.7	x=1.78	x=0.28	x=6.43	x=0	x=0	yes	up	Vehicle vs Adagrasib_100_mgkg_48h	48h
NCI-H2122	MUC15	x=81.83	x=1.5	x=0.27	x=5.48	x=0	x=0	yes	up	Vehicle vs Adagrasib_100_mgkg_48h	48h
NCI-H2122	MUC5B	x=895.5	x=-1.49	x=0.19	x=-7.72	x=0	x=0	yes	down	Vehicle vs Adagrasib_100_mgkg_48h	48h
NCI-H2122	MX2	x=21.77	x=1.77	x=0.37	x=4.8	x=0	x=9e-05	yes	up	Vehicle vs Adagrasib_100_mgkg_48h	48h
NCI-H2122	MYCN	x=53.37	x=-1.9	x=0.25	x=-7.64	x=0	x=0	yes	down	Vehicle vs Adagrasib_100_mgkg_48h	48h
NCI-H2122	MYL9	x=60.98	x=2.49	x=0.33	x=7.61	x=0	x=0	yes	up	Vehicle vs Adagrasib_100_mgkg_48h	48h
NCI-H2122	NCF2	x=235.4	x=1.48	x=0.19	x=7.63	x=0	x=0	yes	up	Vehicle vs Adagrasib_100_mgkg_48h	48h
NCI-H2122	NEGR1	x=62.13	x=-2.65	x=0.41	x=-6.54	x=0	x=0	yes	down	Vehicle vs Adagrasib_100_mgkg_48h	48h
NCI-H2122	NEU4	x=10.83	x=-1.51	x=0.49	x=-3.1	x=0.00196	x=0.02984	yes	down	Vehicle vs Adagrasib_100_mgkg_48h	48h
NCI-H2122	NR4A3	x=8.62	x=1.6	x=0.48	x=3.34	x=0.00082	x=0.01514	yes	up	Vehicle vs Adagrasib_100_mgkg_48h	48h
NCI-H2122	NRP1	x=52.5	x=-1.41	x=0.25	x=-5.63	x=0	x=0	yes	down	Vehicle vs Adagrasib_100_mgkg_48h	48h
NCI-H2122	NXN	x=123.22	x=-2.03	x=0.29	x=-7.09	x=0	x=0	yes	down	Vehicle vs Adagrasib_100_mgkg_48h	48h
NCI-H2122	P3H2	x=41.7	x=2.26	x=0.38	x=5.92	x=0	x=0	yes	up	Vehicle vs Adagrasib_100_mgkg_48h	48h
NCI-H2122	PDGFA	x=326.54	x=1.54	x=0.14	x=11.18	x=0	x=0	yes	up	Vehicle vs Adagrasib_100_mgkg_48h	48h
NCI-H2122	PDZD2	x=24.57	x=1.64	x=0.34	x=4.82	x=0	x=8e-05	yes	up	Vehicle vs Adagrasib_100_mgkg_48h	48h
NCI-H2122	PECAM1	x=14.07	x=-1.47	x=0.41	x=-3.62	x=3e-04	x=0.00684	yes	down	Vehicle vs Adagrasib_100_mgkg_48h	48h
NCI-H2122	PLA2G2A	x=4.71	x=3.31	x=1.14	x=2.89	x=0.00383	x=0.04904	yes	up	Vehicle vs Adagrasib_100_mgkg_48h	48h
NCI-H2122	PLAC4	x=60.69	x=3.24	x=0.41	x=7.86	x=0	x=0	yes	up	Vehicle vs Adagrasib_100_mgkg_48h	48h
NCI-H2122	PLAT	x=131.97	x=-1.73	x=0.46	x=-3.79	x=0.00015	x=0.00396	yes	down	Vehicle vs Adagrasib_100_mgkg_48h	48h
NCI-H2122	PLLP	x=15.79	x=-1.33	x=0.4	x=-3.36	x=0.00079	x=0.01469	yes	down	Vehicle vs Adagrasib_100_mgkg_48h	48h
NCI-H2122	POT1-AS1	x=8.44	x=1.93	x=0.55	x=3.5	x=0.00046	x=0.00968	yes	up	Vehicle vs Adagrasib_100_mgkg_48h	48h
NCI-H2122	POU2F3	x=41.48	x=1.5	x=0.36	x=4.16	x=3e-05	x=0.00109	yes	up	Vehicle vs Adagrasib_100_mgkg_48h	48h
NCI-H2122	PRDM8	x=14.6	x=-1.51	x=0.5	x=-3.01	x=0.00258	x=0.03652	yes	down	Vehicle vs Adagrasib_100_mgkg_48h	48h
NCI-H2122	PRKAG2-AS1	x=15.34	x=-1.58	x=0.46	x=-3.45	x=0.00056	x=0.01122	yes	down	Vehicle vs Adagrasib_100_mgkg_48h	48h
NCI-H2122	PSCA	x=81.47	x=1.49	x=0.3	x=4.93	x=0	x=5e-05	yes	up	Vehicle vs Adagrasib_100_mgkg_48h	48h
NCI-H2122	PTPRH	x=29.83	x=1.58	x=0.45	x=3.53	x=0.00041	x=0.00881	yes	up	Vehicle vs Adagrasib_100_mgkg_48h	48h
NCI-H2122	PXDC1	x=13.36	x=1.98	x=0.55	x=3.61	x=3e-04	x=0.00702	yes	up	Vehicle vs Adagrasib_100_mgkg_48h	48h
NCI-H2122	RAB26	x=21.2	x=-1.74	x=0.37	x=-4.66	x=0	x=0.00016	yes	down	Vehicle vs Adagrasib_100_mgkg_48h	48h
NCI-H2122	RAET1L	x=10.13	x=2.67	x=0.54	x=4.89	x=0	x=6e-05	yes	up	Vehicle vs Adagrasib_100_mgkg_48h	48h
NCI-H2122	RGS17	x=56.63	x=-2.54	x=0.3	x=-8.39	x=0	x=0	yes	down	Vehicle vs Adagrasib_100_mgkg_48h	48h
NCI-H2122	RHOB	x=2381.47	x=1.45	x=0.18	x=8.13	x=0	x=0	yes	up	Vehicle vs Adagrasib_100_mgkg_48h	48h
NCI-H2122	RIPPLY3	x=6.55	x=-1.94	x=0.63	x=-3.07	x=0.00213	x=0.03182	yes	down	Vehicle vs Adagrasib_100_mgkg_48h	48h
NCI-H2122	RNF186	x=7.45	x=2.55	x=0.67	x=3.81	x=0.00014	x=0.00375	yes	up	Vehicle vs Adagrasib_100_mgkg_48h	48h
NCI-H2122	RPL7P18	x=13.38	x=-1.68	x=0.45	x=-3.71	x=2e-04	x=0.00507	yes	down	Vehicle vs Adagrasib_100_mgkg_48h	48h
NCI-H2122	RPTN	x=16.62	x=4.89	x=0.79	x=6.15	x=0	x=0	yes	up	Vehicle vs Adagrasib_100_mgkg_48h	48h
NCI-H2122	S100A8	x=2054.4	x=-1.78	x=0.23	x=-7.61	x=0	x=0	yes	down	Vehicle vs Adagrasib_100_mgkg_48h	48h
NCI-H2122	SCARA3	x=8.87	x=-2.12	x=0.61	x=-3.49	x=0.00049	x=0.01015	yes	down	Vehicle vs Adagrasib_100_mgkg_48h	48h
NCI-H2122	SCGB3A2	x=6.51	x=1.86	x=0.64	x=2.9	x=0.00367	x=0.04757	yes	up	Vehicle vs Adagrasib_100_mgkg_48h	48h
NCI-H2122	SECTM1	x=19.9	x=2	x=0.4	x=5	x=0	x=4e-05	yes	up	Vehicle vs Adagrasib_100_mgkg_48h	48h
NCI-H2122	SEMA3F	x=203.43	x=1.4	x=0.16	x=8.52	x=0	x=0	yes	up	Vehicle vs Adagrasib_100_mgkg_48h	48h
NCI-H2122	37135	x=8.62	x=-1.79	x=0.54	x=-3.28	x=0.00103	x=0.01811	yes	down	Vehicle vs Adagrasib_100_mgkg_48h	48h
NCI-H2122	SERPINF1	x=22.32	x=1.7	x=0.36	x=4.75	x=0	x=0.00011	yes	up	Vehicle vs Adagrasib_100_mgkg_48h	48h
NCI-H2122	SERTAD4	x=15.85	x=-1.6	x=0.45	x=-3.59	x=0.00033	x=0.00751	yes	down	Vehicle vs Adagrasib_100_mgkg_48h	48h
NCI-H2122	SFTA2	x=12.93	x=2.58	x=0.47	x=5.49	x=0	x=0	yes	up	Vehicle vs Adagrasib_100_mgkg_48h	48h
NCI-H2122	SHC4	x=8.69	x=-3.36	x=0.73	x=-4.6	x=0	x=2e-04	yes	down	Vehicle vs Adagrasib_100_mgkg_48h	48h
NCI-H2122	SLC12A2	x=1551.47	x=-1.32	x=0.16	x=-8.46	x=0	x=0	yes	down	Vehicle vs Adagrasib_100_mgkg_48h	48h
NCI-H2122	SLC16A9	x=30.42	x=-1.55	x=0.31	x=-5.03	x=0	x=3e-05	yes	down	Vehicle vs Adagrasib_100_mgkg_48h	48h
NCI-H2122	SLC29A4	x=6.14	x=-2.04	x=0.67	x=-3.03	x=0.00242	x=0.03496	yes	down	Vehicle vs Adagrasib_100_mgkg_48h	48h
NCI-H2122	SLCO3A1	x=30.19	x=1.77	x=0.27	x=6.66	x=0	x=0	yes	up	Vehicle vs Adagrasib_100_mgkg_48h	48h
NCI-H2122	SLITRK6	x=98.11	x=-1.69	x=0.26	x=-6.56	x=0	x=0	yes	down	Vehicle vs Adagrasib_100_mgkg_48h	48h
NCI-H2122	SMAD9	x=15.93	x=-2.19	x=0.45	x=-4.9	x=0	x=6e-05	yes	down	Vehicle vs Adagrasib_100_mgkg_48h	48h
NCI-H2122	SMCO2	x=13.4	x=1.69	x=0.42	x=4.04	x=5e-05	x=0.00167	yes	up	Vehicle vs Adagrasib_100_mgkg_48h	48h
NCI-H2122	SMIM5	x=22.17	x=1.69	x=0.44	x=3.85	x=0.00012	x=0.00331	yes	up	Vehicle vs Adagrasib_100_mgkg_48h	48h
NCI-H2122	SNCG	x=63.98	x=-1.77	x=0.33	x=-5.37	x=0	x=1e-05	yes	down	Vehicle vs Adagrasib_100_mgkg_48h	48h
NCI-H2122	SNORA79	x=10.72	x=-2.06	x=0.55	x=-3.77	x=0.00016	x=0.00423	yes	down	Vehicle vs Adagrasib_100_mgkg_48h	48h
NCI-H2122	SOST	x=6.15	x=-4.98	x=1.26	x=-3.94	x=8e-05	x=0.00241	yes	down	Vehicle vs Adagrasib_100_mgkg_48h	48h
NCI-H2122	SPINK1	x=35.68	x=5.63	x=0.81	x=6.96	x=0	x=0	yes	up	Vehicle vs Adagrasib_100_mgkg_48h	48h
NCI-H2122	SPOCK1	x=16.65	x=-1.33	x=0.44	x=-2.99	x=0.00275	x=0.03854	yes	down	Vehicle vs Adagrasib_100_mgkg_48h	48h
NCI-H2122	SPRR1A	x=5.81	x=3.79	x=0.9	x=4.22	x=2e-05	x=0.00089	yes	up	Vehicle vs Adagrasib_100_mgkg_48h	48h
NCI-H2122	SPRR1B	x=190.79	x=1.66	x=0.44	x=3.77	x=0.00016	x=0.00419	yes	up	Vehicle vs Adagrasib_100_mgkg_48h	48h
NCI-H2122	SPRR3	x=42.6	x=2.15	x=0.37	x=5.76	x=0	x=0	yes	up	Vehicle vs Adagrasib_100_mgkg_48h	48h
NCI-H2122	SPRY4	x=22.32	x=-2.49	x=0.39	x=-6.36	x=0	x=0	yes	down	Vehicle vs Adagrasib_100_mgkg_48h	48h
NCI-H2122	SPRY4-IT1	x=10.29	x=-2.89	x=0.62	x=-4.66	x=0	x=0.00016	yes	down	Vehicle vs Adagrasib_100_mgkg_48h	48h
NCI-H2122	SRCIN1	x=17.45	x=-1.55	x=0.4	x=-3.84	x=0.00012	x=0.00338	yes	down	Vehicle vs Adagrasib_100_mgkg_48h	48h
NCI-H2122	ST3GAL5	x=17.57	x=-1.34	x=0.45	x=-2.94	x=0.00324	x=0.04363	yes	down	Vehicle vs Adagrasib_100_mgkg_48h	48h
NCI-H2122	STC1	x=410.86	x=-3.58	x=0.24	x=-15.16	x=0	x=0	yes	down	Vehicle vs Adagrasib_100_mgkg_48h	48h
NCI-H2122	STMN3	x=19.92	x=-1.38	x=0.39	x=-3.57	x=0.00036	x=0.00798	yes	down	Vehicle vs Adagrasib_100_mgkg_48h	48h
NCI-H2122	STS	x=111.56	x=1.31	x=0.22	x=6.07	x=0	x=0	yes	up	Vehicle vs Adagrasib_100_mgkg_48h	48h
NCI-H2122	SUSD2	x=5.33	x=-4.01	x=1.14	x=-3.51	x=0.00046	x=0.00959	yes	down	Vehicle vs Adagrasib_100_mgkg_48h	48h
NCI-H2122	SYNGAP1	x=14.2	x=-1.38	x=0.43	x=-3.18	x=0.00147	x=0.02364	yes	down	Vehicle vs Adagrasib_100_mgkg_48h	48h
NCI-H2122	SYNPO	x=84.7	x=2	x=0.29	x=6.92	x=0	x=0	yes	up	Vehicle vs Adagrasib_100_mgkg_48h	48h
NCI-H2122	SYT16	x=4.28	x=3.01	x=0.84	x=3.57	x=0.00036	x=0.00798	yes	up	Vehicle vs Adagrasib_100_mgkg_48h	48h
NCI-H2122	TAGLN	x=141.31	x=2.13	x=0.3	x=7.22	x=0	x=0	yes	up	Vehicle vs Adagrasib_100_mgkg_48h	48h
NCI-H2122	TERT	x=16.54	x=-1.38	x=0.39	x=-3.55	x=0.00039	x=0.0084	yes	down	Vehicle vs Adagrasib_100_mgkg_48h	48h
NCI-H2122	TINAG	x=6.52	x=-3.26	x=0.84	x=-3.88	x=1e-04	x=0.003	yes	down	Vehicle vs Adagrasib_100_mgkg_48h	48h
NCI-H2122	TLE6	x=17.13	x=-1.57	x=0.39	x=-4.05	x=5e-05	x=0.00163	yes	down	Vehicle vs Adagrasib_100_mgkg_48h	48h
NCI-H2122	TNFRSF1B	x=18.62	x=1.69	x=0.46	x=3.66	x=0.00025	x=0.006	yes	up	Vehicle vs Adagrasib_100_mgkg_48h	48h
NCI-H2122	TNFSF9	x=25.21	x=-1.47	x=0.38	x=-3.83	x=0.00013	x=0.00344	yes	down	Vehicle vs Adagrasib_100_mgkg_48h	48h
NCI-H2122	TPPP	x=11.27	x=1.49	x=0.44	x=3.38	x=0.00071	x=0.01358	yes	up	Vehicle vs Adagrasib_100_mgkg_48h	48h
NCI-H2122	TRIM31	x=29.26	x=1.53	x=0.34	x=4.49	x=1e-05	x=0.00032	yes	up	Vehicle vs Adagrasib_100_mgkg_48h	48h
NCI-H2122	UGT2B11	x=12.45	x=-6.01	x=1.08	x=-5.56	x=0	x=0	yes	down	Vehicle vs Adagrasib_100_mgkg_48h	48h
NCI-H2122	USH1C	x=5.4	x=3.37	x=1.04	x=3.25	x=0.00116	x=0.01997	yes	up	Vehicle vs Adagrasib_100_mgkg_48h	48h
NCI-H2122	VCAN	x=412.9	x=-1.31	x=0.23	x=-5.6	x=0	x=0	yes	down	Vehicle vs Adagrasib_100_mgkg_48h	48h
NCI-H2122	VILL	x=32.72	x=1.88	x=0.41	x=4.56	x=1e-05	x=0.00025	yes	up	Vehicle vs Adagrasib_100_mgkg_48h	48h
NCI-H2122	VIPR2	x=14.73	x=2.05	x=0.41	x=4.96	x=0	x=4e-05	yes	up	Vehicle vs Adagrasib_100_mgkg_48h	48h
NCI-H2122	VNN1	x=65.71	x=1.4	x=0.36	x=3.94	x=8e-05	x=0.00246	yes	up	Vehicle vs Adagrasib_100_mgkg_48h	48h
NCI-H2122	VWA2	x=4.01	x=2.36	x=0.78	x=3.03	x=0.00243	x=0.03497	yes	up	Vehicle vs Adagrasib_100_mgkg_48h	48h
NCI-H2122	WFDC21P	x=52.15	x=2.51	x=0.4	x=6.27	x=0	x=0	yes	up	Vehicle vs Adagrasib_100_mgkg_48h	48h
NCI-H2122	ZNF467	x=14.25	x=-1.9	x=0.45	x=-4.22	x=2e-05	x=0.00089	yes	down	Vehicle vs Adagrasib_100_mgkg_48h	48h
NCI-H2122	A2ML1	x=3.32	x=3.32	x=1.02	x=3.25	x=0.00115	x=0.00784	yes	up	Vehicle vs Adagrasib_100_mgkg_4h_TNO155_10_mgkg_4h	4h
NCI-H2122	ABCA1	x=152.98	x=1.55	x=0.19	x=8.08	x=0	x=0	yes	up	Vehicle vs Adagrasib_100_mgkg_4h_TNO155_10_mgkg_4h	4h
NCI-H2122	ABCA17P	x=1.36	x=-3.48	x=1.37	x=-2.55	x=0.01087	x=0.04847	yes	down	Vehicle vs Adagrasib_100_mgkg_4h_TNO155_10_mgkg_4h	4h
NCI-H2122	ABCA6	x=3.07	x=-3.09	x=1.16	x=-2.66	x=0.00784	x=0.03731	yes	down	Vehicle vs Adagrasib_100_mgkg_4h_TNO155_10_mgkg_4h	4h
NCI-H2122	ABLIM2	x=15.75	x=2.35	x=0.48	x=4.87	x=0	x=2e-05	yes	up	Vehicle vs Adagrasib_100_mgkg_4h_TNO155_10_mgkg_4h	4h
NCI-H2122	ACE2	x=8.6	x=1.81	x=0.52	x=3.47	x=0.00052	x=0.00404	yes	up	Vehicle vs Adagrasib_100_mgkg_4h_TNO155_10_mgkg_4h	4h
NCI-H2122	ACHE	x=9.48	x=2.58	x=0.68	x=3.82	x=0.00014	x=0.00126	yes	up	Vehicle vs Adagrasib_100_mgkg_4h_TNO155_10_mgkg_4h	4h
NCI-H2122	ACOT11	x=27.52	x=-1.32	x=0.33	x=-4.02	x=6e-05	x=0.00061	yes	down	Vehicle vs Adagrasib_100_mgkg_4h_TNO155_10_mgkg_4h	4h
NCI-H2122	ACOT4	x=28.84	x=1.33	x=0.27	x=4.88	x=0	x=2e-05	yes	up	Vehicle vs Adagrasib_100_mgkg_4h_TNO155_10_mgkg_4h	4h
NCI-H2122	ACOX2	x=19.86	x=-7.36	x=1.05	x=-7.02	x=0	x=0	yes	down	Vehicle vs Adagrasib_100_mgkg_4h_TNO155_10_mgkg_4h	4h
NCI-H2122	ACSL3	x=1498.2	x=-1.35	x=0.1	x=-13.88	x=0	x=0	yes	down	Vehicle vs Adagrasib_100_mgkg_4h_TNO155_10_mgkg_4h	4h
NCI-H2122	ACTL10	x=9.74	x=1.71	x=0.47	x=3.62	x=3e-04	x=0.00247	yes	up	Vehicle vs Adagrasib_100_mgkg_4h_TNO155_10_mgkg_4h	4h
NCI-H2122	ADAM19	x=63.5	x=-1.53	x=0.23	x=-6.55	x=0	x=0	yes	down	Vehicle vs Adagrasib_100_mgkg_4h_TNO155_10_mgkg_4h	4h
NCI-H2122	ADAMTS7	x=5.26	x=-1.9	x=0.74	x=-2.56	x=0.01044	x=0.04694	yes	down	Vehicle vs Adagrasib_100_mgkg_4h_TNO155_10_mgkg_4h	4h
NCI-H2122	ADGRF1	x=76.71	x=2.23	x=0.71	x=3.15	x=0.00163	x=0.01051	yes	up	Vehicle vs Adagrasib_100_mgkg_4h_TNO155_10_mgkg_4h	4h
NCI-H2122	ADH1C	x=14.58	x=1.66	x=0.41	x=4.08	x=4e-05	x=0.00049	yes	up	Vehicle vs Adagrasib_100_mgkg_4h_TNO155_10_mgkg_4h	4h
NCI-H2122	ADH7	x=13.14	x=1.39	x=0.41	x=3.35	x=0.00082	x=0.00589	yes	up	Vehicle vs Adagrasib_100_mgkg_4h_TNO155_10_mgkg_4h	4h
NCI-H2122	ADIRF	x=12.36	x=-1.71	x=0.56	x=-3.06	x=0.00222	x=0.01354	yes	down	Vehicle vs Adagrasib_100_mgkg_4h_TNO155_10_mgkg_4h	4h
NCI-H2122	ADRB1	x=4.74	x=4.87	x=1.06	x=4.6	x=0	x=6e-05	yes	up	Vehicle vs Adagrasib_100_mgkg_4h_TNO155_10_mgkg_4h	4h
NCI-H2122	AKNAD1	x=2.31	x=3.74	x=1.2	x=3.12	x=0.00178	x=0.01133	yes	up	Vehicle vs Adagrasib_100_mgkg_4h_TNO155_10_mgkg_4h	4h
NCI-H2122	AKR1C4	x=9.71	x=2.22	x=0.49	x=4.52	x=1e-05	x=9e-05	yes	up	Vehicle vs Adagrasib_100_mgkg_4h_TNO155_10_mgkg_4h	4h
NCI-H2122	ALDOC	x=54.68	x=-2.54	x=0.32	x=-7.89	x=0	x=0	yes	down	Vehicle vs Adagrasib_100_mgkg_4h_TNO155_10_mgkg_4h	4h
NCI-H2122	ALOX5	x=16.5	x=2.48	x=0.38	x=6.54	x=0	x=0	yes	up	Vehicle vs Adagrasib_100_mgkg_4h_TNO155_10_mgkg_4h	4h
NCI-H2122	AMBP	x=21.25	x=-1.78	x=0.44	x=-4.03	x=6e-05	x=0.00058	yes	down	Vehicle vs Adagrasib_100_mgkg_4h_TNO155_10_mgkg_4h	4h
NCI-H2122	AMN	x=58.98	x=1.59	x=0.23	x=6.87	x=0	x=0	yes	up	Vehicle vs Adagrasib_100_mgkg_4h_TNO155_10_mgkg_4h	4h
NCI-H2122	ANGPTL4	x=49.2	x=-3.32	x=0.35	x=-9.59	x=0	x=0	yes	down	Vehicle vs Adagrasib_100_mgkg_4h_TNO155_10_mgkg_4h	4h
NCI-H2122	ANKRD33B	x=5.48	x=1.89	x=0.66	x=2.89	x=0.00391	x=0.02136	yes	up	Vehicle vs Adagrasib_100_mgkg_4h_TNO155_10_mgkg_4h	4h
NCI-H2122	ANKRD37	x=170.14	x=-1.31	x=0.19	x=-6.99	x=0	x=0	yes	down	Vehicle vs Adagrasib_100_mgkg_4h_TNO155_10_mgkg_4h	4h
NCI-H2122	ANKRD62	x=6.59	x=1.41	x=0.55	x=2.54	x=0.01099	x=0.04898	yes	up	Vehicle vs Adagrasib_100_mgkg_4h_TNO155_10_mgkg_4h	4h
NCI-H2122	ANO3	x=19.74	x=-1.96	x=0.4	x=-4.91	x=0	x=2e-05	yes	down	Vehicle vs Adagrasib_100_mgkg_4h_TNO155_10_mgkg_4h	4h
NCI-H2122	ANTXR2	x=62.22	x=-1.78	x=0.26	x=-6.83	x=0	x=0	yes	down	Vehicle vs Adagrasib_100_mgkg_4h_TNO155_10_mgkg_4h	4h
NCI-H2122	ANXA3	x=528.42	x=1.79	x=0.1	x=17.81	x=0	x=0	yes	up	Vehicle vs Adagrasib_100_mgkg_4h_TNO155_10_mgkg_4h	4h
NCI-H2122	ANXA6	x=699.75	x=2.39	x=0.21	x=11.65	x=0	x=0	yes	up	Vehicle vs Adagrasib_100_mgkg_4h_TNO155_10_mgkg_4h	4h
NCI-H2122	ANXA8	x=25.03	x=1.49	x=0.42	x=3.51	x=0.00044	x=0.00353	yes	up	Vehicle vs Adagrasib_100_mgkg_4h_TNO155_10_mgkg_4h	4h
NCI-H2122	AOC1	x=53.32	x=2.47	x=0.26	x=9.39	x=0	x=0	yes	up	Vehicle vs Adagrasib_100_mgkg_4h_TNO155_10_mgkg_4h	4h
NCI-H2122	APOC1	x=34.29	x=-1.82	x=0.35	x=-5.28	x=0	x=0	yes	down	Vehicle vs Adagrasib_100_mgkg_4h_TNO155_10_mgkg_4h	4h
NCI-H2122	APOL1	x=981.57	x=1.81	x=0.21	x=8.62	x=0	x=0	yes	up	Vehicle vs Adagrasib_100_mgkg_4h_TNO155_10_mgkg_4h	4h
NCI-H2122	APOL6	x=103.57	x=1.92	x=0.17	x=11.21	x=0	x=0	yes	up	Vehicle vs Adagrasib_100_mgkg_4h_TNO155_10_mgkg_4h	4h
NCI-H2122	APOM	x=8.46	x=-1.58	x=0.55	x=-2.88	x=0.00402	x=0.02186	yes	down	Vehicle vs Adagrasib_100_mgkg_4h_TNO155_10_mgkg_4h	4h
NCI-H2122	AR	x=278.11	x=-2	x=0.15	x=-13.65	x=0	x=0	yes	down	Vehicle vs Adagrasib_100_mgkg_4h_TNO155_10_mgkg_4h	4h
NCI-H2122	ARHGAP24	x=11.34	x=1.41	x=0.53	x=2.67	x=0.00753	x=0.03606	yes	up	Vehicle vs Adagrasib_100_mgkg_4h_TNO155_10_mgkg_4h	4h
NCI-H2122	ARHGAP40	x=18.97	x=1.59	x=0.37	x=4.27	x=2e-05	x=0.00024	yes	up	Vehicle vs Adagrasib_100_mgkg_4h_TNO155_10_mgkg_4h	4h
NCI-H2122	ARHGAP42	x=60.22	x=1.69	x=0.25	x=6.84	x=0	x=0	yes	up	Vehicle vs Adagrasib_100_mgkg_4h_TNO155_10_mgkg_4h	4h
NCI-H2122	ARHGDIB	x=39.9	x=1.47	x=0.3	x=4.94	x=0	x=1e-05	yes	up	Vehicle vs Adagrasib_100_mgkg_4h_TNO155_10_mgkg_4h	4h
NCI-H2122	ARHGEF25	x=9.91	x=-1.38	x=0.5	x=-2.74	x=0.00606	x=0.03051	yes	down	Vehicle vs Adagrasib_100_mgkg_4h_TNO155_10_mgkg_4h	4h
NCI-H2122	ARHGEF28	x=241.16	x=1.35	x=0.25	x=5.5	x=0	x=0	yes	up	Vehicle vs Adagrasib_100_mgkg_4h_TNO155_10_mgkg_4h	4h
NCI-H2122	ARL4D	x=124.19	x=-2.38	x=0.25	x=-9.38	x=0	x=0	yes	down	Vehicle vs Adagrasib_100_mgkg_4h_TNO155_10_mgkg_4h	4h
NCI-H2122	ARMCX2	x=9.07	x=-1.87	x=0.56	x=-3.37	x=0.00075	x=0.00549	yes	down	Vehicle vs Adagrasib_100_mgkg_4h_TNO155_10_mgkg_4h	4h
NCI-H2122	ARRDC3-AS1	x=2.66	x=2.57	x=0.93	x=2.76	x=0.00576	x=0.02924	yes	up	Vehicle vs Adagrasib_100_mgkg_4h_TNO155_10_mgkg_4h	4h
NCI-H2122	ARSJ	x=32.09	x=-1.86	x=0.33	x=-5.61	x=0	x=0	yes	down	Vehicle vs Adagrasib_100_mgkg_4h_TNO155_10_mgkg_4h	4h
NCI-H2122	ASPG	x=28.46	x=2.09	x=0.3	x=7.02	x=0	x=0	yes	up	Vehicle vs Adagrasib_100_mgkg_4h_TNO155_10_mgkg_4h	4h
NCI-H2122	ASRGL1	x=68.84	x=-1.31	x=0.25	x=-5.15	x=0	x=0	yes	down	Vehicle vs Adagrasib_100_mgkg_4h_TNO155_10_mgkg_4h	4h
NCI-H2122	ASS1	x=114.71	x=1.43	x=0.19	x=7.35	x=0	x=0	yes	up	Vehicle vs Adagrasib_100_mgkg_4h_TNO155_10_mgkg_4h	4h
NCI-H2122	ATF3	x=86.04	x=1.93	x=0.22	x=8.85	x=0	x=0	yes	up	Vehicle vs Adagrasib_100_mgkg_4h_TNO155_10_mgkg_4h	4h
NCI-H2122	ATG9B	x=30.03	x=1.71	x=0.45	x=3.83	x=0.00013	x=0.0012	yes	up	Vehicle vs Adagrasib_100_mgkg_4h_TNO155_10_mgkg_4h	4h
NCI-H2122	ATP10B	x=397.52	x=2.63	x=0.21	x=12.53	x=0	x=0	yes	up	Vehicle vs Adagrasib_100_mgkg_4h_TNO155_10_mgkg_4h	4h
NCI-H2122	ATP13A4	x=11.73	x=2.72	x=0.47	x=5.82	x=0	x=0	yes	up	Vehicle vs Adagrasib_100_mgkg_4h_TNO155_10_mgkg_4h	4h
NCI-H2122	ATP6V1B1	x=9.51	x=2.56	x=0.62	x=4.11	x=4e-05	x=0.00044	yes	up	Vehicle vs Adagrasib_100_mgkg_4h_TNO155_10_mgkg_4h	4h
NCI-H2122	ATP6V1C2	x=41.85	x=3.16	x=0.31	x=10.09	x=0	x=0	yes	up	Vehicle vs Adagrasib_100_mgkg_4h_TNO155_10_mgkg_4h	4h
NCI-H2122	AZGP1	x=68.66	x=-1.88	x=0.28	x=-6.66	x=0	x=0	yes	down	Vehicle vs Adagrasib_100_mgkg_4h_TNO155_10_mgkg_4h	4h
NCI-H2122	B3GALT5	x=64.29	x=1.45	x=0.31	x=4.72	x=0	x=4e-05	yes	up	Vehicle vs Adagrasib_100_mgkg_4h_TNO155_10_mgkg_4h	4h
NCI-H2122	B3GNT6	x=5.32	x=2.34	x=0.64	x=3.66	x=0.00025	x=0.00217	yes	up	Vehicle vs Adagrasib_100_mgkg_4h_TNO155_10_mgkg_4h	4h
NCI-H2122	B3GNT7	x=275.87	x=1.95	x=0.22	x=9.04	x=0	x=0	yes	up	Vehicle vs Adagrasib_100_mgkg_4h_TNO155_10_mgkg_4h	4h
NCI-H2122	BACE1	x=5.18	x=-2.21	x=0.76	x=-2.92	x=0.00351	x=0.01963	yes	down	Vehicle vs Adagrasib_100_mgkg_4h_TNO155_10_mgkg_4h	4h
NCI-H2122	BAIAP3	x=21.55	x=-2.54	x=0.44	x=-5.82	x=0	x=0	yes	down	Vehicle vs Adagrasib_100_mgkg_4h_TNO155_10_mgkg_4h	4h
NCI-H2122	BCAS1	x=1140.18	x=2.25	x=0.16	x=13.64	x=0	x=0	yes	up	Vehicle vs Adagrasib_100_mgkg_4h_TNO155_10_mgkg_4h	4h
NCI-H2122	BDKRB2	x=545.74	x=2.01	x=0.22	x=9	x=0	x=0	yes	up	Vehicle vs Adagrasib_100_mgkg_4h_TNO155_10_mgkg_4h	4h
NCI-H2122	BMP3	x=30.29	x=3.4	x=0.36	x=9.37	x=0	x=0	yes	up	Vehicle vs Adagrasib_100_mgkg_4h_TNO155_10_mgkg_4h	4h
NCI-H2122	BPIFA2	x=111.41	x=-1.71	x=0.31	x=-5.42	x=0	x=0	yes	down	Vehicle vs Adagrasib_100_mgkg_4h_TNO155_10_mgkg_4h	4h
NCI-H2122	BPIFB1	x=10.88	x=1.37	x=0.47	x=2.9	x=0.00371	x=0.02051	yes	up	Vehicle vs Adagrasib_100_mgkg_4h_TNO155_10_mgkg_4h	4h
NCI-H2122	BTBD16	x=10.66	x=1.83	x=0.44	x=4.17	x=3e-05	x=0.00035	yes	up	Vehicle vs Adagrasib_100_mgkg_4h_TNO155_10_mgkg_4h	4h
NCI-H2122	C10orf10	x=27.46	x=3.05	x=0.42	x=7.33	x=0	x=0	yes	up	Vehicle vs Adagrasib_100_mgkg_4h_TNO155_10_mgkg_4h	4h
NCI-H2122	C10orf105	x=2.3	x=3.75	x=1.23	x=3.05	x=0.00233	x=0.01404	yes	up	Vehicle vs Adagrasib_100_mgkg_4h_TNO155_10_mgkg_4h	4h
NCI-H2122	C10orf90	x=2.68	x=-3.66	x=1.22	x=-2.99	x=0.00279	x=0.01623	yes	down	Vehicle vs Adagrasib_100_mgkg_4h_TNO155_10_mgkg_4h	4h
NCI-H2122	C10orf95	x=13.91	x=2.39	x=0.44	x=5.4	x=0	x=0	yes	up	Vehicle vs Adagrasib_100_mgkg_4h_TNO155_10_mgkg_4h	4h
NCI-H2122	C14orf39	x=1.92	x=3.44	x=1.22	x=2.83	x=0.00467	x=0.02464	yes	up	Vehicle vs Adagrasib_100_mgkg_4h_TNO155_10_mgkg_4h	4h
NCI-H2122	C15orf48	x=1778.88	x=2.98	x=0.45	x=6.63	x=0	x=0	yes	up	Vehicle vs Adagrasib_100_mgkg_4h_TNO155_10_mgkg_4h	4h
NCI-H2122	C1S	x=18.04	x=1.66	x=0.42	x=3.98	x=7e-05	x=7e-04	yes	up	Vehicle vs Adagrasib_100_mgkg_4h_TNO155_10_mgkg_4h	4h
NCI-H2122	C1orf116	x=351.91	x=1.47	x=0.13	x=11.11	x=0	x=0	yes	up	Vehicle vs Adagrasib_100_mgkg_4h_TNO155_10_mgkg_4h	4h
NCI-H2122	C1orf167	x=2.48	x=2.73	x=1.03	x=2.66	x=0.00779	x=0.03711	yes	up	Vehicle vs Adagrasib_100_mgkg_4h_TNO155_10_mgkg_4h	4h
NCI-H2122	C2	x=3.47	x=2.1	x=0.8	x=2.62	x=0.00873	x=0.04066	yes	up	Vehicle vs Adagrasib_100_mgkg_4h_TNO155_10_mgkg_4h	4h
NCI-H2122	C2orf54	x=67.57	x=3.25	x=0.27	x=12.19	x=0	x=0	yes	up	Vehicle vs Adagrasib_100_mgkg_4h_TNO155_10_mgkg_4h	4h
NCI-H2122	C4BPB	x=5.57	x=1.99	x=0.7	x=2.86	x=0.00425	x=0.02285	yes	up	Vehicle vs Adagrasib_100_mgkg_4h_TNO155_10_mgkg_4h	4h
NCI-H2122	C4orf19	x=20.87	x=3.38	x=0.49	x=6.88	x=0	x=0	yes	up	Vehicle vs Adagrasib_100_mgkg_4h_TNO155_10_mgkg_4h	4h
NCI-H2122	C4orf47	x=13.48	x=-1.49	x=0.44	x=-3.39	x=7e-04	x=0.00517	yes	down	Vehicle vs Adagrasib_100_mgkg_4h_TNO155_10_mgkg_4h	4h
NCI-H2122	C5orf46	x=30.77	x=1.88	x=0.32	x=5.82	x=0	x=0	yes	up	Vehicle vs Adagrasib_100_mgkg_4h_TNO155_10_mgkg_4h	4h
NCI-H2122	C6orf222	x=3.52	x=5.61	x=1.16	x=4.83	x=0	x=2e-05	yes	up	Vehicle vs Adagrasib_100_mgkg_4h_TNO155_10_mgkg_4h	4h
NCI-H2122	C6orf223	x=7.47	x=-2.15	x=0.68	x=-3.15	x=0.00164	x=0.01055	yes	down	Vehicle vs Adagrasib_100_mgkg_4h_TNO155_10_mgkg_4h	4h
NCI-H2122	CA8	x=121.44	x=-1.57	x=0.18	x=-8.72	x=0	x=0	yes	down	Vehicle vs Adagrasib_100_mgkg_4h_TNO155_10_mgkg_4h	4h
NCI-H2122	CA9	x=221.41	x=-2.94	x=0.28	x=-10.68	x=0	x=0	yes	down	Vehicle vs Adagrasib_100_mgkg_4h_TNO155_10_mgkg_4h	4h
NCI-H2122	CACNA1C	x=10.14	x=2.83	x=0.55	x=5.19	x=0	x=0	yes	up	Vehicle vs Adagrasib_100_mgkg_4h_TNO155_10_mgkg_4h	4h
NCI-H2122	CACNB2	x=2.38	x=4.45	x=1.18	x=3.78	x=0.00016	x=0.00143	yes	up	Vehicle vs Adagrasib_100_mgkg_4h_TNO155_10_mgkg_4h	4h
NCI-H2122	CACNG4	x=6.91	x=3.32	x=0.71	x=4.64	x=0	x=5e-05	yes	up	Vehicle vs Adagrasib_100_mgkg_4h_TNO155_10_mgkg_4h	4h
NCI-H2122	CALB2	x=187.41	x=-1.44	x=0.25	x=-5.88	x=0	x=0	yes	down	Vehicle vs Adagrasib_100_mgkg_4h_TNO155_10_mgkg_4h	4h
NCI-H2122	CALY	x=1.47	x=4.4	x=1.52	x=2.89	x=0.00382	x=0.02097	yes	up	Vehicle vs Adagrasib_100_mgkg_4h_TNO155_10_mgkg_4h	4h
NCI-H2122	CAPN14	x=46.99	x=5.04	x=0.44	x=11.42	x=0	x=0	yes	up	Vehicle vs Adagrasib_100_mgkg_4h_TNO155_10_mgkg_4h	4h
NCI-H2122	CAPN5	x=144.91	x=2.29	x=0.18	x=13.04	x=0	x=0	yes	up	Vehicle vs Adagrasib_100_mgkg_4h_TNO155_10_mgkg_4h	4h
NCI-H2122	CAPN9	x=167.47	x=3.73	x=0.2	x=18.32	x=0	x=0	yes	up	Vehicle vs Adagrasib_100_mgkg_4h_TNO155_10_mgkg_4h	4h
NCI-H2122	CASC10	x=13.15	x=1.51	x=0.44	x=3.4	x=0.00067	x=0.00499	yes	up	Vehicle vs Adagrasib_100_mgkg_4h_TNO155_10_mgkg_4h	4h
NCI-H2122	CASC11	x=41.01	x=1.68	x=0.29	x=5.86	x=0	x=0	yes	up	Vehicle vs Adagrasib_100_mgkg_4h_TNO155_10_mgkg_4h	4h
NCI-H2122	CBARP	x=16.42	x=-1.59	x=0.43	x=-3.72	x=2e-04	x=0.00177	yes	down	Vehicle vs Adagrasib_100_mgkg_4h_TNO155_10_mgkg_4h	4h
NCI-H2122	CCAT1	x=3.91	x=-5.04	x=1.23	x=-4.09	x=4e-05	x=0.00047	yes	down	Vehicle vs Adagrasib_100_mgkg_4h_TNO155_10_mgkg_4h	4h
NCI-H2122	CCDC144CP	x=31.95	x=1.31	x=0.37	x=3.57	x=0.00036	x=0.00295	yes	up	Vehicle vs Adagrasib_100_mgkg_4h_TNO155_10_mgkg_4h	4h
NCI-H2122	CCDC160	x=29.87	x=-1.53	x=0.31	x=-4.9	x=0	x=2e-05	yes	down	Vehicle vs Adagrasib_100_mgkg_4h_TNO155_10_mgkg_4h	4h
NCI-H2122	CCDC68	x=81.46	x=2.36	x=0.19	x=12.23	x=0	x=0	yes	up	Vehicle vs Adagrasib_100_mgkg_4h_TNO155_10_mgkg_4h	4h
NCI-H2122	CCDC73	x=1.67	x=3.22	x=1.27	x=2.54	x=0.01114	x=0.04943	yes	up	Vehicle vs Adagrasib_100_mgkg_4h_TNO155_10_mgkg_4h	4h
NCI-H2122	CCDC80	x=135.17	x=1.59	x=0.15	x=10.49	x=0	x=0	yes	up	Vehicle vs Adagrasib_100_mgkg_4h_TNO155_10_mgkg_4h	4h
NCI-H2122	CCL15	x=7.82	x=1.77	x=0.59	x=3.03	x=0.00247	x=0.01474	yes	up	Vehicle vs Adagrasib_100_mgkg_4h_TNO155_10_mgkg_4h	4h
NCI-H2122	CCL20	x=25.09	x=-1.66	x=0.4	x=-4.12	x=4e-05	x=0.00042	yes	down	Vehicle vs Adagrasib_100_mgkg_4h_TNO155_10_mgkg_4h	4h
NCI-H2122	CCRL2	x=5.56	x=1.61	x=0.62	x=2.62	x=0.00876	x=0.04076	yes	up	Vehicle vs Adagrasib_100_mgkg_4h_TNO155_10_mgkg_4h	4h
NCI-H2122	CD24	x=1171.98	x=2.08	x=0.1	x=20.7	x=0	x=0	yes	up	Vehicle vs Adagrasib_100_mgkg_4h_TNO155_10_mgkg_4h	4h
NCI-H2122	CD83	x=5.76	x=-2.33	x=0.76	x=-3.05	x=0.00231	x=0.01399	yes	down	Vehicle vs Adagrasib_100_mgkg_4h_TNO155_10_mgkg_4h	4h
NCI-H2122	CDC42EP3	x=607.48	x=1.33	x=0.14	x=9.68	x=0	x=0	yes	up	Vehicle vs Adagrasib_100_mgkg_4h_TNO155_10_mgkg_4h	4h
NCI-H2122	CDH3	x=24.94	x=1.34	x=0.31	x=4.27	x=2e-05	x=0.00024	yes	up	Vehicle vs Adagrasib_100_mgkg_4h_TNO155_10_mgkg_4h	4h
NCI-H2122	CDIP1	x=8.59	x=-1.55	x=0.55	x=-2.81	x=0.00494	x=0.02586	yes	down	Vehicle vs Adagrasib_100_mgkg_4h_TNO155_10_mgkg_4h	4h
NCI-H2122	CDKN1C	x=468.02	x=1.45	x=0.13	x=11.4	x=0	x=0	yes	up	Vehicle vs Adagrasib_100_mgkg_4h_TNO155_10_mgkg_4h	4h
NCI-H2122	CDKN2B-AS1	x=3.68	x=3.04	x=0.87	x=3.5	x=0.00047	x=0.00367	yes	up	Vehicle vs Adagrasib_100_mgkg_4h_TNO155_10_mgkg_4h	4h
NCI-H2122	CEACAM5	x=4012.47	x=2.64	x=0.21	x=12.85	x=0	x=0	yes	up	Vehicle vs Adagrasib_100_mgkg_4h_TNO155_10_mgkg_4h	4h
NCI-H2122	CEACAM6	x=9372.48	x=2.42	x=0.16	x=15.03	x=0	x=0	yes	up	Vehicle vs Adagrasib_100_mgkg_4h_TNO155_10_mgkg_4h	4h
NCI-H2122	CELF4	x=18.03	x=-2.75	x=0.49	x=-5.6	x=0	x=0	yes	down	Vehicle vs Adagrasib_100_mgkg_4h_TNO155_10_mgkg_4h	4h
NCI-H2122	CGA	x=5.5	x=3.2	x=0.78	x=4.11	x=4e-05	x=0.00044	yes	up	Vehicle vs Adagrasib_100_mgkg_4h_TNO155_10_mgkg_4h	4h
NCI-H2122	CHI3L1	x=3.78	x=1.86	x=0.72	x=2.56	x=0.01035	x=0.04661	yes	up	Vehicle vs Adagrasib_100_mgkg_4h_TNO155_10_mgkg_4h	4h
NCI-H2122	CHL1	x=54.92	x=-1.82	x=0.25	x=-7.43	x=0	x=0	yes	down	Vehicle vs Adagrasib_100_mgkg_4h_TNO155_10_mgkg_4h	4h
NCI-H2122	CHST2	x=6.76	x=-3.27	x=0.83	x=-3.96	x=8e-05	x=0.00077	yes	down	Vehicle vs Adagrasib_100_mgkg_4h_TNO155_10_mgkg_4h	4h
NCI-H2122	CKB	x=661.24	x=3.61	x=0.16	x=22.82	x=0	x=0	yes	up	Vehicle vs Adagrasib_100_mgkg_4h_TNO155_10_mgkg_4h	4h
NCI-H2122	CLCA2	x=26.27	x=-2.26	x=0.48	x=-4.73	x=0	x=3e-05	yes	down	Vehicle vs Adagrasib_100_mgkg_4h_TNO155_10_mgkg_4h	4h
NCI-H2122	CLDN10	x=6.65	x=-2.88	x=0.78	x=-3.69	x=0.00022	x=0.00192	yes	down	Vehicle vs Adagrasib_100_mgkg_4h_TNO155_10_mgkg_4h	4h
NCI-H2122	CLDN10-AS1	x=20.76	x=-3.09	x=0.49	x=-6.35	x=0	x=0	yes	down	Vehicle vs Adagrasib_100_mgkg_4h_TNO155_10_mgkg_4h	4h
NCI-H2122	CLDN2	x=5.99	x=-4.11	x=1.11	x=-3.71	x=2e-04	x=0.00178	yes	down	Vehicle vs Adagrasib_100_mgkg_4h_TNO155_10_mgkg_4h	4h
NCI-H2122	CLDN23	x=60.99	x=2.08	x=0.2	x=10.13	x=0	x=0	yes	up	Vehicle vs Adagrasib_100_mgkg_4h_TNO155_10_mgkg_4h	4h
NCI-H2122	CLDN3	x=434.39	x=1.63	x=0.5	x=3.28	x=0.00105	x=0.00725	yes	up	Vehicle vs Adagrasib_100_mgkg_4h_TNO155_10_mgkg_4h	4h
NCI-H2122	CLIC3	x=10.48	x=1.55	x=0.52	x=2.96	x=0.00311	x=0.01776	yes	up	Vehicle vs Adagrasib_100_mgkg_4h_TNO155_10_mgkg_4h	4h
NCI-H2122	CLIC5	x=20.53	x=6.04	x=0.77	x=7.84	x=0	x=0	yes	up	Vehicle vs Adagrasib_100_mgkg_4h_TNO155_10_mgkg_4h	4h
NCI-H2122	CLIC6	x=51.25	x=1.99	x=0.25	x=7.98	x=0	x=0	yes	up	Vehicle vs Adagrasib_100_mgkg_4h_TNO155_10_mgkg_4h	4h
NCI-H2122	CMAHP	x=9.96	x=5.98	x=1.04	x=5.76	x=0	x=0	yes	up	Vehicle vs Adagrasib_100_mgkg_4h_TNO155_10_mgkg_4h	4h
NCI-H2122	CNNM1	x=29.02	x=1.46	x=0.3	x=4.85	x=0	x=2e-05	yes	up	Vehicle vs Adagrasib_100_mgkg_4h_TNO155_10_mgkg_4h	4h
NCI-H2122	COL12A1	x=18.03	x=1.6	x=0.34	x=4.71	x=0	x=4e-05	yes	up	Vehicle vs Adagrasib_100_mgkg_4h_TNO155_10_mgkg_4h	4h
NCI-H2122	COL16A1	x=31.51	x=1.83	x=0.28	x=6.54	x=0	x=0	yes	up	Vehicle vs Adagrasib_100_mgkg_4h_TNO155_10_mgkg_4h	4h
NCI-H2122	COL1A1	x=5262.62	x=2.03	x=0.21	x=9.66	x=0	x=0	yes	up	Vehicle vs Adagrasib_100_mgkg_4h_TNO155_10_mgkg_4h	4h
NCI-H2122	COL4A3	x=51.4	x=1.93	x=0.34	x=5.73	x=0	x=0	yes	up	Vehicle vs Adagrasib_100_mgkg_4h_TNO155_10_mgkg_4h	4h
NCI-H2122	COL4A4	x=292.87	x=1.79	x=0.13	x=13.74	x=0	x=0	yes	up	Vehicle vs Adagrasib_100_mgkg_4h_TNO155_10_mgkg_4h	4h
NCI-H2122	COL6A6	x=2.54	x=3.9	x=1.15	x=3.4	x=0.00068	x=0.00505	yes	up	Vehicle vs Adagrasib_100_mgkg_4h_TNO155_10_mgkg_4h	4h
NCI-H2122	COL9A3	x=9.8	x=-1.57	x=0.52	x=-3	x=0.00271	x=0.01585	yes	down	Vehicle vs Adagrasib_100_mgkg_4h_TNO155_10_mgkg_4h	4h
NCI-H2122	CORO6	x=11.49	x=1.85	x=0.45	x=4.14	x=3e-05	x=0.00039	yes	up	Vehicle vs Adagrasib_100_mgkg_4h_TNO155_10_mgkg_4h	4h
NCI-H2122	COX6B2	x=21.92	x=2.52	x=0.36	x=7.05	x=0	x=0	yes	up	Vehicle vs Adagrasib_100_mgkg_4h_TNO155_10_mgkg_4h	4h
NCI-H2122	CPA6	x=28.31	x=1.34	x=0.33	x=4.09	x=4e-05	x=0.00048	yes	up	Vehicle vs Adagrasib_100_mgkg_4h_TNO155_10_mgkg_4h	4h
NCI-H2122	CREB5	x=103.63	x=1.44	x=0.16	x=8.95	x=0	x=0	yes	up	Vehicle vs Adagrasib_100_mgkg_4h_TNO155_10_mgkg_4h	4h
NCI-H2122	CRLF1	x=3.71	x=-4.93	x=1.23	x=-4	x=6e-05	x=0.00065	yes	down	Vehicle vs Adagrasib_100_mgkg_4h_TNO155_10_mgkg_4h	4h
NCI-H2122	CST6	x=17.99	x=1.91	x=0.4	x=4.72	x=0	x=4e-05	yes	up	Vehicle vs Adagrasib_100_mgkg_4h_TNO155_10_mgkg_4h	4h
NCI-H2122	CST7	x=5.65	x=2.43	x=0.66	x=3.7	x=0.00022	x=0.0019	yes	up	Vehicle vs Adagrasib_100_mgkg_4h_TNO155_10_mgkg_4h	4h
NCI-H2122	CTBP2P8	x=8.27	x=1.88	x=0.64	x=2.93	x=0.00337	x=0.01895	yes	up	Vehicle vs Adagrasib_100_mgkg_4h_TNO155_10_mgkg_4h	4h
NCI-H2122	CTSS	x=286.32	x=2.7	x=0.25	x=10.79	x=0	x=0	yes	up	Vehicle vs Adagrasib_100_mgkg_4h_TNO155_10_mgkg_4h	4h
NCI-H2122	CXCL14	x=537.01	x=1.38	x=0.23	x=6.13	x=0	x=0	yes	up	Vehicle vs Adagrasib_100_mgkg_4h_TNO155_10_mgkg_4h	4h
NCI-H2122	CXCL16	x=334.04	x=1.43	x=0.14	x=10.57	x=0	x=0	yes	up	Vehicle vs Adagrasib_100_mgkg_4h_TNO155_10_mgkg_4h	4h
NCI-H2122	CXCR4	x=7.78	x=-3.47	x=0.88	x=-3.95	x=8e-05	x=0.00077	yes	down	Vehicle vs Adagrasib_100_mgkg_4h_TNO155_10_mgkg_4h	4h
NCI-H2122	CYP24A1	x=745.68	x=-2.04	x=0.22	x=-9.31	x=0	x=0	yes	down	Vehicle vs Adagrasib_100_mgkg_4h_TNO155_10_mgkg_4h	4h
NCI-H2122	CYP26B1	x=24.99	x=-1.91	x=0.36	x=-5.27	x=0	x=0	yes	down	Vehicle vs Adagrasib_100_mgkg_4h_TNO155_10_mgkg_4h	4h
NCI-H2122	CYP2C18	x=19.19	x=1.57	x=0.4	x=3.94	x=8e-05	x=8e-04	yes	up	Vehicle vs Adagrasib_100_mgkg_4h_TNO155_10_mgkg_4h	4h
NCI-H2122	CYP2C9	x=5.32	x=3.07	x=0.78	x=3.92	x=9e-05	x=0.00088	yes	up	Vehicle vs Adagrasib_100_mgkg_4h_TNO155_10_mgkg_4h	4h
NCI-H2122	CYTIP	x=10.77	x=-2.1	x=0.53	x=-3.99	x=7e-05	x=0.00067	yes	down	Vehicle vs Adagrasib_100_mgkg_4h_TNO155_10_mgkg_4h	4h
NCI-H2122	DAB2	x=143.24	x=1.43	x=0.19	x=7.45	x=0	x=0	yes	up	Vehicle vs Adagrasib_100_mgkg_4h_TNO155_10_mgkg_4h	4h
NCI-H2122	DAPK1	x=74.96	x=1.7	x=0.2	x=8.59	x=0	x=0	yes	up	Vehicle vs Adagrasib_100_mgkg_4h_TNO155_10_mgkg_4h	4h
NCI-H2122	DAPK1-IT1	x=15.01	x=1.91	x=0.4	x=4.74	x=0	x=3e-05	yes	up	Vehicle vs Adagrasib_100_mgkg_4h_TNO155_10_mgkg_4h	4h
NCI-H2122	DAPP1	x=95.53	x=1.64	x=0.26	x=6.35	x=0	x=0	yes	up	Vehicle vs Adagrasib_100_mgkg_4h_TNO155_10_mgkg_4h	4h
NCI-H2122	DENND2C	x=53.23	x=1.91	x=0.29	x=6.47	x=0	x=0	yes	up	Vehicle vs Adagrasib_100_mgkg_4h_TNO155_10_mgkg_4h	4h
NCI-H2122	DGKI	x=8.11	x=1.68	x=0.49	x=3.39	x=0.00071	x=0.00522	yes	up	Vehicle vs Adagrasib_100_mgkg_4h_TNO155_10_mgkg_4h	4h
NCI-H2122	DIRAS3	x=11.21	x=-2.61	x=0.73	x=-3.58	x=0.00035	x=0.00282	yes	down	Vehicle vs Adagrasib_100_mgkg_4h_TNO155_10_mgkg_4h	4h
NCI-H2122	DKK1	x=38.41	x=-1.43	x=0.35	x=-4.13	x=4e-05	x=0.00041	yes	down	Vehicle vs Adagrasib_100_mgkg_4h_TNO155_10_mgkg_4h	4h
NCI-H2122	DMBT1	x=210.17	x=-2.51	x=0.3	x=-8.43	x=0	x=0	yes	down	Vehicle vs Adagrasib_100_mgkg_4h_TNO155_10_mgkg_4h	4h
NCI-H2122	DNAAF1	x=18.94	x=1.46	x=0.39	x=3.75	x=0.00018	x=0.00158	yes	up	Vehicle vs Adagrasib_100_mgkg_4h_TNO155_10_mgkg_4h	4h
NCI-H2122	DNAH2	x=29.1	x=-2.6	x=0.36	x=-7.31	x=0	x=0	yes	down	Vehicle vs Adagrasib_100_mgkg_4h_TNO155_10_mgkg_4h	4h
NCI-H2122	DOCK4	x=118.88	x=-1.36	x=0.19	x=-7.17	x=0	x=0	yes	down	Vehicle vs Adagrasib_100_mgkg_4h_TNO155_10_mgkg_4h	4h
NCI-H2122	DOK4	x=34.26	x=1.43	x=0.32	x=4.42	x=1e-05	x=0.00013	yes	up	Vehicle vs Adagrasib_100_mgkg_4h_TNO155_10_mgkg_4h	4h
NCI-H2122	DPCR1	x=481.47	x=7.92	x=0.37	x=21.23	x=0	x=0	yes	up	Vehicle vs Adagrasib_100_mgkg_4h_TNO155_10_mgkg_4h	4h
NCI-H2122	DRC1	x=3.37	x=3.34	x=0.94	x=3.55	x=0.00038	x=0.00308	yes	up	Vehicle vs Adagrasib_100_mgkg_4h_TNO155_10_mgkg_4h	4h
NCI-H2122	DTNA	x=14.09	x=2.38	x=0.43	x=5.56	x=0	x=0	yes	up	Vehicle vs Adagrasib_100_mgkg_4h_TNO155_10_mgkg_4h	4h
NCI-H2122	DUSP13	x=1.55	x=-3.67	x=1.38	x=-2.66	x=0.00773	x=0.03689	yes	down	Vehicle vs Adagrasib_100_mgkg_4h_TNO155_10_mgkg_4h	4h
NCI-H2122	DUSP4	x=1670.46	x=-1.42	x=0.16	x=-8.96	x=0	x=0	yes	down	Vehicle vs Adagrasib_100_mgkg_4h_TNO155_10_mgkg_4h	4h
NCI-H2122	DUSP6	x=361.84	x=-4.69	x=0.22	x=-21.58	x=0	x=0	yes	down	Vehicle vs Adagrasib_100_mgkg_4h_TNO155_10_mgkg_4h	4h
NCI-H2122	DUSP8	x=170.61	x=1.8	x=0.21	x=8.42	x=0	x=0	yes	up	Vehicle vs Adagrasib_100_mgkg_4h_TNO155_10_mgkg_4h	4h
NCI-H2122	DUSP9	x=18.43	x=-1.37	x=0.39	x=-3.54	x=4e-04	x=0.00322	yes	down	Vehicle vs Adagrasib_100_mgkg_4h_TNO155_10_mgkg_4h	4h
NCI-H2122	DZIP1	x=14.93	x=-1.48	x=0.43	x=-3.49	x=0.00048	x=0.00378	yes	down	Vehicle vs Adagrasib_100_mgkg_4h_TNO155_10_mgkg_4h	4h
NCI-H2122	ECHDC3	x=8.77	x=-1.87	x=0.57	x=-3.26	x=0.00111	x=0.0076	yes	down	Vehicle vs Adagrasib_100_mgkg_4h_TNO155_10_mgkg_4h	4h
NCI-H2122	EDN1	x=213.34	x=2.31	x=0.23	x=10.12	x=0	x=0	yes	up	Vehicle vs Adagrasib_100_mgkg_4h_TNO155_10_mgkg_4h	4h
NCI-H2122	EDN2	x=114.03	x=3.57	x=0.58	x=6.17	x=0	x=0	yes	up	Vehicle vs Adagrasib_100_mgkg_4h_TNO155_10_mgkg_4h	4h
NCI-H2122	EEF1DP3	x=71.7	x=-2.17	x=0.25	x=-8.74	x=0	x=0	yes	down	Vehicle vs Adagrasib_100_mgkg_4h_TNO155_10_mgkg_4h	4h
NCI-H2122	EFEMP1	x=9.83	x=2.11	x=0.52	x=4.01	x=6e-05	x=0.00062	yes	up	Vehicle vs Adagrasib_100_mgkg_4h_TNO155_10_mgkg_4h	4h
NCI-H2122	EGR1	x=111.57	x=-1.77	x=0.45	x=-3.89	x=1e-04	x=0.00096	yes	down	Vehicle vs Adagrasib_100_mgkg_4h_TNO155_10_mgkg_4h	4h
NCI-H2122	ELMO1	x=8.11	x=1.57	x=0.52	x=3.04	x=0.00233	x=0.01406	yes	up	Vehicle vs Adagrasib_100_mgkg_4h_TNO155_10_mgkg_4h	4h
NCI-H2122	ENO2	x=52.4	x=-1.75	x=0.27	x=-6.49	x=0	x=0	yes	down	Vehicle vs Adagrasib_100_mgkg_4h_TNO155_10_mgkg_4h	4h
NCI-H2122	EPHB3	x=31.58	x=-1.9	x=0.32	x=-5.85	x=0	x=0	yes	down	Vehicle vs Adagrasib_100_mgkg_4h_TNO155_10_mgkg_4h	4h
NCI-H2122	EPHX1	x=617.8	x=-1.35	x=0.17	x=-7.81	x=0	x=0	yes	down	Vehicle vs Adagrasib_100_mgkg_4h_TNO155_10_mgkg_4h	4h
NCI-H2122	EPS8L1	x=336.79	x=1.64	x=0.16	x=10.07	x=0	x=0	yes	up	Vehicle vs Adagrasib_100_mgkg_4h_TNO155_10_mgkg_4h	4h
NCI-H2122	EPS8L3	x=190.26	x=1.76	x=0.28	x=6.31	x=0	x=0	yes	up	Vehicle vs Adagrasib_100_mgkg_4h_TNO155_10_mgkg_4h	4h
NCI-H2122	EREG	x=51.81	x=-1.44	x=0.28	x=-5.21	x=0	x=0	yes	down	Vehicle vs Adagrasib_100_mgkg_4h_TNO155_10_mgkg_4h	4h
NCI-H2122	ERICH2	x=13.43	x=-1.65	x=0.45	x=-3.68	x=0.00024	x=0.00204	yes	down	Vehicle vs Adagrasib_100_mgkg_4h_TNO155_10_mgkg_4h	4h
NCI-H2122	ERP27	x=7.49	x=1.67	x=0.54	x=3.08	x=0.00207	x=0.01278	yes	up	Vehicle vs Adagrasib_100_mgkg_4h_TNO155_10_mgkg_4h	4h
NCI-H2122	ERRFI1	x=871.69	x=-1.63	x=0.44	x=-3.75	x=0.00017	x=0.00155	yes	down	Vehicle vs Adagrasib_100_mgkg_4h_TNO155_10_mgkg_4h	4h
NCI-H2122	ETV1	x=75.12	x=-5.02	x=0.42	x=-11.88	x=0	x=0	yes	down	Vehicle vs Adagrasib_100_mgkg_4h_TNO155_10_mgkg_4h	4h
NCI-H2122	ETV4	x=45.48	x=-5.12	x=0.57	x=-8.91	x=0	x=0	yes	down	Vehicle vs Adagrasib_100_mgkg_4h_TNO155_10_mgkg_4h	4h
NCI-H2122	ETV5	x=34.26	x=-5.1	x=0.63	x=-8.05	x=0	x=0	yes	down	Vehicle vs Adagrasib_100_mgkg_4h_TNO155_10_mgkg_4h	4h
NCI-H2122	EVI2B	x=6.68	x=-1.82	x=0.65	x=-2.81	x=0.00497	x=0.02594	yes	down	Vehicle vs Adagrasib_100_mgkg_4h_TNO155_10_mgkg_4h	4h
NCI-H2122	F2RL1	x=110.76	x=1.84	x=0.21	x=8.8	x=0	x=0	yes	up	Vehicle vs Adagrasib_100_mgkg_4h_TNO155_10_mgkg_4h	4h
NCI-H2122	F5	x=25.18	x=1.3	x=0.4	x=3.27	x=0.00109	x=0.00745	yes	up	Vehicle vs Adagrasib_100_mgkg_4h_TNO155_10_mgkg_4h	4h
NCI-H2122	FADS2	x=54.92	x=-2.5	x=0.33	x=-7.6	x=0	x=0	yes	down	Vehicle vs Adagrasib_100_mgkg_4h_TNO155_10_mgkg_4h	4h
NCI-H2122	FAIM2	x=1.71	x=-3.8	x=1.4	x=-2.73	x=0.00642	x=0.03185	yes	down	Vehicle vs Adagrasib_100_mgkg_4h_TNO155_10_mgkg_4h	4h
NCI-H2122	FAM189A1	x=7.43	x=2.04	x=0.54	x=3.76	x=0.00017	x=0.0015	yes	up	Vehicle vs Adagrasib_100_mgkg_4h_TNO155_10_mgkg_4h	4h
NCI-H2122	FAM196A	x=75.33	x=-1.65	x=0.23	x=-7.11	x=0	x=0	yes	down	Vehicle vs Adagrasib_100_mgkg_4h_TNO155_10_mgkg_4h	4h
NCI-H2122	FAM20A	x=5.36	x=2.16	x=0.68	x=3.16	x=0.0016	x=0.01034	yes	up	Vehicle vs Adagrasib_100_mgkg_4h_TNO155_10_mgkg_4h	4h
NCI-H2122	FAM46B	x=2.55	x=2.82	x=1.04	x=2.7	x=0.00684	x=0.03357	yes	up	Vehicle vs Adagrasib_100_mgkg_4h_TNO155_10_mgkg_4h	4h
NCI-H2122	FAM49A	x=3.02	x=2.18	x=0.83	x=2.63	x=0.00858	x=0.04012	yes	up	Vehicle vs Adagrasib_100_mgkg_4h_TNO155_10_mgkg_4h	4h
NCI-H2122	FARP1-AS1	x=5.11	x=1.67	x=0.63	x=2.66	x=0.00775	x=0.03696	yes	up	Vehicle vs Adagrasib_100_mgkg_4h_TNO155_10_mgkg_4h	4h
NCI-H2122	FAXDC2	x=18.48	x=-1.42	x=0.49	x=-2.9	x=0.0037	x=0.02048	yes	down	Vehicle vs Adagrasib_100_mgkg_4h_TNO155_10_mgkg_4h	4h
NCI-H2122	FBXO39	x=3.17	x=-3.93	x=1.19	x=-3.3	x=0.00096	x=0.00673	yes	down	Vehicle vs Adagrasib_100_mgkg_4h_TNO155_10_mgkg_4h	4h
NCI-H2122	FER1L4	x=186.11	x=1.7	x=0.21	x=7.98	x=0	x=0	yes	up	Vehicle vs Adagrasib_100_mgkg_4h_TNO155_10_mgkg_4h	4h
NCI-H2122	FER1L6	x=29.73	x=4.87	x=0.59	x=8.21	x=0	x=0	yes	up	Vehicle vs Adagrasib_100_mgkg_4h_TNO155_10_mgkg_4h	4h
NCI-H2122	FFAR2	x=2.02	x=4.83	x=1.25	x=3.87	x=0.00011	x=0.00104	yes	up	Vehicle vs Adagrasib_100_mgkg_4h_TNO155_10_mgkg_4h	4h
NCI-H2122	FGD3	x=12.26	x=-1.43	x=0.43	x=-3.29	x=0.00099	x=0.00689	yes	down	Vehicle vs Adagrasib_100_mgkg_4h_TNO155_10_mgkg_4h	4h
NCI-H2122	FGF12	x=223.42	x=1.3	x=0.15	x=8.8	x=0	x=0	yes	up	Vehicle vs Adagrasib_100_mgkg_4h_TNO155_10_mgkg_4h	4h
NCI-H2122	FGFBP1	x=37.2	x=1.35	x=0.29	x=4.57	x=0	x=7e-05	yes	up	Vehicle vs Adagrasib_100_mgkg_4h_TNO155_10_mgkg_4h	4h
NCI-H2122	FGL1	x=8.95	x=-2.1	x=0.74	x=-2.83	x=0.00467	x=0.02466	yes	down	Vehicle vs Adagrasib_100_mgkg_4h_TNO155_10_mgkg_4h	4h
NCI-H2122	FHOD1	x=154.45	x=-1.54	x=0.44	x=-3.5	x=0.00046	x=0.00364	yes	down	Vehicle vs Adagrasib_100_mgkg_4h_TNO155_10_mgkg_4h	4h
NCI-H2122	FIBCD1	x=5.36	x=-2.23	x=0.77	x=-2.9	x=0.0037	x=0.02049	yes	down	Vehicle vs Adagrasib_100_mgkg_4h_TNO155_10_mgkg_4h	4h
NCI-H2122	FILIP1L	x=27	x=2.02	x=0.43	x=4.72	x=0	x=4e-05	yes	up	Vehicle vs Adagrasib_100_mgkg_4h_TNO155_10_mgkg_4h	4h
NCI-H2122	FLRT3	x=60.66	x=-1.72	x=0.29	x=-6.01	x=0	x=0	yes	down	Vehicle vs Adagrasib_100_mgkg_4h_TNO155_10_mgkg_4h	4h
NCI-H2122	FLVCR2	x=20.59	x=3.1	x=0.39	x=8.03	x=0	x=0	yes	up	Vehicle vs Adagrasib_100_mgkg_4h_TNO155_10_mgkg_4h	4h
NCI-H2122	FOS	x=154.94	x=-1.55	x=0.5	x=-3.13	x=0.00173	x=0.01103	yes	down	Vehicle vs Adagrasib_100_mgkg_4h_TNO155_10_mgkg_4h	4h
NCI-H2122	FOSL1	x=21.63	x=-1.83	x=0.4	x=-4.62	x=0	x=6e-05	yes	down	Vehicle vs Adagrasib_100_mgkg_4h_TNO155_10_mgkg_4h	4h
NCI-H2122	FOXA2	x=19.3	x=2.73	x=0.4	x=6.75	x=0	x=0	yes	up	Vehicle vs Adagrasib_100_mgkg_4h_TNO155_10_mgkg_4h	4h
NCI-H2122	FOXA3	x=12.15	x=-1.61	x=0.48	x=-3.37	x=0.00074	x=0.00541	yes	down	Vehicle vs Adagrasib_100_mgkg_4h_TNO155_10_mgkg_4h	4h
NCI-H2122	FOXP4-AS1	x=17.2	x=-2.59	x=0.49	x=-5.27	x=0	x=0	yes	down	Vehicle vs Adagrasib_100_mgkg_4h_TNO155_10_mgkg_4h	4h
NCI-H2122	FREM2	x=6.69	x=-2.38	x=0.72	x=-3.29	x=0.001	x=0.00698	yes	down	Vehicle vs Adagrasib_100_mgkg_4h_TNO155_10_mgkg_4h	4h
NCI-H2122	FRY	x=54.34	x=-1.63	x=0.23	x=-6.99	x=0	x=0	yes	down	Vehicle vs Adagrasib_100_mgkg_4h_TNO155_10_mgkg_4h	4h
NCI-H2122	FSTL1	x=27.22	x=2.07	x=0.36	x=5.73	x=0	x=0	yes	up	Vehicle vs Adagrasib_100_mgkg_4h_TNO155_10_mgkg_4h	4h
NCI-H2122	FSTL3	x=177.34	x=1.75	x=0.15	x=11.37	x=0	x=0	yes	up	Vehicle vs Adagrasib_100_mgkg_4h_TNO155_10_mgkg_4h	4h
NCI-H2122	FUT2	x=103.56	x=1.51	x=0.19	x=7.92	x=0	x=0	yes	up	Vehicle vs Adagrasib_100_mgkg_4h_TNO155_10_mgkg_4h	4h
NCI-H2122	FUT4	x=104.27	x=1.33	x=0.18	x=7.53	x=0	x=0	yes	up	Vehicle vs Adagrasib_100_mgkg_4h_TNO155_10_mgkg_4h	4h
NCI-H2122	FUT6	x=12.63	x=2.05	x=0.45	x=4.57	x=0	x=7e-05	yes	up	Vehicle vs Adagrasib_100_mgkg_4h_TNO155_10_mgkg_4h	4h
NCI-H2122	FXYD6	x=1.79	x=3.34	x=1.22	x=2.74	x=0.00606	x=0.0305	yes	up	Vehicle vs Adagrasib_100_mgkg_4h_TNO155_10_mgkg_4h	4h
NCI-H2122	FZD7	x=33.97	x=-1.78	x=0.35	x=-5.14	x=0	x=1e-05	yes	down	Vehicle vs Adagrasib_100_mgkg_4h_TNO155_10_mgkg_4h	4h
NCI-H2122	G0S2	x=66.5	x=-1.59	x=0.25	x=-6.25	x=0	x=0	yes	down	Vehicle vs Adagrasib_100_mgkg_4h_TNO155_10_mgkg_4h	4h
NCI-H2122	GABRP	x=11.92	x=2.16	x=0.43	x=4.99	x=0	x=1e-05	yes	up	Vehicle vs Adagrasib_100_mgkg_4h_TNO155_10_mgkg_4h	4h
NCI-H2122	GALNT5	x=125.65	x=3.07	x=0.43	x=7.17	x=0	x=0	yes	up	Vehicle vs Adagrasib_100_mgkg_4h_TNO155_10_mgkg_4h	4h
NCI-H2122	GAMT	x=12.06	x=-1.45	x=0.47	x=-3.07	x=0.00211	x=0.01295	yes	down	Vehicle vs Adagrasib_100_mgkg_4h_TNO155_10_mgkg_4h	4h
NCI-H2122	GATS	x=62.89	x=1.73	x=0.22	x=7.98	x=0	x=0	yes	up	Vehicle vs Adagrasib_100_mgkg_4h_TNO155_10_mgkg_4h	4h
NCI-H2122	GBP1	x=124.99	x=1.87	x=0.22	x=8.67	x=0	x=0	yes	up	Vehicle vs Adagrasib_100_mgkg_4h_TNO155_10_mgkg_4h	4h
NCI-H2122	GCHFR	x=43.52	x=-1.59	x=0.28	x=-5.78	x=0	x=0	yes	down	Vehicle vs Adagrasib_100_mgkg_4h_TNO155_10_mgkg_4h	4h
NCI-H2122	GGT5	x=4.07	x=-4.31	x=1.14	x=-3.77	x=0.00016	x=0.00148	yes	down	Vehicle vs Adagrasib_100_mgkg_4h_TNO155_10_mgkg_4h	4h
NCI-H2122	GJC2	x=6.08	x=-2.73	x=0.81	x=-3.36	x=0.00078	x=0.00569	yes	down	Vehicle vs Adagrasib_100_mgkg_4h_TNO155_10_mgkg_4h	4h
NCI-H2122	GLCCI1	x=810.77	x=1.98	x=0.16	x=12.08	x=0	x=0	yes	up	Vehicle vs Adagrasib_100_mgkg_4h_TNO155_10_mgkg_4h	4h
NCI-H2122	GLI2	x=25.83	x=2.01	x=0.29	x=6.84	x=0	x=0	yes	up	Vehicle vs Adagrasib_100_mgkg_4h_TNO155_10_mgkg_4h	4h
NCI-H2122	GLP2R	x=9.44	x=2.1	x=0.55	x=3.83	x=0.00013	x=0.00119	yes	up	Vehicle vs Adagrasib_100_mgkg_4h_TNO155_10_mgkg_4h	4h
NCI-H2122	GLRA3	x=2.57	x=-3.58	x=1.25	x=-2.87	x=0.0041	x=0.0222	yes	down	Vehicle vs Adagrasib_100_mgkg_4h_TNO155_10_mgkg_4h	4h
NCI-H2122	GLS2	x=5.13	x=-2.1	x=0.79	x=-2.67	x=0.00752	x=0.03602	yes	down	Vehicle vs Adagrasib_100_mgkg_4h_TNO155_10_mgkg_4h	4h
NCI-H2122	GLUL	x=2088.79	x=1.3	x=0.11	x=11.56	x=0	x=0	yes	up	Vehicle vs Adagrasib_100_mgkg_4h_TNO155_10_mgkg_4h	4h
NCI-H2122	GNG4	x=85.04	x=-2.22	x=0.22	x=-10.06	x=0	x=0	yes	down	Vehicle vs Adagrasib_100_mgkg_4h_TNO155_10_mgkg_4h	4h
NCI-H2122	GOLT1A	x=19.62	x=-1.38	x=0.35	x=-3.91	x=9e-05	x=0.00091	yes	down	Vehicle vs Adagrasib_100_mgkg_4h_TNO155_10_mgkg_4h	4h
NCI-H2122	GPR1	x=3.93	x=2.59	x=0.88	x=2.95	x=0.00313	x=0.01788	yes	up	Vehicle vs Adagrasib_100_mgkg_4h_TNO155_10_mgkg_4h	4h
NCI-H2122	GPR141	x=21.86	x=-2.37	x=0.41	x=-5.84	x=0	x=0	yes	down	Vehicle vs Adagrasib_100_mgkg_4h_TNO155_10_mgkg_4h	4h
NCI-H2122	GPR146	x=3.16	x=-3.94	x=1.19	x=-3.31	x=0.00094	x=0.0066	yes	down	Vehicle vs Adagrasib_100_mgkg_4h_TNO155_10_mgkg_4h	4h
NCI-H2122	GPR37L1	x=7.17	x=3.59	x=0.69	x=5.19	x=0	x=0	yes	up	Vehicle vs Adagrasib_100_mgkg_4h_TNO155_10_mgkg_4h	4h
NCI-H2122	GREB1	x=20.58	x=-1.34	x=0.34	x=-3.93	x=8e-05	x=0.00084	yes	down	Vehicle vs Adagrasib_100_mgkg_4h_TNO155_10_mgkg_4h	4h
NCI-H2122	GRHL3	x=6.13	x=1.83	x=0.61	x=3.01	x=0.00263	x=0.0155	yes	up	Vehicle vs Adagrasib_100_mgkg_4h_TNO155_10_mgkg_4h	4h
NCI-H2122	GTF2IP12	x=9.35	x=1.43	x=0.54	x=2.67	x=0.0075	x=0.03596	yes	up	Vehicle vs Adagrasib_100_mgkg_4h_TNO155_10_mgkg_4h	4h
NCI-H2122	GUCA2B	x=2.77	x=5.29	x=1.14	x=4.65	x=0	x=5e-05	yes	up	Vehicle vs Adagrasib_100_mgkg_4h_TNO155_10_mgkg_4h	4h
NCI-H2122	GUCY1B3	x=11.98	x=-1.41	x=0.52	x=-2.69	x=0.00724	x=0.03501	yes	down	Vehicle vs Adagrasib_100_mgkg_4h_TNO155_10_mgkg_4h	4h
NCI-H2122	GYG2	x=33.86	x=-1.49	x=0.31	x=-4.77	x=0	x=3e-05	yes	down	Vehicle vs Adagrasib_100_mgkg_4h_TNO155_10_mgkg_4h	4h
NCI-H2122	H19	x=2.67	x=-3.68	x=1.27	x=-2.9	x=0.00375	x=0.02067	yes	down	Vehicle vs Adagrasib_100_mgkg_4h_TNO155_10_mgkg_4h	4h
NCI-H2122	HAL	x=87.83	x=-1.68	x=0.19	x=-8.68	x=0	x=0	yes	down	Vehicle vs Adagrasib_100_mgkg_4h_TNO155_10_mgkg_4h	4h
NCI-H2122	HCP5	x=5.85	x=2.15	x=0.71	x=3.04	x=0.00237	x=0.01422	yes	up	Vehicle vs Adagrasib_100_mgkg_4h_TNO155_10_mgkg_4h	4h
NCI-H2122	HDAC9	x=20.5	x=3.07	x=0.41	x=7.54	x=0	x=0	yes	up	Vehicle vs Adagrasib_100_mgkg_4h_TNO155_10_mgkg_4h	4h
NCI-H2122	HEG1	x=12.39	x=1.32	x=0.46	x=2.85	x=0.00438	x=0.02342	yes	up	Vehicle vs Adagrasib_100_mgkg_4h_TNO155_10_mgkg_4h	4h
NCI-H2122	HEY1	x=320.52	x=-4.32	x=0.2	x=-21.81	x=0	x=0	yes	down	Vehicle vs Adagrasib_100_mgkg_4h_TNO155_10_mgkg_4h	4h
NCI-H2122	HHLA2	x=9.34	x=3.27	x=0.7	x=4.65	x=0	x=5e-05	yes	up	Vehicle vs Adagrasib_100_mgkg_4h_TNO155_10_mgkg_4h	4h
NCI-H2122	HIP1	x=143.13	x=-1.31	x=0.15	x=-8.68	x=0	x=0	yes	down	Vehicle vs Adagrasib_100_mgkg_4h_TNO155_10_mgkg_4h	4h
NCI-H2122	HLA-B	x=84.13	x=1.92	x=0.19	x=10.31	x=0	x=0	yes	up	Vehicle vs Adagrasib_100_mgkg_4h_TNO155_10_mgkg_4h	4h
NCI-H2122	HMGB3	x=2463.49	x=-1.33	x=0.1	x=-13.36	x=0	x=0	yes	down	Vehicle vs Adagrasib_100_mgkg_4h_TNO155_10_mgkg_4h	4h
NCI-H2122	HMOX1	x=164.09	x=1.39	x=0.21	x=6.55	x=0	x=0	yes	up	Vehicle vs Adagrasib_100_mgkg_4h_TNO155_10_mgkg_4h	4h
NCI-H2122	HNF1A-AS1	x=6.33	x=2.27	x=0.77	x=2.94	x=0.00325	x=0.01841	yes	up	Vehicle vs Adagrasib_100_mgkg_4h_TNO155_10_mgkg_4h	4h
NCI-H2122	HNF4A	x=4.18	x=2.05	x=0.7	x=2.92	x=0.00345	x=0.01934	yes	up	Vehicle vs Adagrasib_100_mgkg_4h_TNO155_10_mgkg_4h	4h
NCI-H2122	HNMT	x=331.31	x=-1.54	x=0.14	x=-10.76	x=0	x=0	yes	down	Vehicle vs Adagrasib_100_mgkg_4h_TNO155_10_mgkg_4h	4h
NCI-H2122	HNRNPA3P3	x=7.13	x=-2.04	x=0.73	x=-2.8	x=0.00515	x=0.02666	yes	down	Vehicle vs Adagrasib_100_mgkg_4h_TNO155_10_mgkg_4h	4h
NCI-H2122	HOPX	x=13.14	x=4.16	x=0.59	x=7.05	x=0	x=0	yes	up	Vehicle vs Adagrasib_100_mgkg_4h_TNO155_10_mgkg_4h	4h
NCI-H2122	HOXA-AS3	x=8.83	x=-2.65	x=0.67	x=-3.93	x=9e-05	x=0.00085	yes	down	Vehicle vs Adagrasib_100_mgkg_4h_TNO155_10_mgkg_4h	4h
NCI-H2122	HPSE	x=4.21	x=2.97	x=0.85	x=3.5	x=0.00047	x=0.00367	yes	up	Vehicle vs Adagrasib_100_mgkg_4h_TNO155_10_mgkg_4h	4h
NCI-H2122	HSPA6	x=45.03	x=-2.68	x=0.33	x=-8.03	x=0	x=0	yes	down	Vehicle vs Adagrasib_100_mgkg_4h_TNO155_10_mgkg_4h	4h
NCI-H2122	HSPB1	x=5560.11	x=1.71	x=0.15	x=11.33	x=0	x=0	yes	up	Vehicle vs Adagrasib_100_mgkg_4h_TNO155_10_mgkg_4h	4h
NCI-H2122	HSPB8	x=141.77	x=1.81	x=0.25	x=7.35	x=0	x=0	yes	up	Vehicle vs Adagrasib_100_mgkg_4h_TNO155_10_mgkg_4h	4h
NCI-H2122	HSPG2	x=253.63	x=1.4	x=0.19	x=7.55	x=0	x=0	yes	up	Vehicle vs Adagrasib_100_mgkg_4h_TNO155_10_mgkg_4h	4h
NCI-H2122	HTR3A	x=8.49	x=1.73	x=0.54	x=3.19	x=0.00144	x=0.00947	yes	up	Vehicle vs Adagrasib_100_mgkg_4h_TNO155_10_mgkg_4h	4h
NCI-H2122	HTRA1	x=235.11	x=-1.4	x=0.19	x=-7.25	x=0	x=0	yes	down	Vehicle vs Adagrasib_100_mgkg_4h_TNO155_10_mgkg_4h	4h
NCI-H2122	ID1	x=657.61	x=-1.7	x=0.17	x=-10.31	x=0	x=0	yes	down	Vehicle vs Adagrasib_100_mgkg_4h_TNO155_10_mgkg_4h	4h
NCI-H2122	IDI2-AS1	x=5.6	x=2.24	x=0.66	x=3.37	x=0.00074	x=0.00543	yes	up	Vehicle vs Adagrasib_100_mgkg_4h_TNO155_10_mgkg_4h	4h
NCI-H2122	IER3	x=3180.75	x=-1.91	x=0.22	x=-8.83	x=0	x=0	yes	down	Vehicle vs Adagrasib_100_mgkg_4h_TNO155_10_mgkg_4h	4h
NCI-H2122	IFIT2	x=6.94	x=2.13	x=0.55	x=3.84	x=0.00012	x=0.00117	yes	up	Vehicle vs Adagrasib_100_mgkg_4h_TNO155_10_mgkg_4h	4h
NCI-H2122	IGFBP4	x=143.42	x=-1.81	x=0.21	x=-8.52	x=0	x=0	yes	down	Vehicle vs Adagrasib_100_mgkg_4h_TNO155_10_mgkg_4h	4h
NCI-H2122	IGFL4	x=15.01	x=-2.64	x=0.48	x=-5.47	x=0	x=0	yes	down	Vehicle vs Adagrasib_100_mgkg_4h_TNO155_10_mgkg_4h	4h
NCI-H2122	IGSF10	x=7.73	x=-1.36	x=0.54	x=-2.54	x=0.01111	x=0.04933	yes	down	Vehicle vs Adagrasib_100_mgkg_4h_TNO155_10_mgkg_4h	4h
NCI-H2122	IL17C	x=4.1	x=-4.33	x=1.15	x=-3.76	x=0.00017	x=0.00153	yes	down	Vehicle vs Adagrasib_100_mgkg_4h_TNO155_10_mgkg_4h	4h
NCI-H2122	IL1A	x=353.23	x=-2.64	x=0.18	x=-14.57	x=0	x=0	yes	down	Vehicle vs Adagrasib_100_mgkg_4h_TNO155_10_mgkg_4h	4h
NCI-H2122	IL1B	x=57.51	x=-2.7	x=0.36	x=-7.46	x=0	x=0	yes	down	Vehicle vs Adagrasib_100_mgkg_4h_TNO155_10_mgkg_4h	4h
NCI-H2122	IL1RN	x=368.67	x=1.99	x=0.35	x=5.61	x=0	x=0	yes	up	Vehicle vs Adagrasib_100_mgkg_4h_TNO155_10_mgkg_4h	4h
NCI-H2122	IL22RA1	x=15.22	x=1.62	x=0.39	x=4.12	x=4e-05	x=0.00042	yes	up	Vehicle vs Adagrasib_100_mgkg_4h_TNO155_10_mgkg_4h	4h
NCI-H2122	IL31RA	x=2.39	x=3.28	x=1.11	x=2.96	x=0.00309	x=0.01772	yes	up	Vehicle vs Adagrasib_100_mgkg_4h_TNO155_10_mgkg_4h	4h
NCI-H2122	IL32	x=346.2	x=1.58	x=0.16	x=9.75	x=0	x=0	yes	up	Vehicle vs Adagrasib_100_mgkg_4h_TNO155_10_mgkg_4h	4h
NCI-H2122	IL6	x=16.35	x=1.86	x=0.46	x=4.04	x=5e-05	x=0.00056	yes	up	Vehicle vs Adagrasib_100_mgkg_4h_TNO155_10_mgkg_4h	4h
NCI-H2122	INHBB	x=64.28	x=4.92	x=0.35	x=14.17	x=0	x=0	yes	up	Vehicle vs Adagrasib_100_mgkg_4h_TNO155_10_mgkg_4h	4h
NCI-H2122	IQGAP2	x=25.28	x=-1.9	x=0.33	x=-5.69	x=0	x=0	yes	down	Vehicle vs Adagrasib_100_mgkg_4h_TNO155_10_mgkg_4h	4h
NCI-H2122	IRF2BPL	x=137.68	x=-1.34	x=0.15	x=-8.8	x=0	x=0	yes	down	Vehicle vs Adagrasib_100_mgkg_4h_TNO155_10_mgkg_4h	4h
NCI-H2122	IRF9	x=14.63	x=1.38	x=0.37	x=3.68	x=0.00023	x=0.00201	yes	up	Vehicle vs Adagrasib_100_mgkg_4h_TNO155_10_mgkg_4h	4h
NCI-H2122	IRS2	x=1161.94	x=-1.84	x=0.18	x=-10.52	x=0	x=0	yes	down	Vehicle vs Adagrasib_100_mgkg_4h_TNO155_10_mgkg_4h	4h
NCI-H2122	IRX3	x=107.32	x=-2.23	x=0.23	x=-9.53	x=0	x=0	yes	down	Vehicle vs Adagrasib_100_mgkg_4h_TNO155_10_mgkg_4h	4h
NCI-H2122	ISYNA1	x=13.26	x=-1.31	x=0.43	x=-3.02	x=0.00253	x=0.01502	yes	down	Vehicle vs Adagrasib_100_mgkg_4h_TNO155_10_mgkg_4h	4h
NCI-H2122	ITIH2	x=9.68	x=-1.91	x=0.52	x=-3.64	x=0.00028	x=0.00234	yes	down	Vehicle vs Adagrasib_100_mgkg_4h_TNO155_10_mgkg_4h	4h
NCI-H2122	IVL	x=11.34	x=2.62	x=0.52	x=5.03	x=0	x=1e-05	yes	up	Vehicle vs Adagrasib_100_mgkg_4h_TNO155_10_mgkg_4h	4h
NCI-H2122	IYD	x=49.04	x=2.03	x=0.23	x=8.72	x=0	x=0	yes	up	Vehicle vs Adagrasib_100_mgkg_4h_TNO155_10_mgkg_4h	4h
NCI-H2122	KCNE4	x=120.22	x=-1.34	x=0.28	x=-4.83	x=0	x=2e-05	yes	down	Vehicle vs Adagrasib_100_mgkg_4h_TNO155_10_mgkg_4h	4h
NCI-H2122	KCNJ12	x=15.25	x=-2.28	x=0.46	x=-4.92	x=0	x=1e-05	yes	down	Vehicle vs Adagrasib_100_mgkg_4h_TNO155_10_mgkg_4h	4h
NCI-H2122	KCNJ6	x=5.85	x=-4.12	x=1.2	x=-3.44	x=0.00059	x=0.00446	yes	down	Vehicle vs Adagrasib_100_mgkg_4h_TNO155_10_mgkg_4h	4h
NCI-H2122	KCNK15	x=6.47	x=1.88	x=0.6	x=3.12	x=0.00183	x=0.01156	yes	up	Vehicle vs Adagrasib_100_mgkg_4h_TNO155_10_mgkg_4h	4h
NCI-H2122	KCP	x=34.47	x=2.26	x=0.34	x=6.62	x=0	x=0	yes	up	Vehicle vs Adagrasib_100_mgkg_4h_TNO155_10_mgkg_4h	4h
NCI-H2122	KDR	x=3.15	x=5.48	x=1.13	x=4.86	x=0	x=2e-05	yes	up	Vehicle vs Adagrasib_100_mgkg_4h_TNO155_10_mgkg_4h	4h
NCI-H2122	KIAA0040	x=84.7	x=-1.32	x=0.21	x=-6.39	x=0	x=0	yes	down	Vehicle vs Adagrasib_100_mgkg_4h_TNO155_10_mgkg_4h	4h
NCI-H2122	KIAA1324	x=38.9	x=-2.1	x=0.34	x=-6.08	x=0	x=0	yes	down	Vehicle vs Adagrasib_100_mgkg_4h_TNO155_10_mgkg_4h	4h
NCI-H2122	KISS1R	x=34.75	x=-2.96	x=0.39	x=-7.66	x=0	x=0	yes	down	Vehicle vs Adagrasib_100_mgkg_4h_TNO155_10_mgkg_4h	4h
NCI-H2122	KIT	x=31.21	x=1.97	x=0.28	x=7.03	x=0	x=0	yes	up	Vehicle vs Adagrasib_100_mgkg_4h_TNO155_10_mgkg_4h	4h
NCI-H2122	KLF2	x=261.97	x=1.85	x=0.22	x=8.52	x=0	x=0	yes	up	Vehicle vs Adagrasib_100_mgkg_4h_TNO155_10_mgkg_4h	4h
NCI-H2122	KLF6	x=830.8	x=1.35	x=0.17	x=8	x=0	x=0	yes	up	Vehicle vs Adagrasib_100_mgkg_4h_TNO155_10_mgkg_4h	4h
NCI-H2122	KLF9	x=16.9	x=1.63	x=0.39	x=4.13	x=4e-05	x=4e-04	yes	up	Vehicle vs Adagrasib_100_mgkg_4h_TNO155_10_mgkg_4h	4h
NCI-H2122	KLK11	x=301.07	x=-1.34	x=0.27	x=-5.04	x=0	x=1e-05	yes	down	Vehicle vs Adagrasib_100_mgkg_4h_TNO155_10_mgkg_4h	4h
NCI-H2122	KLK12	x=10.39	x=-1.75	x=0.61	x=-2.86	x=0.00418	x=0.02256	yes	down	Vehicle vs Adagrasib_100_mgkg_4h_TNO155_10_mgkg_4h	4h
NCI-H2122	KLK13	x=14.24	x=-2.35	x=0.49	x=-4.79	x=0	x=3e-05	yes	down	Vehicle vs Adagrasib_100_mgkg_4h_TNO155_10_mgkg_4h	4h
NCI-H2122	KLK6	x=141.09	x=2.78	x=0.24	x=11.72	x=0	x=0	yes	up	Vehicle vs Adagrasib_100_mgkg_4h_TNO155_10_mgkg_4h	4h
NCI-H2122	KPNA7	x=28.54	x=2.46	x=0.3	x=8.34	x=0	x=0	yes	up	Vehicle vs Adagrasib_100_mgkg_4h_TNO155_10_mgkg_4h	4h
NCI-H2122	KRT23	x=30.96	x=1.87	x=0.3	x=6.18	x=0	x=0	yes	up	Vehicle vs Adagrasib_100_mgkg_4h_TNO155_10_mgkg_4h	4h
NCI-H2122	KRT6B	x=260.64	x=1.74	x=0.25	x=6.91	x=0	x=0	yes	up	Vehicle vs Adagrasib_100_mgkg_4h_TNO155_10_mgkg_4h	4h
NCI-H2122	KRT6C	x=4.93	x=3.22	x=0.79	x=4.09	x=4e-05	x=0.00047	yes	up	Vehicle vs Adagrasib_100_mgkg_4h_TNO155_10_mgkg_4h	4h
NCI-H2122	KRTAP5-AS1	x=70.42	x=2.43	x=0.32	x=7.57	x=0	x=0	yes	up	Vehicle vs Adagrasib_100_mgkg_4h_TNO155_10_mgkg_4h	4h
NCI-H2122	LAPTM5	x=1.75	x=-3.87	x=1.32	x=-2.94	x=0.00332	x=0.01873	yes	down	Vehicle vs Adagrasib_100_mgkg_4h_TNO155_10_mgkg_4h	4h
NCI-H2122	LAT2	x=6.74	x=-1.81	x=0.7	x=-2.61	x=0.00908	x=0.04201	yes	down	Vehicle vs Adagrasib_100_mgkg_4h_TNO155_10_mgkg_4h	4h
NCI-H2122	LBP	x=6.47	x=2.85	x=0.7	x=4.09	x=4e-05	x=0.00048	yes	up	Vehicle vs Adagrasib_100_mgkg_4h_TNO155_10_mgkg_4h	4h
NCI-H2122	LCN2	x=1268.29	x=2.03	x=0.34	x=5.92	x=0	x=0	yes	up	Vehicle vs Adagrasib_100_mgkg_4h_TNO155_10_mgkg_4h	4h
NCI-H2122	LGALS1	x=265.8	x=-1.44	x=0.22	x=-6.64	x=0	x=0	yes	down	Vehicle vs Adagrasib_100_mgkg_4h_TNO155_10_mgkg_4h	4h
NCI-H2122	LGALS9	x=212.44	x=1.35	x=0.16	x=8.61	x=0	x=0	yes	up	Vehicle vs Adagrasib_100_mgkg_4h_TNO155_10_mgkg_4h	4h
NCI-H2122	LGALS9B	x=54.81	x=2.05	x=0.29	x=7.09	x=0	x=0	yes	up	Vehicle vs Adagrasib_100_mgkg_4h_TNO155_10_mgkg_4h	4h
NCI-H2122	LGALS9C	x=4.95	x=3.89	x=0.91	x=4.29	x=2e-05	x=0.00022	yes	up	Vehicle vs Adagrasib_100_mgkg_4h_TNO155_10_mgkg_4h	4h
NCI-H2122	LGR6	x=34.26	x=-1.98	x=0.41	x=-4.88	x=0	x=2e-05	yes	down	Vehicle vs Adagrasib_100_mgkg_4h_TNO155_10_mgkg_4h	4h
NCI-H2122	LINC00239	x=6.36	x=-2.5	x=0.73	x=-3.43	x=6e-04	x=0.00453	yes	down	Vehicle vs Adagrasib_100_mgkg_4h_TNO155_10_mgkg_4h	4h
NCI-H2122	LINC00342	x=129.57	x=1.33	x=0.43	x=3.07	x=0.00211	x=0.01295	yes	up	Vehicle vs Adagrasib_100_mgkg_4h_TNO155_10_mgkg_4h	4h
NCI-H2122	LINC00473	x=413.83	x=-1.32	x=0.13	x=-9.83	x=0	x=0	yes	down	Vehicle vs Adagrasib_100_mgkg_4h_TNO155_10_mgkg_4h	4h
NCI-H2122	LINC00659	x=4.8	x=-3.77	x=1.08	x=-3.48	x=0.00049	x=0.00385	yes	down	Vehicle vs Adagrasib_100_mgkg_4h_TNO155_10_mgkg_4h	4h
NCI-H2122	LINC00675	x=1.62	x=4.54	x=1.42	x=3.2	x=0.00136	x=0.009	yes	up	Vehicle vs Adagrasib_100_mgkg_4h_TNO155_10_mgkg_4h	4h
NCI-H2122	LINC00707	x=124.95	x=3.36	x=0.19	x=17.89	x=0	x=0	yes	up	Vehicle vs Adagrasib_100_mgkg_4h_TNO155_10_mgkg_4h	4h
NCI-H2122	LINC00857	x=16.47	x=1.7	x=0.37	x=4.53	x=1e-05	x=8e-05	yes	up	Vehicle vs Adagrasib_100_mgkg_4h_TNO155_10_mgkg_4h	4h
NCI-H2122	LINC00939	x=3.27	x=-3.99	x=1.17	x=-3.41	x=0.00064	x=0.00482	yes	down	Vehicle vs Adagrasib_100_mgkg_4h_TNO155_10_mgkg_4h	4h
NCI-H2122	LINC01133	x=14.34	x=3.7	x=0.55	x=6.69	x=0	x=0	yes	up	Vehicle vs Adagrasib_100_mgkg_4h_TNO155_10_mgkg_4h	4h
NCI-H2122	LINC01559	x=10.8	x=2.03	x=0.54	x=3.76	x=0.00017	x=0.0015	yes	up	Vehicle vs Adagrasib_100_mgkg_4h_TNO155_10_mgkg_4h	4h
NCI-H2122	LINC01695	x=1.37	x=4.3	x=1.45	x=2.97	x=0.00301	x=0.01729	yes	up	Vehicle vs Adagrasib_100_mgkg_4h_TNO155_10_mgkg_4h	4h
NCI-H2122	LINC01727	x=6.24	x=2.95	x=0.77	x=3.85	x=0.00012	x=0.00111	yes	up	Vehicle vs Adagrasib_100_mgkg_4h_TNO155_10_mgkg_4h	4h
NCI-H2122	LNP1	x=8.78	x=-1.39	x=0.53	x=-2.63	x=0.0086	x=0.04018	yes	down	Vehicle vs Adagrasib_100_mgkg_4h_TNO155_10_mgkg_4h	4h
NCI-H2122	LOXL2	x=28.95	x=-1.34	x=0.3	x=-4.41	x=1e-05	x=0.00014	yes	down	Vehicle vs Adagrasib_100_mgkg_4h_TNO155_10_mgkg_4h	4h
NCI-H2122	LPAR6	x=4.2	x=-2.49	x=0.92	x=-2.72	x=0.00651	x=0.0322	yes	down	Vehicle vs Adagrasib_100_mgkg_4h_TNO155_10_mgkg_4h	4h
NCI-H2122	LRP1B	x=5.13	x=-2.51	x=0.78	x=-3.21	x=0.00135	x=0.00892	yes	down	Vehicle vs Adagrasib_100_mgkg_4h_TNO155_10_mgkg_4h	4h
NCI-H2122	LUCAT1	x=376.25	x=-1.93	x=0.38	x=-5.13	x=0	x=1e-05	yes	down	Vehicle vs Adagrasib_100_mgkg_4h_TNO155_10_mgkg_4h	4h
NCI-H2122	LYZ	x=22.23	x=2.45	x=0.52	x=4.74	x=0	x=3e-05	yes	up	Vehicle vs Adagrasib_100_mgkg_4h_TNO155_10_mgkg_4h	4h
NCI-H2122	MACC1	x=969.25	x=1.64	x=0.23	x=7.09	x=0	x=0	yes	up	Vehicle vs Adagrasib_100_mgkg_4h_TNO155_10_mgkg_4h	4h
NCI-H2122	MAF	x=23.33	x=-2.21	x=0.45	x=-4.87	x=0	x=2e-05	yes	down	Vehicle vs Adagrasib_100_mgkg_4h_TNO155_10_mgkg_4h	4h
NCI-H2122	MAL	x=1.39	x=4.27	x=1.39	x=3.08	x=0.00206	x=0.01272	yes	up	Vehicle vs Adagrasib_100_mgkg_4h_TNO155_10_mgkg_4h	4h
NCI-H2122	MAP2	x=741.72	x=1.82	x=0.13	x=14.24	x=0	x=0	yes	up	Vehicle vs Adagrasib_100_mgkg_4h_TNO155_10_mgkg_4h	4h
NCI-H2122	MAPK10	x=17.84	x=1.95	x=0.37	x=5.31	x=0	x=0	yes	up	Vehicle vs Adagrasib_100_mgkg_4h_TNO155_10_mgkg_4h	4h
NCI-H2122	37681	x=25.65	x=1.71	x=0.29	x=5.96	x=0	x=0	yes	up	Vehicle vs Adagrasib_100_mgkg_4h_TNO155_10_mgkg_4h	4h
NCI-H2122	MARCO	x=2.71	x=4.01	x=1.22	x=3.3	x=0.00098	x=0.00687	yes	up	Vehicle vs Adagrasib_100_mgkg_4h_TNO155_10_mgkg_4h	4h
NCI-H2122	MAST4-IT1	x=3.42	x=2.37	x=0.81	x=2.92	x=0.00351	x=0.01961	yes	up	Vehicle vs Adagrasib_100_mgkg_4h_TNO155_10_mgkg_4h	4h
NCI-H2122	MCAM	x=5.57	x=1.68	x=0.65	x=2.59	x=0.00966	x=0.04424	yes	up	Vehicle vs Adagrasib_100_mgkg_4h_TNO155_10_mgkg_4h	4h
NCI-H2122	MCTP1	x=127.42	x=-2.17	x=0.18	x=-12.08	x=0	x=0	yes	down	Vehicle vs Adagrasib_100_mgkg_4h_TNO155_10_mgkg_4h	4h
NCI-H2122	MDK	x=178.31	x=-1.72	x=0.19	x=-9.05	x=0	x=0	yes	down	Vehicle vs Adagrasib_100_mgkg_4h_TNO155_10_mgkg_4h	4h
NCI-H2122	MED24	x=312.54	x=-1.36	x=0.26	x=-5.29	x=0	x=0	yes	down	Vehicle vs Adagrasib_100_mgkg_4h_TNO155_10_mgkg_4h	4h
NCI-H2122	METTL7A	x=219.79	x=-1.31	x=0.22	x=-5.95	x=0	x=0	yes	down	Vehicle vs Adagrasib_100_mgkg_4h_TNO155_10_mgkg_4h	4h
NCI-H2122	MFSD2A	x=28.8	x=-1.57	x=0.3	x=-5.17	x=0	x=0	yes	down	Vehicle vs Adagrasib_100_mgkg_4h_TNO155_10_mgkg_4h	4h
NCI-H2122	MFSD4A	x=29.41	x=2.26	x=0.33	x=6.92	x=0	x=0	yes	up	Vehicle vs Adagrasib_100_mgkg_4h_TNO155_10_mgkg_4h	4h
NCI-H2122	MGLL	x=271.96	x=2.21	x=0.15	x=14.73	x=0	x=0	yes	up	Vehicle vs Adagrasib_100_mgkg_4h_TNO155_10_mgkg_4h	4h
NCI-H2122	MILR1	x=12.9	x=-2.37	x=0.52	x=-4.55	x=1e-05	x=8e-05	yes	down	Vehicle vs Adagrasib_100_mgkg_4h_TNO155_10_mgkg_4h	4h
NCI-H2122	MIR503HG	x=11.41	x=1.36	x=0.43	x=3.2	x=0.00137	x=0.00904	yes	up	Vehicle vs Adagrasib_100_mgkg_4h_TNO155_10_mgkg_4h	4h
NCI-H2122	MIR5094	x=10	x=1.34	x=0.44	x=3.02	x=0.0025	x=0.01491	yes	up	Vehicle vs Adagrasib_100_mgkg_4h_TNO155_10_mgkg_4h	4h
NCI-H2122	MKRN9P	x=6.83	x=6.58	x=1.03	x=6.4	x=0	x=0	yes	up	Vehicle vs Adagrasib_100_mgkg_4h_TNO155_10_mgkg_4h	4h
NCI-H2122	MLXIPL	x=29.56	x=-2.41	x=0.41	x=-5.87	x=0	x=0	yes	down	Vehicle vs Adagrasib_100_mgkg_4h_TNO155_10_mgkg_4h	4h
NCI-H2122	MMP10	x=17.55	x=-1.67	x=0.48	x=-3.47	x=0.00052	x=0.00401	yes	down	Vehicle vs Adagrasib_100_mgkg_4h_TNO155_10_mgkg_4h	4h
NCI-H2122	MMP24	x=1.63	x=3.85	x=1.31	x=2.94	x=0.00325	x=0.01842	yes	up	Vehicle vs Adagrasib_100_mgkg_4h_TNO155_10_mgkg_4h	4h
NCI-H2122	MMP7	x=14.18	x=3.39	x=0.55	x=6.17	x=0	x=0	yes	up	Vehicle vs Adagrasib_100_mgkg_4h_TNO155_10_mgkg_4h	4h
NCI-H2122	MRC1	x=1.99	x=3.55	x=1.29	x=2.74	x=0.00617	x=0.0309	yes	up	Vehicle vs Adagrasib_100_mgkg_4h_TNO155_10_mgkg_4h	4h
NCI-H2122	MROH3P	x=11.62	x=1.66	x=0.42	x=3.98	x=7e-05	x=7e-04	yes	up	Vehicle vs Adagrasib_100_mgkg_4h_TNO155_10_mgkg_4h	4h
NCI-H2122	MSL3P1	x=5.4	x=1.78	x=0.66	x=2.7	x=0.00696	x=0.03393	yes	up	Vehicle vs Adagrasib_100_mgkg_4h_TNO155_10_mgkg_4h	4h
NCI-H2122	MSLN	x=308.97	x=1.97	x=0.26	x=7.68	x=0	x=0	yes	up	Vehicle vs Adagrasib_100_mgkg_4h_TNO155_10_mgkg_4h	4h
NCI-H2122	MSMB	x=156.9	x=3.95	x=0.27	x=14.71	x=0	x=0	yes	up	Vehicle vs Adagrasib_100_mgkg_4h_TNO155_10_mgkg_4h	4h
NCI-H2122	MSRB3	x=11.28	x=2.97	x=0.57	x=5.24	x=0	x=0	yes	up	Vehicle vs Adagrasib_100_mgkg_4h_TNO155_10_mgkg_4h	4h
NCI-H2122	MT-TD	x=53.95	x=1.97	x=0.38	x=5.21	x=0	x=0	yes	up	Vehicle vs Adagrasib_100_mgkg_4h_TNO155_10_mgkg_4h	4h
NCI-H2122	MT-TH	x=10.3	x=1.56	x=0.57	x=2.75	x=0.00598	x=0.03014	yes	up	Vehicle vs Adagrasib_100_mgkg_4h_TNO155_10_mgkg_4h	4h
NCI-H2122	MT-TI	x=178.03	x=2.68	x=0.21	x=12.88	x=0	x=0	yes	up	Vehicle vs Adagrasib_100_mgkg_4h_TNO155_10_mgkg_4h	4h
NCI-H2122	MT-TL1	x=1700.91	x=-1.33	x=0.23	x=-5.77	x=0	x=0	yes	down	Vehicle vs Adagrasib_100_mgkg_4h_TNO155_10_mgkg_4h	4h
NCI-H2122	MT-TT	x=175.96	x=2.05	x=0.41	x=4.96	x=0	x=1e-05	yes	up	Vehicle vs Adagrasib_100_mgkg_4h_TNO155_10_mgkg_4h	4h
NCI-H2122	MT1X	x=38.32	x=-1.83	x=0.28	x=-6.45	x=0	x=0	yes	down	Vehicle vs Adagrasib_100_mgkg_4h_TNO155_10_mgkg_4h	4h
NCI-H2122	MT1XP1	x=6.15	x=1.94	x=0.67	x=2.9	x=0.00374	x=0.02063	yes	up	Vehicle vs Adagrasib_100_mgkg_4h_TNO155_10_mgkg_4h	4h
[truncated: 4,456 more rows]

## Sheet: Fig 4B
condition	Apoptosis	E2f targets	EMT	G2m checkpoint	Hypoxia	Il6 jak stat3 signaling	Inflammatory response	INF-alpha response	INF-gamma response	Kras signaling dn	Kras signaling up	Mtorc1 signaling	Myc targets v1	Myc targets v2	Oxi. phosporylation	ROS pathway	Spermatogenesis	Tnfa signaling via nfkb
Adagrasib_100mpk	0.974996	-1.32151	-1.9111	-1.59522	-1.96014	1.80301	1.23541	1.40075	1.32403	1.32012	-1.93425	-1.70443	-0.481929	0.836805	0.640497	1.08534	-1.53149	-1.26428
TNO155_10mpk	1.36554	-2.86883	1.33769	-2.24933	1.62352	1.60257	1.88399	1.53566	1.46089	1.51748	1.54413	-1.82307	-2.79034	-2.51194	-2.10439	-1.26877	-1.30638	1.61489
TNO155_10mpk_Adagrasib_100mpk	1.10857	-2.13378	-1.47947	-2.12523	-1.71629	1.37244	1.27413	1.69487	1.66643	1.33278	-1.78827	-1.79477	-2.05362	-1.40031	-1.52425	-0.983235	-1.49207	-1.39477
BI3406_50mpk	1.74563	-3.19459	-1.15708	-3.00677	2.15832	1.08009	1.64039	1.66396	1.60451	2.04356	1.8721	-2.27784	-3.0694	-2.73911	-1.65578	-1.91193	-1.76382	1.78923
BI3406_50mpk_Adagrasib_100mpk	0.994509	-1.97938	-1.69963	-2.1161	-1.75429	1.10912	1.11335	1.59134	1.51834	1.4424	-1.64746	-1.4579	-1.74756	-1.24409	-0.61057	-0.827174	-1.08022	-1.3013
