# Supplementary material for: Co-targeting SOS1 enhances the antitumor effects of KRASG12C inhibitors by addressing intrinsic and acquired resistance
Source: Nat Cancer. 2024 Aug 5;5(9):1352–70. doi: 10.1038/s43018-024-00800-6 (PMC11424490; doi:10.1038/s43018-024-00800-6)
Supplement: Supplementary file 8 — Statistical source data. [file 43018_2024_800_MOESM8_ESM.xlsx]

## Sheet: Fig 5A
sample_id	gset	pathway_score	condition	condition_name	timepoint	condition_label
A_1_AAAW2T7HV_LIB19812_Vehicle_0_mgkg_0h_1	MPAS	0.530933	Vehicle_0_mgkg_0h	Vehicle (n=5)	0h	Vehicle
A_2_AAAW2T7HV_LIB19785_Vehicle_0_mgkg_0h_2	MPAS	0.285103	Vehicle_0_mgkg_0h	Vehicle (n=5)	0h	Vehicle
A_3_AAAW2T7HV_LIB19802_Vehicle_0_mgkg_0h_3	MPAS	0.311898	Vehicle_0_mgkg_0h	Vehicle (n=5)	0h	Vehicle
A_4_AAAW2T7HV_LIB19786_Vehicle_0_mgkg_0h_4	MPAS	0.430572	Vehicle_0_mgkg_0h	Vehicle (n=5)	0h	Vehicle
A_5_AAAW2T7HV_LIB19775_Vehicle_0_mgkg_0h_5	MPAS	0.254894	Vehicle_0_mgkg_0h	Vehicle (n=5)	0h	Vehicle
B_6_AAAW2T7HV_LIB19762_BI3406_50_mgkg_24h_1	MPAS	0.712909	BI3406_50_mgkg_24h	BI3406_50_mgkg (n=4)	24h	BI3406_50mpk
B_7_AAAW2T7HV_LIB19811_BI3406_50_mgkg_24h_2	MPAS	0.549754	BI3406_50_mgkg_24h	BI3406_50_mgkg (n=4)	24h	BI3406_50mpk
B_8_AAAW2T7HV_LIB19813_BI3406_50_mgkg_24h_3	MPAS	0.645974	BI3406_50_mgkg_24h	BI3406_50_mgkg (n=4)	24h	BI3406_50mpk
B_9_AAAW2T7HV_LIB19782_BI3406_50_mgkg_24h_4	MPAS	0.586735	BI3406_50_mgkg_24h	BI3406_50_mgkg (n=4)	24h	BI3406_50mpk
C_10_AAAW2T7HV_LIB19820_BI3406_50_mgkg_4h_1	MPAS	0.0414218	BI3406_50_mgkg_4h	BI3406_50_mgkg (n=4)	4h	BI3406_50mpk
C_11_AAAW2T7HV_LIB19817_BI3406_50_mgkg_4h_2	MPAS	0.366438	BI3406_50_mgkg_4h	BI3406_50_mgkg (n=4)	4h	BI3406_50mpk
C_12_AAAW2T7HV_LIB19777_BI3406_50_mgkg_4h_3	MPAS	0.380952	BI3406_50_mgkg_4h	BI3406_50_mgkg (n=4)	4h	BI3406_50mpk
C_13_AAAW2T7HV_LIB19789_BI3406_50_mgkg_4h_4	MPAS	0.28085	BI3406_50_mgkg_4h	BI3406_50_mgkg (n=4)	4h	BI3406_50mpk
D_14_AAAW2T7HV_LIB19771_BI3406_50_mgkg_48h_1	MPAS	0.315633	BI3406_50_mgkg_48h	BI3406_50_mgkg (n=4)	48h	BI3406_50mpk
D_15_AAAW2T7HV_LIB19765_BI3406_50_mgkg_48h_2	MPAS	0.702306	BI3406_50_mgkg_48h	BI3406_50_mgkg (n=4)	48h	BI3406_50mpk
D_16_AAAW2T7HV_LIB19794_BI3406_50_mgkg_48h_3	MPAS	0.611467	BI3406_50_mgkg_48h	BI3406_50_mgkg (n=4)	48h	BI3406_50mpk
D_17_AAAW2T7HV_LIB19804_BI3406_50_mgkg_48h_4	MPAS	0.567358	BI3406_50_mgkg_48h	BI3406_50_mgkg (n=4)	48h	BI3406_50mpk
E_18_AAAW2T7HV_LIB19798_Adagrasib_100_mgkg_24h_1	MPAS	-0.673118	Adagrasib_100_mgkg_24h	Adagrasib_100_mgkg (n=4)	24h	Adagrasib_100mpk
E_19_AAAW2T7HV_LIB19766_Adagrasib_100_mgkg_24h_2	MPAS	-0.621692	Adagrasib_100_mgkg_24h	Adagrasib_100_mgkg (n=4)	24h	Adagrasib_100mpk
E_20_AAAW2T7HV_LIB19792_Adagrasib_100_mgkg_24h_3	MPAS	-0.560343	Adagrasib_100_mgkg_24h	Adagrasib_100_mgkg (n=4)	24h	Adagrasib_100mpk
E_21_AAAW2T7HV_LIB19819_Adagrasib_100_mgkg_24h_4	MPAS	-0.280219	Adagrasib_100_mgkg_24h	Adagrasib_100_mgkg (n=4)	24h	Adagrasib_100mpk
F_22_AAAW2T7HV_LIB19773_Adagrasib_100_mgkg_4h_1	MPAS	-0.6231	Adagrasib_100_mgkg_4h	Adagrasib_100_mgkg (n=4)	4h	Adagrasib_100mpk
F_23_AAAW2T7HV_LIB19784_Adagrasib_100_mgkg_4h_2	MPAS	-0.709125	Adagrasib_100_mgkg_4h	Adagrasib_100_mgkg (n=4)	4h	Adagrasib_100mpk
F_24_AAAW2T7HV_LIB19763_Adagrasib_100_mgkg_4h_3	MPAS	-0.316144	Adagrasib_100_mgkg_4h	Adagrasib_100_mgkg (n=4)	4h	Adagrasib_100mpk
F_25_AAAW2T7HV_LIB19800_Adagrasib_100_mgkg_4h_4	MPAS	-0.563958	Adagrasib_100_mgkg_4h	Adagrasib_100_mgkg (n=4)	4h	Adagrasib_100mpk
G_26_AAAW2T7HV_LIB19780_Adagrasib_100_mgkg_48h_1	MPAS	0.127817	Adagrasib_100_mgkg_48h	Adagrasib_100_mgkg (n=4)	48h	Adagrasib_100mpk
G_27_AAAW2T7HV_LIB19799_Adagrasib_100_mgkg_48h_2	MPAS	0.439576	Adagrasib_100_mgkg_48h	Adagrasib_100_mgkg (n=4)	48h	Adagrasib_100mpk
G_28_AAAW2T7HV_LIB19826_Adagrasib_100_mgkg_48h_3	MPAS	-0.0555535	Adagrasib_100_mgkg_48h	Adagrasib_100_mgkg (n=4)	48h	Adagrasib_100mpk
G_29_AAAW2T7HV_LIB19797_Adagrasib_100_mgkg_48h_4	MPAS	0.471652	Adagrasib_100_mgkg_48h	Adagrasib_100_mgkg (n=4)	48h	Adagrasib_100mpk
H_30_AAAW2T7HV_LIB19823_TNO155_10_mgkg_24h_1	MPAS	0.567844	TNO155_10_mgkg_24h	TNO155_10_mgkg (n=4)	24h	TNO155_10mpk
H_31_AAAW2T7HV_LIB19772_TNO155_10_mgkg_24h_2	MPAS	0.631357	TNO155_10_mgkg_24h	TNO155_10_mgkg (n=4)	24h	TNO155_10mpk
H_32_AAAW2T7HV_LIB19779_TNO155_10_mgkg_24h_3	MPAS	0.573511	TNO155_10_mgkg_24h	TNO155_10_mgkg (n=4)	24h	TNO155_10mpk
H_33_AAAW2T7HV_LIB19776_TNO155_10_mgkg_24h_4	MPAS	0.640282	TNO155_10_mgkg_24h	TNO155_10_mgkg (n=4)	24h	TNO155_10mpk
I_34_AAAW2T7HV_LIB19788_TNO155_10_mgkg_4h_1	MPAS	0.453339	TNO155_10_mgkg_4h	TNO155_10_mgkg (n=4)	4h	TNO155_10mpk
I_35_AAAW2T7HV_LIB19791_TNO155_10_mgkg_4h_2	MPAS	-0.270824	TNO155_10_mgkg_4h	TNO155_10_mgkg (n=4)	4h	TNO155_10mpk
I_36_AAAW2T7HV_LIB19764_TNO155_10_mgkg_4h_3	MPAS	0.0149426	TNO155_10_mgkg_4h	TNO155_10_mgkg (n=4)	4h	TNO155_10mpk
I_37_AAAW2T7HV_LIB19822_TNO155_10_mgkg_4h_4	MPAS	-0.155692	TNO155_10_mgkg_4h	TNO155_10_mgkg (n=4)	4h	TNO155_10mpk
J_38_AAAW2T7HV_LIB19806_TNO155_10_mgkg_48h_1	MPAS	0.731322	TNO155_10_mgkg_48h	TNO155_10_mgkg (n=4)	48h	TNO155_10mpk
J_39_AAAW2T7HV_LIB19805_TNO155_10_mgkg_48h_2	MPAS	0.521507	TNO155_10_mgkg_48h	TNO155_10_mgkg (n=4)	48h	TNO155_10mpk
J_40_AAAW2T7HV_LIB19815_TNO155_10_mgkg_48h_3	MPAS	0.649989	TNO155_10_mgkg_48h	TNO155_10_mgkg (n=4)	48h	TNO155_10mpk
J_41_AAAW2T7HV_LIB19783_TNO155_10_mgkg_48h_4	MPAS	0.572039	TNO155_10_mgkg_48h	TNO155_10_mgkg (n=4)	48h	TNO155_10mpk
K_42_AAAW2T7HV_LIB19795_BI3406_50_mgkg_24h_Adagrasib_100_mgkg_24h_1	MPAS	-0.632422	BI3406_50_mgkg_24h_Adagrasib_100_mgkg_24h	BI3406_50_mgkg_Adagrasib_100_mgkg (n=4)	24h	BI3406_50mpk_Adagrasib_100mpk
K_43_AAAW2T7HV_LIB19767_BI3406_50_mgkg_24h_Adagrasib_100_mgkg_24h_2	MPAS	-0.725957	BI3406_50_mgkg_24h_Adagrasib_100_mgkg_24h	BI3406_50_mgkg_Adagrasib_100_mgkg (n=4)	24h	BI3406_50mpk_Adagrasib_100mpk
K_44_AAAW2T7HV_LIB19807_BI3406_50_mgkg_24h_Adagrasib_100_mgkg_24h_3	MPAS	-0.274759	BI3406_50_mgkg_24h_Adagrasib_100_mgkg_24h	BI3406_50_mgkg_Adagrasib_100_mgkg (n=4)	24h	BI3406_50mpk_Adagrasib_100mpk
K_45_AAAW2T7HV_LIB19808_BI3406_50_mgkg_24h_Adagrasib_100_mgkg_24h_4	MPAS	-0.560848	BI3406_50_mgkg_24h_Adagrasib_100_mgkg_24h	BI3406_50_mgkg_Adagrasib_100_mgkg (n=4)	24h	BI3406_50mpk_Adagrasib_100mpk
L_46_AAAW2T7HV_LIB19769_BI3406_50_mgkg_4h_Adagrasib_100_mgkg_4h_1	MPAS	-0.842014	BI3406_50_mgkg_4h_Adagrasib_100_mgkg_4h	BI3406_50_mgkg_Adagrasib_100_mgkg (n=4)	4h	BI3406_50mpk_Adagrasib_100mpk
L_47_AAAW2T7HV_LIB19787_BI3406_50_mgkg_4h_Adagrasib_100_mgkg_4h_2	MPAS	-0.610016	BI3406_50_mgkg_4h_Adagrasib_100_mgkg_4h	BI3406_50_mgkg_Adagrasib_100_mgkg (n=4)	4h	BI3406_50mpk_Adagrasib_100mpk
L_48_AAAW2T7HV_LIB19814_BI3406_50_mgkg_4h_Adagrasib_100_mgkg_4h_3	MPAS	-0.727238	BI3406_50_mgkg_4h_Adagrasib_100_mgkg_4h	BI3406_50_mgkg_Adagrasib_100_mgkg (n=4)	4h	BI3406_50mpk_Adagrasib_100mpk
L_49_AAAW2T7HV_LIB19774_BI3406_50_mgkg_4h_Adagrasib_100_mgkg_4h_4	MPAS	-0.51661	BI3406_50_mgkg_4h_Adagrasib_100_mgkg_4h	BI3406_50_mgkg_Adagrasib_100_mgkg (n=4)	4h	BI3406_50mpk_Adagrasib_100mpk
M_50_AAAW2T7HV_LIB19803_BI3406_50_mgkg_48h_Adagrasib_100_mgkg_48h_1	MPAS	-0.422236	BI3406_50_mgkg_48h_Adagrasib_100_mgkg_48h	BI3406_50_mgkg_Adagrasib_100_mgkg (n=4)	48h	BI3406_50mpk_Adagrasib_100mpk
M_51_AAAW2T7HV_LIB19821_BI3406_50_mgkg_48h_Adagrasib_100_mgkg_48h_2	MPAS	-0.378424	BI3406_50_mgkg_48h_Adagrasib_100_mgkg_48h	BI3406_50_mgkg_Adagrasib_100_mgkg (n=4)	48h	BI3406_50mpk_Adagrasib_100mpk
M_52_AAAW2T7HV_LIB19796_BI3406_50_mgkg_48h_Adagrasib_100_mgkg_48h_3	MPAS	-0.646581	BI3406_50_mgkg_48h_Adagrasib_100_mgkg_48h	BI3406_50_mgkg_Adagrasib_100_mgkg (n=4)	48h	BI3406_50mpk_Adagrasib_100mpk
M_53_AAAW2T7HV_LIB19810_BI3406_50_mgkg_48h_Adagrasib_100_mgkg_48h_4	MPAS	-0.246741	BI3406_50_mgkg_48h_Adagrasib_100_mgkg_48h	BI3406_50_mgkg_Adagrasib_100_mgkg (n=4)	48h	BI3406_50mpk_Adagrasib_100mpk
N_54_AAAW2T7HV_LIB19790_Adagrasib_100_mgkg_24h_TNO155_10_mgkg_24h_1	MPAS	-0.337644	Adagrasib_100_mgkg_24h_TNO155_10_mgkg_24h	Adagrasib_100_mgkg_TNO155_10_mgkg (n=4)	24h	Adagrasib_100mpk_TNO155_10mpk
N_55_AAAW2T7HV_LIB19816_Adagrasib_100_mgkg_24h_TNO155_10_mgkg_24h_2	MPAS	-0.451798	Adagrasib_100_mgkg_24h_TNO155_10_mgkg_24h	Adagrasib_100_mgkg_TNO155_10_mgkg (n=4)	24h	Adagrasib_100mpk_TNO155_10mpk
N_56_AAAW2T7HV_LIB19770_Adagrasib_100_mgkg_24h_TNO155_10_mgkg_24h_3	MPAS	0.0375563	Adagrasib_100_mgkg_24h_TNO155_10_mgkg_24h	Adagrasib_100_mgkg_TNO155_10_mgkg (n=4)	24h	Adagrasib_100mpk_TNO155_10mpk
N_57_AAAW2T7HV_LIB19825_Adagrasib_100_mgkg_24h_TNO155_10_mgkg_24h_4	MPAS	-0.246173	Adagrasib_100_mgkg_24h_TNO155_10_mgkg_24h	Adagrasib_100_mgkg_TNO155_10_mgkg (n=4)	24h	Adagrasib_100mpk_TNO155_10mpk
O_58_AAAW2T7HV_LIB19818_Adagrasib_100_mgkg_4h_TNO155_10_mgkg_4h_1	MPAS	-0.5913	Adagrasib_100_mgkg_4h_TNO155_10_mgkg_4h	Adagrasib_100_mgkg_TNO155_10_mgkg (n=4)	4h	Adagrasib_100mpk_TNO155_10mpk
O_59_AAAW2T7HV_LIB19793_Adagrasib_100_mgkg_4h_TNO155_10_mgkg_4h_2	MPAS	-0.623366	Adagrasib_100_mgkg_4h_TNO155_10_mgkg_4h	Adagrasib_100_mgkg_TNO155_10_mgkg (n=4)	4h	Adagrasib_100mpk_TNO155_10mpk
O_60_AAAW2T7HV_LIB19768_Adagrasib_100_mgkg_4h_TNO155_10_mgkg_4h_3	MPAS	-0.641192	Adagrasib_100_mgkg_4h_TNO155_10_mgkg_4h	Adagrasib_100_mgkg_TNO155_10_mgkg (n=4)	4h	Adagrasib_100mpk_TNO155_10mpk
O_61_AAAW2T7HV_LIB19778_Adagrasib_100_mgkg_4h_TNO155_10_mgkg_4h_4	MPAS	-0.521227	Adagrasib_100_mgkg_4h_TNO155_10_mgkg_4h	Adagrasib_100_mgkg_TNO155_10_mgkg (n=4)	4h	Adagrasib_100mpk_TNO155_10mpk
P_62_AAAW2T7HV_LIB19824_Adagrasib_100_mgkg_48h_TNO155_10_mgkg_48h_1	MPAS	-0.30709	Adagrasib_100_mgkg_48h_TNO155_10_mgkg_48h	Adagrasib_100_mgkg_TNO155_10_mgkg (n=4)	48h	Adagrasib_100mpk_TNO155_10mpk
P_63_AAAW2T7HV_LIB19809_Adagrasib_100_mgkg_48h_TNO155_10_mgkg_48h_2	MPAS	0.284259	Adagrasib_100_mgkg_48h_TNO155_10_mgkg_48h	Adagrasib_100_mgkg_TNO155_10_mgkg (n=4)	48h	Adagrasib_100mpk_TNO155_10mpk
P_64_AAAW2T7HV_LIB19801_Adagrasib_100_mgkg_48h_TNO155_10_mgkg_48h_3	MPAS	-0.466889	Adagrasib_100_mgkg_48h_TNO155_10_mgkg_48h	Adagrasib_100_mgkg_TNO155_10_mgkg (n=4)	48h	Adagrasib_100mpk_TNO155_10mpk
P_65_AAAW2T7HV_LIB19781_Adagrasib_100_mgkg_48h_TNO155_10_mgkg_48h_4	MPAS	-0.127063	Adagrasib_100_mgkg_48h_TNO155_10_mgkg_48h	Adagrasib_100_mgkg_TNO155_10_mgkg (n=4)	48h	Adagrasib_100mpk_TNO155_10mpk

## Sheet: Fig 5B
symbol	A_1_AAAW2T7HV_LIB19812_Vehicle_0_mgkg_0h_1	A_2_AAAW2T7HV_LIB19785_Vehicle_0_mgkg_0h_2	A_3_AAAW2T7HV_LIB19802_Vehicle_0_mgkg_0h_3	A_4_AAAW2T7HV_LIB19786_Vehicle_0_mgkg_0h_4	A_5_AAAW2T7HV_LIB19775_Vehicle_0_mgkg_0h_5	I_34_AAAW2T7HV_LIB19788_TNO155_10_mgkg_4h_1	I_35_AAAW2T7HV_LIB19791_TNO155_10_mgkg_4h_2	I_36_AAAW2T7HV_LIB19764_TNO155_10_mgkg_4h_3	I_37_AAAW2T7HV_LIB19822_TNO155_10_mgkg_4h_4	H_30_AAAW2T7HV_LIB19823_TNO155_10_mgkg_24h_1	H_31_AAAW2T7HV_LIB19772_TNO155_10_mgkg_24h_2	H_32_AAAW2T7HV_LIB19779_TNO155_10_mgkg_24h_3	H_33_AAAW2T7HV_LIB19776_TNO155_10_mgkg_24h_4	J_38_AAAW2T7HV_LIB19806_TNO155_10_mgkg_48h_1	J_39_AAAW2T7HV_LIB19805_TNO155_10_mgkg_48h_2	J_40_AAAW2T7HV_LIB19815_TNO155_10_mgkg_48h_3	J_41_AAAW2T7HV_LIB19783_TNO155_10_mgkg_48h_4	F_22_AAAW2T7HV_LIB19773_Adagrasib_100_mgkg_4h_1	F_23_AAAW2T7HV_LIB19784_Adagrasib_100_mgkg_4h_2	F_24_AAAW2T7HV_LIB19763_Adagrasib_100_mgkg_4h_3	F_25_AAAW2T7HV_LIB19800_Adagrasib_100_mgkg_4h_4	E_18_AAAW2T7HV_LIB19798_Adagrasib_100_mgkg_24h_1	E_19_AAAW2T7HV_LIB19766_Adagrasib_100_mgkg_24h_2	E_20_AAAW2T7HV_LIB19792_Adagrasib_100_mgkg_24h_3	E_21_AAAW2T7HV_LIB19819_Adagrasib_100_mgkg_24h_4	G_26_AAAW2T7HV_LIB19780_Adagrasib_100_mgkg_48h_1	G_27_AAAW2T7HV_LIB19799_Adagrasib_100_mgkg_48h_2	G_28_AAAW2T7HV_LIB19826_Adagrasib_100_mgkg_48h_3	G_29_AAAW2T7HV_LIB19797_Adagrasib_100_mgkg_48h_4	O_58_AAAW2T7HV_LIB19818_Adagrasib_100_mgkg_4h_TNO155_10_mgkg_4h_1	O_59_AAAW2T7HV_LIB19793_Adagrasib_100_mgkg_4h_TNO155_10_mgkg_4h_2	O_60_AAAW2T7HV_LIB19768_Adagrasib_100_mgkg_4h_TNO155_10_mgkg_4h_3	O_61_AAAW2T7HV_LIB19778_Adagrasib_100_mgkg_4h_TNO155_10_mgkg_4h_4	N_54_AAAW2T7HV_LIB19790_Adagrasib_100_mgkg_24h_TNO155_10_mgkg_24h_1	N_55_AAAW2T7HV_LIB19816_Adagrasib_100_mgkg_24h_TNO155_10_mgkg_24h_2	N_56_AAAW2T7HV_LIB19770_Adagrasib_100_mgkg_24h_TNO155_10_mgkg_24h_3	N_57_AAAW2T7HV_LIB19825_Adagrasib_100_mgkg_24h_TNO155_10_mgkg_24h_4	P_62_AAAW2T7HV_LIB19824_Adagrasib_100_mgkg_48h_TNO155_10_mgkg_48h_1	P_63_AAAW2T7HV_LIB19809_Adagrasib_100_mgkg_48h_TNO155_10_mgkg_48h_2	P_64_AAAW2T7HV_LIB19801_Adagrasib_100_mgkg_48h_TNO155_10_mgkg_48h_3	P_65_AAAW2T7HV_LIB19781_Adagrasib_100_mgkg_48h_TNO155_10_mgkg_48h_4	C_10_AAAW2T7HV_LIB19820_BI3406_50_mgkg_4h_1	C_11_AAAW2T7HV_LIB19817_BI3406_50_mgkg_4h_2	C_12_AAAW2T7HV_LIB19777_BI3406_50_mgkg_4h_3	C_13_AAAW2T7HV_LIB19789_BI3406_50_mgkg_4h_4	B_6_AAAW2T7HV_LIB19762_BI3406_50_mgkg_24h_1	B_7_AAAW2T7HV_LIB19811_BI3406_50_mgkg_24h_2	B_8_AAAW2T7HV_LIB19813_BI3406_50_mgkg_24h_3	B_9_AAAW2T7HV_LIB19782_BI3406_50_mgkg_24h_4
SOS1	1.40983	-0.916816	-2.00355	-0.0955566	-0.148924	1.09678	-1.03933	0.984227	0.636983	0.242079	-0.399223	0.439407	1.16593	0.606763	-0.518353	1.14828	-0.103964	-0.791343	-2.79856	-1.13441	0.723612	0.53327	-1.90454	1.32404	-0.426214	0.429686	-2.1744	0.486764	0.320258	-0.163302	-0.396192	0.695847	0.577	0.313661	0.0954261	0.960814	1.44261	0.0721635	-1.31729	-0.0401907	-0.68667	0.813153	-0.689564	1.57253	0.557789	-0.194092	-1.70087	-0.0798735	0.381657
SOS2	0.638082	-1.04355	-1.57001	-0.385497	-0.294079	0.936793	-0.308121	1.04837	0.718597	0.595821	2.08961	1.93971	2.81455	0.605072	-0.00453194	1.69485	1.48171	-1.04471	-2.16519	-0.596209	-0.740175	-0.409243	-1.31697	-0.771882	0.547301	0.184633	-0.844803	-1.37744	0.0945963	-0.519746	-0.891633	-0.503518	0.91399	0.000327482	-0.479055	0.322662	1.1119	-0.540495	-1.85524	-1.25361	-0.887065	0.145587	0.159888	0.694537	0.868307	0.249283	-0.0752977	-0.639819	0.135595
ERBB2	0.306869	-1.68053	-1.8132	-0.32479	-0.290616	-0.9574	-0.699985	0.621998	1.14935	-0.795966	-1.48111	-0.987649	0.242114	-0.852446	-1.71249	-0.237644	1.27865	0.158048	-0.801597	0.390862	1.22358	-0.550725	-1.00621	0.948945	1.26888	-0.642792	-0.495839	-1.41694	0.884866	0.805802	-0.198706	0.340568	1.57572	0.717935	0.378601	1.26745	2.07498	-0.142544	-1.35377	-0.426377	0.111194	-0.153808	-1.11934	0.239194	0.930163	-0.937063	-1.34559	-0.157038	0.434588
ERBB3	-1.37224	-2.39599	-0.219782	-0.985654	-1.20307	1.08218	1.21234	0.842702	0.314922	-0.674355	0.455592	-0.721823	-0.336434	-0.572788	0.309718	-0.416156	-0.318184	-0.0281329	0.577415	-0.733531	-0.805495	-0.256051	0.342804	0.50338	-1.24406	-0.352164	0.549381	-2.6297	-1.36821	0.62965	1.63311	0.383005	0.947196	0.571136	1.84036	0.825026	0.436091	-0.580332	-0.771269	-1.11526	-2.36151	1.33431	1.71598	0.63789	0.51394	0.118179	0.728923	-0.23265	-1.51817
CXCL16	-0.893729	-1.32795	-1.45076	-1.24386	-1.26287	-0.852245	-0.879345	-0.680108	-0.923616	-0.765312	-0.678839	-0.974714	-0.703332	-0.581543	-0.912594	-0.37779	-0.122769	0.1652	-0.288204	0.0890555	0.448746	0.251478	0.0503461	1.0438	0.40422	-0.101855	-0.288164	0.0977978	-0.0414354	1.095	0.660538	0.966936	1.68983	1.29898	1.36172	1.25734	1.70327	0.715716	0.260049	0.730676	1.14998	-1.54063	-1.85147	-1.24861	-0.810116	-0.848658	-0.944945	-1.04034	-0.945177
PDGFA	-1.20317	-1.5316	-1.4594	-1.17626	-1.34946	-1.15425	-0.803586	-0.747025	-1.0421	-1.07321	-0.566679	-1.06055	-0.372648	-0.823273	-1.12664	-0.790916	-0.936683	0.293712	0.0717345	0.195507	0.354202	0.575179	0.114743	0.65941	0.0295287	0.391666	0.472651	-0.102842	0.24543	1.40766	1.16996	0.847707	1.28588	1.40173	1.45004	1.57503	1.49406	0.705196	0.617561	0.226971	0.215331	-0.926517	-1.00932	-1.03937	-0.825717	-0.941688	-1.0408	-1.10871	-1.19954
DPCR1	-0.910124	-0.992589	-0.928272	-0.983486	-0.951728	-0.642086	-1.13111	-1.01025	-0.84459	-1.21611	-1.13321	-1.13376	-0.91482	-1.03323	-0.905587	-1.00979	-0.85789	0.151238	-0.286796	0.159911	0.310233	0.390962	-0.098569	0.683484	-0.379732	0.188896	0.201938	0.0561853	-0.211605	1.37459	0.963259	1.22946	1.45365	1.28711	1.28013	1.53716	1.52364	1.27281	0.882389	0.709632	0.993723	-1.07888	-0.932851	-1.0331	-1.06449	-1.01109	-1.09276	-0.872493	-0.99244
CAPN9	-1.14671	-1.81263	-1.1095	-1.07325	-1.13549	-0.968137	-0.633861	-1.19038	-0.350843	-1.25046	-0.963975	-1.21844	-1.48831	-0.983366	-1.35466	-1.40605	-0.808103	0.330145	0.283095	0.356956	0.566221	0.562856	0.374171	0.946895	0.0818065	0.394136	0.196522	-0.54488	0.263284	1.11348	1.10634	1.00937	1.36357	1.23478	1.42325	1.34952	1.71352	0.524065	0.407293	0.431507	0.452533	-0.794354	-0.602836	-0.915977	-0.471244	-1.26186	-1.00566	-0.31043	-0.809094
DUSP4	1.03445	0.429948	0.64678	0.735972	0.492405	1.03547	0.902652	0.854763	0.515507	0.955885	1.95824	1.43591	1.69053	1.07806	1.10339	1.38918	1.1142	-0.9894	-0.995893	-0.0644428	-0.748318	-0.768909	-0.783604	-1.01249	-0.739477	0.359148	0.288889	-0.456486	0.488139	-1.63158	-0.681968	-1.43286	-0.82053	-0.228565	-0.621731	-0.406055	-0.288321	-0.898744	-0.43998	-1.22243	-0.670765	0.779408	0.667996	0.871807	0.642097	1.21328	0.996551	0.573301	0.515124
DUSP6	1.31982	1.14577	1.22405	0.996941	1.02386	0.729903	0.427433	0.638978	0.469857	1.11599	1.14911	1.33352	1.36821	1.09433	1.16005	1.22436	1.23015	-1.15178	-0.92156	-0.582422	-0.950162	-0.771779	-0.758558	-0.892598	-0.723828	-0.257958	-0.277261	-0.494355	0.0516887	-1.31472	-1.15936	-1.28214	-0.982217	-0.703007	-1.15034	-0.669073	-0.841032	-0.711281	-0.687344	-0.718561	-0.66459	0.739662	0.852183	0.980545	1.07869	1.21255	1.16111	1.23862	1.14986
PHLDA1	1.11634	0.80855	0.439389	0.654008	0.80156	0.362256	-0.0652625	0.0100332	-0.208167	0.809327	1.78469	1.5839	1.51396	1.19224	0.928422	1.15041	1.5134	-1.1941	-1.90758	-0.638394	-0.839689	-0.956742	-1.35348	-0.972896	0.100723	-0.0113489	-0.00931696	-0.574098	0.498279	-1.38109	-1.4102	-1.21105	-1.24493	-0.163736	-1.25978	-0.133806	-0.558481	-0.121895	-0.616053	-0.539652	-0.571029	0.528381	0.8237	0.834585	1.04034	1.37337	0.92687	1.03911	0.777189
ETV4	1.12357	1.46742	1.28842	0.749533	1.17251	1.1893	0.818678	1.23071	0.892456	0.939766	0.883991	0.844647	0.998828	1.07073	1.14483	1.18982	1.34476	-0.895739	-1.01708	-0.909825	-0.944499	-1.03605	-0.897114	-0.787835	-0.805336	-0.482149	-0.499904	-0.656498	-0.177544	-0.996931	-1.13897	-0.642609	-0.822297	-1.13897	-0.729394	-1.00583	-1.13897	-0.910823	-0.516674	-0.912963	-0.303235	0.858702	0.997141	1.01497	1.16334	1.35374	1.0388	1.12142	0.708225
ETV5	1.24757	1.74437	1.68452	1.30725	1.36928	0.76404	0.915204	0.932023	0.489872	1.15152	1.04107	0.976712	1.20411	0.962466	1.35956	1.01932	0.869631	-0.658759	-1.07927	-0.929939	-0.560747	-0.876822	-0.783243	-1.07927	-0.790623	-0.920858	-0.902979	-1.07927	-0.337703	-0.755749	-1.07927	-0.794138	-0.691668	-0.920869	-0.577955	-0.916309	-0.926323	-0.800022	-0.708262	-0.582701	-0.71985	0.70815	0.807657	1.01165	1.31924	1.16386	0.837888	0.644755	1.04992
HEY1	1.38027	1.37979	1.55898	1.31408	1.21739	0.789256	1.19236	1.16838	1.04301	1.02296	0.946841	0.553679	0.57278	0.985233	1.13498	1.02833	0.609652	-0.593067	-0.282688	-0.143628	-0.60519	-0.283042	0.0346155	-0.916206	-0.191645	0.115944	0.0979237	-0.212334	-0.0326845	-1.10629	-1.00551	-1.15741	-1.2177	-0.939725	-1.24423	-1.24356	-1.45507	-1.22685	-0.761678	-0.764044	-0.892142	1.10292	0.89553	0.921655	0.820836	1.09913	0.983911	0.691117	1.15954
SPRED1	1.19643	0.769539	0.709302	1.16921	1.00776	0.529803	0.452569	0.535436	0.466302	0.822739	1.36104	1.4157	1.56919	1.22246	1.13651	1.35345	1.25735	-0.598832	-0.69841	-0.183187	-0.502131	-0.593899	-0.84363	-1.10235	-0.0227376	-0.0725858	-0.260433	-0.410126	0.209078	-1.15315	-1.51828	-1.64256	-1.32686	-0.575732	-1.06705	-0.657132	-0.513715	-0.743783	-0.479347	-0.163648	-0.346589	0.686301	0.741136	0.882861	1.09997	0.904869	0.897296	1.01461	0.922373
MYEOV	0.915668	0.807399	0.244865	0.995183	0.805734	1.3429	0.613349	1.01195	0.239868	1.11457	1.32678	1.20774	1.6395	1.20394	0.407246	0.84549	1.40135	-0.897986	-1.55886	-0.355269	-0.743033	-0.768499	-1.18699	-0.758619	-0.255166	0.0940694	-0.11684	-0.141399	0.654904	-1.17387	-1.30984	-0.624955	-0.406224	-0.342412	-1.83068	-0.793595	-0.275725	-0.0994649	0.179848	-0.399285	-0.00782028	0.617292	0.703349	0.652019	0.971024	1.08545	0.555199	0.824091	1.16778
IER5	0.8521	1.94213	0.403807	0.727001	0.871567	0.541757	-0.522135	0.703027	-0.720349	0.897056	1.45131	1.03276	1.23318	0.849268	1.15708	0.740453	0.892417	0.30032	-0.74613	0.257765	-0.381092	-0.717958	-0.970438	-1.22321	0.47677	0.608923	0.827268	1.2517	1.01773	-2.13336	-1.00411	-1.77232	-0.97268	0.275772	-1.6049	-0.639855	-1.83344	0.248249	0.742213	-0.671516	-0.298925	0.0276473	-0.163694	0.503122	0.145538	0.764724	0.649035	-0.356579	0.595023
STC1	1.07672	0.909753	0.849771	0.897929	0.882475	1.06614	0.655044	0.931499	0.594028	1.10333	1.59607	1.6608	1.64786	1.00139	1.13953	1.2457	1.17902	-0.935658	-0.89769	-0.626931	-1.35017	-0.718097	-0.505147	-1.19581	-0.693187	-0.526104	-0.349285	-0.730912	-0.166727	-1.13527	-0.932808	-0.812641	-0.807386	-0.548878	-0.846655	-0.744745	-1.02736	-0.569816	-0.69651	-0.809869	-0.945448	0.922048	0.716917	1.13943	0.906086	1.39429	1.15048	0.524395	0.42637
AR	1.59648	1.38096	1.4353	1.52702	1.21684	0.857474	1.08512	1.1324	1.1049	1.18867	0.320701	-0.197307	-0.124691	1.34263	0.939169	0.937377	0.968149	-0.410885	-0.262538	0.145523	0.0469807	-0.0447148	-0.0672998	-0.472593	0.104866	0.149759	-0.495034	-0.696321	-0.0903973	-0.829623	-1.06855	-0.75534	-1.51575	-0.818033	-1.61064	-0.600634	-1.11194	-1.1964	-0.725602	-0.182019	-1.0159	1.30262	0.801206	0.723631	1.20343	0.488293	0.870928	1.34366	1.34772
[truncated: 16 more columns]

## Sheet: Fig 5C DUSP6
	Vehicle					Adagrasib 100mpk QDx5					Adagrasib + BI-3406 BIDx5d					Adagrasib + Cetuximab Q3Dx2
Tumor	87.98	91.51	81.35	87.43	89.12	34.71	40.33	41.94	31.94	25.07	14.13	7.42	14.11	10.14	6.01	19.72	10.43	14.18	11.16	8.55

## Sheet: Fig 5C EGR1
	Vehicle					Adagrasib 100mpk QDx5					Adagrasib + BI-3406 BIDx5d					Adagrasib + Cetuximab Q3Dx2
Tumor	30.69	42.68	25.81	30.89	41.9	15.09	17.89	12.68	9.41	5.41	4.31	3.08	6.14	5.09	4.26	5.22	4.06	3.95	2.23	3.84

## Sheet: Fig 5D
	Vehicle					Adagrasib 100mpk QDx5					Adagrasib + BI-3406 BIDx5d					Adagrasib + Cetuximab Q3Dx2
pERK+ Tumor	65.97	35.61	10.77	46.06	47.12	10.71	22.33	7.53	1.47	4.1	6.68	4.33	1.54	0.09	0.64	4.78	7.92	11.08	2.62	2.3
