# Supplementary material for: Co-targeting SOS1 enhances the antitumor effects of KRASG12C inhibitors by addressing intrinsic and acquired resistance
Source: Nat Cancer. 2024 Aug 5;5(9):1352–70. doi: 10.1038/s43018-024-00800-6 (PMC11424490; doi:10.1038/s43018-024-00800-6)
Supplement: Supplementary file 9 — Statistical source data. [file 43018_2024_800_MOESM9_ESM.xlsx]

## Sheet: Fig 6A and ED Fig 8a
			Date	2021-Mar-23	2021-Mar-26	2021-Mar-29	2021-Apr-02	2021-Apr-05	2021-Apr-08	2021-Apr-12	2021-Apr-15	2021-Apr-19	2021-Apr-22	2021-Apr-26	2021-Apr-29	2021-May-03	2021-May-06	2021-May-10	2021-May-13	2021-May-17	2021-May-20	2021-May-24	2021-May-27	2021-May-31	2021-Jun-04	2021-Jun-07	2021-Jun-10	2021-Jun-14	2021-Jun-17	2021-Jun-21	2021-Jun-24	2021-Jun-28
			Day	1	4	7	11	14	17	21	24	28	31	35	38	42	45	49	52	56	59	63	66	70	74	77	80	84	87	91	94	98
Figure 6A	ED Fig 8a		Animal	Volumes
	x	Adagrasib, 50 mg/kg, d1-12: qdx5	1	249.1	226.78	201.46	177.72	161.81	124.17	112.64	100.02	72.39	58	57.18	58.56	55.28	54.93	54.84	52.12	51.1
	x	Adagrasib, 50 mg/kg, d1-12: qdx5	2	256.69	265.2	259.09	243.46	206.75	185.98	150.47	126.29	93.95
	x	Adagrasib, 50 mg/kg, d1-12: qdx5	3	276	285.85	287.46	277.32	258.2	250.69	239.17	229.27	215.87	208.22	209.45	218.25	231.72	237.27	240.87	245.32	294.01	328.3	355.06
	x	Adagrasib, 50 mg/kg, d1-12: qdx5	4	286.2	297.76	303.85	292.26	254.02	248.89	238.8	226.48	219.87	226.32	243.21	258.87	247.64	251.3	264.46	291.95	344.64	387.02	450.65
	x	Adagrasib, 50 mg/kg, d1-12: qdx5	5	294.07	299.62	252.66	226.4	195.65	182.96	177.03	179.85	155.08	153.14	154.73	154.89	154.27	169.07	182.87	193.51	205.91	214.01	239.78	255.25	273.01	293.28	312.01	328.92	356.96
	x	Adagrasib, 50 mg/kg, d1-12: qdx5	6	315.38	302.73	278.67	280.26	282.15	239.36	208.9	206.09	177.35	167.66	177.85	188.8	196.59	186.36	181.33	187.27	208.79	232.01	263.03	301	317.78	353	348.31	389.22	411.16
	x	Adagrasib, 50 mg/kg, d1-12: qdx5	7	329.92	308.66	279.75	239.97	200.61	179.28	159	157.38	156.79	160.25	161.28	144.22	144.02	135.72	138.98	130.52	134.86	147.45	156.23	153.71	154.48	135.62	136.07	139.43	141.64	141.7
	x	Adagrasib, 50 mg/kg, d1-12: qdx5	8	333.44	356.66	330.21	312.19	307.28	296.2	256.82	225.95	209.47	196.69	191	186.47	188.3	179.17	176.06	171.43	176.92	180.56	176.44	188.84	185.51	199	208.37	219.43	227.63
	x	Adagrasib, 50 mg/kg, d1-12: qdx5	9	352.61	381.82	365.77	358.4	324.16	298.36	251.63	247	245.89	248.57	254.42	257.48	248.57	240.06	237.35	235.6	254.51	271.64	280.09	290.62	308.71	321.49	346.06	385.85	420.54
	x	Adagrasib, 50 mg/kg, d1-12: qdx5	10	360.07	380.26	331.2	318.52	294.16	278.18	265.12	239.21	230.9	227.42	221.6	219.67	224.32	227.76	237.38	243.21	238.92	236.35	246.33	293.19
	x	Adagrasib, 50 mg/kg, d1-12: qdx5	11	368.82	372.71	348.35	323.7	279.37	259.72	203.78	181.45	174.78	164.16	171.26	173.31	158.67	142.91	135.74	132.51	128.26	128.54	119.87	124.36	123.5	127.03	130.98	125.44	125.86	128.01
	x	Adagrasib, 50 mg/kg, d1-12: qdx5	12	384.61	382.35	342.21	330.75	294.13	275.3	212.37	172.66	121.54	96.31	92.15	88.28	87.04	81.63	73.35	64.17	65.37	65.39	62.15	60
	x	Adagrasib, 50 mg/kg, d1-12: qdx5	13	389.76	358.66	352.5	308.89	250.08	217.9	191.03	176.33	187.18	175.18	178.53	168.28	159.92	172.89	167.83	174.06	184.47	186.46	178.54	181.03	183.87	184.72	192.69	193.08	207.86	172.32
	x	Adagrasib, 50 mg/kg, d1-12: qdx5	14	399.78	395	332.31	265.81	231.49	226.15	201.73	191.6	180.79	168.14	160.54	150.09	148.35	156.96	149.05	153.22	147.21	146.06	139.58	143.93	145.14	148.84	136.32
	x	Adagrasib, 50 mg/kg, d1-12: qdx5	15	405.22	412.32	381.92	322.3	277.07	266.23	255.44	250.28	251.1	259.31	260.46	251.11	243.2	251.25	257.77	278.16	319.01	319.36	322.06	346.17	352.58	367.94	385.44	433.48	493.7
	x	Adagrasib, 50 mg/kg, d1-12: qdx5	16	414.16	414.26	383.75	340.33	298.28	228.09	174.5	154.3	143.88	116.11	111	108.51	104.37	87.04	86.67
	x	Adagrasib, 50 mg/kg, d1-12: qdx5	17	421.28	424.51	416.5	363.35	310.18	297.49	265.68	257.21	261.35	263.9	251.27	254.78	248.53	240.7	239	265.41	278.28	283.37	294.17	292.05	315.3	335.01	341.99	367.71	379.07
	x	Adagrasib, 50 mg/kg, d1-12: qdx5	18	434.29	450.93	436.25	404.04	366.52	330.21	290.78	279.29	287.45	296.39	308.45	313.72	327.78	346.27	344.23	374.96	440.67	478.49	533.24
	x	Adagrasib, 50 mg/kg, d1-12: qdx5	19	448.64	433.54	401.66	369.87	299.26	262.88	201.01	169.2
	x	Adagrasib, 50 mg/kg, d1-12: qdx5	20	459.32	433.68	381.29	336.94	322.04	312.33	306.2	288.2	255.23	247.82	221.15	218.53	214.43	198.79	194.87	201.72	225.88	249.89	236.68	225.93	194.57	155.48	159.53	166.85	169.21	167.74
	x	Adagrasib, 50 mg/kg, d1-12: qdx5	21	480.85	536.93	477.7	436.88	409.56	369.67	324.97	296.31	273.15	280.84	263.72	256.93	238.94	206.37	189.22	198.34	187.06	188.34	188.12	181.31	170.29	179.73	187	207.62	229.44
	x	Adagrasib, 50 mg/kg, d1-12: qdx5	22	491.39	496.47	457.64	425.17	369.49	310.13	293.69	289.89	286.85	280.81	275.52	264.93	258.96	242.93	252.1	256.98	259.52	262.36	274.94	282.32	297.2	304.51	322.2	330.05	334.02
	x	Adagrasib, 50 mg/kg, d1-12: qdx5	23	497.02	535.18	477.52	416.23	361.37	354.44	320.57	331.82	327.91	317.54	304.73	298.53	293.66	298.88	310.72	331.6	368.56	415.81	436.17
	x	Adagrasib, 50 mg/kg, d1-12: qdx5	24	513.42	532.08	512.02	458.5	455.41	427.74	406.5	384.27	372.2	368.2	396.16	421.23	444.36	460.16	468.6	512.57	537.36	609.39	766.7
	x	Adagrasib, 50 mg/kg, d1-12: qdx5	25	523.51	505.75	493.24
	x	Adagrasib, 50 mg/kg, d1-12: qdx5	26	536.32	538.28	498.89	432.28	397.27	378.48	364.38	372.85	382.82	359.71	358.53	342.34	332.47	332.52	306.64	300.54	235.01	231.3	222.39	224.77	212.14	204.56	203.26	197.96	183.57
	x	Adagrasib, 50 mg/kg, d1-12: qdx5	27	542.58	508.37	454.2	390.22	351	320.64	315.71	297.67	263.51	264	248.94	251.38	261.36	266	258.06	269.47	279.6	300.85	312.87	344.74	372.12	398.29	427.81	468.27
	x	Adagrasib, 50 mg/kg, d1-12: qdx5	28	564.33	608.92	541.26	488.48	423.33	381.42	377.14	389.56	380.98	378.54	382.6	367.13	356.3	374.34	380.21	415.66	429.6	441.04	485.56
	x	Adagrasib, 50 mg/kg, d1-12: qdx5	29	597.01	629.43	581.59	560.13	536.34	529.3	462.94	455.32	453.62	473.23	502.85	518.88	576.95	622.21	634.41	690.42	774.61	900.19
	x	Adagrasib, 50 mg/kg, d1-12: qdx5	30	602.21	577.66	567.36	484.45	457.36	420.17	410	392.82	378.67	368.25	342.22	318.83	297.33	288.6	295.5	279.75	300.8	307.78	335.43	384.45	414.52	435.02	446.92	480.28	516.54
	x	Adagrasib, 50 mg/kg, d1-12: qdx5	31	235.28	217.53	211.13	169.25	165.9	158.76	159.25	156.58	145.75	134.95	137.84	139.93	143.13	158.8	160.23	174.59	149.27	137.04	122.5	116.43	105.2	86.04	78.37
	x	Adagrasib, 50 mg/kg, d1-12: qdx5	32	253.47	255.73	251.82	236.22	206.5	188.07	178.58	166.83	165.99	160.49	166	153.58	150.2	155.99	157.52	161.48	171.02	184.45	196.14	204.69	209.68	224.12	249.09	276.43	329.37
	x	Adagrasib, 50 mg/kg, d1-12: qdx5	33	275.46	268.66	265.38	245.26	204.64	197.69	179.81	187.52	201.87	192.54	190.8	177.91	180.77	176.38	180.32	186.15	215.03	230.63	250.05	272.76	319.76	348.01	388.21	409.81	321.83	285.38	261.73	232.81
	x	Adagrasib, 50 mg/kg, d1-12: qdx5	34	290.88	261.04	239.69	203.56	177.97	172.13	153.2	147.15	141.51	131.24	129.34	117.99	115.11	97.61	90.47	91.9	93.22	86.38	79.51	64.97
	x	Adagrasib, 50 mg/kg, d1-12: qdx5	35	291.88	285.49	291.47	241.26	214.36	193.05	160.51	145.87	149.29	146.82	150.8	139.05	131.62	135.74	138.45	150.06	139.49	123.15	89.21	73.04	69.4	66.41
	x	Adagrasib, 50 mg/kg, d1-12: qdx5	36	311.63	286.82	248.28	208.87	178.33	143.9	129.42	131.59	137.44	135.9	130.77	132.59	130.74	122.21	123.34	138.44	143.85	147.74	151.27	143.22	147.75	154.42	157.71	172.71	200.56
	x	Adagrasib, 50 mg/kg, d1-12: qdx5	37	323.99	336.05	321.72	298.22	283.47	277.94	214.37	156.55	130.57	123.74	107.13	93.26	93.78	89.73	80.04	76.43	65.72
	x	Adagrasib, 50 mg/kg, d1-12: qdx5	38	348.23	348.23	370.17	352.74	321.71	277.43	255.47	244.36	253.79	261.43	289.14	289.89	296.84	308.28	316.56	346.5	381.64	392	413.77
	x	Adagrasib, 50 mg/kg, d1-12: qdx5	39	353.1	380.36	386.41	361.02	349.33	312.87	268.44	242.46	233.09	230.1	242.71	247.65	254.02	259.95	266.08	290.71	314.45	320.36	337.14
	x	Adagrasib, 50 mg/kg, d1-12: qdx5	40	359.86	391.36	389.94	370.36	356.22	324.5	299.56	275.96	256.59	256.49	273.29	283.2	282.62	288.68	278.16	263.63	271.34	291.84	329.9	377.59	396.91	431.73	451.24	474.41	529.6
	x	Adagrasib, 50 mg/kg, d1-12: qdx5	41	363.23	390.67	374.08	324.55	296.41	282.44	265.9	268.41	280.5	271.71	229.7	175.68	148.19	104.39	96.73	88.44	65.43	64.47	62.21	55.82	54.92
	x	Adagrasib, 50 mg/kg, d1-12: qdx5	42	373.98	396.44	403.79	355.99	315.94	249.75	199.71	189.6	181.73	167.18	166.65	153.86	136.29	118.08	108.32	93.14	91.08	88.78
	x	Adagrasib, 50 mg/kg, d1-12: qdx5	43	392.68	414.23	395.04	377.79	344.56	325.45	312.14	305.88	326.87	341.42	372.48	390.34	399.61	416.49	441.37	487.05	650.74	683.27	786
	x	Adagrasib, 50 mg/kg, d1-12: qdx5	44	398.95	404.89	367.23	295	244.51	224.36	214.24	203.48	164.44	146.95	130.89	119.34	115.35	119.51	113.06	115.35	106.37	100.07	96.88	93.86	91.87	87.98	85.75	85.99	86.32
	x	Adagrasib, 50 mg/kg, d1-12: qdx5	45	424.44	401.21	354.77	333.49	261.15	257.21	254.6	253.45	264.58	275.75	310.47	319.33	318.83	339.79	354.14	382.03	423.34	445.7	496.42
	x	Adagrasib, 50 mg/kg, d1-12: qdx5	46	416.73	439.69	411.02	374.31	368.36	313.43	292.3	256.9	261.54	275.06	282.15	283.97	289.77	285.93	300.94	332.64	351.51	373.02	415.31
	x	Adagrasib, 50 mg/kg, d1-12: qdx5	47	424.25	407.04	392.67	338.34	302.44	276.02	271.9	274.54	267.34	244.05	234.11	234.1	243.34	253.77	252.06	247.11	257.06	274.26	292.91	320.08	341.33	390.67	395.38	428.39	452.45
	x	Adagrasib, 50 mg/kg, d1-12: qdx5	48	435.47	434.68	412.98	344.75	288.48	238.64	211.35	162.53	158.19	150.4	140.71	127.25	122.8	117.15	112.37	116.58	94.49	95.81	98.52	96.09	98.7	101.08	108.57	102.15	110.15	116.45	121.49	131.36
	x	Adagrasib, 50 mg/kg, d1-12: qdx5	49	439.56	439.47	435.89	400.65	322.5	278.42	272.44	264.84	269.67	268.03	276.03	279.45	279.83	294.48	303.61	321.79	364.4	385.79	444.87
	x	Adagrasib, 50 mg/kg, d1-12: qdx5	50	452.71	428.76	442.61	389.4	346.5	277.48	225.2	191.8	172.35	153.49	138.85	134.91	133.84	124.38	119.66	109.95	102.76	86.48	80.46	78.09	74.95	61.12
	x	Adagrasib, 50 mg/kg, d1-12: qdx5	51	479.28	453.78	413.59	362.58	359.74	331.91	281.89	246.88	201.13	171.6	139.33	124.12	117.48	113.42	108.83	83.24	78.18	67.15	61.15
	x	Adagrasib, 50 mg/kg, d1-12: qdx5	52	489.41	498.63	485.48	444.43	407.52	387.49	381.38	388.37	389.33	396.43	413.89	420.9	436.97	468.81	468.52	513.55	554.75	573.6	589.29
	x	Adagrasib, 50 mg/kg, d1-12: qdx5	53	495.48	493.01	452.55	432.3	405.82	340.74	302.15	283.42	276.56	277.36	280.97	276.98	287.36	286.63	276.85	273.95	281.04	306.53	321.71	337.7	362.7	375.95	404.17	425.88	459.9
	x	Adagrasib, 50 mg/kg, d1-12: qdx5	54	507.43	487.15	440.44	391.41	346.4	314.83	279.37	243.99	202.23	177.28	187.62	180.3	181.51	157.94	157.75	141.2	141.8	146.75	139.48	140.24	140.71	136.02	135.67	139.25	146.51	152.95	158.84	168.19
	x	Adagrasib, 50 mg/kg, d1-12: qdx5	55	527.96	549.9	509.19	472.32	396.73	379.95	347.04	359.54	364.52	369.2	380.94	367.72	370.47	372.37	384.24	419.36	485.01	539.58	582.1
	x	Adagrasib, 50 mg/kg, d1-12: qdx5	56	536.71	548.95	535.09	489.79	469.96	413.74	336.28	289.28	275.75	259.86	251.01	261.72	262.83	192.86	166.25	143.32	123.15	110.56
	x	Adagrasib, 50 mg/kg, d1-12: qdx5	57	550.93	558.34	501.36	414.01	413.4	397.16	384.72	349.04	331.98	317.48	287.95	273.99	256	238.94	252.82	252.05	268.35	268.66	278.6	284.51	294.52	294.29	306.05	317.27	322.14
	x	Adagrasib, 50 mg/kg, d1-12: qdx5	58	571.78	586.49	546.57	452.52	434.93	394.64	349.01	316.62	284.51	282.04	269.23	251.62	235.44	194.04	184.19	178.75	177.08	170.61	170.15	175.02	182.96	186.57	191.94	216.73
	x	Adagrasib, 50 mg/kg, d1-12: qdx5	59	593.62	585.38	540.67	492.83	463.04	447.2	435.72	426.69	449.55	455.24	475.71	498.23	529.99	551.41	586.26	641.49	688.42	760.75	822.04
	x	Adagrasib, 50 mg/kg, d1-12: qdx5	60	609.61	625.19	587.74	545.39	487.56	391.84	332.05	317.99	288.44	291.95	278.89	274.46	265.93	254.87	243.26	241.56	246.95	243.09	248.56	240.4	232.23	239.55	241.54	236.87	237.98	240.85	234.18	223.39
	x	Adagrasib, 50 mg/kg, d1-12: qdx5	61	235.75	243.81	239.32	194.51	191.41	176.82	164.94	163.6	153.95	151.09	165.14	175.24	175.32	156.3	155.58	165.03	181.77	188.07	201.02	217.11	238.47	261.54	298.1	354.58	427.99
	x	Adagrasib, 50 mg/kg, d1-12: qdx5	62	254.3	264.79	258.46	232.4	215.42	205.54	178.25	173.65	168.63	162.52	173.79	181.51	185.02	191.88	185.21	178.85	192.23	198.58	218.99	226.55	234.03	236.8	234.11	239.31	263.93
	x	Adagrasib, 50 mg/kg, d1-12: qdx5	63	265.66	289.9	286.41	254.28	243.48	222.8	218.45	177.64	164.89	159.9	175.08	181.55	186.96	182.61	178.45	158.9	161.28	163.8	165.72	177.63	180.24	187.02	199.68	215.71	247.04
	x	Adagrasib, 50 mg/kg, d1-12: qdx5	64	286.86	240	217.71	193.63	182.3	166.46	159.66	156.25	142.35	132.83	108.01	101.9	101.51	97.35	93.65	86.47	74.88	66.85	63.22	56.69
	x	Adagrasib, 50 mg/kg, d1-12: qdx5	65	304.95	301.6	332.82	273.1	256.03	246.79	215.1	193.79	190.97	186.64	208.75	217.52	219.24	213.9	199.98	188.28	200.03	231.3	234.33	231.46	193.26	113.51	88.75	82.95	67.99
	x	Adagrasib, 50 mg/kg, d1-12: qdx5	66	308.3	296.18	260.06	249.97	225.29	222.68	200.93	188.82	165.37	147.24	133.01	132.77	136.43	137.58	132.24	128.55	119.09	116.67	112.89	118.91	126.82	125.86	122.23	124.82	128.47	129.38	134.59	136.36
	x	Adagrasib, 50 mg/kg, d1-12: qdx5	67	322.87	299.29	301.94	243.1	224.85	195.14	187.48	147.67	139.33	128.88	124.31	124.12	133.82	132.3	126.47	121.72	106.3	107.07	108.69	116.96	119.97	104.5	100.11	92.45	97.29	114.69	121.29	128.94
	x	Adagrasib, 50 mg/kg, d1-12: qdx5	68	325.77	335.87	318.01	268.03	266.98	248.54	220.47	179.86	137.38	115.9	97.07	93.05	89.35	87.98	87.18	69.65	60.25
	x	Adagrasib, 50 mg/kg, d1-12: qdx5	69	353	316.24	317.12	270.92	248.83	229.66	226.87	212.87	199.24	200.69	204.11	208.97	218.18	235.2	241.81	259.49	282.74	314.09	341.23
	x	Adagrasib, 50 mg/kg, d1-12: qdx5	70	358.46	345.33	329.12	283.35	246.83	207.44	189.72	176	182.84	181.13	190.65	181.83	179.13	158.71	146.93	170.57	181.53	185.05	200	202.87	223.58	251.52	282.56	313.42
	x	Adagrasib, 50 mg/kg, d1-12: qdx5	71	365.43	367.92	335.31	283.96	261.64	228.97	231.7	223.73	213.91	195.34	188.19	177.08	184.17
	x	Adagrasib, 50 mg/kg, d1-12: qdx5	72	383.73	392.45	385.48	375.32	336.45	310.36	261.2	246.33	225.64	204.94	207.76	210.67	214.43	203.84	196.38	184.49	184.45	176.15	178.81	171.58	176.06	170.5	169.95	165.57	165.96	159.9	173.47	186.59
	x	Adagrasib, 50 mg/kg, d1-12: qdx5	73	384.82	367.04	342.48	299.84	273.9	265.11	266.59	241.43	234.98	229.84	233.85	241.09	249.81	267.01	280.1	289.87	306.73	307.57	320.13
	x	Adagrasib, 50 mg/kg, d1-12: qdx5	74	401.45	394.73	357.5	312.2	296.68	284.21	261.67	262.16	265.5	265.94	267.25	258.27	239.69	242.12	225.78	219.65	222.96	234.52	240.11	267.09	264.93	276.41	292.48	309.32	351.87
	x	Adagrasib, 50 mg/kg, d1-12: qdx5	75	405.33	392.48	354.21	298.71	287.25	243.01	236.32	224.31	225.85	239.58	237.65	221.65	210.12	189.66	173.85	170.18	173.79	168.32	162.52
	x	Adagrasib, 50 mg/kg, d1-12: qdx5	76	412.23	357.32	311.43	292.98	268.6	234.69	239.97	232.94	192.05	180.19	136.46	121.72	116.78	109.82	104.33	81.34	78.36	72.14	70.58	67.32
	x	Adagrasib, 50 mg/kg, d1-12: qdx5	77	428.49	442.85	417.74	367.18	355.66	296.3	267.41	232.77	197.05	194.91	202.91	188.67	195.56	188.62	180.32	178.35	166.38	167.86	157.46	154.8	173.81	188.3	190.56	189.47	184.58	184.75	197.9	209.06
	x	Adagrasib, 50 mg/kg, d1-12: qdx5	78	436.36	427.83	401.86	388.11	382.75	357.95	364.47	299.81	266.93	283.1	283.39	292.75	301.42	314.55	311.43	321.36	332.05	338.95	358.76
	x	Adagrasib, 50 mg/kg, d1-12: qdx5	79	447.74	447.74	411.02	358.44	299.65	237.03	175.1	139.14	131.91	125.06	113.53	105.67	89.55	71.25	69.97	69.02	68.06	63.3	58.53
	x	Adagrasib, 50 mg/kg, d1-12: qdx5	80	462.74	425.27	366.26	341.02	276.39	228.05	222.57	195.63	166.04	156.36	154.2	147.54	144.04	135.04	110.08	91.96	74.86	66.66	59.4
	x	Adagrasib, 50 mg/kg, d1-12: qdx5	81	468.74	449.73	387.09	362.9	330.46	309.11	293.15	284.15	261.4	250.17	268.04	282.18	297.76	324.22	337.16	368.15	393.08	408.4	441.68
	x	Adagrasib, 50 mg/kg, d1-12: qdx5	82	484.42	467.27	447.75	384.75	375.23	356.48	353.68	352.14	368.85	354.9	352.34	353.51	330.43	310.91	325.81	342.52	342.36	356.48	360.68	361.04	370.1	388.44	401.94	415.91	426.04
	x	Adagrasib, 50 mg/kg, d1-12: qdx5	83	506.52	531.89	493.64	457.71	441.1	387.33	387.61	368.83	366.52	387.32	412.01	435.06	461.73	486.37	501.59	530.31	563.12	656.1	725.3
	x	Adagrasib, 50 mg/kg, d1-12: qdx5	84	517.88	475.87	435.19	365.2	313.98	297.94	301.13	306.66	293.27	273.91	274.53	300.94	318.09	303.34	292.97	285.01	291.13	297.09	303.46	323.14	343.5	365.33	358.42	374.96	387.79
	x	Adagrasib, 50 mg/kg, d1-12: qdx5	85	529.16	520.67	527.95	542.33	541.01	543.43	552.04	538.89	535.73	569.29	679.99	813.72	933.86	1042.67
	x	Adagrasib, 50 mg/kg, d1-12: qdx5	86	539.41	535.76	472.32	450.96	380.11	246.81	182.3	176.4	153.71	135.38	120.54	115.52	104.58	99.35	76.37	72.74	69.64	63.18	59.63
	x	Adagrasib, 50 mg/kg, d1-12: qdx5	87	564.71	593.74	556.77	503.47	468.18	423.01	345.3	339.52	328.32	318.76	314.69
	x	Adagrasib, 50 mg/kg, d1-12: qdx5	88	567.34	532.33	534.15	477.18	400.98	384.59	369.48	356.69	350.13	355.96	344.62	341.19	327.42	309.43	306.73	324.45	331.18	328.63	331.55	329.85	339.69	362.71	370.11	395.31	409.77
	x	Adagrasib, 50 mg/kg, d1-12: qdx5	89	587.46	632.19	641.75
	x	Adagrasib, 50 mg/kg, d1-12: qdx5	90	618.13	582.01	556.52	498.59	458.79	432.18	435.48	391.73	371.93	344.1	345.52	352.66	362.04	369.45	381.09	396.59	415.34	428.4	450.86
	x	Adagrasib, 50 mg/kg, d1-12: qdx5	91	245.64	236.67	223.53
	x	Adagrasib, 50 mg/kg, d1-12: qdx5	92	256.33	255.91	245.07	218.76	185.74	152.59	133.01	103.02
	x	Adagrasib, 50 mg/kg, d1-12: qdx5	93	278.39	271.38	258.58	249.58	237.74	227.33	210.48	183.28	187.15	201.45	203.55	218.62	211.26	203.14	175.08	169.95	170.43	182.39	195.05	209	215.2	238.16	256.69	287.78	346.08
	x	Adagrasib, 50 mg/kg, d1-12: qdx5	94	290.13	301.11	271.12	251.76	199.73	191.6	171.65	168.11	168.6	148.44	157.9	155.83	144.48	124.79	113.21	104.66	95.12	89.55	86.61	78.66	80.95	67.5
	x	Adagrasib, 50 mg/kg, d1-12: qdx5	95	270.25	258.02	246.18	222.45	193.21	179.4	174.76	169.64	173.6	180.97	180.59	181.6	184.77	193.26	205.29	225.82	240.2	264.92	301.13
	x	Adagrasib, 50 mg/kg, d1-12: qdx5	96	315.07	300.31	271.18	260.27	237.19	233.65	228.16	209.16	170.87	155.37	166	174.93	181.3	185.1	175.08	161.76	164.07	175.7	187.39	196.51	200.31	206.28	209.42	219.52	227.75
	x	Adagrasib, 50 mg/kg, d1-12: qdx5	97	320.15	289.11	279.81	252.55	230.72	216.48	207.2	197.97	199.34	194.68	206.6	196.56	204.52	216.38	228.27	232.65	261.76	282.66	302.51
	x	Adagrasib, 50 mg/kg, d1-12: qdx5	98	343.84	334.04	308.89	246.08	236.55	219.43	215.74	208.41	181	164.05	166.15	156.36	151.1	149.53	155.37	152.04	143.01	132.65	110.4	108.54	105.5	106.63	108.33	112.37	121.57	121.24
	x	Adagrasib, 50 mg/kg, d1-12: qdx5	99	354.74	333.82	304.82	248.41	238.33	208.9	210.4	208.85	218.45	226.61	233.95	225.23	210.4	197.82	204.82	222.61	226.48	232.93	224.21	178.66	136.45	114.44	94.89	87.31	79.34
	x	Adagrasib, 50 mg/kg, d1-12: qdx5	100	361.91	351.22	346.36	297.23	263.64	254.05	228.88	233.59	229.65	240.36	239.57	219.02	205.79	171.68	134.85	131.12	125.54	113.55
	x	Adagrasib, 50 mg/kg, d1-12: qdx5	101	373.77	382.8	319.07	300.72	263.73	246.75	224.25	215.5	225.46	233.83	234.81	245.61	233.81	224.36	227.79	248.28	278.88	314.2	316.23
	x	Adagrasib, 50 mg/kg, d1-12: qdx5	102	385.17	391.16	363.53	317.92	287.57	254.51	248.98	254.01	274.28	291.37	295.61	302.61	305.65	319.75	359.78	406.81	457.02	479.25	518.25
	x	Adagrasib, 50 mg/kg, d1-12: qdx5	103	390.09	349.3	326.83	315.59	298.31	281.5	282.59	273.25	270.46	266.31	269.16	280.8	284.72	299.83	293.99	323.67	359.89	404.76	524.17
	x	Adagrasib, 50 mg/kg, d1-12: qdx5	104	402.82	394.48	358.2	335.94	294.77	247.01	223.69	209.07	176.65	165.26	148.42	135.95	131.17	95.47	84.9	73.74	53.75	51.31	47.12
	x	Adagrasib, 50 mg/kg, d1-12: qdx5	105	405.44	390.91	373.05	333.59	315.88	278.19	215.36	173.65	139.67	125.36	128.25	115.51	116.2	99.05	94.2	85.62	76.12	70.31	64.75	60.83
	x	Adagrasib, 50 mg/kg, d1-12: qdx5	106	418.48	442.12	414.81	393.89	338.79	293.92	297.38	280.51	283.06	288.52	306.01	317.15	326.9	322.5	314.99	339.35	360.84	400.92	452.18
	x	Adagrasib, 50 mg/kg, d1-12: qdx5	107	407.94	383.31	346.91	330.25	306.63	280.52	247.77	214.08	210.71	195.82	190.1	182.56	179.4	152.11	141.04	121.6	120.84	106.45	87.71	86.61	81.88	66.92
	x	Adagrasib, 50 mg/kg, d1-12: qdx5	108	437.37	397.14	374.56	339.81	296.41	277.36	233.4	221.45	224.14	231.36	226.37	219.13	206.52	196.76	196.83	206.12	218.46	227.53	230.27	227.28	230.42	234.89	237.51	256.17	270.91
	x	Adagrasib, 50 mg/kg, d1-12: qdx5	109	453.05	455.21	460.72	400.71	423.25	407.09	396.41	406.77	391.82	402.12	434.06	457.19	460.53	477.04	484.72	513.92	571.42	612.67
	x	Adagrasib, 50 mg/kg, d1-12: qdx5	110	460.77	447.82	434.12	404.77	363.11	357.12	348.5	343.23	332.73	301.07	293.89	276.27	260.72	258.03	263.62	279.77	286.42	284.76	279.61	288.88	300.67	320.58	335.87	366.51	406.18
	x	Adagrasib, 50 mg/kg, d1-12: qdx5	111	466.3	480.82	450.76	403.73	363.6	312.31	310.3	314.43	308.89	304.79	299.47	303.67	275.36	271.07	270.64	298.21	313.83	303.24	284	284.45	312.62	332.59	372.88	416.42	486.5
	x	Adagrasib, 50 mg/kg, d1-12: qdx5	112	482.39	500.35	506.89	484.01	442.68	399.43	368.29	365.09	368.85	389.91	428.02	460.76	500.16	540.25	554.57	584.19	732.39	800.28
	x	Adagrasib, 50 mg/kg, d1-12: qdx5	113	493.87	512.16	443.6	362.3	346.75	317.57	278	250.22	228.35	207.72	195.63	207.02	196.76	185.81	174.46	163.36	151.64	149.03	126.94	118.75	115.76	100.93	85.79	77.29
	x	Adagrasib, 50 mg/kg, d1-12: qdx5	114	516.33	502.44	459.1	411.02	359.48	353.99	344.85	341.63	331.21	289.25	275.02	257.74	244.25	243.64	227.6	242.79	260.74	266.84	251.17	264.48	272.3	284.44	296.17	303.3	319.91
	x	Adagrasib, 50 mg/kg, d1-12: qdx5	115	522.61	506.98	458.65	437.34	439.16	403.06	308.89	252.2	149.64	140.05	116.18	105.55	99.75	103.94	88.4	77.65	65.86	63.61	59.09
	x	Adagrasib, 50 mg/kg, d1-12: qdx5	116	542.35	514.54	508.98	471.23	436.24	383.63	372.58	354.14	350.06	342.02	341.66	345.74	355.4	362.65	352.64	351.24	361.5	363.1	349.33	341.46	345.07	345.78	355.43	373.35	386.35	407.12
	x	Adagrasib, 50 mg/kg, d1-12: qdx5	117	547.54	588.18	549.57	457.88	383.32	282.61	224.29	214.84	147.13
	x	Adagrasib, 50 mg/kg, d1-12: qdx5	118	575.79	572.76	563.64	534.14	519.59	498.67	459.95	397.99	384.11	396.18	433.04	457.79	471.8	482.98	494.82	528.19	565.73	676.12	735.53
	x	Adagrasib, 50 mg/kg, d1-12: qdx5	119	586.64	546.98	529.9	489.93	461.68	441.65	411.04	339.63	316.23	299.34	321.79	346.44	339.11	319.23	307.96	304.09	326.75	359.81	394.43	425.16	470.37	487.42	493.13	508.21	542.22
	x	Adagrasib, 50 mg/kg, d1-12: qdx5	120	622.73	662.74	655.36	601.98	558.82	499.24	474.44	451.37	451.85	459.13	479.25	501.98	494.18	483.95	465.46	484.87	500.43	555.26	581.3
	x	Adagrasib, 50 mg/kg, d1-12: qdx5	121	241.43	231.12	216.13	181.79	153.91	120.16	109.16	104.4	98.28	94.55	98.44	95.44	98.85	100.63	97.07	94.24	93.98	80.81	73.71	71.46	74.25	65.79
	x	Adagrasib, 50 mg/kg, d1-12: qdx5	122	254.78	242.66	233.78	209.77	194.47	175.75	163.86	154.27	151.43	142.38	132.2	125.28	108.28	104.01	86.69	81.13	77.13	74.34	59.39
	x	Adagrasib, 50 mg/kg, d1-12: qdx5	123	259.26	278.71	245.78	219.47	213.44	183.53	170.39	164.38	163.38	172.46	176.97	173.38	171.33	166.92	171.39	181.42	204.46	221.92	221.27	242.55	242.02	255.18	269.17	294.13	305.35
	x	Adagrasib, 50 mg/kg, d1-12: qdx5	124	288.77	249.95	240.52	218.48	215.09	211.28	189.18	161.96	133.06	120.39	113.48	100.73	101.76	95.99	94.09	87.97	82.04	78.04	75.56	66.01
	x	Adagrasib, 50 mg/kg, d1-12: qdx5	125	290.58	280.21	236.44	210.54	191.43	180.07	175.59	169.23	167.83	150.44	141.68	144.23	139.46	147.62	142.32	137.01	133.84	128.77	125.45	137.1	150.25	157.27	165.47	169.16	177.3
	x	Adagrasib, 50 mg/kg, d1-12: qdx5	126	310.77	297.43	281.47	240.56	226.49	193.16	187.06	183.92	158.81	158.16	152.71	145.11	144.42	151.83	153.74	146.97	144.25	146.39	128.24	135.79	140.19	144.58	134.83	137.76	137.76	136.77	132.74
	x	Adagrasib, 50 mg/kg, d1-12: qdx5	127	319.6	324.34	302.55	290.37	284.72	258.23	231.73	185.42	192.56	200.83	205.43	209.91	199.45	192.42	198.14	215.71	238.47	278.32	316.79
	x	Adagrasib, 50 mg/kg, d1-12: qdx5	128	343.55	362.2	334.06	320.78	269.24	243.11	218.64	211.61	214.48	210.79	212.5	199.32	198.88	194.89	192.66	201.42	208.45	214.14	231.28	257.95	264.78	282.42	306.79	354.51	392.3
	x	Adagrasib, 50 mg/kg, d1-12: qdx5	129	351.37	354.42	343.56	286.38	254.28	242.84	255.13	257.37	248.76	263.25	235.75	224.15	213.54	232.34	229.92	232.85	231.78	222.16	224.76	247.84	250.03	258.91	271.28	276.56	278.03
	x	Adagrasib, 50 mg/kg, d1-12: qdx5	130	360.51	349.86	320.19	306.94	261.35	231.16	212.98	202.67	214.52	204.66	216	223.69	204.85	191.11	181.77	166.28	163.07	158.32	161.28	158.92	137.39	137.81	97.62	97.62	102.21	124.13	115.53
	x	Adagrasib, 50 mg/kg, d1-12: qdx5	131	372.83	339.64	330.65	303.48	289.88	250.26	223.21	199.46	184.9	179.39	196.14	182.52	180.18	164.96	161.25	159.32	161.06	166.85	156.23	158.64	156.98	152.91	162.66	169.73	169.45	178.67	176.44
	x	Adagrasib, 50 mg/kg, d1-12: qdx5	132	385.39	444.88	421.56	377.65	344.99	300.68	263.25	248.77	230.63	218.59	218.67	218.07	195.66	171.94	156.97	141.96	141.72	142.76	144.25	135.13	129.91	135.67	154.04	171.75	196.96
	x	Adagrasib, 50 mg/kg, d1-12: qdx5	133	389.01	401.43	366.5	350.52	343.31	306.06	287.29	254.51	230.99	210.44	216.93	222.33	222.34	209.02	211.38	219.35	220.32	237.13	269.08	294.47	317.6	332.37	360.05	398.04	435.5
	x	Adagrasib, 50 mg/kg, d1-12: qdx5	134	394.97	428.59	384.96	346.77	325.44	291.91	286.48	273.43	276.81	295.21	305.74	309.1	311.2	296.49	310.23	342.83	381.96	436.26	460.95
	x	Adagrasib, 50 mg/kg, d1-12: qdx5	135	411.46	392.03	375.02	328.48	314.28	296.49	244.06	230.67	221.12	233.45	252.94	237.43	232.67	187.76	189.33	181.96	264.6	262.53	262.73	264.4	262.33	259.42	268.06	294.68	328.14
	x	Adagrasib, 50 mg/kg, d1-12: qdx5	136	412.18	422.11	409.35	349.03	343.37	304.42	288.72	281.56	291.22	296.93	303.11	305.68	283.83	300.35	311.58	327.33	344.85	361.64	383.47
	x	Adagrasib, 50 mg/kg, d1-12: qdx5	137	421.01	391.16	363.86	342.34	318.23	292.59	273.76	275.03	271.18	278.21	291.3	295	279.42	291.11	298.57	316.89	329.39	336.23	341.34	339	336.93	346.21	355.64	395.14
	x	Adagrasib, 50 mg/kg, d1-12: qdx5	138	437.62	506.17	489.52	477.41	439.39	403.27	395.17	378.2	413.46	426.22	434.73	461.99	486.08	513.64	559.35	651.52	809.78	852.76
	x	Adagrasib, 50 mg/kg, d1-12: qdx5	139	448.84	451.89	400.85	352.07	309.28	304.54	291.54	276.62	288.63	275.89	280.49	290.15	289.73	304.82	303.64	288.66	272.51	267.42	222.84	238.48	222.75
	x	Adagrasib, 50 mg/kg, d1-12: qdx5	140	461.3	477.69	447.99	361.55	333.98	314.55	317.06	323.36	319.03	323.65	356.9	388.19	404.86	434.64	464.68	530.5	574.03	649.45	735.85
	x	Adagrasib, 50 mg/kg, d1-12: qdx5	141	466.79	436.34	412.87	363.69	337.49	332.2	338.26	328.88	319.51	319.06	332.66	344.35	357.79	406.29	443.78	462.61	516.37	566.78	676.63
	x	Adagrasib, 50 mg/kg, d1-12: qdx5	142	487.19	503.71	467.92	433.3	418.25	352.54	358.58	357.29	337.09	338.3	370.91	381.61	306.31	340.22	361.77	396.16	424.71	513.87	664.57
	x	Adagrasib, 50 mg/kg, d1-12: qdx5	143	499.72	490.69	458.25	416.9	371.64	362.81	354.87	366.24	381.35	393.44	413.97	422.9	430.05	444.03	463.01	496.55	543.58	590.65	714.35
	x	Adagrasib, 50 mg/kg, d1-12: qdx5	144	513.33	533.31	457.87	388.99	360.64	356.61	321.42	304.55	274.56	264.11	263.24	265.5	278.18	288.45	276.2	294.26	319.4	359.71	481.44
	x	Adagrasib, 50 mg/kg, d1-12: qdx5	145	517.65	487.35	468.07	432.14	374	322.68	297.21	260.65	225.09	191.82	187.37	169.75	144.57	117.16	109.45	97.04	81.68	68.62	62.39
	x	Adagrasib, 50 mg/kg, d1-12: qdx5	146	541.64	550.44	494.5	427.64	390.58	373.54	357.2	318.81	287.87	262.1	280.84	291.3	298.07	312.03	294.58	300.94	308.76	333.6	353.15
	x	Adagrasib, 50 mg/kg, d1-12: qdx5	147	560.59	598	583.17	566.36	547.75	491.65	438.56	446.83	436.47	421.64	431.05	427.61	460.41	466.13	469.45	487.62	529.64	581.04	676.26
	x	Adagrasib, 50 mg/kg, d1-12: qdx5	148	574.21	608.81	536.91	464.59	440.13	395.67	368.34	361.36	384.16	397.76	404.15	395.52	383.54	373.88	394.37	407.42	421.74	433.99	442.43	449.42	451.11	463.38	469.36	513.78	518.5
	x	Adagrasib, 50 mg/kg, d1-12: qdx5	149	601.18	625.05	571.91	506.44	457.66	456.02	462.67	457.8	495.75	490.87	513.23	535.14	588.19	613.06	669.61	715.02	753.75	852.42
	x	Adagrasib, 50 mg/kg, d1-12: qdx5	150	610.46	568.82	524.46	474.79	422.03	378.2	358.52	373.26	395.11	409.59	419.68	435.95	420.96	394.51	362.45	367.06	385.82	416.57	438.32	448.62	451.91	469.93	500.82	517	533.47
	x	Adagrasib, 50 mg/kg, d1-12: qdx5	151	250.13	264.04	246.76	235.18	224.79	197.53	183.36	176.12	139.58	126.31	125.75	110.89	101.94	102.79	100.43	92.46	91.97	84.89	76.23
	x	Adagrasib, 50 mg/kg, d1-12: qdx5	152	259.66	248.61	239.36	237.49	202.57	164.08	114.24	110.68	98.64	94.91	101.05	95.99	92.41	73.17	70.29	59.01	60.23	57.52	56.85
	x	Adagrasib, 50 mg/kg, d1-12: qdx5	153	239.75	259.25	246.94	225.31	189.5	167.39	169.27	150.91	152.74	156.64	158.83	157.88	153.49	115.32	117.26	98.66	103.62	108.99	109.62	111.72	113.37	111.33	93.09	94.74	101.83
	x	Adagrasib, 50 mg/kg, d1-12: qdx5	154	251.18	266.4	261.07	225.63	194.98	179.85	157.89	132.38	125.84	115.33	89.08	79.58	71.17	59.2	58.73	55.31	52.96
	x	Adagrasib, 50 mg/kg, d1-12: qdx5	155	302.62	294.75	284.52	274.38	268.98	263.11	220.71	203.61	194.67	146.08
	x	Adagrasib, 50 mg/kg, d1-12: qdx5	156	319.61	337.24	321.59	316.32	285.77	258.71	223.47	225.16	233.84	228.49	232.05	222.5	206.12	158.3	143.4	128	129.4	111.72	115.78	113.89	89.08	76.73	70.41
	x	Adagrasib, 50 mg/kg, d1-12: qdx5	157	324.57	335.46	289.09	260.5	248.62	233.36	225.99	212.6	219.47	216.8	235.7	228.72	218.34	211.08	212.82	221.04	238.07	249.1	280.48	299.06	318.74	353.5	351.31	352.41	313.86	322.3	325.97	331.31	346.21
	x	Adagrasib, 50 mg/kg, d1-12: qdx5	158	350.18	373.97	327.21	315.52	304.94	259.8	228.82	206.86	197.9	196.96	217.74	222.83	226.93	235.6	215.92	227.48	246.22	277.2	314.11
	x	Adagrasib, 50 mg/kg, d1-12: qdx5	159	355.4	353.95	316.86	307.53	282.18	266.37	248.25	240.36	210.06	214.14	208.68	217.93	234.84	222.54	212.57	219	221.76	230.34	249.86	275.59	285.9	300.2	318.01	362.26	417.8
	x	Adagrasib, 50 mg/kg, d1-12: qdx5	160	363.11	398.32	363.97	355.36	345.32	304.85	271.51	264.2	228.07	221.87	243.66	243.24	237.63	215.8	201.13	193.97	190.75	203.52	216.04	232.39	229.12	224.76	232.23	234.64	252.71
	x	Adagrasib, 50 mg/kg, d1-12: qdx5	161	378.97	345.71	329.66	318.43	294.37	267.23	242.87	210.92	187.68	194.09	188.06	175.53	154.79	149.3	131.65	127.03	128.61	125.75	105.03	104.23	86.43	64.99
	x	Adagrasib, 50 mg/kg, d1-12: qdx5	162	381.02	393.8	384.36	329.6	296.51	236.09	226.77	220.41	209.61	207.65	221.15	204.86	198	164.05	159.74	169.07	172.22	177.31	184.3	202.06	208.1	217.88	243.46	262.12	287.67
	x	Adagrasib, 50 mg/kg, d1-12: qdx5	163	390.99	379.87	385.39	347.1	323.85	294.7	290.03	290.51	294.05	300.56	300.63	290.19	292.75	310.42	300.81	336.45	358.25	387.49	413.6
	x	Adagrasib, 50 mg/kg, d1-12: qdx5	164	402.16	414.86	390.6	363.2	351.1	319.12	302.71	251	229.67	236.63	237.43	232.08	243.76	231.75	220.14	224.53	230.69	243.26	246.13	270.26	286.16	307.46	332.45	358.45	381.86
	x	Adagrasib, 50 mg/kg, d1-12: qdx5	165	405.8	426.62	391.5	336.74	317.48	250.51	223.77	196.56	186.59	184.26	169.35	173.39	161.85	152.48	123.15	114.57	116.15	108.36	110.67	113.71	98.02	98.84	74.46
	x	Adagrasib, 50 mg/kg, d1-12: qdx5	166	419.72	476.06	424.27	359.28	322.36	294.15	252.25	242.26	253.99	259.06	273.91	277.87	255.87	210.17	202.76	209.4	214.18	224.03	200.29	153.72	123.75	98.76	84.51	67.02
	x	Adagrasib, 50 mg/kg, d1-12: qdx5	167	430.13	463.05	446.48	428.81	405.09	389.19	380.72	403.67	403.84	438.66	471.49	471.99	463.13	479.64	488.47	521.51	539.06	590.67
	x	Adagrasib, 50 mg/kg, d1-12: qdx5	168	439.14	464.25	423.76	347.73	300.57	274.92	234.4	218.85	222.19	207.73	214.92	206.35	185.2	176.78	168.33	165.49	168.98	173.96	176.97	169.61	149.35	143.55	144.65	150.33	156.45	163.03	179.96	178.84	169.49
	x	Adagrasib, 50 mg/kg, d1-12: qdx5	169	447.91	505.15	459.09	449.08	418.02	363.77	301.07	251.69	222.16	187	200.95	187.52	180.72	164.73	165.88	147.96	144.72	144.88	150	148.85	148.15	130.98	130.03	131.58	114.93
	x	Adagrasib, 50 mg/kg, d1-12: qdx5	170	457.85	431.99	381.27	361.55	342.21	310.53	287.08	255.62	247.34	232.1	240.06	253.79	237.17	215.4	170.68	161.14	159.11	146.19	127.83	115.4	121.67	105.32	85.06	68.76
	x	Adagrasib, 50 mg/kg, d1-12: qdx5	171	463.7	466.59	439.54	427.44	417.01	345.13	312.66	264.78	246.93	240.56	260.28	256.23	249.32	231.48	216.38	200.33	198.83	202.77	215.75	224.73	235.22	241.76	240.42	238.85	230.96	235.11	241.19	237.44	234.63
	x	Adagrasib, 50 mg/kg, d1-12: qdx5	172	488.46	462.46	454.47	390.66	344.11	329.66	317.3	303.67	268.26	266.42	269.38	248.06	229.25	200.02
	x	Adagrasib, 50 mg/kg, d1-12: qdx5	173	499.73	484.14	448.05	409.24	366.57	306.47	271.99	242.57	248.2	241.86	268.81	265.68	241.8	239.26	206.01	197.81	193.38	199.26	207.72	218.25	190	171.16	172.54	167.97	167.43
	x	Adagrasib, 50 mg/kg, d1-12: qdx5	174	507.45	530.47	511.31	427.22	409.33	379.44	369.38	345.56	328.1	315.58	322.66	324.1	354.21	350.89	327.04	310.71	324.44	355.93	400.56	424.71	429.24	458.25	475.16	535.46
	x	Adagrasib, 50 mg/kg, d1-12: qdx5	175	533.71	607.39	577.66
	x	Adagrasib, 50 mg/kg, d1-12: qdx5	176	537.66	506.95	435.75
	x	Adagrasib, 50 mg/kg, d1-12: qdx5	177	546.85	602.64	590.94	574.68	552.31	522.76	453.42	444.04	424.28	442.21	468.09	447.62	410.21	361.98	306.92	288.83	293.42	284.73	272.42	254.68	253.19	255.39	253.7	251.28	242.03	255.24
	x	Adagrasib, 50 mg/kg, d1-12: qdx5	178	573.98	572.17	552.08	463.67	429.62	427.1	411.57	414.77	426.92	426.19	433.56	465.3	492.91	515.23	563.91	655.29	769.22	899.82
	x	Adagrasib, 50 mg/kg, d1-12: qdx5	179	592.12	588.23	581.86	521.37	512.52	491.22	482.76	429.47	435.36	438.62	425.57	444.44	454.76	460.95	473.3	467.63	478.81	515.33	535.4
	x	Adagrasib, 50 mg/kg, d1-12: qdx5	180	614.35	612.74	525.31	450.29	388.11	301.29	290.49	266.84	220.62	200.6	211.12	190.45	192.97	156.94	150.05	130.42	123.5	120.18	118.59	126.29	129.73	139.4	148.35	170.93	203.86
	x	Adagrasib, 50 mg/kg, d1-12: qdx5	181	240.65	260.39	236.46	195.62	177.74	167.93	154.97	149	149.68	147.86	150.38	139.94	117.73	106.11	100.34	96.93	100.64	99.25	89.59	86.82	83.48	72.96
	x	Adagrasib, 50 mg/kg, d1-12: qdx5	182	255.31	259.72	245.56	224.54	177.95	159.47	153.9	135.12	138.28	129.82	108.64	103.92	108.03	104.82	103.85	107.87	103.15	95.7	91.68	64.12
	x	Adagrasib, 50 mg/kg, d1-12: qdx5	183	260.3	279.28	247.71	189.22	161.06	144.54	116.93	96.45
	x	Adagrasib, 50 mg/kg, d1-12: qdx5	184	266.81	274.27	248.37	242.03	231.82	228.42	239.54	231.67	211.46	206.56	223.86	234.53	253.13	266.47	278.4	281.43	310.63	340.1	379.43
	x	Adagrasib, 50 mg/kg, d1-12: qdx5	185	291.24	267.6	262.77	231.32	212.8	199.9	187.58	193.05	189.4	186.78	198.87	203.29	203.11	204.38	215.69	226.47	233.58	232.34	167.33	160.38	130.6	128.65	130.36	113.77	108.96
	x	Adagrasib, 50 mg/kg, d1-12: qdx5	186	308.63	322.81	304.82	261.93	220.43	193.13	147.99	144.38	150.67	145.49	151.16	127.79	120.57	98.79	93.01	95.68	93.09	91.57	93.31	89.53	77.26	70.64
	x	Adagrasib, 50 mg/kg, d1-12: qdx5	187	323.42	347.59	290.6	269.29	215.01	205.24	199.73	202.64	196.74	187.9	191.41	197.2	204.67	200.52	206.98	210.66	231.36	248.92	243.17	242.65	260.08	286.58	284.36	293.23	299.38
	x	Adagrasib, 50 mg/kg, d1-12: qdx5	188	338	296.87	289.74	264.04	250.51	249.33	233.53	200.65	191.1	185.05	166.5	180.02	178.16	150.23	147.36	137.92	111.26	99.59	92.11	85.57	69.86
	x	Adagrasib, 50 mg/kg, d1-12: qdx5	189	350.43	386.41	369.85	312.29	297.23	284.28	232.93	192.45	166.64	145.27	133.53	119.03	84.39	76.93	76.95	74.77	73.39	68.39	65.47
	x	Adagrasib, 50 mg/kg, d1-12: qdx5	190	362.2	370.82	317.95	280.14	269.26	261.79	245.76	205.88	188.08	192.47	200.56	194.51	180.09	169.37	178.81	188.17	188.34	196.85	176.21	164.91	148.64	123.48	104.95	93.16	82.89
	x	Adagrasib, 50 mg/kg, d1-12: qdx5	191	365.48	412.2	359.58	353.45	340.34	326.1	283.2	252.37	230.63	229.17	244.95	261.29	272.61	275.59	263.51	256.5	276.33	290.99	323.4
	x	Adagrasib, 50 mg/kg, d1-12: qdx5	192	380.16	363.84	352.96	346.46	342.79	323.7	295.41	265.4	254.39	241.65	259.57	273.91	284.63	277.91	257.21	260.98	271.71	288.36	312.55	335.56	340.5	342.64	348.65	360.69	372.6
	x	Adagrasib, 50 mg/kg, d1-12: qdx5	193	386.8	381.29	335.4	323.29	274.76	228.06	134.22
	x	Adagrasib, 50 mg/kg, d1-12: qdx5	194	397.05	382.77	333.26	284.43	270.87	226.01
	x	Adagrasib, 50 mg/kg, d1-12: qdx5	195	405.9	403.32	394.95	383.4	346.46	306.95	282.3	246.69	248.87	245.09	263.46	272.41	262.94	247.59	243.72	239.65	227.23	222.19	215.9	209.8	209.89	200.41	194.74	173.55	160.92	154.82	146.82	143.75
	x	Adagrasib, 50 mg/kg, d1-12: qdx5	196	418.59	476.7	472.25	423.47	362.99	280.04	247.35	197.9	158.97	153.13	152.34	156.87	153.4	144.64	123.41	110.75	115.48	118.59	125.56	133.24	134.27	119.23	120.86	131.47	131.74	137.05	147.36	150.8
	x	Adagrasib, 50 mg/kg, d1-12: qdx5	197	427.26	412.72	368.69	315.69	298.86	230.3	223.33	196.34	185.05	186.64	181.47	177.82	173.65	168.27	171.7	169.64	177.29	175.93	195.12	191.53	200.57	207.91	229.97	227.85	231.57
	x	Adagrasib, 50 mg/kg, d1-12: qdx5	198	427.84	440.85	363.56	310.2	295.83	293.12	278.2	264.14	254.41	247.87	261.51	252.29	247.1	251.74	246.68	233.58	225.76	229.59	226.2	229.34	239.1	242.64	246	243.67	225.34	217.52	219.62	233.55
	x	Adagrasib, 50 mg/kg, d1-12: qdx5	199	440.76	470.61	455.22	405.65	396.73	374.34	322.33	263.99	244.02	237.86	229.29	200.24	179.32	169.25	159.18	145.37	125.86	108.82
	x	Adagrasib, 50 mg/kg, d1-12: qdx5	200	463.45	414.88	369.16	302.45	244.79	192.74	186.45	188.65	191.18	187.27	189.57	177.04	168.54	164.83	159.63	161.14	154.48	153.01	152.94	150.6	156.44	150.81	155.11	161.57	150.26
	x	Adagrasib, 50 mg/kg, d1-12: qdx5	201	557.28	593.46	525.1	478.87	467.01	452.38	415.6	430.19	392.95	385.05	379.79	361.56	358.87	331.77	326.09	311.19	305.52	298.64	294.57	304.09	316.79	318.06	343.96	354.97	379.99
	x	Adagrasib, 50 mg/kg, d1-12: qdx5	202	481.42	459.62	422.78	388.56	373.89	369.94	361.7	361.48	369.87	394.15	399.54	431.23	468.17	502.26	547.75	580.9	634.18	703.64	765.81
	x	Adagrasib, 50 mg/kg, d1-12: qdx5	203	491.69	515.82	475.12	432.08	386.94	331.83	303.35	310.6	312.8	303.97	314.49	300.33	284.68	255.3	239.16	217.43	221.97	205.33	214.21	224.59	223.26	215.77	221.08	224.55	222.5	195.94	199.8
	x	Adagrasib, 50 mg/kg, d1-12: qdx5	204	508.4	569.65	506.09	486.44	470.03	458.65	425.48	428.35	445.45	427.79	452.74	458.88	471.63	483.03	520.79	550.47	562.86	577.68	607.6
	x	Adagrasib, 50 mg/kg, d1-12: qdx5	205	516.04	480.9	463.37	438.12	418.46	401.07	360.34	324.82	302.99	291.05	306.61	317.78	314.27	306.1	297.96	289.51	305.46	311.98	321.51	327.88	323.09	316.94	309.75	318.14	334.57	344.92	358.59	377.67
	x	Adagrasib, 50 mg/kg, d1-12: qdx5	206	537.61	564.4	541.53	453.15	448.71	412.89	347.5	326.13	317.78	304.71	322.95	344.86	342.13	352.96	368.04	361.33	374.29	392.8	414.58
	x	Adagrasib, 50 mg/kg, d1-12: qdx5	207	544.31	548.1	530.34	522.58	512.88	494.94	444.3	397.84	380.81	389.28	425.59	441.97	469.56	466.79	461.02	467.44	508.54	560.66	616.22
	x	Adagrasib, 50 mg/kg, d1-12: qdx5	208	567.74	586.7	552.61	511.21	497.53	446.38	429.45	405.74	409.88	397.45	403.46	383.64	369.21	333.35	319.09	304.41	309.16	311.7	305.53	316.51	319.26	322.98	317.5	332.91	347.41	390.82
	x	Adagrasib, 50 mg/kg, d1-12: qdx5	209	591.64	589.86	565.27	540.67	532.45	471.4	432.43	385.49	358.11	356.55	364.25	359.91	349.38	323.98	329.47	330.86	355.81	387.6	465.75
	x	Adagrasib, 50 mg/kg, d1-12: qdx5	210	621.46	651.6	599.42	541.53	527.78	514.01	494.73	456.51	447.96	428.02	421.51	426.64	429.41	469.07	453.95	436.24	470.92	514.7	570.19
	x	Adagrasib, 50 mg/kg, d1-12: qdx5	211	249	273.43	259.65	243.68	225.2	206.46	195.06	186.2	186.11	176.71	176.23	173.2	167	164.24	161.98	150.16	157.76	178.64	219.68	225.67	254.57	274.42	305	372.41	430.45
	x	Adagrasib, 50 mg/kg, d1-12: qdx5	212	258.58	263.84	253.65	243.99	207.6	190.84	142.05	121.01	125.42	122.27	109.74
	x	Adagrasib, 50 mg/kg, d1-12: qdx5	213	262.61	253.01	223.28	191.21	170.39	155.11	141.53	141.18	131.77	117.66	120.34	116.46	117.78	122.15	118.85	113.69	113.68	111.85	109.57	101.35	91.27	93.03	87.34	87.69	86.85
	x	Adagrasib, 50 mg/kg, d1-12: qdx5	214	283.71	255.5	231.59	197.61	164.2	157.29	133.81	121.06	113.54	103.33	89.64	78.09	79.28	79.4	75.18	69	63.32
	x	Adagrasib, 50 mg/kg, d1-12: qdx5	215	292.78	322.87	291.25	262	223.75	185.55	168.5	163.5	146.46	131.55	132.89	135.64	130.03	124.12	122.9	113.81	106.49	107.18	110.07	113.14	106.19	101.62	101.07	92.39	96.07
	x	Adagrasib, 50 mg/kg, d1-12: qdx5	216	318.89	382.35	347.93	312.41	288.13	280.06	251.98	248.1	251.64	264.9	273.37	277.31	285.32	284.13	305.28	340.95	358.25	406.15	429.54
	x	Adagrasib, 50 mg/kg, d1-12: qdx5	217	324.81	322.75	268.64	233.14	203.59	188.94	175.71	162.5	144.95	119.62	113.83	110.04	114.48	114.57	107.2	92.83	90.13	86.45	88.21	82.29	79.83	69.77
	x	Adagrasib, 50 mg/kg, d1-12: qdx5	218	339.18	322.25	314.47	309.57	273.91	264.45	255.72	243.85	256.15	264.58	264.78	288.38	284.05	283.35	267.65	271.35	263.29	245.03	239.6	225.45	210.9	213.24	206.31	214.84	202.42	200.26	201.57	205.69	211.47
	x	Adagrasib, 50 mg/kg, d1-12: qdx5	219	350.79	333.1	305.35	277.72	269.23	249.41	233.32	212.99	191.48	180.07	189.51	205.5	214.01	215.25	201.46	183.85	188.04	194.38	184.62	192.29	193.8	195.28	200.23	204.3	205.01	193.52	179.16	176.06	179
	x	Adagrasib, 50 mg/kg, d1-12: qdx5	220	361.5	354.72	355.94	342.79	316.61	296.35	236.64	200.47	190.97	186.7	194.39	193.57	184.72	121.42	104.97	91.44	67.02
	x	Adagrasib, 50 mg/kg, d1-12: qdx5	221	363.8	379.2	328.54	275.2	240.2	206.3	186.08	166.35	146.54	145.11	190.05	152.25	145.94	126.92	111	107.66	111.24	110.04	107.17	95.05	101.6	101.34	106.48	98.04	93.37	89.66	91.77
	x	Adagrasib, 50 mg/kg, d1-12: qdx5	222	381.01	365.21	311.71	266.98	241.41	221.57	204.6	182.35
	x	Adagrasib, 50 mg/kg, d1-12: qdx5	223	389.76	399.87	342.66	285.45	213.36	172.94	136.39	97.27	96.73	90.87	82.4	79.25	73.7	60.69	56.71	51.55	48.48
	x	Adagrasib, 50 mg/kg, d1-12: qdx5	224	394.48	354.44	307.46	267.97	234.27	219.67	214.27	194.27	177.84	174.32	179.9	171.58	176.41	176.43	173.94	152.97	153.93	156.61	167.04	177.64	175.22	177.73	171.22	170.8	172.07	180.18	175.53	189.65	207.73
	x	Adagrasib, 50 mg/kg, d1-12: qdx5	225	401.18	390.39	344.36	282.42	266.28	259.76	268.34	276.62	253.95	251.84	242.94	260.63	267.14	271.27	281.15	273.75	289.27	293.7	320.4	345.16	360.81	390.08	419.74	463.63	493.92
	x	Adagrasib, 50 mg/kg, d1-12: qdx5	226	412.05	392.36	392.53	352.77	311.9	271.22	276.79	262.79	250.11	240.68	246.33	264.6	287.76	299.26	318.82	338.81	377.36	422.05	500.14
	x	Adagrasib, 50 mg/kg, d1-12: qdx5	227	420.77	443.39	397.56	349.3	329.3	303.5	285.48	310.47	315.83	331.19	343.16	338.32	372.36	387.03	410.19	448.54	491.19	510.9	544.58
	x	Adagrasib, 50 mg/kg, d1-12: qdx5	228	434.19	457.7	432.66	396.83	387.35	366.21	307.2	289.29	296.59	288.15	295.21	311.48	336.07	346.4	335.7	340.97	361.43	423.09	460.89
	x	Adagrasib, 50 mg/kg, d1-12: qdx5	229	451.88	437.77	385.39	352.44	332.37	309.64	317.6	340.41	318.91	319.2	325.65	349.15	336.87	323.76	301.29	285.95	274.5	227.97	218.52	210.31	203.14	168.71	164.57	151.55	117.93
	x	Adagrasib, 50 mg/kg, d1-12: qdx5	230	455.35	452.29	419.61	356.44	296.05	282.1	271.76	275.89	263.48	261.66	273.64	269.17	275.68	290.61	261.56
	x	Adagrasib, 50 mg/kg, d1-12: qdx5	231	493.84	448.4	375.38	308.56	241.6	187.96	174.67	167.91	141.47	119.38	105.49	94.2	97.29	95.53	96	84.93	79.38	74.79	60.1
	x	Adagrasib, 50 mg/kg, d1-12: qdx5	232	490.19	504.23	448.71	440.65	386.81	367.76	311.3	310.13	266.3	261.66	258.2	257.61	249.78	232.51	214.12	198.11	189.59	172.79	192.06	199.83	192.47	168.4	163.43	150.79	156.9	159.1	155.37
	x	Adagrasib, 50 mg/kg, d1-12: qdx5	233	497.86	509.2	489.95	461.3	416.07	427.08	437.73
	x	Adagrasib, 50 mg/kg, d1-12: qdx5	234	513.94	556.02	497.36	455.33	367.33	255.23	221.6	157.34	139.15	129.33	119.78	121.37	118.79	106.58	108.88	100.99	145.67	133.82	96.48	68.54
	x	Adagrasib, 50 mg/kg, d1-12: qdx5	235	524.06	528.65	445.61	406.71	374.52	372.8	337.07	323.4	330.5	318.37	313.88	311.32	321.66	326.92	339.15	345.58	366.56	391.77	418.47
	x	Adagrasib, 50 mg/kg, d1-12: qdx5	236	535.37	563.73
	x	Adagrasib, 50 mg/kg, d1-12: qdx5	237	542.13	582.16	517.17	458.27	409.18	377.19	320.81	288.56	278.14	287.39	284.76	272.2	255.02	196.76	184.97	194.52	178.19	174.61	176.08	184.41	181.47	164.98	170.55	169.5	118.16
	x	Adagrasib, 50 mg/kg, d1-12: qdx5	238	566.36	626.26	571.82
	x	Adagrasib, 50 mg/kg, d1-12: qdx5	239	589.32	641.79	643.5	582.33	520.61	482.54	469.63	425.47	408.63	426.97	423.09	413.66	444.27	444.75	460.68	473.22	491.84	503.44	535.07
	x	Adagrasib, 50 mg/kg, d1-12: qdx5	240	628.57	707.98	659.4	604.72	530.15	489.67	454.76	421.55	403.84	412.78	425.4	443.34	466.14	479.82	462.91	495.29	556.65	607.6	664.05
x	x	Adagrasib, 50 mg/kg, d1-12: qdx5	241	242.55	245.4	215.81	212.95	205.76	209.42	199.46	178.98	170.88	167.12	168.81	176.71	187.87	197.27	208.97	205.85	212.08	225.3	252.55	283.43	310.9	319.83	340.94	364.5	399.42
x	x	Adagrasib, 50 mg/kg, d1-12: qdx5	242	245.21	288.46	280.39	253.78	229.94	189.8	166.83	174.54	180.54	190.2	200.1	227.98	255.31	275.76	297.46	334.41	383.74	423.16	454.05
x	x	Adagrasib, 50 mg/kg, d1-12: qdx5	243	274.8	267.58	263.99	218.52	202.34	194.24	183.16	184.26	186.06	185.13	178.16	181.21	186.82	191.12	186.49	206.97	214.48	221.56	234.22	245.43	251.58	268.56	279.64	291.1	295.54
x	x	Adagrasib, 50 mg/kg, d1-12: qdx5	244	297.25	314.67	316.93	295.51	275.89	265.69	259.77	258.1	247.07	265.46	277.07	293.74	297.05	310.56	311.74	348.76	377.91	399.05
x	x	Adagrasib, 50 mg/kg, d1-12: qdx5	245	306.3	298.85	277.36	211.08	191.17	149.89	121.09	109.84	88	81.45	70.46	63.86	60.06	58.26	56.2	53.24	52.75
x	x	Adagrasib, 50 mg/kg, d1-12: qdx5	246	298.41	300.16	283.08	247.67	239.97	234.1	214.24	215	192.29	178.56	195.89	196.73	205.92	202.27	198.85	183.83	188.15	191.01	208.94	240.87	244.71	246.61	257.8	260.63	273.26
x	x	Adagrasib, 50 mg/kg, d1-12: qdx5	247	309.35	301.74	282.93	267.97	256.87	217.1	202.24	194	188.72	188.95	183.29	181.38	179.63	185.97	192.02	209.51	221.87	235.09	253.9	263.37	268.31	281.55	304.85	318.34	329.39
x	x	Adagrasib, 50 mg/kg, d1-12: qdx5	248	353.51	413.42	384.36	368.88	286.32	266.08	258.68	245.76
x	x	Adagrasib, 50 mg/kg, d1-12: qdx5	249	354.02	360.87	343.88	340.92	320.47	282.69	254.44	186.17	177.83	171.33	160.03	148.99	129.34	123.15	116.42	98.28	83.67	70.94	66.45
x	x	Adagrasib, 50 mg/kg, d1-12: qdx5	250	368.04	378.62	349.72	333.87	349.52	342.14	319.24	305.64	278.58	284.82	302.6	324.93	342.34	348.89	345.82	334.47	339.16	362.08	385.65
x	x	Adagrasib, 50 mg/kg, d1-12: qdx5	251	373.06	401.71	386.81	346.12	292.59	259.22	232.58	223	235.71	246.1	250.6	253.72	243.32	197.8	180.23	175.32	175.95	178.05	135.86	132.09	126.25	111.09	99.43	96.87	87.17
x	x	Adagrasib, 50 mg/kg, d1-12: qdx5	252	381.36	369.71	347.48	310.39	291.22	275.68	255.74	248.58	257.19	245.52	253.7	253.52	267.79	275.03	287.01	307.76	323.65	342.16	384.78
x	x	Adagrasib, 50 mg/kg, d1-12: qdx5	253	392.26	395.84	343.97	311.71	273.9	248.34	229.36	236.18	233.22	227.98	233.44	220.69	211.73	205.53	210.63	225.79	229.23	229.47	210.64	182.31	174.51	155.89	163.11	164.96	107.17
x	x	Adagrasib, 50 mg/kg, d1-12: qdx5	254	397.24	379.27	357.67	344.1	334.5	331.93	327.91	312.32	307.27	273.42	252.82	234.33	218.46	163.78	138.39	128.66	111.93	90.83
x	x	Adagrasib, 50 mg/kg, d1-12: qdx5	255	408.14	428.93	409.31	366.6	321.31	292.54	265.07	243.58	256.06	249.76	263.03	263.48	271.36	250.14	276.99	291.72	302.92	315.12	328.33	335.93	376.28	412.13	436.05	497.01	533.68
x	x	Adagrasib, 50 mg/kg, d1-12: qdx5	256	420.65	434.79	382.97	322.77	304.67	250.11	232.69	237.63	249.61	240.22	233.64	231.78	234.79	246.84	271.16	290.16	325.17	354.03	377.47
x	x	Adagrasib, 50 mg/kg, d1-12: qdx5	257	425.3	417.8	421.75	381.83	347.79	326.4	301.95	281.27	263.18	250.03	252.5	270.14	279.84	266.59	252.25	245.27	236.01	237.01	247.41	250.57	253.58	251.45	255.96	259.36	263.01	274.85	276.21	271.53	282.49
x	x	Adagrasib, 50 mg/kg, d1-12: qdx5	258	432.17	435.16	378	356.27	308.66	275.42	253.45	255.42	275.25	273.07	279.76	287.01	280.83	296.55	304.94	325.47	397.08	449.32	507.99
x	x	Adagrasib, 50 mg/kg, d1-12: qdx5	259	448.57	422.75	366.11	285.64	221.99	177.82	169.21	155.71	125.93	114.67	108.58	101.35	95.03	83.96	82.68	82.38	74.04	73.39	72.29	57.53
x	x	Adagrasib, 50 mg/kg, d1-12: qdx5	260	454.93	471.5	417.74	365.82	301.08	270.34	232.16	238.82	254.94	261.82	260.22	263.8	279.03	288.47	310.27	363.95	400	486.25	505.85
x	x	Adagrasib, 50 mg/kg, d1-12: qdx5	261	469.71	460.72	426.37	373.18	362.39	318.69	302.54	302.98	288.37	293.85	290.06	295.96	301.56	295.23	302.06	309.31	305.52	331.02	336.41	332.25	349.36	376.58	381.67	401.19
x	x	Adagrasib, 50 mg/kg, d1-12: qdx5	262	482.45	433.17	434.76	394.9	348.43	309.57	281.4	267.59	270.18	274.47	282.17	277.29	263.47	244.66	242.49	228.99	213.12	217.92	224.14	189.96	174	152.67	136.5	133.44	150.4
x	x	Adagrasib, 50 mg/kg, d1-12: qdx5	263	490.46	516.15	480.92	446.8	386.8	340.84	322.95	308.18	314.97	303.55	320.59	311.11	298.13	289.58	291.72	325.32	329.62	328.4	323.26	264.29	267.33	270.1	277.53	277.08	282.15	287.76	278.46	269.94	254.54
x	x	Adagrasib, 50 mg/kg, d1-12: qdx5	264	499.13	559.84	531.97	489.01	447.99	419.63	373.67	364.56	350.15	366.51	386.44	416.87	444.43	456.11	464.72	470.57	529.67	563.05	625.11
x	x	Adagrasib, 50 mg/kg, d1-12: qdx5	265	527.28	540.67	527.01	499.76	473.04	471.68	383.16	327.27	272.88	238.47	226.41	182.08	170.17	160.79	156.22	115.05	114.37	88.34	81.21	76.8	69.61
x	x	Adagrasib, 50 mg/kg, d1-12: qdx5	266	539.2	525.26	468.76	426.81	413.18	354.32	305.2	262.56	191.85	186.59	167.76	148.65	153.08	135.56	129.21	120.34	98.84	95.96	68.7
x	x	Adagrasib, 50 mg/kg, d1-12: qdx5	267	546.25	578.9	564.95	537.2	513.56	466.8	385.34	346.27	309	323.96	332.7	324.43	326.65	314.16	292.02	279.51	296.45	294.29	301.55	303.14	289.06	280.8	284.03	294.77	304.89	317.63	322.51	335.38	337.1
x	x	Adagrasib, 50 mg/kg, d1-12: qdx5	268	571.54	539.82	476.65	409.19	330.12	247.92	176.61	158.93	146.81	141.89	114.11	117.37	108.3	100.12	98.02	103.09	86.25	74.69	55.37
x	x	Adagrasib, 50 mg/kg, d1-12: qdx5	269	592.66	568.89	555.16	511.55	467.16	428.5	394.25	378.17	401.31	375.52	390.72	419.16	438.32	427.41	448.51	449.76	484.55	506.19	537.62
x	x	Adagrasib, 50 mg/kg, d1-12: qdx5	270	626.13	634.45	616.02	551.09	527.51	514.02	469.85	420.41	385.41	372.62	396.55	423.12	437.09	426.72	464.46	475.01	535.58	589.16	628.47
	x	Adagrasib, 50 mg/kg, d1-12: qdx5	271	569.83	591.64	547.86	523.34	492.6	430.64	355.55	324.99	306.72	300.49	302.92	322.27	314	318.1	315.68	347.94	365.07	397.77	436.56
	x	Adagrasib, 50 mg/kg, d1-12: qdx5	272	280.28	305.42	279.78	268.33	242.6	208.04	210.63	214.56	219.69	241.64	262.75	248.79	207.82	186.72	151.27	143.34	113.87	97.02
	x	Adagrasib, 50 mg/kg, d1-12: qdx5	273	263.28	277.7	242.03	235.48	205.39	147.35	138.91	133.04	136.77	133.35	137.55	133.55	131.8	120.45	118.69	127.49	120.82	122.15	111.07	106.74	108.33	90.04	92	97.66	82.03
	x	Adagrasib, 50 mg/kg, d1-12: qdx5	274	263.29	283.44	274.59	259.16	233.91	224.28	199.66	198.76	209.35	224.94	235.41	232.18	221.42	229.01	245.52	263.34	273.93	303.75	321.54
	x	Adagrasib, 50 mg/kg, d1-12: qdx5	275	285.82	294.19	277.37	246.47	201.56	166.68	169.74	175.93	191.41	193.79	196.94	194.8	191.43	193.84	197.75	215.24	236.97	238.12	245.53	269.54	280.11	309	342.5	371.15	400.54
	x	Adagrasib, 50 mg/kg, d1-12: qdx5	276	303.29	337.24	328.63	280.29	267.84	214.41	192.3	188.01	180.93	182.22	176.07	183.26	172	179.24	187.17	203.81	227.83	257.06	261.12	283.64	323.76	380.76	396.48	412.56	426.62
	x	Adagrasib, 50 mg/kg, d1-12: qdx5	277	305.09	282.5	245.45	231.28	191.43	162.62	159.81	162.44	169.08	152.01	163.75	166.52	163.44	166.28	172.86	185.08	205.62	235.13	253.31	286.19	288.87	321.87	347.74	392.96	407.19
	x	Adagrasib, 50 mg/kg, d1-12: qdx5	278	315.61	309.42	287.29	232.01	209.36	205.11	194.47	190.72	189.95	193.46	198.72	195.21	201.93	211.04	216.97	243.74	255.73	274.2	305.5
	x	Adagrasib, 50 mg/kg, d1-12: qdx5	279	337.24	325.71	311.7	285.86	260.19	215.13	179.13	172.29	158.75	162.59	169.12	170.44	176.79	172.25	161.38	138.75	129.82	133.33	131.16	123.34	122.14	107.96	92.78	96.81	87.5
	x	Adagrasib, 50 mg/kg, d1-12: qdx5	280	341.33	387.25	357.31	321.73	280.99	244.79	226.76	213.06	197.8	193.18	210.8	231.34	226.61	228.98	259.06	279.22	303.23	323.04	380.59
	x	Adagrasib, 50 mg/kg, d1-12: qdx5	281	356.47	389.4	349.55	303.62	255.64	231.34	221.72	215.5	218.77	191.72	201.33	185.67	169.86	178.3	172.75	172.54	173.69	162.78	168.48	179.51	192.41	192.64	186.67	209.69	242.68
	x	Adagrasib, 50 mg/kg, d1-12: qdx5	282	357.96	359.74	326.94	308.04	253.36	243.54	228.23	233.64	229.02	225.77	234.88	241.26	238.32	229.47	228.42	232.43	234.18	251.89	260.76	276.33	299.55	318.76	336.8	392.41	495.34	612.43	742.84	771.22
	x	Adagrasib, 50 mg/kg, d1-12: qdx5	283	368.44	380.81	352.27	317.56	295.82	287.61	270.82	277.71	274.21	268.03	270.47	264.21	254.78	249.58	271.16	290.59	301.35	340.94	356.1
	x	Adagrasib, 50 mg/kg, d1-12: qdx5	284	383	423.95	399.73	378.94	320.56	269.13	261.22	263.47	266.4	235.22	240.49	215.39	203.3	179.59	184.52	190.91	190.4	188.89	184.37	170.03	165.51	125.44	142.35	145.95	129.73
	x	Adagrasib, 50 mg/kg, d1-12: qdx5	285	383.74	401.07	342.26	322.52	283.29	265.36	259.4	245.99	249.81	240.24	265.3	251.88	273.06	273.34	283.64	309.56	352.66	356.43	370.47
	x	Adagrasib, 50 mg/kg, d1-12: qdx5	286	399.45	417.59	376.85	322.55	289.28	256.27	251.82	256.51	268.57	236.89	254.51	248.56	230.38	221.87	234.19	239.79	256.69	278.75	297.08	316.43	324.63	342.02	369.66	408.34	431.42
	x	Adagrasib, 50 mg/kg, d1-12: qdx5	287	408.16	381.97	328.54	319.45	243.62	185.58	144.05	120.16	113.13	87.98	86.69	82.67	75.02	68.72	61.07	59.53	56.59
	x	Adagrasib, 50 mg/kg, d1-12: qdx5	288	413.62	429.14	401.42	380.73	361.97	344.28	304.74	283.24	254.33	225.17	241.69	237.09	249.95	266.42	257.28	243.15	247.32	242.81	273.91	331.42	376.16	423.27	484.8	545.92	586.83
	x	Adagrasib, 50 mg/kg, d1-12: qdx5	289	426.1	441.57	433.48	381.72	349.68	316.95	281.73	279.5	283.78	289.88	304.75	315.41	322.89	315.66	315.74	348.85	379.09	415.1	455.57
	x	Adagrasib, 50 mg/kg, d1-12: qdx5	290	437.8	423.02	402.24	369.81	355.19	343.61	300.94	262.1	252.04	258.06	251.26	273.89	282.69	263.9	259.85	275.69	289.52	343.18	405.71
	x	Adagrasib, 50 mg/kg, d1-12: qdx5	291	440.23	487.45	440.96	403.37	381.7	318.23	282.13	260.51	239.49	212.22	188.14	166.43	159.07	155.4	144.96	138.63	131.74	125.9	127.63	122.21	117.37	119.87	127.51	133.77	133.69
	x	Adagrasib, 50 mg/kg, d1-12: qdx5	292	471.41	454.4	412.46	391.84	342.95	322.33	308.24	313.62	333.43	337.3	345.57	333.43	350.75	367.04	380.7	389.65	405.4	448.86	516.49
	x	Adagrasib, 50 mg/kg, d1-12: qdx5	293	508.11	521.9	495.69	445.09	362.92	283.21	251.82	233.82	186.9	134.72	137.36	127.66	129.95	127.76	123.55	111.08	106.24	100.82	98.04	96.47	95.31	73.93	61
	x	Adagrasib, 50 mg/kg, d1-12: qdx5	294	542.7	604.56	543.47	522.76	429.84	387.69	352.4	364.77	371.51	401.75	451.19	489.53	502.32	552.62	598.12	665.29	729.43	854.72
	x	Adagrasib, 50 mg/kg, d1-12: qdx5	295	514.31	522.07	475.39	461.81	452.33	378.15	319.68	262.5	213.64	192.66	195.76	175.68	179.79	170.91	151.46	147.76	148.82	149.22	146.68	144.05	148.34	147.94	151.07	143.71	155.84	148.48
	x	Adagrasib, 50 mg/kg, d1-12: qdx5	296	520.26	546.6	505.1	491.18	465.69	431.64	378.82	329.04	296.05	302.04	328.67	337.86	328.18	305.65	297.22	304.7	315.3	349.26	392.13
	x	Adagrasib, 50 mg/kg, d1-12: qdx5	297	536.97	509.97	468.88	425.38	384.59	343.7	317.31	331.35	312.98	276.95	248.06	215.08	211.9	170.62	163.7	163.07	134.16	118.31	104.61	93.11	91.61	80.96	78.11	59.06
	x	Adagrasib, 50 mg/kg, d1-12: qdx5	298	567.71	580.78	521.53	498.86	489.45	471.61	423.12	396.68	347.67	320.2	317.56	295.79	285.08	248.65	230.85	214.98	179.79	154.69	155.24	149.6	149.33	131.5	127.55	124.41	106.44
	x	Adagrasib, 50 mg/kg, d1-12: qdx5	299	599.68	590.1	528.39	437.63	335.39	290.27	271.82	261.12	257.01	217.18	204.55	203.37	197	189.92	198.26	200.91	194.48	187.69	183.23	168.44	153.05	136.87	113.27
	x	Adagrasib, 50 mg/kg, d1-12: qdx5	300	626.77	667.18	603.86	511.28	492.04	473.19	436.07	452.19	496.04	535.24	558.42	534.21	559.92	623.96	670.5	780.17	1007.61
x	x	Vehicle Control: DMSO; Natrosol 0.5 %, qdx5	301	343.35	449.48	512.04	646.08	746.54	791.01	874.08
x	x	Vehicle Control: DMSO; Natrosol 0.5 %, qdx6	302	393.39	530.53	571.61	628.25	688.39	769.07	838.71
x	x	Vehicle Control: DMSO; Natrosol 0.5 %, qdx7	303	451.79	602.07	690.49	813.06	903.21	997.17	1238.34
x	x	Vehicle Control: DMSO; Natrosol 0.5 %, qdx8	304	475.92	546.37	604.33	663	707.98	738.19	817.89
x	x	Vehicle Control: DMSO; Natrosol 0.5 %, qdx9	305	467.56	567.93	679.98	806.77	956.75	1098.42	1386.95
x	x	Vehicle Control: DMSO; Natrosol 0.5 %, qdx10	306	460.72	557.41	623.31	715.39	777.65	826.57	889.82
x	x	Vehicle Control: DMSO; Natrosol 0.5 %, qdx11	307	330.48	417.42	452.95	505.53	540.48	577.84	645.34

## Sheet: Fig 6B and ED Fig 8b
	Days	MRTX849 50 mg/kg qdx5									BI-0800 12 mg/kg qd									BI-3911 60 mg/kg qd									MRTX849, 50 mg/kg, qd + BI 1701963, 50 mg/kg, bid, qd									2 weeks off, +MRTX849									MRTX849 + Cetuximab
	1	305.5	418.47	444.87	582.1	664.57	203.86	420.54	411.16	430.45	321.54	392.13	485.56	500.14	714.35	242.68	299.38	381.86	542.22	316.23	377.47	481.44	581.3	664.05	242.68	299.38	381.86	542.22	314.11	413.6	496.42	570.19	625.11	177.3	387.79	409.77	493.7	278.03	329.39	426.62	431.42	305.5	418.47	444.87	582.1	664.57	231.57	305.35	400.54
	4	351.66	473.49	495.84	673.37	717.96	237.46	486.84	432.47	491.5	351.6	490.4	578.06	622.72	878.24	288.09	333.4	393.86	594.05	336.69	400.62	709.98	640.61	706.57	288.09	333.4	393.86	594.05	340.62	450.39	538.12	569.91	671.5	175.79	400.3	427.25	503.22	361.04	375.25	532.87	545.39	351.66	473.49	495.84	673.37	717.96	224.07	301.81	402.19
	7	377.05	530.93	569.02	728.79	818.66	275.18	521.58	457.89	532.13	385.08	525.7	587.69	652.67	917.92	304.19	356.96	434.95	615.71	333.89	403.64	780.82	666.03	729.88	304.19	356.96	434.95	615.71	358.58	439.63	560.68	561.12	677.32	170.29	362.31	413.66	459.93	439.11	471.71	595.88	714.48	377.05	530.93	569.02	728.79	818.66	197.45	285.66	379.84
	10	445.84	574.68	639.48	824.92	841.36	317.34	568.69	477.52	610.69	400.17	541.65	597.05	691.34	916.73	331.64	367.62	453.96	602.8	346.41	437.46	882.73	681.29	739.41	331.64	367.62	453.96	602.8	318.1	403.9	589.62	491.41	652.07	169.86	351.89	405.84	451.33	557	557.51	799.41	918.33	445.84	574.68	639.48	824.92	841.36	194.23	272.74	357.32
	14	472.14	604.22	780.28	916.11		381.06	632.39	508.63	687.05	390.36	559.8	584.35	703.24	939.03	354.6	381.98	477.6	610.77	374.88	462.38	966.02	681.85	775.74	354.6	381.98	477.6	610.77	301.9	366.3	598.36	476.44	474.76	162.51	331.74	383.24	432.4	778.5	738.25	1105.25	1150.97	472.14	604.22	780.28	916.11		186.18	272.78	352.57
	17	492.56	635.33	928.57	973.86		418.58	706.43	553.65	740.57	413.48	616.98	585.9	776.94	1041.93	362.8	386.24	509.84	581.66	415.31	467.18	1052.53	720.28	804.15	362.8	386.24	509.84	581.66	300.65	366.57	657.66	418.33	457.08	155.53	297.98	357.12	428.29	805.6	751.67	1231.78	1309.38	492.56	635.33	928.57	973.86		176.25	265.03	350.75
	21	496.8	661.22	979.61	999.87		443.56	795.81	619.42	783.15	434.64	645.78	569.24	819.6	1135.66	375.4	383.74	555.84	584.23	462.67	483.5	1346.37	754.55	827.36	375.4	383.74	555.84	584.23	292.36	349.55	651.29	402.28	399.68	146.03	295.82	348.25	413.47	791.98	710.75	1184.09		496.8	661.22	979.61	999.87		173.54	256.06	355.56
	24	520.3	733.36	1001.52	1047.16		489.25	857.03	674.79	851.76	449.73	670.36	546.53	889.01	1257.59	397.9	387.06	596.8	582.86	495.99	500.77	1550.76	792.53	923.67	397.9	387.06	596.8	582.86	306.85	332.27	656.81	394.85	412.36	136.24	296.4	339.23	389.15	788.57	715.64	1127.18		520.3	733.36	1001.52	1047.16		173.68	246.59	372.5
	28	535.37	776.41		1127.44		548.62	915.16	704.56	960.92	440.11	726.78	526.11	1046.55		401.84	402.52	615.62	570.89	528.45	527.21		924.38	969.83	401.84	402.52	615.62	570.89		321.54	664.99	402.1	421.79	126.18	294.83	333.64	372.06		725.18	1152.19		535.37	776.41		1127.44		164.73	175.89	382.88
Extended Figure 8b	31	569.75	844.53		1250.2		599.4	971.07	725.85	1049.56	416.2	756.41	495.29	1098.08		410.22	417.48	596.28	563.51	552.33	535.8		983.29	1004.89	410.22	417.48	596.28	563.51		324.63	740.25	389.06	411.64	121.55	288.75	340.26	347.6		735.86	1176.82		569.75	844.53		1250.2		168.4	176.77	397.1
	35										424.41	836.9	492.34	1146.48		427.88	447.35	572.71	572.8	618.89	627.12		1045.17	1051.78	427.88	447.35	572.71	572.8		339.2	910.17	374.94	403.45	126.12	276.54	355.15	351.63
	38										418.25	879.54	503.97	1170.02		442.91	445.02	566.37	554.46	702.93	705.04		1102.08	1088.02	442.91	445.02	566.37	554.46		345.82	942.29	369.37	393.93	126.12	263.37	371.1	362.88
[truncated: 42 more columns]

## Sheet: Fig 6c
sample_id	mpas_score	condition
Vehicle_A2	0.534229	Vehicle
Vehicle_A3	0.457546	Vehicle
Vehicle_A4	0.652043	Vehicle
Vehicle_A5	0.677809	Vehicle
Adagrasib_100mpk_24h_H36	-0.113414	Adagrasib_24h
Adagrasib_100mpk_24h_H37	-0.140114	Adagrasib_24h
Adagrasib_100mpk_24h_H38	-0.111547	Adagrasib_24h
Adagrasib_100mpk_24h_H39	-0.00181305	Adagrasib_24h
Adagrasib_100mpk_24h_H40	0.0564603	Adagrasib_24h
Adagrasib_100mpk_4h_I41	-0.144062	Adagrasib_4h
Adagrasib_100mpk_4h_I42	-0.172058	Adagrasib_4h
Adagrasib_100mpk_4h_I43	-0.362416	Adagrasib_4h
Adagrasib_100mpk_4h_I44	-0.240267	Adagrasib_4h
Adagrasib_100mpk_4h_I45	-0.0731202	Adagrasib_4h
Adagrasib_100mpk_48h_J46	-0.0828637	Adagrasib_48h
Adagrasib_100mpk_48h_J47	-0.254743	Adagrasib_48h
Adagrasib_100mpk_48h_J48	0.155087	Adagrasib_48h
Adagrasib_100mpk_48h_J49	0.154465	Adagrasib_48h
Relapse_wave1_A27	-0.525442	relapse
Relapse_wave1_A29	0.0331756	relapse
Relapse_wave1_C70	-0.374635	relapse
Relapse_wave1_D109	-0.378867	relapse
Relapse_wave1_D112	-0.376933	relapse
Relapse_wave1_D116	-0.0341345	relapse
Relapse_wave1_E137	0.0931623	relapse
Relapse_wave1_E138	-0.743451	relapse
Relapse_wave1_E149	-0.553908	relapse
Relapse_wave1_F174	-0.233856	relapse
Relapse_wave1_F178	-0.0555902	relapse
Relapse_wave1_G208	-0.00275125	relapse
Relapse_wave1_I244	-0.237651	relapse
Relapse_wave1_I261	-0.28295	relapse
Relapse_wave1_J282	-0.395605	relapse
Relapse_wave1_J294	-0.380516	relapse
Adagrasib_Cetuximab_wave2_M61	-0.510893	Adagrasib+Cetuximab
Adagrasib_Cetuximab_wave2_M62	-0.296216	Adagrasib+Cetuximab
Adagrasib_Cetuximab_wave2_M63	-0.415683	Adagrasib+Cetuximab
Adagrasib_Cetuximab_wave2_M64	-0.279419	Adagrasib+Cetuximab
Adagrasib_Cetuximab_wave3_M49	-0.548918	Adagrasib+Cetuximab
Adagrasib_Cetuximab_wave3_M50	-0.531206	Adagrasib+Cetuximab
Adagrasib_Cetuximab_wave3_M51	0.26709	Adagrasib+Cetuximab
Adagrasib_Cetuximab_wave3_M52	-0.510855	Adagrasib+Cetuximab
Adagrasib_SOS1tool_wave3_D13	-0.649321	Adagrasib+BI3406
Adagrasib_SOS1tool_wave3_D14	-0.714888	Adagrasib+BI3406
Adagrasib_SOS1tool_wave3_D16	-0.581494	Adagrasib+BI3406

## Sheet: Fig 6d
CDX	symbol	baseMean	log2FoldChange	lfcSE	stat	pvalue	padj	regulation	condition
SW837-relapse	SLC26A3	453.635	7.88891	0.863043	9.1408	6.19893e-20	1.97846e-17	up	pre_treatment vs relapse
SW837-relapse	MALRD1	76.5744	6.19881	0.931399	6.65537	2.82586e-11	1.82144e-09	up	pre_treatment vs relapse
SW837-relapse	UGT2B17	38.0885	6.1329	1.05516	5.8123	6.16206e-09	2.36767e-07	up	pre_treatment vs relapse
SW837-relapse	DPEP1	136.207	5.53828	0.796585	6.95253	3.58789e-12	2.80621e-10	up	pre_treatment vs relapse
SW837-relapse	CA1	39.7862	5.50429	1.08844	5.05704	4.25814e-07	1.05457e-05	up	pre_treatment vs relapse
SW837-relapse	LIPC	113.366	5.12316	0.889797	5.75767	8.52812e-09	3.18405e-07	up	pre_treatment vs relapse
SW837-relapse	TNNT3	4.61859	4.85029	1.82116	2.66329	0.00773806	0.0371022	up	pre_treatment vs relapse
SW837-relapse	TM4SF20	12.2406	4.82399	1.12528	4.28694	1.81152e-05	0.000267911	up	pre_treatment vs relapse
SW837-relapse	REG1A	37.1851	4.81357	0.746401	6.44904	1.12561e-10	6.51275e-09	up	pre_treatment vs relapse
SW837-relapse	VWA5B1	16.6303	4.805	0.975016	4.92813	8.30221e-07	1.87325e-05	up	pre_treatment vs relapse
SW837-relapse	C10orf99	77.8395	4.74181	0.460867	10.2889	7.90745e-25	4.01212e-22	up	pre_treatment vs relapse
SW837-relapse	KRT33B	28.2717	4.72941	1.03413	4.57332	4.80047e-06	8.63562e-05	up	pre_treatment vs relapse
SW837-relapse	UGT2B15	7.19485	4.72415	1.08617	4.34937	1.36532e-05	0.000209759	up	pre_treatment vs relapse
SW837-relapse	MUC22	5.31191	4.6736	1.2468	3.74848	0.000177912	0.00182694	up	pre_treatment vs relapse
SW837-relapse	BTNL3	5.69331	4.63713	1.11976	4.14118	3.45524e-05	0.000461975	up	pre_treatment vs relapse
SW837-relapse	NLRP4	14.6648	4.6163	0.918008	5.02861	4.94043e-07	1.19808e-05	up	pre_treatment vs relapse
SW837-relapse	MAL	17.7917	4.61123	1.03664	4.44823	8.65791e-06	0.000143486	up	pre_treatment vs relapse
SW837-relapse	CHP2	21.563	4.60064	0.990617	4.64421	3.41374e-06	6.40914e-05	up	pre_treatment vs relapse
SW837-relapse	SLC14A2	7.26112	4.55226	1.29477	3.51589	0.000438285	0.00379387	up	pre_treatment vs relapse
SW837-relapse	MAGEB6	8.4951	4.52602	1.0971	4.12544	3.70033e-05	0.000491094	up	pre_treatment vs relapse
SW837-relapse	H19	32.2144	4.50796	1.23782	3.64187	0.000270669	0.00259622	up	pre_treatment vs relapse
SW837-relapse	NCR1	10.7063	4.49133	0.953617	4.70978	2.47984e-06	4.873e-05	up	pre_treatment vs relapse
SW837-relapse	KRTAP4-8	1.91208	4.44173	1.31182	3.38593	0.000709369	0.00559466	up	pre_treatment vs relapse
SW837-relapse	MAGEC2	7.08994	4.43285	1.34848	3.2873	0.00101153	0.00745756	up	pre_treatment vs relapse
SW837-relapse	OLR1	14.1945	4.42845	1.21677	3.63952	0.000273151	0.00261243	up	pre_treatment vs relapse
SW837-relapse	LINC01737	6.3864	4.39892	0.919598	4.78353	1.72244e-06	3.56523e-05	up	pre_treatment vs relapse
SW837-relapse	AFAP1-AS1	68.7518	4.39874	0.867759	5.06908	3.99739e-07	1e-05	up	pre_treatment vs relapse
SW837-relapse	PPBP	268.487	4.32381	0.415923	10.3957	2.594e-25	1.65581e-22	up	pre_treatment vs relapse
SW837-relapse	ABCB1	10.006	4.31318	0.961815	4.48442	7.31136e-06	0.000124937	up	pre_treatment vs relapse
SW837-relapse	MARK1	3.96518	4.29105	1.60873	2.66735	0.00764514	0.0367368	up	pre_treatment vs relapse
SW837-relapse	MAGEH1	6.05998	4.19327	1.17604	3.56559	0.000363038	0.00326213	up	pre_treatment vs relapse
SW837-relapse	TRPM3	2.89121	4.19204	1.42663	2.93841	0.00329899	0.0191158	up	pre_treatment vs relapse
SW837-relapse	EXOC3L1	3.05342	4.18151	0.9613	4.34985	1.36229e-05	0.000209456	up	pre_treatment vs relapse
SW837-relapse	CLIC6	7.59541	4.16067	0.931579	4.46626	7.96002e-06	0.000134168	up	pre_treatment vs relapse
SW837-relapse	TMEM132E	3.50694	4.0895	1.14448	3.57322	0.000352614	0.00319644	up	pre_treatment vs relapse
SW837-relapse	GNAS-AS1	4.74375	4.07008	0.939438	4.33246	1.4745e-05	0.000223239	up	pre_treatment vs relapse
SW837-relapse	REG1B	10.1367	4.0348	1.45924	2.76501	0.00569217	0.029302	up	pre_treatment vs relapse
SW837-relapse	TMEM52B	2.16369	4.02931	1.47333	2.73484	0.006241	0.0314369	up	pre_treatment vs relapse
SW837-relapse	NLRP2	9.09956	4.00811	0.952106	4.20972	2.55682e-05	0.000359591	up	pre_treatment vs relapse
SW837-relapse	EYA2	24.507	3.99572	0.518154	7.71146	1.24384e-14	1.40646e-12	up	pre_treatment vs relapse
SW837-relapse	PTPRO	11.5302	3.97121	1.10207	3.60341	0.000314069	0.00291364	up	pre_treatment vs relapse
SW837-relapse	CALML3	3.6769	3.95548	1.18123	3.34861	0.000812192	0.00625128	up	pre_treatment vs relapse
SW837-relapse	AGGF1P8	2.87714	3.93828	0.942642	4.17792	2.94188e-05	0.000401475	up	pre_treatment vs relapse
SW837-relapse	BOD1L2	4.14505	3.93037	0.979369	4.01316	5.99104e-05	0.000733153	up	pre_treatment vs relapse
SW837-relapse	KRT1	7.3029	3.92968	1.4968	2.6254	0.00865477	0.0404203	up	pre_treatment vs relapse
SW837-relapse	DPCR1	233.967	3.92324	0.457993	8.56615	1.07006e-17	2.07591e-15	up	pre_treatment vs relapse
SW837-relapse	COX7BP1	2.47551	3.91864	1.00726	3.89041	0.000100075	0.00113288	up	pre_treatment vs relapse
SW837-relapse	KRT31	38.6638	3.85704	0.553321	6.9707	3.15357e-12	2.50614e-10	up	pre_treatment vs relapse
SW837-relapse	CYP2B6	20.6486	3.82083	0.923027	4.13945	3.48134e-05	0.000464523	up	pre_treatment vs relapse
SW837-relapse	CCDC129	3.38161	3.81958	0.968987	3.94183	8.08631e-05	0.000947376	up	pre_treatment vs relapse
SW837-relapse	LINC01116	6.06994	3.75889	1.18584	3.16982	0.00152533	0.0104294	up	pre_treatment vs relapse
SW837-relapse	ANXA13	29.1104	3.75701	0.562039	6.6846	2.31553e-11	1.52733e-09	up	pre_treatment vs relapse
SW837-relapse	LYPD8	12.6129	3.74058	0.963866	3.88081	0.000104108	0.00117317	up	pre_treatment vs relapse
SW837-relapse	HNF1A-AS1	57.0738	3.73038	0.623457	5.98338	2.18558e-09	9.67521e-08	up	pre_treatment vs relapse
SW837-relapse	MAGEA1	10.158	3.7289	1.24289	3.00019	0.00269807	0.016332	up	pre_treatment vs relapse
SW837-relapse	PIGR	127.824	3.71708	0.467283	7.95466	1.79623e-15	2.30804e-13	up	pre_treatment vs relapse
SW837-relapse	L3MBTL4	1.39514	3.71291	1.13612	3.26807	0.00108284	0.0078719	up	pre_treatment vs relapse
SW837-relapse	BBOX1-AS1	2.05991	3.68532	1.02558	3.59339	0.000326399	0.00300408	up	pre_treatment vs relapse
SW837-relapse	TNMD	22.0555	3.64269	1.00275	3.63269	0.000280477	0.00266959	up	pre_treatment vs relapse
SW837-relapse	PCDHB8	3.39918	3.63441	0.989122	3.67438	0.000238429	0.00233335	up	pre_treatment vs relapse
SW837-relapse	HAUS6P2	2.46145	3.62407	0.96005	3.77488	0.000160087	0.00167167	up	pre_treatment vs relapse
SW837-relapse	SLC17A4	35.5242	3.62177	0.784691	4.61554	3.92065e-06	7.25742e-05	up	pre_treatment vs relapse
SW837-relapse	LINC01314	5.50582	3.60268	1.04407	3.45063	0.000559288	0.00462869	up	pre_treatment vs relapse
SW837-relapse	SLC51A	4.44437	3.58695	1.03851	3.45394	0.000552453	0.00457786	up	pre_treatment vs relapse
SW837-relapse	ACADL	3.27733	3.58615	0.948194	3.78209	0.000155517	0.0016369	up	pre_treatment vs relapse
SW837-relapse	MUC4	5749.97	3.57756	0.334091	10.7084	9.29972e-27	7.36091e-24	up	pre_treatment vs relapse
SW837-relapse	XPNPEP2	22.4744	3.57281	1.02316	3.49192	0.000479563	0.0040833	up	pre_treatment vs relapse
SW837-relapse	MIR7152	2.25423	3.57067	1.117	3.19666	0.00139027	0.00967662	up	pre_treatment vs relapse
SW837-relapse	DCLK2	4.97646	3.56782	0.940157	3.79492	0.00014769	0.00157293	up	pre_treatment vs relapse
SW837-relapse	HSF5	2.02894	3.55629	0.988792	3.59661	0.000322396	0.00297693	up	pre_treatment vs relapse
SW837-relapse	C19orf84	2.91859	3.55618	0.982921	3.61797	0.00029692	0.00278986	up	pre_treatment vs relapse
SW837-relapse	RBP1	184.482	3.54614	0.417462	8.49453	1.98728e-17	3.64114e-15	up	pre_treatment vs relapse
SW837-relapse	TFAP2C	5.87282	3.53897	1.00685	3.5149	0.000439923	0.00380139	up	pre_treatment vs relapse
SW837-relapse	LBX1-AS1	5.8603	3.51264	0.882522	3.98023	6.88477e-05	0.000826674	up	pre_treatment vs relapse
SW837-relapse	HECW1	10.6409	3.45876	0.75298	4.59343	4.36011e-06	7.95921e-05	up	pre_treatment vs relapse
SW837-relapse	TRPA1	3.58848	3.41714	1.02776	3.32484	0.000884683	0.00670475	up	pre_treatment vs relapse
SW837-relapse	ZNF280B	3.51556	3.40834	1.14773	2.96963	0.00298161	0.0176774	up	pre_treatment vs relapse
SW837-relapse	VWA3B	3.20993	3.40594	0.930522	3.66024	0.000251978	0.00244889	up	pre_treatment vs relapse
SW837-relapse	OR7E130P	1.53639	3.40124	1.2428	2.73675	0.00620487	0.0313138	up	pre_treatment vs relapse
SW837-relapse	LRRK2	17.1275	3.36973	0.583255	5.77746	7.58357e-09	2.84751e-07	up	pre_treatment vs relapse
SW837-relapse	JPH4	4.75055	3.3673	1.02296	3.29173	0.000995724	0.00736575	up	pre_treatment vs relapse
SW837-relapse	CDHR1	92.4295	3.29669	0.363249	9.07556	1.13091e-19	3.29096e-17	up	pre_treatment vs relapse
SW837-relapse	BHLHE41	192.01	3.27954	0.338033	9.70181	2.96187e-22	1.17219e-19	up	pre_treatment vs relapse
SW837-relapse	KRT17P8	2.35756	3.27364	0.948755	3.45046	0.000559635	0.00462962	up	pre_treatment vs relapse
SW837-relapse	UBASH3A	1.27068	3.23238	1.13415	2.85004	0.00437138	0.0237184	up	pre_treatment vs relapse
SW837-relapse	FABP4	14.9204	3.22664	1.02198	3.15724	0.00159269	0.0108006	up	pre_treatment vs relapse
SW837-relapse	TRPV6	3.03773	3.22175	0.976607	3.29892	0.000970581	0.00722568	up	pre_treatment vs relapse
SW837-relapse	RBP2	2.09095	3.22054	1.10713	2.90892	0.00362682	0.02057	up	pre_treatment vs relapse
SW837-relapse	LINC01254	3.07341	3.2101	1.01331	3.16792	0.00153532	0.0104726	up	pre_treatment vs relapse
SW837-relapse	FEZF1	3.04462	3.19561	0.992847	3.21863	0.00128803	0.00908002	up	pre_treatment vs relapse
SW837-relapse	FAM50B	2.73903	3.19254	1.00557	3.17486	0.00149909	0.0102857	up	pre_treatment vs relapse
SW837-relapse	IDO1	12.6504	3.18437	0.653779	4.87072	1.11193e-06	2.43394e-05	up	pre_treatment vs relapse
SW837-relapse	MXRA5	1.74297	3.17772	1.08565	2.92703	0.00342213	0.0196738	up	pre_treatment vs relapse
SW837-relapse	EFS	2.29132	3.17695	1.20841	2.62903	0.00856298	0.0401147	up	pre_treatment vs relapse
SW837-relapse	NAALADL1	11.9789	3.13555	0.930421	3.37003	0.000751589	0.00586033	up	pre_treatment vs relapse
SW837-relapse	LINC01331	2.15678	3.13453	1.05596	2.96843	0.00299322	0.0177282	up	pre_treatment vs relapse
SW837-relapse	MMP24	43.2928	3.13234	0.528943	5.92189	3.18253e-09	1.31474e-07	up	pre_treatment vs relapse
SW837-relapse	KRTAP4-9	3.93799	3.13133	0.91862	3.40873	0.000652659	0.005236	up	pre_treatment vs relapse
SW837-relapse	CPE	18.527	3.12755	0.776304	4.02876	5.60707e-05	0.000694322	up	pre_treatment vs relapse
SW837-relapse	NMUR2	7.91219	3.1271	0.902684	3.46422	0.000531771	0.00443995	up	pre_treatment vs relapse
SW837-relapse	FAM71F1	1.74716	3.12572	1.04899	2.97974	0.00288491	0.0172415	up	pre_treatment vs relapse
SW837-relapse	CD177	7.76652	3.12279	0.938275	3.32823	0.000873996	0.00664286	up	pre_treatment vs relapse
SW837-relapse	NFIA-AS2	6.98704	3.12169	0.925806	3.37186	0.000746633	0.00582586	up	pre_treatment vs relapse
SW837-relapse	GABRQ	15.2586	3.11965	1.18802	2.62592	0.00864143	0.0403961	up	pre_treatment vs relapse
SW837-relapse	MTND6P21	4.30361	3.11938	0.91259	3.41816	0.000630456	0.00508787	up	pre_treatment vs relapse
SW837-relapse	UST	42.2041	3.11524	0.423119	7.36255	1.80429e-13	1.71651e-11	up	pre_treatment vs relapse
SW837-relapse	KRTAP5-7	2.0224	3.09973	1.08902	2.84634	0.0044225	0.0238974	up	pre_treatment vs relapse
SW837-relapse	DPEP2	17.6155	3.07903	0.804147	3.82894	0.000128697	0.00139619	up	pre_treatment vs relapse
SW837-relapse	SPATC1L	8.09673	3.07725	0.827128	3.7204	0.000198904	0.00200738	up	pre_treatment vs relapse
SW837-relapse	PLA1A	19.1532	3.05992	0.585301	5.22794	1.71412e-07	4.69793e-06	up	pre_treatment vs relapse
SW837-relapse	MAGEA11	121.597	3.04974	0.471049	6.47435	9.52198e-11	5.57458e-09	up	pre_treatment vs relapse
SW837-relapse	C3P1	40.1653	3.0488	0.352617	8.6462	5.32407e-18	1.10898e-15	up	pre_treatment vs relapse
SW837-relapse	PGM5	3.52351	3.04536	0.987183	3.0849	0.00203623	0.0130821	up	pre_treatment vs relapse
SW837-relapse	MMP20	15.9513	3.03779	0.487178	6.23549	4.50373e-10	2.27928e-08	up	pre_treatment vs relapse
SW837-relapse	INTS6L-AS1	2.09403	3.02944	1.03167	2.93645	0.0033199	0.019193	up	pre_treatment vs relapse
SW837-relapse	ANKRD33B	2.84606	3.02912	1.03405	2.92939	0.00339629	0.019565	up	pre_treatment vs relapse
SW837-relapse	PREX2	2.06839	3.02599	0.977201	3.09659	0.00195763	0.0126806	up	pre_treatment vs relapse
SW837-relapse	PRR29-AS1	1.33666	3.02282	1.00384	3.01126	0.00260167	0.0158604	up	pre_treatment vs relapse
SW837-relapse	TKTL1	9.8042	3.00779	1.02408	2.93708	0.00331318	0.0191756	up	pre_treatment vs relapse
SW837-relapse	ANPEP	689.832	3.00251	0.373244	8.04436	8.66972e-16	1.2254e-13	up	pre_treatment vs relapse
SW837-relapse	SDK2	5.45384	3.00066	1.03848	2.88947	0.00385898	0.0215285	up	pre_treatment vs relapse
SW837-relapse	CXCR2	2.00762	2.99203	1.06086	2.82038	0.00479671	0.0255017	up	pre_treatment vs relapse
SW837-relapse	TSPAN7	33.4068	2.99053	0.372644	8.02519	1.01372e-15	1.40276e-13	up	pre_treatment vs relapse
SW837-relapse	CD40	5.36816	2.98955	1.06183	2.81546	0.0048708	0.02584	up	pre_treatment vs relapse
SW837-relapse	ERVMER61-1	6.39696	2.98619	1.03249	2.89223	0.00382522	0.0213721	up	pre_treatment vs relapse
SW837-relapse	SVEP1	3.95561	2.97963	0.819774	3.6347	0.000278303	0.00265401	up	pre_treatment vs relapse
SW837-relapse	NLRP12	1.54236	2.97319	1.14645	2.59339	0.0095034	0.0434404	up	pre_treatment vs relapse
SW837-relapse	DACH1	5.21575	2.96579	1.15849	2.56004	0.010466	0.0469297	up	pre_treatment vs relapse
SW837-relapse	ATP10A	815.5	2.94742	0.309626	9.5193	1.74353e-21	6.27289e-19	up	pre_treatment vs relapse
SW837-relapse	TDH	1.4097	2.94551	1.04318	2.82359	0.00474896	0.0253295	up	pre_treatment vs relapse
SW837-relapse	SLC19A3	6.90235	2.94375	0.757722	3.885	0.00010233	0.00115446	up	pre_treatment vs relapse
SW837-relapse	IGHM	2.91053	2.9393	0.984869	2.98446	0.00284081	0.0170552	up	pre_treatment vs relapse
SW837-relapse	ACVRL1	34.174	2.93112	0.518833	5.64945	1.60963e-08	5.67762e-07	up	pre_treatment vs relapse
SW837-relapse	KRT83	60.4916	2.92053	0.628973	4.64333	3.42843e-06	6.42442e-05	up	pre_treatment vs relapse
SW837-relapse	IHH	15.1712	2.91742	0.658883	4.42783	9.51859e-06	0.000155018	up	pre_treatment vs relapse
SW837-relapse	ALG1L5P	2.80322	2.91381	1.00422	2.90156	0.00371314	0.0209154	up	pre_treatment vs relapse
SW837-relapse	LINC01694	34.1859	2.90743	0.470351	6.1814	6.35351e-10	3.09663e-08	up	pre_treatment vs relapse
SW837-relapse	FUT6	87.31	2.89217	0.297887	9.70893	2.76224e-22	1.13873e-19	up	pre_treatment vs relapse
SW837-relapse	CFI	12.7519	2.88587	0.559376	5.15908	2.48165e-07	6.56508e-06	up	pre_treatment vs relapse
SW837-relapse	SLAMF6P1	3.08747	2.88105	1.10598	2.60496	0.00918849	0.0422743	up	pre_treatment vs relapse
SW837-relapse	IGF2	131.403	2.88079	0.910162	3.16514	0.0015501	0.0105625	up	pre_treatment vs relapse
SW837-relapse	GAPDHP54	1.73258	2.87775	1.09151	2.63649	0.00837692	0.0394485	up	pre_treatment vs relapse
SW837-relapse	ADRA2A	22.4469	2.86589	0.503595	5.69088	1.26388e-08	4.56382e-07	up	pre_treatment vs relapse
SW837-relapse	PGAM4P1	1.18246	2.85476	1.04212	2.73938	0.00615551	0.0311523	up	pre_treatment vs relapse
SW837-relapse	CDH16	30.4764	2.85452	0.726327	3.93008	8.49184e-05	0.00098613	up	pre_treatment vs relapse
SW837-relapse	C22orf34	3.04883	2.84704	0.964163	2.95287	0.00314837	0.0184593	up	pre_treatment vs relapse
SW837-relapse	GABRP	14.9707	2.84137	0.565471	5.02478	5.04017e-07	1.21628e-05	up	pre_treatment vs relapse
SW837-relapse	FGR	53.5071	2.83796	0.629515	4.50818	6.53876e-06	0.000113201	up	pre_treatment vs relapse
SW837-relapse	C1orf127	1.37454	2.83569	1.09174	2.59741	0.00939306	0.0430254	up	pre_treatment vs relapse
SW837-relapse	ITIH6	3.94679	2.83553	1.03173	2.74833	0.00598989	0.0304543	up	pre_treatment vs relapse
SW837-relapse	SLC43A3	7.71349	2.82647	0.824747	3.42707	0.000610131	0.00495764	up	pre_treatment vs relapse
SW837-relapse	HSPB9	1.31228	2.7928	1.04997	2.65989	0.00781664	0.0374065	up	pre_treatment vs relapse
SW837-relapse	CDH23	336.713	2.7921	0.403752	6.91539	4.66566e-12	3.57845e-10	up	pre_treatment vs relapse
SW837-relapse	TRIM74	1.72395	2.79036	0.955797	2.91941	0.00350695	0.0200449	up	pre_treatment vs relapse
SW837-relapse	LRRC31	7.83436	2.78044	0.992532	2.80136	0.00508881	0.0267457	up	pre_treatment vs relapse
SW837-relapse	LINC01485	4.81932	2.77545	0.822642	3.37382	0.00074132	0.00579354	up	pre_treatment vs relapse
SW837-relapse	TSPAN8	934.531	2.77422	0.49773	5.57375	2.49315e-08	8.55018e-07	up	pre_treatment vs relapse
SW837-relapse	LINC01021	6.25367	2.76772	1.00623	2.75058	0.00594898	0.0303028	up	pre_treatment vs relapse
SW837-relapse	TACR2	3.93681	2.767	0.77903	3.55186	0.000382525	0.0033974	up	pre_treatment vs relapse
SW837-relapse	WIPF3	38.3097	2.76267	0.631756	4.373	1.22549e-05	0.000192461	up	pre_treatment vs relapse
SW837-relapse	DGKI	13.5286	2.74764	0.467079	5.88261	4.03856e-09	1.62099e-07	up	pre_treatment vs relapse
SW837-relapse	CYCSP6	3.16783	2.74258	0.938773	2.92145	0.00348402	0.0199285	up	pre_treatment vs relapse
SW837-relapse	LINC00934	2.08115	2.73063	0.999559	2.73183	0.00629834	0.0316324	up	pre_treatment vs relapse
SW837-relapse	KCNQ3	67.1691	2.72773	0.494122	5.52037	3.38288e-08	1.10463e-06	up	pre_treatment vs relapse
SW837-relapse	IRX6	4.37388	2.72471	0.954177	2.85556	0.00429612	0.0233677	up	pre_treatment vs relapse
SW837-relapse	SPESP1	1.55077	2.71209	1.03289	2.62573	0.0086464	0.0404059	up	pre_treatment vs relapse
SW837-relapse	LINC01804	6.28664	2.7069	0.845399	3.20192	0.00136515	0.00952862	up	pre_treatment vs relapse
SW837-relapse	NPIPA2	1.49001	2.69878	1.01984	2.64628	0.00813818	0.0385721	up	pre_treatment vs relapse
SW837-relapse	ERICH5	29.7853	2.68116	0.373942	7.16998	7.50066e-13	6.56739e-11	up	pre_treatment vs relapse
SW837-relapse	RASGEF1A	37.5064	2.67547	0.451417	5.92684	3.08824e-09	1.28382e-07	up	pre_treatment vs relapse
SW837-relapse	FAM3B	22.5719	2.64177	0.531905	4.96662	6.81292e-07	1.58047e-05	up	pre_treatment vs relapse
SW837-relapse	GPX2	307.278	2.63412	0.330817	7.96248	1.68629e-15	2.18094e-13	up	pre_treatment vs relapse
SW837-relapse	MYOM1	72.6674	2.6328	0.514718	5.11504	3.13682e-07	8.05078e-06	up	pre_treatment vs relapse
SW837-relapse	TSSC2	6.9877	2.63099	0.637854	4.12475	3.71131e-05	0.000492222	up	pre_treatment vs relapse
SW837-relapse	MMP7	9153.71	2.62441	0.354959	7.39357	1.42941e-13	1.38653e-11	up	pre_treatment vs relapse
SW837-relapse	CACNA1C-AS2	1.17893	2.62284	1.02635	2.5555	0.0106034	0.0473743	up	pre_treatment vs relapse
SW837-relapse	COL6A4P2	2.74969	2.6226	0.938402	2.79475	0.00519399	0.0271902	up	pre_treatment vs relapse
SW837-relapse	VWA5A	109.989	2.61444	0.288279	9.06913	1.19967e-19	3.44043e-17	up	pre_treatment vs relapse
SW837-relapse	TAS2R62P	3.07787	2.61244	0.898864	2.90638	0.00365638	0.0206958	up	pre_treatment vs relapse
SW837-relapse	KIT	223.336	2.60594	0.63575	4.09901	4.14925e-05	0.000540523	up	pre_treatment vs relapse
SW837-relapse	SLC39A5	126.858	2.60415	0.565922	4.60161	4.19235e-06	7.70986e-05	up	pre_treatment vs relapse
SW837-relapse	RNU1-94P	1.97585	2.60163	0.991848	2.62302	0.00871551	0.0406464	up	pre_treatment vs relapse
SW837-relapse	APOBR	14.126	2.59712	0.527426	4.92415	8.4728e-07	1.90956e-05	up	pre_treatment vs relapse
SW837-relapse	MIR3690	1.4715	2.59632	1.01704	2.55283	0.0106852	0.0476749	up	pre_treatment vs relapse
SW837-relapse	TLE6	166.673	2.58868	0.782152	3.3097	0.000933974	0.00700137	up	pre_treatment vs relapse
SW837-relapse	RN7SKP248	1.76542	2.58236	1.00641	2.5659	0.0102909	0.0463442	up	pre_treatment vs relapse
SW837-relapse	TMOD1	11.7535	2.58024	0.443103	5.8231	5.77646e-09	2.2394e-07	up	pre_treatment vs relapse
SW837-relapse	SFTPA2	8.43058	2.57837	0.737573	3.49575	0.000472729	0.00403553	up	pre_treatment vs relapse
SW837-relapse	NLRP6	37.807	2.57608	0.645325	3.99191	6.55443e-05	0.000792781	up	pre_treatment vs relapse
SW837-relapse	UGT1A6	3.98731	2.57389	0.969992	2.65351	0.00796588	0.037928	up	pre_treatment vs relapse
SW837-relapse	MUCL1	3.37089	2.56117	0.832162	3.07773	0.00208584	0.0133402	up	pre_treatment vs relapse
SW837-relapse	RPL21P13	4.20389	2.55752	0.875654	2.9207	0.00349249	0.0199681	up	pre_treatment vs relapse
SW837-relapse	PELI2	59.3828	2.55641	0.473368	5.40047	6.64674e-08	2.02972e-06	up	pre_treatment vs relapse
SW837-relapse	NCAM1	23.436	2.55186	0.995377	2.56372	0.0103558	0.046573	up	pre_treatment vs relapse
SW837-relapse	CYP2C19	6.225	2.5492	0.770408	3.30889	0.000936652	0.00701797	up	pre_treatment vs relapse
SW837-relapse	LINC00885	2.51731	2.54602	0.931007	2.73469	0.0062439	0.0314387	up	pre_treatment vs relapse
SW837-relapse	HIF1A-AS1	4.4566	2.54542	0.755802	3.36783	0.000757614	0.00589295	up	pre_treatment vs relapse
SW837-relapse	ORM2	2.74791	2.54402	0.951229	2.67445	0.00748515	0.0361612	up	pre_treatment vs relapse
SW837-relapse	LINC01695	2.88235	2.54313	0.913004	2.78546	0.00534526	0.0278055	up	pre_treatment vs relapse
SW837-relapse	HLA-DOA	9.46093	2.54159	0.9267	2.74262	0.00609513	0.0309056	up	pre_treatment vs relapse
SW837-relapse	ENPP7P11	5.64944	2.53963	0.673378	3.77148	0.00016228	0.00168921	up	pre_treatment vs relapse
SW837-relapse	MRAS	133.806	2.52962	0.245435	10.3067	6.57235e-25	3.46076e-22	up	pre_treatment vs relapse
SW837-relapse	GPM6A	2.684	2.51288	0.932343	2.69523	0.00703405	0.03447	up	pre_treatment vs relapse
SW837-relapse	EFCC1	3.26183	2.50684	0.833585	3.0073	0.00263576	0.0160235	up	pre_treatment vs relapse
SW837-relapse	NNMT	38.5636	2.47842	0.379349	6.53336	6.43122e-11	3.89177e-09	up	pre_treatment vs relapse
SW837-relapse	NLRP7	13.7429	2.4275	0.461395	5.26122	1.43104e-07	4.00528e-06	up	pre_treatment vs relapse
SW837-relapse	ECM2	9.57336	2.42555	0.668951	3.6259	0.000287957	0.00272897	up	pre_treatment vs relapse
SW837-relapse	PYGO1	4.07084	2.42534	0.877532	2.76381	0.005713	0.0293862	up	pre_treatment vs relapse
SW837-relapse	RARRES1	731.816	2.42303	0.274315	8.83303	1.01875e-18	2.39987e-16	up	pre_treatment vs relapse
SW837-relapse	VDAC2P2	3.14084	2.42139	0.835817	2.89704	0.00376706	0.0211254	up	pre_treatment vs relapse
SW837-relapse	LYZ	1691.33	2.40912	0.519239	4.63971	3.48894e-06	6.51927e-05	up	pre_treatment vs relapse
SW837-relapse	CPNE8	9.01795	2.39898	0.724336	3.31197	0.000926424	0.00695451	up	pre_treatment vs relapse
SW837-relapse	FEZF1-AS1	17.7945	2.38157	0.453944	5.2464	1.55102e-07	4.30456e-06	up	pre_treatment vs relapse
SW837-relapse	PRUNE2	101.73	2.36729	0.343207	6.89756	5.29027e-12	3.99557e-10	up	pre_treatment vs relapse
SW837-relapse	C1orf186	146.832	2.35925	0.283237	8.3296	8.11157e-17	1.3719e-14	up	pre_treatment vs relapse
SW837-relapse	SLC9A3	10.1722	2.35745	0.740876	3.18198	0.00146271	0.0100781	up	pre_treatment vs relapse
SW837-relapse	LINC00882	2.76558	2.35026	0.919243	2.55674	0.0105659	0.047268	up	pre_treatment vs relapse
SW837-relapse	SOAT2	10.0161	2.34487	0.858021	2.73288	0.00627838	0.0315722	up	pre_treatment vs relapse
SW837-relapse	ZNF556	28.9146	2.3397	0.399996	5.8493	4.93651e-09	1.94589e-07	up	pre_treatment vs relapse
SW837-relapse	EPB41L3	11.7445	2.33515	0.916027	2.54922	0.0107965	0.0481173	up	pre_treatment vs relapse
SW837-relapse	COL25A1	6.01462	2.32766	0.638667	3.64456	0.000267849	0.00257541	up	pre_treatment vs relapse
SW837-relapse	LGI2	53.0968	2.31337	0.529891	4.36575	1.26686e-05	0.000197858	up	pre_treatment vs relapse
SW837-relapse	LINC01600	5.89002	2.30573	0.873119	2.64079	0.00827122	0.0391089	up	pre_treatment vs relapse
SW837-relapse	CCL28	517.907	2.30132	0.20049	11.4785	1.69222e-30	1.86031e-27	up	pre_treatment vs relapse
SW837-relapse	LINC01087	45.325	2.29166	0.538447	4.25606	2.0806e-05	0.000300298	up	pre_treatment vs relapse
SW837-relapse	FAM134B	47.5968	2.29111	0.230254	9.95033	2.51356e-23	1.15671e-20	up	pre_treatment vs relapse
SW837-relapse	AGT	20.9594	2.28048	0.572844	3.98098	6.86322e-05	0.000825088	up	pre_treatment vs relapse
SW837-relapse	N4BP2L1	21.144	2.27741	0.449351	5.06823	4.01529e-07	1.00321e-05	up	pre_treatment vs relapse
SW837-relapse	MOGAT2	39.2174	2.27717	0.66841	3.40684	0.000657199	0.00525653	up	pre_treatment vs relapse
SW837-relapse	AXDND1	48.1885	2.27567	0.522516	4.35521	1.32942e-05	0.000205445	up	pre_treatment vs relapse
SW837-relapse	DMBT1	64.3529	2.26762	0.538166	4.21361	2.51319e-05	0.000354715	up	pre_treatment vs relapse
SW837-relapse	CPNE4	29.6474	2.26531	0.427138	5.30346	1.13629e-07	3.25868e-06	up	pre_treatment vs relapse
SW837-relapse	KRTAP4-7	4.67222	2.26327	0.847783	2.66964	0.0075933	0.0365676	up	pre_treatment vs relapse
SW837-relapse	ESPNL	2.59963	2.25136	0.882567	2.55092	0.0107439	0.0478938	up	pre_treatment vs relapse
SW837-relapse	BST1	44.4347	2.2415	0.277559	8.07576	6.70571e-16	9.54623e-14	up	pre_treatment vs relapse
SW837-relapse	VSIG2	17.416	2.22559	0.45312	4.9117	9.02917e-07	2.01886e-05	up	pre_treatment vs relapse
SW837-relapse	NR1I2	23.216	2.22017	0.780851	2.84327	0.00446527	0.0240825	up	pre_treatment vs relapse
SW837-relapse	ESR2	24.451	2.2188	0.359203	6.17699	6.53338e-10	3.16415e-08	up	pre_treatment vs relapse
SW837-relapse	PDZD3	143.954	2.21455	0.356462	6.21259	5.21191e-10	2.59129e-08	up	pre_treatment vs relapse
SW837-relapse	ANKDD1B	13.6631	2.21063	0.478819	4.61683	3.89646e-06	7.21939e-05	up	pre_treatment vs relapse
SW837-relapse	RBM11	15.8871	2.19599	0.404751	5.42553	5.77832e-08	1.795e-06	up	pre_treatment vs relapse
SW837-relapse	ATP2A3	411.586	2.19148	0.217431	10.079	6.84208e-24	3.30222e-21	up	pre_treatment vs relapse
SW837-relapse	KRTAP2-3	21.5633	2.184	0.829072	2.63427	0.00843179	0.0396314	up	pre_treatment vs relapse
SW837-relapse	KRTAP4-12	7.29395	2.182	0.766855	2.84539	0.00443575	0.0239429	up	pre_treatment vs relapse
SW837-relapse	SELL	9.65586	2.1761	0.54807	3.97048	7.17276e-05	0.000855959	up	pre_treatment vs relapse
SW837-relapse	TEKT5	4.7928	2.16627	0.649893	3.33327	0.000858316	0.00654251	up	pre_treatment vs relapse
SW837-relapse	FOXP2	121.649	2.16471	0.389911	5.55182	2.82713e-08	9.46585e-07	up	pre_treatment vs relapse
SW837-relapse	GALNT6	443.097	2.16454	0.149294	14.4986	1.23735e-47	8.16158e-44	up	pre_treatment vs relapse
SW837-relapse	TFF3	83.6635	2.16059	0.339932	6.35594	2.07157e-10	1.13552e-08	up	pre_treatment vs relapse
SW837-relapse	CD7	30.2805	2.1584	0.454072	4.75343	1.99998e-06	4.05073e-05	up	pre_treatment vs relapse
SW837-relapse	SRRM4	3.32475	2.15622	0.745231	2.89336	0.00381141	0.0213172	up	pre_treatment vs relapse
SW837-relapse	SLC16A9	32.2614	2.1515	0.458555	4.69191	2.70665e-06	5.25605e-05	up	pre_treatment vs relapse
SW837-relapse	GUCY2C	9.56246	2.14841	0.771705	2.78398	0.00536968	0.0279032	up	pre_treatment vs relapse
SW837-relapse	GAL3ST4	44.0458	2.14076	0.335188	6.38675	1.69449e-10	9.44525e-09	up	pre_treatment vs relapse
SW837-relapse	ABI3BP	4.22353	2.12214	0.819242	2.59037	0.00958717	0.0437525	up	pre_treatment vs relapse
SW837-relapse	EVPLL	11.0943	2.1165	0.416305	5.08403	3.69519e-07	9.30285e-06	up	pre_treatment vs relapse
SW837-relapse	SERPINA4	77.8426	2.10627	0.412015	5.11213	3.18549e-07	8.14399e-06	up	pre_treatment vs relapse
SW837-relapse	RPS3AP40	3.72582	2.10148	0.805051	2.61037	0.00904438	0.0417569	up	pre_treatment vs relapse
SW837-relapse	SLC7A9	27.3345	2.10084	0.490918	4.27942	1.87382e-05	0.000275476	up	pre_treatment vs relapse
SW837-relapse	POPDC2	4.00393	2.09711	0.669479	3.13244	0.00173357	0.0115501	up	pre_treatment vs relapse
SW837-relapse	FMOD	6.59116	2.09617	0.677413	3.09437	0.00197232	0.0127543	up	pre_treatment vs relapse
SW837-relapse	CHI3L2	28.0685	2.09209	0.465691	4.49243	7.0414e-06	0.000121372	up	pre_treatment vs relapse
SW837-relapse	CTSE	161.304	2.08415	0.407399	5.11575	3.12495e-07	8.03073e-06	up	pre_treatment vs relapse
SW837-relapse	A2M-AS1	9.19884	2.07782	0.502063	4.13857	3.49481e-05	0.000466006	up	pre_treatment vs relapse
SW837-relapse	SPEF1	4.92885	2.06883	0.592826	3.48978	0.000483422	0.0041038	up	pre_treatment vs relapse
SW837-relapse	RUNDC3A	5.23923	2.06709	0.669	3.08981	0.00200282	0.0129094	up	pre_treatment vs relapse
SW837-relapse	ABCG5	3.50306	2.04952	0.781115	2.62383	0.0086946	0.0405775	up	pre_treatment vs relapse
SW837-relapse	NR3C2	44.4306	2.04694	0.337602	6.06316	1.33469e-09	6.12783e-08	up	pre_treatment vs relapse
SW837-relapse	FAM95C	12.1416	2.0461	0.478898	4.27251	1.93287e-05	0.000282306	up	pre_treatment vs relapse
SW837-relapse	ADGRG2	42.1512	2.04421	0.392275	5.21118	1.87645e-07	5.10043e-06	up	pre_treatment vs relapse
SW837-relapse	CYP2C9	14.3825	2.04219	0.566709	3.6036	0.000313838	0.00291312	up	pre_treatment vs relapse
SW837-relapse	SLC4A8	83.9086	2.0415	0.236556	8.63008	6.13083e-18	1.26372e-15	up	pre_treatment vs relapse
SW837-relapse	CCDC170	27.2169	2.02599	0.459742	4.4068	1.0491e-05	0.000168094	up	pre_treatment vs relapse
SW837-relapse	PARP15	90.8401	2.02565	0.226968	8.92481	4.46452e-19	1.1043e-16	up	pre_treatment vs relapse
SW837-relapse	NME9	3.09036	2.02113	0.770658	2.62261	0.00872603	0.0406664	up	pre_treatment vs relapse
SW837-relapse	SLC44A4	573.669	2.01334	0.207474	9.70408	2.89684e-22	1.16985e-19	up	pre_treatment vs relapse
SW837-relapse	POU5F1B	350.456	2.01189	0.184715	10.8919	1.26036e-27	1.08435e-24	up	pre_treatment vs relapse
SW837-relapse	PID1	22.7956	2.00986	0.416841	4.82165	1.42378e-06	3.01323e-05	up	pre_treatment vs relapse
SW837-relapse	ANKS1B	6.33171	2.0094	0.641255	3.13354	0.0017271	0.0115109	up	pre_treatment vs relapse
SW837-relapse	WNK4	25.1562	2.00493	0.458433	4.37344	1.22306e-05	0.000192232	up	pre_treatment vs relapse
SW837-relapse	ABCA1	359.802	2.00072	0.32628	6.13191	8.68328e-10	4.11064e-08	up	pre_treatment vs relapse
SW837-relapse	KRT5	5467.83	1.99958	0.435661	4.58976	4.43751e-06	8.06331e-05	up	pre_treatment vs relapse
SW837-relapse	DSCR9	6.56064	1.99946	0.554712	3.60451	0.000312742	0.00290678	up	pre_treatment vs relapse
SW837-relapse	ATP5F1P5	5.17919	1.99771	0.653253	3.0581	0.00222746	0.0140552	up	pre_treatment vs relapse
SW837-relapse	SMIM10L2A	12.7986	1.99303	0.5191	3.83939	0.000123341	0.00134844	up	pre_treatment vs relapse
SW837-relapse	DEFB1	240.427	1.99182	0.175276	11.3639	6.32649e-30	6.25943e-27	up	pre_treatment vs relapse
SW837-relapse	SSPN	72.3281	1.9855	0.249113	7.9703	1.58284e-15	2.07425e-13	up	pre_treatment vs relapse
SW837-relapse	MUC12	77.8853	1.9807	0.280042	7.07287	1.51763e-12	1.2618e-10	up	pre_treatment vs relapse
SW837-relapse	NEB	116.544	1.97554	0.408033	4.84162	1.28786e-06	2.76701e-05	up	pre_treatment vs relapse
SW837-relapse	LINC01480	13.8018	1.96436	0.412081	4.76693	1.87057e-06	3.81597e-05	up	pre_treatment vs relapse
SW837-relapse	KRT7	374.154	1.96003	0.237481	8.25345	1.53891e-16	2.51669e-14	up	pre_treatment vs relapse
SW837-relapse	MSI1	8.16572	1.95784	0.567497	3.44995	0.000560688	0.00463555	up	pre_treatment vs relapse
SW837-relapse	UNC93A	87.0795	1.95281	0.22068	8.84908	8.82474e-19	2.1039e-16	up	pre_treatment vs relapse
SW837-relapse	SPDYC	17.0606	1.95266	0.536404	3.64028	0.00027234	0.00260593	up	pre_treatment vs relapse
SW837-relapse	DUOX1	132.96	1.94315	0.213595	9.09734	9.257e-20	2.86215e-17	up	pre_treatment vs relapse
SW837-relapse	GUCY2D	4.4131	1.9411	0.665067	2.91865	0.00351546	0.0200761	up	pre_treatment vs relapse
SW837-relapse	PROM1	81.1708	1.93714	0.327185	5.92063	3.20702e-09	1.3221e-07	up	pre_treatment vs relapse
SW837-relapse	FSD1	19.6679	1.93339	0.529944	3.64829	0.000263996	0.00254703	up	pre_treatment vs relapse
SW837-relapse	TM4SF4	291.819	1.93204	0.388592	4.9719	6.63013e-07	1.54349e-05	up	pre_treatment vs relapse
SW837-relapse	TAGAP	46.0417	1.93007	0.24302	7.94201	1.98926e-15	2.5233e-13	up	pre_treatment vs relapse
SW837-relapse	MYRIP	7.06082	1.92841	0.637573	3.02462	0.00248948	0.0153273	up	pre_treatment vs relapse
SW837-relapse	ADTRP	62.8836	1.92562	0.323068	5.96043	2.51582e-09	1.09174e-07	up	pre_treatment vs relapse
SW837-relapse	MLC1	14.0972	1.92039	0.426623	4.50137	6.75166e-06	0.000116581	up	pre_treatment vs relapse
SW837-relapse	AMDHD1	83.3245	1.91923	0.634303	3.02573	0.00248035	0.0152853	up	pre_treatment vs relapse
SW837-relapse	HAAO	26.017	1.91548	0.315325	6.07462	1.24279e-09	5.73247e-08	up	pre_treatment vs relapse
SW837-relapse	TCEA3	239.031	1.91384	0.144394	13.2543	4.26185e-40	9.37038e-37	up	pre_treatment vs relapse
SW837-relapse	SAA1	33.3492	1.91259	0.443968	4.30794	1.64781e-05	0.000247021	up	pre_treatment vs relapse
SW837-relapse	ANKK1	15.9737	1.91111	0.385184	4.96155	6.99333e-07	1.6128e-05	up	pre_treatment vs relapse
SW837-relapse	OXER1	5.92699	1.90332	0.629184	3.02506	0.00248583	0.0153143	up	pre_treatment vs relapse
SW837-relapse	CECR3	19.3333	1.901	0.422827	4.49594	6.92642e-06	0.000119494	up	pre_treatment vs relapse
SW837-relapse	BCAT1	185.18	1.89771	0.715818	2.6511	0.00802295	0.0381281	up	pre_treatment vs relapse
SW837-relapse	CFTR	23.0349	1.89057	0.700552	2.69868	0.00696143	0.0341734	up	pre_treatment vs relapse
SW837-relapse	MS4A15	13.8177	1.88863	0.421852	4.47699	7.57022e-06	0.00012839	up	pre_treatment vs relapse
SW837-relapse	ALX1	6.50849	1.88434	0.516999	3.64476	0.000267642	0.00257467	up	pre_treatment vs relapse
SW837-relapse	MAATS1	9.76667	1.88391	0.50627	3.72117	0.000198306	0.0020031	up	pre_treatment vs relapse
SW837-relapse	CCAT2	113.909	1.88311	0.205825	9.14909	5.74165e-20	1.86255e-17	up	pre_treatment vs relapse
SW837-relapse	FAM131B	276.689	1.87953	0.26217	7.16913	7.54779e-13	6.57955e-11	up	pre_treatment vs relapse
SW837-relapse	SLC23A1	23.422	1.87187	0.576505	3.24693	0.00116658	0.00837764	up	pre_treatment vs relapse
SW837-relapse	BLNK	14.4507	1.86326	0.503751	3.69878	0.000216641	0.00215421	up	pre_treatment vs relapse
SW837-relapse	FAM66B	17.1491	1.85713	0.404417	4.59212	4.38757e-06	8.00196e-05	up	pre_treatment vs relapse
SW837-relapse	PCDHB7	6.39661	1.84784	0.613333	3.01278	0.00258867	0.0158149	up	pre_treatment vs relapse
SW837-relapse	ALOX15	13.0355	1.84602	0.367266	5.02638	4.9982e-07	1.20762e-05	up	pre_treatment vs relapse
SW837-relapse	SLC4A9	10.3838	1.84582	0.406361	4.54231	5.56414e-06	9.83065e-05	up	pre_treatment vs relapse
SW837-relapse	TTLL6	12.188	1.8428	0.411524	4.47798	7.53515e-06	0.000128098	up	pre_treatment vs relapse
SW837-relapse	ATP6V1B1	40.2863	1.84009	0.406607	4.52548	6.02597e-06	0.000105524	up	pre_treatment vs relapse
SW837-relapse	OR13A1	3.1962	1.83656	0.642375	2.85902	0.00424956	0.0231857	up	pre_treatment vs relapse
SW837-relapse	CASC21	82.9986	1.834	0.213208	8.60195	7.83708e-18	1.5725e-15	up	pre_treatment vs relapse
SW837-relapse	TLR8-AS1	4.62445	1.83162	0.562637	3.25541	0.00113229	0.00818624	up	pre_treatment vs relapse
SW837-relapse	AOX1	5.71085	1.82332	0.686492	2.656	0.00790736	0.037731	up	pre_treatment vs relapse
SW837-relapse	PIFO	9.07015	1.82251	0.509688	3.57574	0.000349242	0.00317324	up	pre_treatment vs relapse
SW837-relapse	TMEM249	4.44922	1.8219	0.670659	2.71658	0.00659596	0.0328102	up	pre_treatment vs relapse
SW837-relapse	CLEC12A	3.68347	1.81688	0.591696	3.07063	0.00213609	0.0135695	up	pre_treatment vs relapse
SW837-relapse	MDH1B	22.603	1.81639	0.349238	5.201	1.9822e-07	5.35844e-06	up	pre_treatment vs relapse
SW837-relapse	B3GALT5-AS1	12.8136	1.80845	0.435507	4.15252	3.2883e-05	0.00044355	up	pre_treatment vs relapse
SW837-relapse	PIP5K1B	259.254	1.79894	0.246372	7.30172	2.84102e-13	2.62702e-11	up	pre_treatment vs relapse
SW837-relapse	KCNMA1	185.241	1.78323	0.238362	7.4812	7.36476e-14	7.47353e-12	up	pre_treatment vs relapse
SW837-relapse	PHGR1	168.683	1.78152	0.634942	2.8058	0.00501911	0.0264496	up	pre_treatment vs relapse
SW837-relapse	ACSM3	58.2673	1.7815	0.230675	7.72298	1.13642e-14	1.29239e-12	up	pre_treatment vs relapse
SW837-relapse	PDZRN3	111.787	1.7694	0.257096	6.88226	5.89116e-12	4.38249e-10	up	pre_treatment vs relapse
SW837-relapse	MAPT-IT1	8.50094	1.7685	0.524447	3.37211	0.000745938	0.00582273	up	pre_treatment vs relapse
SW837-relapse	FFAR2	195.932	1.76697	0.288119	6.13279	8.63513e-10	4.09765e-08	up	pre_treatment vs relapse
SW837-relapse	HTR3A	16.1718	1.76696	0.403447	4.37966	1.18864e-05	0.000187716	up	pre_treatment vs relapse
SW837-relapse	SLC52A1	7.60018	1.75815	0.554376	3.1714	0.00151706	0.0103838	up	pre_treatment vs relapse
SW837-relapse	XCR1	4.29818	1.75382	0.689511	2.54357	0.0109727	0.0486944	up	pre_treatment vs relapse
SW837-relapse	TPPP	177.487	1.75201	0.427194	4.10121	4.10999e-05	0.000537176	up	pre_treatment vs relapse
SW837-relapse	FBXO17	55.0902	1.75172	0.470692	3.72159	0.000197969	0.00200072	up	pre_treatment vs relapse
SW837-relapse	GPAT2	8.93238	1.75154	0.608369	2.87907	0.0039885	0.0220953	up	pre_treatment vs relapse
SW837-relapse	ERO1B	60.4343	1.73884	0.254489	6.83266	8.33568e-12	5.95474e-10	up	pre_treatment vs relapse
SW837-relapse	KDR	4.52613	1.73691	0.663821	2.61654	0.00888272	0.0412512	up	pre_treatment vs relapse
SW837-relapse	ACE2	392.177	1.73519	0.430304	4.03248	5.51913e-05	0.000686009	up	pre_treatment vs relapse
SW837-relapse	CXCL3	191.335	1.7316	0.322843	5.3636	8.15791e-08	2.44589e-06	up	pre_treatment vs relapse
SW837-relapse	PRPH	4.71091	1.72221	0.641843	2.68322	0.00729173	0.0354344	up	pre_treatment vs relapse
SW837-relapse	KRT34	42.5877	1.72183	0.614195	2.80339	0.0050568	0.0266128	up	pre_treatment vs relapse
SW837-relapse	SRL	17.6063	1.7191	0.438451	3.92084	8.82391e-05	0.00101871	up	pre_treatment vs relapse
SW837-relapse	PRICKLE2	38.6221	1.71796	0.447084	3.8426	0.000121738	0.00133449	up	pre_treatment vs relapse
SW837-relapse	RPSAP69	12.9842	1.71784	0.41104	4.17925	2.92469e-05	0.000399404	up	pre_treatment vs relapse
SW837-relapse	GABRB3	17.1957	1.71734	0.443313	3.87388	0.000107114	0.0011993	up	pre_treatment vs relapse
SW837-relapse	FMO5	47.2645	1.71704	0.302743	5.6716	1.41472e-08	5.04404e-07	up	pre_treatment vs relapse
SW837-relapse	AGAP2	24.3218	1.71627	0.274662	6.24868	4.13948e-10	2.11114e-08	up	pre_treatment vs relapse
SW837-relapse	CXCL6	9.97031	1.71329	0.538149	3.18367	0.00145422	0.0100335	up	pre_treatment vs relapse
SW837-relapse	DUBR	54.4392	1.7126	0.203713	8.40693	4.20898e-17	7.3059e-15	up	pre_treatment vs relapse
SW837-relapse	PTGS1	33.6362	1.70757	0.289363	5.90113	3.61026e-09	1.47298e-07	up	pre_treatment vs relapse
SW837-relapse	KCNAB1	5.0485	1.70076	0.574923	2.95824	0.00309403	0.0182	up	pre_treatment vs relapse
SW837-relapse	HSD17B2	18.5272	1.69932	0.577607	2.942	0.00326103	0.0189569	up	pre_treatment vs relapse
SW837-relapse	NEURL1	6.03409	1.69764	0.51274	3.31093	0.00092988	0.00697516	up	pre_treatment vs relapse
SW837-relapse	CLCN1	23.631	1.68727	0.40603	4.15553	3.24533e-05	0.000438383	up	pre_treatment vs relapse
SW837-relapse	ENTPD1	29.4537	1.68261	0.312734	5.38031	7.43566e-08	2.24636e-06	up	pre_treatment vs relapse
SW837-relapse	TRIM63	9.8437	1.67594	0.566016	2.96094	0.00306697	0.0180737	up	pre_treatment vs relapse
SW837-relapse	FABP6	7.3358	1.67344	0.473665	3.53296	0.000410927	0.00360116	up	pre_treatment vs relapse
SW837-relapse	LGALS7B	9.46847	1.6722	0.522283	3.20171	0.00136613	0.00953209	up	pre_treatment vs relapse
SW837-relapse	VRTN	25.6135	1.6711	0.385289	4.33725	1.44278e-05	0.000219708	up	pre_treatment vs relapse
SW837-relapse	ALG1L6P	5.60274	1.66607	0.604945	2.75408	0.00588566	0.0300944	up	pre_treatment vs relapse
SW837-relapse	CXCL17	18.7083	1.66573	0.496644	3.35397	0.000796611	0.00615755	up	pre_treatment vs relapse
SW837-relapse	POTEKP	74.0389	1.66533	0.361357	4.60854	4.05498e-06	7.49906e-05	up	pre_treatment vs relapse
SW837-relapse	LINC01399	27.7997	1.66107	0.31158	5.33111	9.76129e-08	2.85734e-06	up	pre_treatment vs relapse
SW837-relapse	GPR63	22.4851	1.66103	0.493144	3.36825	0.000756463	0.00588863	up	pre_treatment vs relapse
SW837-relapse	RRAD	14.3744	1.6608	0.37413	4.4391	9.03338e-06	0.00014896	up	pre_treatment vs relapse
SW837-relapse	HLA-DQA1	28.6749	1.65826	0.537056	3.08769	0.00201717	0.0129765	up	pre_treatment vs relapse
SW837-relapse	FILIP1L	151.394	1.65751	0.292293	5.67073	1.42193e-08	5.06065e-07	up	pre_treatment vs relapse
SW837-relapse	ATP10B	8883.62	1.65748	0.284648	5.82292	5.78297e-09	2.2394e-07	up	pre_treatment vs relapse
SW837-relapse	SLC17A9	236.244	1.65708	0.171274	9.67504	3.84933e-22	1.46482e-19	up	pre_treatment vs relapse
SW837-relapse	PGGHG	654.089	1.65675	0.464856	3.564	0.000365243	0.00327329	up	pre_treatment vs relapse
SW837-relapse	LINC01225	78.5207	1.65244	0.277591	5.95281	2.63581e-09	1.12567e-07	up	pre_treatment vs relapse
SW837-relapse	MAPT	164.258	1.65111	0.204223	8.08487	6.22302e-16	8.9884e-14	up	pre_treatment vs relapse
SW837-relapse	KCNK15	81.7934	1.65022	0.191852	8.60151	7.86727e-18	1.5725e-15	up	pre_treatment vs relapse
SW837-relapse	CAPN3	29.8921	1.64939	0.294481	5.601	2.13115e-08	7.39844e-07	up	pre_treatment vs relapse
SW837-relapse	ACTL8	9.12279	1.64724	0.437677	3.76359	0.00016749	0.00173342	up	pre_treatment vs relapse
SW837-relapse	SLC13A3	37.8106	1.64575	0.358218	4.59428	4.34254e-06	7.93446e-05	up	pre_treatment vs relapse
SW837-relapse	RTBDN	3.6697	1.64498	0.631395	2.60531	0.00917925	0.0422416	up	pre_treatment vs relapse
SW837-relapse	PAH	15.0039	1.64458	0.394607	4.16764	3.07766e-05	0.000418562	up	pre_treatment vs relapse
SW837-relapse	KCNK9	5.95423	1.64303	0.551152	2.98108	0.00287233	0.0172027	up	pre_treatment vs relapse
SW837-relapse	CC2D2B	5.45288	1.64011	0.556381	2.94782	0.00320022	0.0186912	up	pre_treatment vs relapse
SW837-relapse	RTN4RL1	59.0914	1.63878	0.243937	6.71806	1.8416e-11	1.25229e-09	up	pre_treatment vs relapse
SW837-relapse	TCHH	158.791	1.63033	0.441911	3.68928	0.000224894	0.00222398	up	pre_treatment vs relapse
SW837-relapse	PICSAR	12.0943	1.62988	0.567103	2.87405	0.00405241	0.022368	up	pre_treatment vs relapse
SW837-relapse	THBS4	11.4618	1.62848	0.4141	3.93257	8.40425e-05	0.000977105	up	pre_treatment vs relapse
SW837-relapse	VWA2	74.1222	1.62504	0.275855	5.89094	3.8401e-09	1.55078e-07	up	pre_treatment vs relapse
SW837-relapse	DDC	40.2245	1.62432	0.454798	3.57152	0.00035491	0.00320504	up	pre_treatment vs relapse
SW837-relapse	IMPA1P1	7.12199	1.62407	0.572948	2.83458	0.00458855	0.0246266	up	pre_treatment vs relapse
SW837-relapse	LDLRAD4	64.4407	1.62299	0.272176	5.963	2.47654e-09	1.0818e-07	up	pre_treatment vs relapse
SW837-relapse	GAB3	71.3713	1.62021	0.228831	7.08038	1.43755e-12	1.20026e-10	up	pre_treatment vs relapse
SW837-relapse	GALNT18	24.1164	1.61646	0.426879	3.7867	0.000152661	0.00161456	up	pre_treatment vs relapse
SW837-relapse	PAX2	29.3976	1.61534	0.492757	3.27817	0.00104481	0.00766016	up	pre_treatment vs relapse
SW837-relapse	TMEM98	113.726	1.6105	0.234311	6.87336	6.27064e-12	4.62998e-10	up	pre_treatment vs relapse
SW837-relapse	FAM83C	9.3851	1.60961	0.545484	2.95079	0.00316958	0.0185543	up	pre_treatment vs relapse
SW837-relapse	COLCA1	110.654	1.60845	0.547113	2.93988	0.00328341	0.019059	up	pre_treatment vs relapse
SW837-relapse	MRPL48P1	6.23004	1.60327	0.603021	2.65873	0.00784361	0.0374992	up	pre_treatment vs relapse
SW837-relapse	AACSP1	13.3236	1.59755	0.440852	3.62379	0.000290323	0.00274351	up	pre_treatment vs relapse
SW837-relapse	APOL4	28.0641	1.59391	0.291372	5.47034	4.49162e-08	1.41755e-06	up	pre_treatment vs relapse
SW837-relapse	PRKXP1	8.39585	1.58854	0.405005	3.92228	8.77164e-05	0.00101445	up	pre_treatment vs relapse
SW837-relapse	LINC01833	42.0257	1.58356	0.27669	5.72324	1.04511e-08	3.85834e-07	up	pre_treatment vs relapse
SW837-relapse	SMO	8.4929	1.58341	0.575381	2.75194	0.0059243	0.0302491	up	pre_treatment vs relapse
SW837-relapse	CEACAM5	5510.9	1.58062	0.289193	5.46564	4.61252e-08	1.45107e-06	up	pre_treatment vs relapse
SW837-relapse	RAB15	230.704	1.57703	0.313326	5.03319	4.82388e-07	1.17411e-05	up	pre_treatment vs relapse
SW837-relapse	PARM1	40.3116	1.57501	0.519061	3.03435	0.00241051	0.014934	up	pre_treatment vs relapse
SW837-relapse	LINC01085	5.74991	1.57408	0.534394	2.94554	0.00322391	0.0187908	up	pre_treatment vs relapse
SW837-relapse	PAX5	49.8128	1.57111	0.315857	4.97412	6.55462e-07	1.53132e-05	up	pre_treatment vs relapse
SW837-relapse	DNAH10	62.8624	1.56671	0.226357	6.92141	4.47177e-12	3.45654e-10	up	pre_treatment vs relapse
SW837-relapse	ANKS4B	155.333	1.56619	0.418244	3.74468	0.000180624	0.00184904	up	pre_treatment vs relapse
SW837-relapse	BIN2	34.83	1.5651	0.281506	5.55972	2.70208e-08	9.12435e-07	up	pre_treatment vs relapse
SW837-relapse	ASAP3	289.926	1.56124	0.170992	9.13046	6.82086e-20	2.1424e-17	up	pre_treatment vs relapse
SW837-relapse	NKX6-1	6.73921	1.56059	0.506383	3.08184	0.00205726	0.0131807	up	pre_treatment vs relapse
SW837-relapse	PLSCR4	146.28	1.55952	0.194154	8.03239	9.55931e-16	1.33211e-13	up	pre_treatment vs relapse
SW837-relapse	FCMR	8.15388	1.55763	0.440632	3.535	0.000407773	0.00358304	up	pre_treatment vs relapse
SW837-relapse	CEACAM18	14.0671	1.55728	0.558722	2.78722	0.00531627	0.0276838	up	pre_treatment vs relapse
SW837-relapse	PCDHB16	14.8874	1.55654	0.530033	2.93668	0.00331742	0.019193	up	pre_treatment vs relapse
SW837-relapse	DMRT1	20.7634	1.55271	0.419545	3.70094	0.000214806	0.00214243	up	pre_treatment vs relapse
SW837-relapse	CPQ	62.3825	1.55218	0.271793	5.71089	1.12387e-08	4.11836e-07	up	pre_treatment vs relapse
SW837-relapse	SUGCT	6.41146	1.55215	0.524768	2.95777	0.00309868	0.0182219	up	pre_treatment vs relapse
SW837-relapse	PCDH19	3487.39	1.55087	0.223202	6.94828	3.6978e-12	2.88079e-10	up	pre_treatment vs relapse
SW837-relapse	HMCN2	75.1323	1.54792	0.269564	5.74231	9.33937e-09	3.46731e-07	up	pre_treatment vs relapse
SW837-relapse	ALG1L10P	8.35928	1.54552	0.534337	2.8924	0.00382311	0.0213705	up	pre_treatment vs relapse
SW837-relapse	CARD9	79.2413	1.5451	0.290111	5.32591	1.00452e-07	2.93176e-06	up	pre_treatment vs relapse
SW837-relapse	RASGRP1	63.1927	1.54361	0.33036	4.6725	2.97556e-06	5.69443e-05	up	pre_treatment vs relapse
SW837-relapse	ENPP7P8	4.96245	1.5423	0.600638	2.56778	0.0102353	0.0461568	up	pre_treatment vs relapse
SW837-relapse	TPTE2P1	10.8196	1.5415	0.56765	2.71558	0.00661606	0.0328776	up	pre_treatment vs relapse
SW837-relapse	GSTM2	7.13708	1.54131	0.541299	2.84743	0.00440737	0.0238497	up	pre_treatment vs relapse
SW837-relapse	COL4A4	12.2401	1.54018	0.35471	4.34208	1.4114e-05	0.000215667	up	pre_treatment vs relapse
SW837-relapse	BAK1P1	7.94865	1.53834	0.418346	3.6772	0.000235809	0.00231458	up	pre_treatment vs relapse
SW837-relapse	C14orf132	76.9544	1.5369	0.30923	4.97008	6.6926e-07	1.55621e-05	up	pre_treatment vs relapse
SW837-relapse	P2RY1	15.6892	1.53616	0.441995	3.47551	0.000509877	0.00429156	up	pre_treatment vs relapse
SW837-relapse	AQP7	34.7009	1.53612	0.258243	5.94834	2.70881e-09	1.14534e-07	up	pre_treatment vs relapse
SW837-relapse	EVA1B	9.52563	1.53505	0.405676	3.78393	0.000154373	0.0016292	up	pre_treatment vs relapse
SW837-relapse	PGBD5	221.547	1.53226	0.219647	6.97604	3.03609e-12	2.43231e-10	up	pre_treatment vs relapse
SW837-relapse	ERC2	84.0937	1.53006	0.214605	7.12968	1.00605e-12	8.61803e-11	up	pre_treatment vs relapse
SW837-relapse	ITGAM	44.494	1.52912	0.411027	3.72024	0.000199034	0.00200738	up	pre_treatment vs relapse
SW837-relapse	COL6A3	15.4118	1.52639	0.493774	3.09126	0.00199307	0.0128591	up	pre_treatment vs relapse
SW837-relapse	KIAA1257	46.9436	1.52591	0.215807	7.07068	1.54174e-12	1.27648e-10	up	pre_treatment vs relapse
SW837-relapse	TMEM220-AS1	7.22603	1.52084	0.531391	2.86199	0.00420989	0.0230072	up	pre_treatment vs relapse
SW837-relapse	KLK7	1328.41	1.51959	0.333003	4.5633	5.03557e-06	9.02571e-05	up	pre_treatment vs relapse
SW837-relapse	C19orf18	10.7363	1.51843	0.408349	3.71847	0.000200436	0.00201638	up	pre_treatment vs relapse
SW837-relapse	PLEKHS1	247.952	1.51809	0.202787	7.48616	7.09171e-14	7.23355e-12	up	pre_treatment vs relapse
SW837-relapse	DTNA	449.485	1.51766	0.162958	9.3132	1.24044e-20	4.1603e-18	up	pre_treatment vs relapse
SW837-relapse	DRC7	4.87292	1.51396	0.590964	2.56184	0.0104119	0.0467508	up	pre_treatment vs relapse
SW837-relapse	ENOX1	8.30066	1.51153	0.43175	3.50095	0.000463611	0.00396625	up	pre_treatment vs relapse
SW837-relapse	SECTM1	758.814	1.50869	0.206055	7.32177	2.44718e-13	2.29501e-11	up	pre_treatment vs relapse
SW837-relapse	SLC9A7P1	12.4114	1.5084	0.392694	3.84116	0.000122453	0.00134096	up	pre_treatment vs relapse
SW837-relapse	CFAP57	9.73705	1.50718	0.416122	3.62197	0.000292365	0.00275622	up	pre_treatment vs relapse
SW837-relapse	ARNT2	23.8694	1.49899	0.475667	3.15135	0.00162519	0.0109607	up	pre_treatment vs relapse
SW837-relapse	EPHA1-AS1	23.5687	1.49735	0.278484	5.3768	7.58212e-08	2.28364e-06	up	pre_treatment vs relapse
SW837-relapse	IFITM2	16.2096	1.49091	0.403481	3.69511	0.00021979	0.00218005	up	pre_treatment vs relapse
SW837-relapse	CFAP221	32.0535	1.48629	0.423771	3.5073	0.000452678	0.00388953	up	pre_treatment vs relapse
SW837-relapse	IL18R1	26.167	1.48604	0.341932	4.34602	1.38631e-05	0.000212325	up	pre_treatment vs relapse
SW837-relapse	PDZK1IP1	462.945	1.48485	0.125223	11.8576	1.96439e-32	2.77653e-29	up	pre_treatment vs relapse
SW837-relapse	MOB3B	41.915	1.48333	0.467867	3.17041	0.00152224	0.0104121	up	pre_treatment vs relapse
SW837-relapse	TIAM1	109.837	1.48042	0.351424	4.21264	2.52405e-05	0.00035574	up	pre_treatment vs relapse
SW837-relapse	TDRD5	82.7099	1.4804	0.203977	7.25766	3.93848e-13	3.57498e-11	up	pre_treatment vs relapse
SW837-relapse	CEACAM6	9277.98	1.48014	0.270402	5.47384	4.40378e-08	1.39813e-06	up	pre_treatment vs relapse
SW837-relapse	HLA-DPB1	71.9377	1.47642	0.47559	3.1044	0.00190668	0.0124151	up	pre_treatment vs relapse
SW837-relapse	GPD1	27.3026	1.47616	0.407823	3.61961	0.000295049	0.00277624	up	pre_treatment vs relapse
SW837-relapse	C3orf20	7.27003	1.47587	0.477818	3.08877	0.00200985	0.0129425	up	pre_treatment vs relapse
SW837-relapse	SEC16B	31.7247	1.47487	0.331224	4.4528	8.47573e-06	0.000141058	up	pre_treatment vs relapse
SW837-relapse	CYFIP2	135.167	1.47249	0.182247	8.07966	6.49491e-16	9.31313e-14	up	pre_treatment vs relapse
SW837-relapse	C6orf222	148.023	1.4671	0.163759	8.95889	3.2796e-19	8.3201e-17	up	pre_treatment vs relapse
SW837-relapse	SCN4A	4.55597	1.46616	0.573869	2.55486	0.0106229	0.04744	up	pre_treatment vs relapse
SW837-relapse	SCN9A	17.5261	1.46599	0.418547	3.50257	0.000460793	0.00394897	up	pre_treatment vs relapse
SW837-relapse	TMTC1	37.4059	1.46101	0.377458	3.87066	0.000108543	0.00121211	up	pre_treatment vs relapse
SW837-relapse	ARHGAP22	17.6602	1.45748	0.419869	3.47126	0.000518013	0.00434709	up	pre_treatment vs relapse
SW837-relapse	CSF1R	8.68329	1.45246	0.476076	3.05089	0.00228162	0.0143147	up	pre_treatment vs relapse
SW837-relapse	UPK3A	33.3821	1.45094	0.233348	6.21795	5.03695e-10	2.51695e-08	up	pre_treatment vs relapse
SW837-relapse	MOCOS	123.466	1.45087	0.176522	8.2192	2.04868e-16	3.32289e-14	up	pre_treatment vs relapse
SW837-relapse	HSPD1P21	7.70115	1.44883	0.547545	2.64605	0.00814378	0.0385893	up	pre_treatment vs relapse
SW837-relapse	SLC25A29	270.084	1.43924	0.209455	6.87136	6.35947e-12	4.67811e-10	up	pre_treatment vs relapse
SW837-relapse	SOCS2-AS1	21.2342	1.43604	0.362911	3.95701	7.58949e-05	0.00089821	up	pre_treatment vs relapse
SW837-relapse	LINC00675	13.7889	1.43144	0.487363	2.93711	0.00331282	0.0191756	up	pre_treatment vs relapse
SW837-relapse	GRAMD2	33.2776	1.43012	0.227709	6.28049	3.37507e-10	1.76682e-08	up	pre_treatment vs relapse
SW837-relapse	SPATA32	9.29785	1.42673	0.470231	3.03411	0.00241246	0.0149414	up	pre_treatment vs relapse
SW837-relapse	LINC00964	9.82817	1.42608	0.469432	3.03789	0.00238244	0.0148158	up	pre_treatment vs relapse
SW837-relapse	MARCO	6.94211	1.42568	0.450304	3.16604	0.00154532	0.0105371	up	pre_treatment vs relapse
SW837-relapse	ACKR2	26.3624	1.4224	0.422631	3.36558	0.000763838	0.00593903	up	pre_treatment vs relapse
SW837-relapse	GNAL	28.1416	1.41992	0.252548	5.62238	1.88341e-08	6.56144e-07	up	pre_treatment vs relapse
SW837-relapse	WFDC21P	24.5436	1.41891	0.394544	3.59633	0.000322738	0.0029787	up	pre_treatment vs relapse
SW837-relapse	C17orf99	15.7744	1.41857	0.422133	3.36049	0.000778055	0.00603476	up	pre_treatment vs relapse
SW837-relapse	EXOC3L4	85.2011	1.4179	0.309559	4.58037	4.64153e-06	8.37252e-05	up	pre_treatment vs relapse
SW837-relapse	IQGAP2	850.643	1.41532	0.239519	5.90901	3.44164e-09	1.41e-07	up	pre_treatment vs relapse
SW837-relapse	SLC34A2	21.2265	1.41103	0.536217	2.63145	0.00850204	0.0398953	up	pre_treatment vs relapse
SW837-relapse	NRXN3	145.416	1.41053	0.273972	5.14843	2.62671e-07	6.9027e-06	up	pre_treatment vs relapse
SW837-relapse	HPCAL4	7.34022	1.40965	0.486057	2.90017	0.00372955	0.0209839	up	pre_treatment vs relapse
SW837-relapse	IL27RA	102.913	1.40913	0.213081	6.61312	3.7631e-11	2.37643e-09	up	pre_treatment vs relapse
SW837-relapse	CLDN15	187.132	1.4086	0.3868	3.64168	0.000270864	0.00259683	up	pre_treatment vs relapse
SW837-relapse	HPN	18.623	1.40797	0.55281	2.54694	0.0108673	0.0483565	up	pre_treatment vs relapse
SW837-relapse	CKM	5.49795	1.40734	0.51035	2.7576	0.00582265	0.0298185	up	pre_treatment vs relapse
SW837-relapse	MUC1	377.205	1.40601	0.208095	6.75657	1.413e-11	9.70845e-10	up	pre_treatment vs relapse
SW837-relapse	C10orf126	7.12516	1.4037	0.527822	2.65942	0.00782743	0.03744	up	pre_treatment vs relapse
SW837-relapse	PPP1R8P1	11.6232	1.40254	0.39716	3.53144	0.000413308	0.00361727	up	pre_treatment vs relapse
SW837-relapse	MFSD4A	251.001	1.40113	0.338721	4.13654	3.52584e-05	0.000469511	up	pre_treatment vs relapse
SW837-relapse	CCDC173	6.12206	1.3968	0.444353	3.14345	0.00166969	0.0111923	up	pre_treatment vs relapse
SW837-relapse	B3GALT5	525.685	1.39267	0.340116	4.0947	4.22723e-05	0.000549957	up	pre_treatment vs relapse
SW837-relapse	CPSF1P1	43.781	1.39216	0.237533	5.86091	4.60341e-09	1.83654e-07	up	pre_treatment vs relapse
SW837-relapse	NFASC	53.9242	1.39199	0.283222	4.91483	8.88587e-07	1.98907e-05	up	pre_treatment vs relapse
SW837-relapse	STAT4	6.92357	1.389	0.49655	2.79731	0.00515304	0.0270167	up	pre_treatment vs relapse
SW837-relapse	STOM	41.263	1.38847	0.324723	4.27585	1.90406e-05	0.0002793	up	pre_treatment vs relapse
SW837-relapse	GPRIN3	26.4993	1.3868	0.402622	3.44442	0.000572296	0.00470877	up	pre_treatment vs relapse
SW837-relapse	PTH2R	5.38963	1.37897	0.533958	2.58254	0.00980772	0.0445535	up	pre_treatment vs relapse
SW837-relapse	PDGFD	20.7151	1.3788	0.368468	3.74198	0.000182573	0.00186609	up	pre_treatment vs relapse
SW837-relapse	LIPC-AS1	23.8923	1.37761	0.316107	4.35804	1.31231e-05	0.00020386	up	pre_treatment vs relapse
SW837-relapse	LINC01136	5.01037	1.37704	0.526309	2.61642	0.00888578	0.0412557	up	pre_treatment vs relapse
SW837-relapse	ALDH1L2	174.472	1.37648	0.21413	6.42826	1.29074e-10	7.29748e-09	up	pre_treatment vs relapse
SW837-relapse	PCDHB6	56.4377	1.37251	0.380988	3.60249	0.000315184	0.00292125	up	pre_treatment vs relapse
SW837-relapse	HOXC4	22.1202	1.37222	0.402606	3.40834	0.000653585	0.00523821	up	pre_treatment vs relapse
SW837-relapse	CYP27B1	33.6467	1.36919	0.200513	6.82844	8.58425e-12	6.08835e-10	up	pre_treatment vs relapse
SW837-relapse	CEACAM7	64.3073	1.36703	0.449758	3.03948	0.0023699	0.0147424	up	pre_treatment vs relapse
SW837-relapse	GOLGA8M	10.4076	1.36513	0.512097	2.66577	0.00768122	0.0368743	up	pre_treatment vs relapse
SW837-relapse	FAM19A3	5.0787	1.36447	0.531345	2.56795	0.0102301	0.0461545	up	pre_treatment vs relapse
SW837-relapse	LINC00870	9.40076	1.36348	0.400444	3.40491	0.000661856	0.0052895	up	pre_treatment vs relapse
SW837-relapse	ZFP42	9.22928	1.36342	0.517803	2.63308	0.00846144	0.0397425	up	pre_treatment vs relapse
SW837-relapse	LAMP5	12.9965	1.36225	0.430529	3.16413	0.00155548	0.0105882	up	pre_treatment vs relapse
SW837-relapse	PRSS42	9.1363	1.36123	0.514689	2.64476	0.00817484	0.0386995	up	pre_treatment vs relapse
SW837-relapse	LPAL2	9.67608	1.36093	0.439236	3.09841	0.0019456	0.0126269	up	pre_treatment vs relapse
SW837-relapse	C19orf45	5.31502	1.36093	0.496281	2.74226	0.00610185	0.0309123	up	pre_treatment vs relapse
SW837-relapse	CCDC80	200.804	1.35927	0.367385	3.69984	0.000215736	0.00214846	up	pre_treatment vs relapse
SW837-relapse	GAPDHP71	292.418	1.3561	0.318914	4.25226	2.11622e-05	0.000304953	up	pre_treatment vs relapse
SW837-relapse	RASL10B	17.4961	1.35599	0.330311	4.1052	4.03967e-05	0.00053079	up	pre_treatment vs relapse
SW837-relapse	CECR1	18.6118	1.35563	0.344297	3.93737	8.23781e-05	0.000962846	up	pre_treatment vs relapse
SW837-relapse	BHLHA15	15.5297	1.35446	0.350533	3.864	0.000111546	0.00123935	up	pre_treatment vs relapse
SW837-relapse	SNX18P3	55.8309	1.35442	0.239509	5.65497	1.55874e-08	5.50791e-07	up	pre_treatment vs relapse
SW837-relapse	PLXNC1	16.4425	1.35088	0.434103	3.11188	0.00185902	0.0121688	up	pre_treatment vs relapse
SW837-relapse	FHOD3	31.5494	1.35083	0.491752	2.74697	0.00601479	0.0305494	up	pre_treatment vs relapse
SW837-relapse	NUPR1	53.9168	1.34986	0.268762	5.0225	5.10044e-07	1.22932e-05	up	pre_treatment vs relapse
SW837-relapse	ANKRD20A5P	38.7577	1.34969	0.268491	5.02693	4.98382e-07	1.2071e-05	up	pre_treatment vs relapse
SW837-relapse	ABCA6	7.26554	1.34799	0.435685	3.09396	0.00197503	0.0127677	up	pre_treatment vs relapse
SW837-relapse	DENND1C	13.7818	1.34751	0.468988	2.87323	0.004063	0.0224139	up	pre_treatment vs relapse
SW837-relapse	FOLR1	44.7328	1.34639	0.312763	4.30484	1.67104e-05	0.000249937	up	pre_treatment vs relapse
SW837-relapse	SOX6	35.2312	1.34495	0.337633	3.98348	6.79135e-05	0.000818436	up	pre_treatment vs relapse
SW837-relapse	KIF5A	8.71547	1.3446	0.462687	2.90606	0.00366008	0.0206978	up	pre_treatment vs relapse
SW837-relapse	AIFM3	40.4615	1.34376	0.252337	5.32527	1.00806e-07	2.93776e-06	up	pre_treatment vs relapse
SW837-relapse	FOXA1	20.0028	1.34085	0.33127	4.04759	5.17469e-05	0.000651794	up	pre_treatment vs relapse
SW837-relapse	EVA1A	10.6085	1.34029	0.439434	3.05003	0.00228822	0.014347	up	pre_treatment vs relapse
SW837-relapse	KLK1	84.5262	1.33919	0.217495	6.15733	7.39798e-10	3.55319e-08	up	pre_treatment vs relapse
SW837-relapse	ALDH1A2	184.104	1.33878	0.224424	5.96538	2.44072e-09	1.06852e-07	up	pre_treatment vs relapse
SW837-relapse	HSFX1	11.7216	1.33867	0.42966	3.11566	0.00183533	0.0120576	up	pre_treatment vs relapse
SW837-relapse	PRR22	19.0689	1.33604	0.31152	4.28877	1.79662e-05	0.000266104	up	pre_treatment vs relapse
SW837-relapse	CSF2RB	51.6722	1.33584	0.436973	3.05703	0.00223541	0.0140963	up	pre_treatment vs relapse
SW837-relapse	CREB3L1	29.2067	1.33583	0.33003	4.04762	5.17415e-05	0.000651794	up	pre_treatment vs relapse
SW837-relapse	TMEM246	76.3409	1.33541	0.21243	6.28635	3.25014e-10	1.71047e-08	up	pre_treatment vs relapse
SW837-relapse	OSR2	45.6809	1.33289	0.273295	4.87712	1.07646e-06	2.36679e-05	up	pre_treatment vs relapse
SW837-relapse	ADGRD1	15.932	1.3307	0.446254	2.98193	0.00286437	0.0171663	up	pre_treatment vs relapse
SW837-relapse	WHRN	113.874	1.32795	0.193652	6.85742	7.01138e-12	5.0821e-10	up	pre_treatment vs relapse
SW837-relapse	CXCL14	47.9286	1.32783	0.4852	2.73667	0.00620643	0.0313138	up	pre_treatment vs relapse
SW837-relapse	COPZ2	14.7339	1.3181	0.329624	3.99881	6.36629e-05	0.000773335	up	pre_treatment vs relapse
SW837-relapse	HEG1	144.833	1.31798	0.161416	8.16509	3.21185e-16	5.08448e-14	up	pre_treatment vs relapse
SW837-relapse	IYD	87.5572	1.31719	0.368251	3.57689	0.000347712	0.00316735	up	pre_treatment vs relapse
SW837-relapse	TNFRSF11A	25.4986	1.31623	0.315149	4.17653	2.95991e-05	0.000403658	up	pre_treatment vs relapse
SW837-relapse	VSTM5	27.5476	1.31579	0.317419	4.14527	3.39411e-05	0.000455648	up	pre_treatment vs relapse
SW837-relapse	DOCK11	71.0096	1.31569	0.227462	5.78421	7.28518e-09	2.74589e-07	up	pre_treatment vs relapse
SW837-relapse	SAA2	32.7403	1.31149	0.35859	3.65736	0.000254829	0.00246942	up	pre_treatment vs relapse
SW837-relapse	AOC3	6.29405	1.31084	0.464692	2.82089	0.00478904	0.0254877	up	pre_treatment vs relapse
SW837-relapse	ITPR1	32.5941	1.30354	0.246765	5.28251	1.27424e-07	3.61242e-06	up	pre_treatment vs relapse
SW837-relapse	PTMAP8	9.68272	-1.30041	0.310721	-4.18515	2.84981e-05	0.000391955	down	pre_treatment vs relapse
SW837-relapse	KRT16P3	12.88	-1.30503	0.302956	-4.30766	1.64992e-05	0.00024715	down	pre_treatment vs relapse
SW837-relapse	LIPK	96.5566	-1.30753	0.451007	-2.89914	0.00374185	0.0210411	down	pre_treatment vs relapse
SW837-relapse	NOTUM	289.45	-1.30994	0.438877	-2.98475	0.00283813	0.0170536	down	pre_treatment vs relapse
SW837-relapse	ADM	86.7422	-1.30997	0.32292	-4.05663	4.97858e-05	0.000633137	down	pre_treatment vs relapse
SW837-relapse	SPRED1	492.111	-1.31087	0.126392	-10.3714	3.34498e-25	1.89115e-22	down	pre_treatment vs relapse
SW837-relapse	SLCO1B1	3.67713	-1.31651	0.439191	-2.99759	0.00272126	0.0164573	down	pre_treatment vs relapse
SW837-relapse	RN7SL441P	5.29028	-1.31963	0.418242	-3.15518	0.00160398	0.0108474	down	pre_treatment vs relapse
SW837-relapse	HNRNPRP1	3.76396	-1.32111	0.405088	-3.2613	0.00110903	0.00803273	down	pre_treatment vs relapse
SW837-relapse	CLDN17	14.1447	-1.3212	0.500702	-2.6387	0.00832252	0.0392483	down	pre_treatment vs relapse
SW837-relapse	TGM3	267.98	-1.32125	0.315476	-4.1881	2.81301e-05	0.000388714	down	pre_treatment vs relapse
SW837-relapse	RNU6ATAC2P	8.42784	-1.32271	0.48875	-2.7063	0.00680367	0.0336325	down	pre_treatment vs relapse
SW837-relapse	CALM2P3	16.5639	-1.32283	0.359599	-3.67864	0.000234484	0.00230386	down	pre_treatment vs relapse
SW837-relapse	FOS	216.276	-1.32325	0.247545	-5.34548	9.01768e-08	2.66255e-06	down	pre_treatment vs relapse
SW837-relapse	MIR8066	3.21529	-1.32403	0.46434	-2.85142	0.00435249	0.0236418	down	pre_treatment vs relapse
SW837-relapse	BNIP3P2	2.3974	-1.32514	0.484844	-2.73312	0.00627367	0.0315642	down	pre_treatment vs relapse
SW837-relapse	CFLAR-AS1	13.4839	-1.32642	0.323992	-4.09398	4.24026e-05	0.00055129	down	pre_treatment vs relapse
SW837-relapse	SPRR1B	473.985	-1.32978	0.450891	-2.94923	0.00318571	0.0186175	down	pre_treatment vs relapse
SW837-relapse	PPARGC1A	16.2621	-1.32988	0.3868	-3.43816	0.000585687	0.00478908	down	pre_treatment vs relapse
SW837-relapse	CDSN	738.281	-1.33416	0.3455	-3.86155	0.00011267	0.00124973	down	pre_treatment vs relapse
SW837-relapse	BPIFC	9.47215	-1.33741	0.349035	-3.83174	0.000127238	0.00138416	down	pre_treatment vs relapse
SW837-relapse	DUSP4	206.536	-1.35008	0.17305	-7.80169	6.10834e-15	7.37023e-13	down	pre_treatment vs relapse
SW837-relapse	NRP1	11.3366	-1.35253	0.440133	-3.073	0.00211921	0.0134882	down	pre_treatment vs relapse
SW837-relapse	ACP7	121.461	-1.35397	0.26765	-5.05873	4.22054e-07	1.04788e-05	down	pre_treatment vs relapse
SW837-relapse	IL1A	6.06084	-1.35419	0.418733	-3.23403	0.00122059	0.00869437	down	pre_treatment vs relapse
SW837-relapse	IL11	10.9229	-1.35898	0.361322	-3.76114	0.000169141	0.00174868	down	pre_treatment vs relapse
SW837-relapse	RNU6-876P	7.51018	-1.35912	0.389428	-3.49005	0.000482924	0.00410133	down	pre_treatment vs relapse
SW837-relapse	CYS1	3.54617	-1.36074	0.537098	-2.5335	0.0112929	0.0499027	down	pre_treatment vs relapse
SW837-relapse	MGAT5B	16.3197	-1.36331	0.268136	-5.08439	3.68803e-07	9.29666e-06	down	pre_treatment vs relapse
SW837-relapse	LSP1	7.6528	-1.36373	0.341499	-3.99335	6.51474e-05	0.000788945	down	pre_treatment vs relapse
SW837-relapse	KPNA7	12.2988	-1.36686	0.337519	-4.04973	5.12775e-05	0.000648357	down	pre_treatment vs relapse
SW837-relapse	ZNF365	26.8338	-1.3696	0.4183	-3.27419	0.00105964	0.0077459	down	pre_treatment vs relapse
SW837-relapse	ADIRF	804.777	-1.37634	0.211166	-6.51781	7.1342e-11	4.265e-09	down	pre_treatment vs relapse
SW837-relapse	IGFL2-AS1	1044.75	-1.3794	0.194663	-7.08609	1.37949e-12	1.15667e-10	down	pre_treatment vs relapse
SW837-relapse	EIF4EP5	3.13791	-1.38591	0.52833	-2.62318	0.00871127	0.0406408	down	pre_treatment vs relapse
SW837-relapse	CSPG4	7.17769	-1.38698	0.419562	-3.30577	0.000947157	0.00708339	down	pre_treatment vs relapse
SW837-relapse	PRKCDBP	49.4487	-1.38777	0.162164	-8.55785	1.14994e-17	2.20922e-15	down	pre_treatment vs relapse
SW837-relapse	TOX2	9.63824	-1.3978	0.30401	-4.59787	4.26828e-06	7.82045e-05	down	pre_treatment vs relapse
SW837-relapse	RAPGEF3	51.3163	-1.39838	0.200571	-6.97202	3.12419e-12	2.4928e-10	down	pre_treatment vs relapse
SW837-relapse	CRCT1	231.72	-1.40285	0.531411	-2.63985	0.00829415	0.0391612	down	pre_treatment vs relapse
SW837-relapse	TMEM105	16.4097	-1.40438	0.294878	-4.76258	1.91133e-06	3.88708e-05	down	pre_treatment vs relapse
SW837-relapse	TGM2	879.057	-1.4096	0.173519	-8.12361	4.5252e-16	6.94144e-14	down	pre_treatment vs relapse
SW837-relapse	SLC25A48	5.42766	-1.41074	0.438781	-3.21513	0.00130385	0.00917843	down	pre_treatment vs relapse
SW837-relapse	ARL14	35.2783	-1.41298	0.221428	-6.38121	1.75691e-10	9.76566e-09	down	pre_treatment vs relapse
SW837-relapse	ABCC3	927.404	-1.41585	0.19595	-7.22556	4.99032e-13	4.46825e-11	down	pre_treatment vs relapse
SW837-relapse	KRT8P18	6.20763	-1.42005	0.351669	-4.03804	5.39008e-05	0.000674629	down	pre_treatment vs relapse
SW837-relapse	RP1	122.126	-1.4217	0.366591	-3.87817	0.000105245	0.0011806	down	pre_treatment vs relapse
SW837-relapse	PA2G4P6	3.34628	-1.42231	0.418637	-3.39748	0.000680093	0.00540904	down	pre_treatment vs relapse
SW837-relapse	KRT16P1	12.0158	-1.42716	0.362564	-3.93631	8.27444e-05	0.000965417	down	pre_treatment vs relapse
SW837-relapse	PXDN	118.526	-1.43175	0.193381	-7.4038	1.32343e-13	1.29643e-11	down	pre_treatment vs relapse
SW837-relapse	KRT18P57	3.35112	-1.43627	0.391265	-3.67084	0.000241757	0.00236125	down	pre_treatment vs relapse
SW837-relapse	SLC7A11	258.862	-1.44001	0.206987	-6.95702	3.47554e-12	2.72912e-10	down	pre_treatment vs relapse
SW837-relapse	ADRB2	3.38494	-1.44646	0.54515	-2.65333	0.0079702	0.0379395	down	pre_treatment vs relapse
SW837-relapse	PLA2G4E	7.44137	-1.44784	0.430511	-3.36306	0.000770822	0.00598158	down	pre_treatment vs relapse
SW837-relapse	S100A4	1087.72	-1.45303	0.162464	-8.94368	3.76408e-19	9.4283e-17	down	pre_treatment vs relapse
SW837-relapse	ITGA1	30.0741	-1.45741	0.253485	-5.74951	8.95003e-09	3.33528e-07	down	pre_treatment vs relapse
SW837-relapse	MB	3.76438	-1.45747	0.500162	-2.914	0.00356835	0.0203488	down	pre_treatment vs relapse
SW837-relapse	EPHA2	1452.21	-1.45905	0.161324	-9.0442	1.50761e-19	4.14342e-17	down	pre_treatment vs relapse
SW837-relapse	TMEM158	3.2576	-1.46283	0.514056	-2.84566	0.00443198	0.0239331	down	pre_treatment vs relapse
SW837-relapse	GRPEL2-AS1	1.90337	-1.46456	0.505223	-2.89884	0.00374541	0.0210492	down	pre_treatment vs relapse
SW837-relapse	LDHAP2	2.84209	-1.47241	0.523872	-2.81062	0.00494461	0.0261475	down	pre_treatment vs relapse
SW837-relapse	HES5	3.01851	-1.47259	0.491656	-2.99517	0.00274294	0.0165682	down	pre_treatment vs relapse
SW837-relapse	PADI2	136.086	-1.47356	0.34033	-4.3298	1.49243e-05	0.000225265	down	pre_treatment vs relapse
SW837-relapse	GJC2	63.4187	-1.47693	0.176672	-8.35976	6.28438e-17	1.07203e-14	down	pre_treatment vs relapse
SW837-relapse	SHH	38.612	-1.47917	0.27635	-5.35253	8.67351e-08	2.58092e-06	down	pre_treatment vs relapse
SW837-relapse	ANKRD22	126.483	-1.4825	0.287733	-5.15235	2.57236e-07	6.77788e-06	down	pre_treatment vs relapse
SW837-relapse	LINC00111	4.01389	-1.48341	0.439123	-3.37811	0.000729855	0.00572429	down	pre_treatment vs relapse
SW837-relapse	FOSL1	80.7405	-1.48607	0.260405	-5.70677	1.15139e-08	4.18818e-07	down	pre_treatment vs relapse
SW837-relapse	RNU7-124P	5.64717	-1.49303	0.419357	-3.56028	0.000370461	0.00330807	down	pre_treatment vs relapse
SW837-relapse	SCNN1B	3.28734	-1.49727	0.583474	-2.56614	0.0102839	0.0463231	down	pre_treatment vs relapse
SW837-relapse	ITGA5	161.147	-1.49825	0.313693	-4.77618	1.78656e-06	3.67871e-05	down	pre_treatment vs relapse
SW837-relapse	IRS1	713.041	-1.5044	0.308864	-4.87076	1.1117e-06	2.43394e-05	down	pre_treatment vs relapse
SW837-relapse	SERPINB2	50.9509	-1.50691	0.506928	-2.97262	0.00295267	0.0175335	down	pre_treatment vs relapse
SW837-relapse	KITLG	40.7759	-1.50701	0.226192	-6.6625	2.69202e-11	1.75229e-09	down	pre_treatment vs relapse
SW837-relapse	IGFL1	61.4437	-1.50815	0.442459	-3.40857	0.000653045	0.005236	down	pre_treatment vs relapse
SW837-relapse	COL13A1	8.32833	-1.51633	0.430985	-3.51829	0.000434333	0.00376955	down	pre_treatment vs relapse
SW837-relapse	MIR3144	3.22037	-1.52158	0.497656	-3.05749	0.002232	0.0140793	down	pre_treatment vs relapse
SW837-relapse	DSG4	29.8879	-1.52618	0.300339	-5.08155	3.74371e-07	9.41303e-06	down	pre_treatment vs relapse
SW837-relapse	TP53AIP1	14.7919	-1.52672	0.256337	-5.95591	2.58625e-09	1.11422e-07	down	pre_treatment vs relapse
SW837-relapse	C6orf141	36.655	-1.53334	0.228129	-6.72138	1.8001e-11	1.22829e-09	down	pre_treatment vs relapse
SW837-relapse	TNPO1P3	2.98135	-1.53602	0.534986	-2.87114	0.00409	0.0225314	down	pre_treatment vs relapse
SW837-relapse	MYEOV	473.301	-1.54504	0.337343	-4.58003	4.64919e-06	8.37535e-05	down	pre_treatment vs relapse
SW837-relapse	GPER1	40.3526	-1.54551	0.273992	-5.64071	1.69347e-08	5.95211e-07	down	pre_treatment vs relapse
SW837-relapse	TGFBI	3421.1	-1.54552	0.202476	-7.63311	2.29149e-14	2.53318e-12	down	pre_treatment vs relapse
SW837-relapse	RXFP4	8.37087	-1.5595	0.253492	-6.15209	7.64678e-10	3.66379e-08	down	pre_treatment vs relapse
SW837-relapse	EDN2	48.5353	-1.56293	0.461786	-3.38454	0.000712988	0.00562096	down	pre_treatment vs relapse
SW837-relapse	GJB2	612.378	-1.57216	0.183456	-8.56971	1.03746e-17	2.03261e-15	down	pre_treatment vs relapse
SW837-relapse	IER3	181.505	-1.57668	0.184695	-8.53666	1.3816e-17	2.60373e-15	down	pre_treatment vs relapse
SW837-relapse	MMP1	38.2643	-1.59468	0.525321	-3.03564	0.00240029	0.0148893	down	pre_treatment vs relapse
SW837-relapse	DOCK4	29.2538	-1.59535	0.197054	-8.09597	5.68087e-16	8.32689e-14	down	pre_treatment vs relapse
SW837-relapse	LAMA3	751.826	-1.59875	0.277467	-5.76193	8.31555e-09	3.11055e-07	down	pre_treatment vs relapse
SW837-relapse	PLA2G4D	178.365	-1.6053	0.313093	-5.12721	2.94069e-07	7.65662e-06	down	pre_treatment vs relapse
SW837-relapse	UBE2V2P3	1.49268	-1.60881	0.609272	-2.64055	0.00827709	0.0391274	down	pre_treatment vs relapse
SW837-relapse	DCBLD2	2704.75	-1.61906	0.120612	-13.4237	4.39468e-41	1.44937e-37	down	pre_treatment vs relapse
SW837-relapse	CDH11	34.4306	-1.62266	0.198289	-8.18333	2.76116e-16	4.40627e-14	down	pre_treatment vs relapse
SW837-relapse	KRT16P6	17.1918	-1.62477	0.229175	-7.08963	1.34474e-12	1.13233e-10	down	pre_treatment vs relapse
SW837-relapse	LINC00917	3.89942	-1.62794	0.608125	-2.67699	0.00742874	0.0359764	down	pre_treatment vs relapse
SW837-relapse	PPP1R3G	31.8605	-1.62937	0.39971	-4.07638	4.57413e-05	0.000587746	down	pre_treatment vs relapse
SW837-relapse	RPL15P14	1.94197	-1.63154	0.566979	-2.87761	0.00400706	0.0221733	down	pre_treatment vs relapse
SW837-relapse	CENPCP1	2.15505	-1.63206	0.496811	-3.28508	0.00101953	0.00750536	down	pre_treatment vs relapse
SW837-relapse	RNU6-786P	4.15896	-1.63863	0.457357	-3.58283	0.000339886	0.00310798	down	pre_treatment vs relapse
SW837-relapse	IGFL2	96.6979	-1.64139	0.218972	-7.4959	6.58442e-14	6.75091e-12	down	pre_treatment vs relapse
SW837-relapse	FTH1P7	3.98128	-1.64271	0.525512	-3.12593	0.00177244	0.0117458	down	pre_treatment vs relapse
SW837-relapse	PTCH1	701.506	-1.6492	0.177254	-9.30415	1.35065e-20	4.45444e-18	down	pre_treatment vs relapse
SW837-relapse	CALB2	5.61291	-1.65247	0.438195	-3.77108	0.000162541	0.00168994	down	pre_treatment vs relapse
SW837-relapse	KCNJ15	10.2377	-1.66121	0.522775	-3.17768	0.0014846	0.0102108	down	pre_treatment vs relapse
SW837-relapse	ZBED2	309.327	-1.66148	0.171801	-9.67093	4.00736e-22	1.49618e-19	down	pre_treatment vs relapse
SW837-relapse	CTGF	30.5454	-1.66844	0.219077	-7.61579	2.62085e-14	2.88118e-12	down	pre_treatment vs relapse
SW837-relapse	MIR3193	4.2895	-1.67043	0.504214	-3.31294	0.000923194	0.00693552	down	pre_treatment vs relapse
SW837-relapse	SLC2A3	1157.26	-1.67301	0.638449	-2.62043	0.00878187	0.0408595	down	pre_treatment vs relapse
SW837-relapse	SLC6A14	130.168	-1.67946	0.356456	-4.71154	2.45847e-06	4.84543e-05	down	pre_treatment vs relapse
SW837-relapse	BMP6	60.5985	-1.68603	0.289932	-5.81525	6.05427e-09	2.3319e-07	down	pre_treatment vs relapse
SW837-relapse	KIAA0040	155.342	-1.68603	0.194176	-8.68303	3.85363e-18	8.28865e-16	down	pre_treatment vs relapse
SW837-relapse	PNRC2P1	3.93423	-1.68757	0.446086	-3.78306	0.000154909	0.00163246	down	pre_treatment vs relapse
SW837-relapse	FIBCD1	5.00274	-1.69119	0.373173	-4.5319	5.84546e-06	0.000102818	down	pre_treatment vs relapse
SW837-relapse	POSTN	1.95012	-1.69263	0.604156	-2.80165	0.00508415	0.0267282	down	pre_treatment vs relapse
SW837-relapse	AXL	50.0936	-1.69406	0.20072	-8.43989	3.17627e-17	5.66234e-15	down	pre_treatment vs relapse
SW837-relapse	MYO1G	39.0451	-1.69732	0.241193	-7.03719	1.96156e-12	1.59734e-10	down	pre_treatment vs relapse
SW837-relapse	LCK	26.4013	-1.71568	0.351217	-4.88497	1.03446e-06	2.2795e-05	down	pre_treatment vs relapse
SW837-relapse	WNT16	5.96789	-1.72757	0.497403	-3.47317	0.000514345	0.00432181	down	pre_treatment vs relapse
SW837-relapse	PAG1	122.52	-1.7322	0.280687	-6.17131	6.77264e-10	3.26871e-08	down	pre_treatment vs relapse
SW837-relapse	CPLX2	4.60782	-1.74816	0.492752	-3.54775	0.00038854	0.0034354	down	pre_treatment vs relapse
SW837-relapse	CALB1	6.15399	-1.75999	0.666409	-2.64101	0.00826596	0.0390934	down	pre_treatment vs relapse
SW837-relapse	KCNN4	228.6	-1.76267	0.220095	-8.0087	1.15924e-15	1.54993e-13	down	pre_treatment vs relapse
SW837-relapse	KLHL30	9.77803	-1.76688	0.315741	-5.596	2.19359e-08	7.57534e-07	down	pre_treatment vs relapse
SW837-relapse	NAV3	12.797	-1.77011	0.277955	-6.36833	1.911e-10	1.05334e-08	down	pre_treatment vs relapse
SW837-relapse	FAM45BP	1.4748	-1.78344	0.637784	-2.7963	0.00516911	0.0270814	down	pre_treatment vs relapse
SW837-relapse	ELFN2	51.5247	-1.79877	0.17375	-10.3526	4.07101e-25	2.2377e-22	down	pre_treatment vs relapse
SW837-relapse	ANK1	7.74251	-1.79974	0.402244	-4.47426	7.66775e-06	0.000129794	down	pre_treatment vs relapse
SW837-relapse	COL9A3	1484.44	-1.81596	0.187339	-9.69344	3.21527e-22	1.24752e-19	down	pre_treatment vs relapse
SW837-relapse	SHANK1	14.3037	-1.81943	0.364299	-4.99432	5.90434e-07	1.39755e-05	down	pre_treatment vs relapse
SW837-relapse	DDIT4	650.802	-1.82331	0.225261	-8.09419	5.76467e-16	8.3876e-14	down	pre_treatment vs relapse
SW837-relapse	PRDM16	7.9381	-1.83291	0.369482	-4.96076	7.0217e-07	1.61377e-05	down	pre_treatment vs relapse
SW837-relapse	OGFR-AS1	1.78398	-1.83907	0.572005	-3.21513	0.00130385	0.00917843	down	pre_treatment vs relapse
SW837-relapse	CD96	1.98437	-1.85	0.575832	-3.21274	0.00131477	0.00924871	down	pre_treatment vs relapse
SW837-relapse	ITGA2	698.949	-1.85833	0.204363	-9.09329	9.60845e-20	2.92058e-17	down	pre_treatment vs relapse
SW837-relapse	RNU4-33P	1.77706	-1.85902	0.617071	-3.01266	0.00258972	0.0158165	down	pre_treatment vs relapse
SW837-relapse	TGM5	12.4526	-1.86341	0.405386	-4.59663	4.2938e-06	7.85991e-05	down	pre_treatment vs relapse
SW837-relapse	ETV1	8.37148	-1.88251	0.28127	-6.69289	2.18812e-11	1.46198e-09	down	pre_treatment vs relapse
SW837-relapse	PRLR	12.4091	-1.88288	0.38686	-4.86707	1.13263e-06	2.46834e-05	down	pre_treatment vs relapse
SW837-relapse	DOK7	32.4322	-1.88301	0.282792	-6.65865	2.76353e-11	1.79294e-09	down	pre_treatment vs relapse
SW837-relapse	MEFV	27.2514	-1.88479	0.25955	-7.26176	3.82073e-13	3.48408e-11	down	pre_treatment vs relapse
SW837-relapse	LUCAT1	40.2548	-1.89101	0.380009	-4.97622	6.48369e-07	1.51654e-05	down	pre_treatment vs relapse
SW837-relapse	DUSP5	494.136	-1.89502	0.48343	-3.91994	8.85694e-05	0.00102193	down	pre_treatment vs relapse
SW837-relapse	COL8A1	4.43298	-1.90095	0.428682	-4.4344	9.23277e-06	0.000151491	down	pre_treatment vs relapse
SW837-relapse	TMEM95	1.40831	-1.9096	0.734397	-2.60023	0.00931609	0.0427521	down	pre_treatment vs relapse
SW837-relapse	ARMC10P1	2.80464	-1.91082	0.650728	-2.93644	0.00332008	0.019193	down	pre_treatment vs relapse
SW837-relapse	ZC3H12D	14.8129	-1.91814	0.3239	-5.92203	3.17992e-09	1.31474e-07	down	pre_treatment vs relapse
SW837-relapse	GNAQP1	2.13944	-1.91838	0.615706	-3.11574	0.00183486	0.0120576	down	pre_treatment vs relapse
SW837-relapse	ID1	501.523	-1.91879	0.342824	-5.59701	2.18079e-08	7.54432e-07	down	pre_treatment vs relapse
SW837-relapse	MIR6079	1.67567	-1.92458	0.726748	-2.64821	0.00809193	0.0383804	down	pre_treatment vs relapse
SW837-relapse	PLAU	423.208	-1.93587	0.283406	-6.83073	8.44853e-12	6.01365e-10	down	pre_treatment vs relapse
SW837-relapse	RNU6-127P	4.05286	-1.93813	0.57094	-3.39463	0.000687205	0.00545464	down	pre_treatment vs relapse
SW837-relapse	GPR3	7.47504	-1.93954	0.475674	-4.07745	4.55321e-05	0.0005862	down	pre_treatment vs relapse
SW837-relapse	KLKP1	2.14401	-1.9398	0.561596	-3.45409	0.000552149	0.00457726	down	pre_treatment vs relapse
SW837-relapse	PADI3	41.7947	-1.94649	0.250225	-7.77895	7.31274e-15	8.61336e-13	down	pre_treatment vs relapse
SW837-relapse	SCN5A	26.5789	-1.95997	0.353608	-5.54276	2.97737e-08	9.87959e-07	down	pre_treatment vs relapse
SW837-relapse	ACTG2	2.52136	-1.96914	0.53231	-3.69923	0.000216257	0.00215257	down	pre_treatment vs relapse
SW837-relapse	IL20RA	156.353	-1.97234	0.18492	-10.6659	1.46953e-26	1.11842e-23	down	pre_treatment vs relapse
SW837-relapse	KRT71	2.51533	-1.97668	0.718622	-2.75065	0.00594766	0.0303028	down	pre_treatment vs relapse
SW837-relapse	SERPINB3	392.338	-1.98024	0.419586	-4.71951	2.36411e-06	4.6969e-05	down	pre_treatment vs relapse
SW837-relapse	IGFL4	265.587	-1.98399	0.258935	-7.66213	1.82872e-14	2.03296e-12	down	pre_treatment vs relapse
SW837-relapse	RNU6-26P	18.9995	-1.9853	0.209084	-9.49521	2.19761e-21	7.7654e-19	down	pre_treatment vs relapse
SW837-relapse	RASSF10	7.22342	-1.98795	0.424742	-4.68037	2.86364e-06	5.50634e-05	down	pre_treatment vs relapse
SW837-relapse	CDK6	240.5	-2.00076	0.23595	-8.47957	2.26037e-17	4.1035e-15	down	pre_treatment vs relapse
SW837-relapse	COL22A1	2.07875	-2.01169	0.732044	-2.74804	0.00599521	0.0304735	down	pre_treatment vs relapse
SW837-relapse	CSMD3	5.36387	-2.01425	0.411718	-4.89229	9.9669e-07	2.20857e-05	down	pre_treatment vs relapse
SW837-relapse	FAM198B	7.38733	-2.03614	0.347441	-5.86038	4.61812e-09	1.8387e-07	down	pre_treatment vs relapse
SW837-relapse	BMP4	638.96	-2.05484	0.133719	-15.3668	2.73369e-53	2.70471e-49	down	pre_treatment vs relapse
SW837-relapse	SLCO4A1-AS1	160.546	-2.05626	0.199528	-10.3056	6.64589e-25	3.46076e-22	down	pre_treatment vs relapse
SW837-relapse	LINC00973	2.8501	-2.06903	0.587921	-3.51923	0.000432801	0.00376005	down	pre_treatment vs relapse
SW837-relapse	RN7SL750P	1.20786	-2.07124	0.712507	-2.90697	0.0036495	0.0206687	down	pre_treatment vs relapse
SW837-relapse	DSG1	14.1574	-2.08857	0.47171	-4.42766	9.52604e-06	0.000155018	down	pre_treatment vs relapse
SW837-relapse	NID1	102.011	-2.11132	0.203464	-10.3769	3.15921e-25	1.83866e-22	down	pre_treatment vs relapse
SW837-relapse	IL1B	2.59392	-2.12514	0.606231	-3.5055	0.000455752	0.00390916	down	pre_treatment vs relapse
SW837-relapse	MAOB	30.0815	-2.1312	0.350494	-6.08056	1.19762e-09	5.53705e-08	down	pre_treatment vs relapse
SW837-relapse	PADI1	949.8	-2.13967	0.312144	-6.85476	7.14339e-12	5.14013e-10	down	pre_treatment vs relapse
SW837-relapse	MYH15	7.82857	-2.16363	0.395133	-5.4757	4.35794e-08	1.38865e-06	down	pre_treatment vs relapse
SW837-relapse	PHLDA1	893.583	-2.17139	0.3238	-6.70595	2.00095e-11	1.35221e-09	down	pre_treatment vs relapse
SW837-relapse	SEMA3A	1.44274	-2.19477	0.646069	-3.39711	0.000681007	0.00541195	down	pre_treatment vs relapse
SW837-relapse	SH3BP5	5.16388	-2.20413	0.452949	-4.86618	1.13776e-06	2.47407e-05	down	pre_treatment vs relapse
SW837-relapse	SERPINE2	28.4681	-2.21412	0.417167	-5.30752	1.11127e-07	3.19155e-06	down	pre_treatment vs relapse
SW837-relapse	EGR1	81.3877	-2.21798	0.414508	-5.35087	8.75302e-08	2.60067e-06	down	pre_treatment vs relapse
SW837-relapse	TRAF3IP3	1.72659	-2.22457	0.813953	-2.73304	0.0062752	0.0315642	down	pre_treatment vs relapse
SW837-relapse	RFX8	2.90832	-2.251	0.444397	-5.06529	4.07783e-07	1.01627e-05	down	pre_treatment vs relapse
SW837-relapse	PRB2	2.05519	-2.28803	0.750223	-3.0498	0.00228994	0.0143487	down	pre_treatment vs relapse
SW837-relapse	SPINK7	76.3994	-2.28913	0.46323	-4.94167	7.74552e-07	1.76984e-05	down	pre_treatment vs relapse
SW837-relapse	CCDC85A	6.77661	-2.30595	0.480771	-4.79637	1.6157e-06	3.36897e-05	down	pre_treatment vs relapse
SW837-relapse	SYNE3	54.8686	-2.34922	0.299528	-7.84307	4.39651e-15	5.40361e-13	down	pre_treatment vs relapse
SW837-relapse	TMPRSS11E	47.2047	-2.35952	0.590911	-3.99303	6.52344e-05	0.000789516	down	pre_treatment vs relapse
SW837-relapse	NMNAT2	3.43139	-2.40211	0.466203	-5.15249	2.5705e-07	6.77788e-06	down	pre_treatment vs relapse
SW837-relapse	LINC01732	2.22146	-2.40561	0.700505	-3.43411	0.000594508	0.0048452	down	pre_treatment vs relapse
SW837-relapse	NTSR1	30.6326	-2.40853	0.376534	-6.39658	1.58899e-10	8.93264e-09	down	pre_treatment vs relapse
SW837-relapse	ETV4	97.7569	-2.42244	0.198021	-12.2332	2.06519e-34	3.4055e-31	down	pre_treatment vs relapse
SW837-relapse	IL36B	1.95147	-2.42829	0.613368	-3.95895	7.52802e-05	0.000893667	down	pre_treatment vs relapse
SW837-relapse	CADPS	90.3575	-2.43283	0.483471	-5.03201	4.85373e-07	1.17992e-05	down	pre_treatment vs relapse
SW837-relapse	IGKV1OR-2	3.51294	-2.44105	0.417269	-5.85006	4.91382e-09	1.94469e-07	down	pre_treatment vs relapse
SW837-relapse	ADRA1D	1.78955	-2.44607	0.736254	-3.32233	0.000892703	0.00675002	down	pre_treatment vs relapse
SW837-relapse	SH3RF3	3.94527	-2.44649	0.428028	-5.71573	1.09236e-08	4.01776e-07	down	pre_treatment vs relapse
SW837-relapse	MYL2	1.61466	-2.45174	0.771573	-3.17758	0.00148508	0.0102108	down	pre_treatment vs relapse
SW837-relapse	ETV5	65.999	-2.50691	0.248405	-10.092	5.99133e-24	2.96391e-21	down	pre_treatment vs relapse
SW837-relapse	KRT16P2	36.5714	-2.50853	0.27616	-9.08363	1.05013e-19	3.10149e-17	down	pre_treatment vs relapse
SW837-relapse	SERPINB7	26.8715	-2.52384	0.458001	-5.51054	3.57732e-08	1.16046e-06	down	pre_treatment vs relapse
SW837-relapse	LINC01705	2.77693	-2.52823	0.68243	-3.70475	0.000211603	0.00211501	down	pre_treatment vs relapse
SW837-relapse	ADAM19	551.423	-2.52898	0.222862	-11.3478	7.60855e-30	7.16943e-27	down	pre_treatment vs relapse
SW837-relapse	SPRY4	91.513	-2.53711	0.285152	-8.89742	5.7162e-19	1.39645e-16	down	pre_treatment vs relapse
SW837-relapse	PLAT	234.193	-2.54726	0.374816	-6.79603	1.07538e-11	7.46651e-10	down	pre_treatment vs relapse
SW837-relapse	LMOD3	2.83274	-2.56819	0.533719	-4.81187	1.49528e-06	3.14438e-05	down	pre_treatment vs relapse
SW837-relapse	LINC00704	11.2854	-2.56846	0.352561	-7.28516	3.21283e-13	2.95699e-11	down	pre_treatment vs relapse
SW837-relapse	TMEM190	1.35387	-2.58187	0.767489	-3.36405	0.000768079	0.00596263	down	pre_treatment vs relapse
SW837-relapse	FOXL1	18.2133	-2.58403	0.247875	-10.4247	1.912e-25	1.26116e-22	down	pre_treatment vs relapse
SW837-relapse	PAPPA	1.21553	-2.62106	0.984588	-2.66209	0.00776568	0.0372076	down	pre_treatment vs relapse
SW837-relapse	PNLIPRP3	21.3286	-2.62833	0.308414	-8.52208	1.56713e-17	2.92551e-15	down	pre_treatment vs relapse
SW837-relapse	LTB	3.37612	-2.639	0.593234	-4.4485	8.64716e-06	0.000143428	down	pre_treatment vs relapse
SW837-relapse	CYP24A1	19.7079	-2.65051	0.408391	-6.49014	8.5759e-11	5.06567e-09	down	pre_treatment vs relapse
SW837-relapse	CSF2	17.1767	-2.69044	0.391775	-6.86732	6.54176e-12	4.79438e-10	down	pre_treatment vs relapse
SW837-relapse	ZNF134	4.85047	-2.72536	0.889153	-3.06512	0.00217585	0.0137646	down	pre_treatment vs relapse
SW837-relapse	NUP210	10.4361	-2.73982	0.649876	-4.21591	2.4877e-05	0.00035187	down	pre_treatment vs relapse
SW837-relapse	DUSP6	110.21	-2.78117	0.224088	-12.4111	2.27554e-35	4.09349e-32	down	pre_treatment vs relapse
SW837-relapse	F3	196.71	-2.80932	0.202673	-13.8614	1.08555e-43	4.29617e-40	down	pre_treatment vs relapse
SW837-relapse	NT5E	12.0957	-2.82084	0.891712	-3.1634	0.00155938	0.0106111	down	pre_treatment vs relapse
SW837-relapse	PDE4D	21.7391	-2.8362	0.289065	-9.81165	1.00311e-22	4.31513e-20	down	pre_treatment vs relapse
SW837-relapse	CEMIP	99.4306	-2.86579	0.420176	-6.82044	9.07597e-12	6.41412e-10	down	pre_treatment vs relapse
SW837-relapse	LINC00866	1.37422	-2.88203	0.96226	-2.99506	0.00274388	0.0165688	down	pre_treatment vs relapse
SW837-relapse	FGF19	115.138	-2.90606	0.44238	-6.56915	5.06018e-11	3.11934e-09	down	pre_treatment vs relapse
SW837-relapse	FHL1	18.6609	-2.93245	0.388735	-7.54357	4.5728e-14	4.81312e-12	down	pre_treatment vs relapse
SW837-relapse	TNS4	272.894	-2.96576	0.252155	-11.7617	6.1511e-32	7.60737e-29	down	pre_treatment vs relapse
SW837-relapse	MTRNR2L11	3.88256	-3.04627	0.744412	-4.09218	4.27333e-05	0.000554861	down	pre_treatment vs relapse
SW837-relapse	HLA-K	2.46118	-3.12107	0.649309	-4.80675	1.53401e-06	3.22239e-05	down	pre_treatment vs relapse
SW837-relapse	SPRY4-IT1	5.53151	-3.17725	0.479131	-6.63128	3.32794e-11	2.11747e-09	down	pre_treatment vs relapse
SW837-relapse	MMP10	2.64688	-3.24166	0.742719	-4.36459	1.27364e-05	0.00019876	down	pre_treatment vs relapse
SW837-relapse	RNU6-1025P	1.44551	-3.29498	0.908286	-3.62769	0.000285971	0.00271275	down	pre_treatment vs relapse
SW837-relapse	KNOP1P5	2.4056	-3.35339	0.66361	-5.05325	4.34358e-07	1.07304e-05	down	pre_treatment vs relapse
SW837-relapse	SLC6A11	1.90759	-3.41957	0.847381	-4.03546	5.44961e-05	0.000680359	down	pre_treatment vs relapse
SW837-relapse	SULT1E1	1.21553	-3.53541	0.992923	-3.56061	0.000369993	0.00330538	down	pre_treatment vs relapse
SW837-relapse	ST8SIA6	2.37621	-3.63037	0.747515	-4.85658	1.19432e-06	2.5857e-05	down	pre_treatment vs relapse
SW837-relapse	TMEM200A	17.3147	-3.75736	0.317464	-11.8355	2.55681e-32	3.37294e-29	down	pre_treatment vs relapse
SW837-relapse	C20orf166-AS1	1.83192	-3.83156	0.843381	-4.5431	5.54327e-06	9.81128e-05	down	pre_treatment vs relapse
SW837-relapse	PDE4B	21.8446	-4.09861	0.720031	-5.69227	1.25363e-08	4.54337e-07	down	pre_treatment vs relapse
SW837-relapse	DHRS9	9.46252	-4.20967	0.583823	-7.21053	5.57349e-13	4.95659e-11	down	pre_treatment vs relapse
SW837-relapse	F13A1	46.3377	-4.75785	0.24991	-19.0382	8.22942e-81	1.62844e-76	down	pre_treatment vs relapse
SW837-relapse	SAMD3	1.74905	-4.82333	0.7886	-6.11633	9.57573e-10	4.47954e-08	down	pre_treatment vs relapse
SW837-relapse	SLC26A3	453.635	10.3867	1.13764	9.13005	6.84707e-20	3.10291e-17	up	pre_treatment vs BI3406+Adagrasib
SW837-relapse	MALRD1	76.5744	9.56223	1.12955	8.46551	2.5504e-17	7.36482e-15	up	pre_treatment vs BI3406+Adagrasib
SW837-relapse	UGT2B17	38.0885	9.46864	1.26566	7.48119	7.3653e-14	1.18105e-11	up	pre_treatment vs BI3406+Adagrasib
SW837-relapse	REG1B	10.1367	8.40655	1.94472	4.32276	1.54089e-05	0.000238113	up	pre_treatment vs BI3406+Adagrasib
SW837-relapse	TM4SF20	12.2406	8.11291	1.38505	5.85747	4.69974e-09	2.2419e-07	up	pre_treatment vs BI3406+Adagrasib
SW837-relapse	ABCB1	10.006	7.82003	1.08218	7.2262	4.96693e-13	6.72342e-11	up	pre_treatment vs BI3406+Adagrasib
SW837-relapse	CA1	39.7862	7.70903	1.33979	5.7539	8.72089e-09	3.92647e-07	up	pre_treatment vs BI3406+Adagrasib
SW837-relapse	UGT2B15	7.19485	7.55206	1.31772	5.73114	9.9756e-09	4.39644e-07	up	pre_treatment vs BI3406+Adagrasib
SW837-relapse	LIPC	113.366	7.40291	1.20052	6.16643	6.98503e-10	4.39909e-08	up	pre_treatment vs BI3406+Adagrasib
SW837-relapse	VWA5B1	16.6303	6.97378	1.1199	6.22713	4.75052e-10	3.12395e-08	up	pre_treatment vs BI3406+Adagrasib
SW837-relapse	BTNL3	5.69331	6.95252	1.38229	5.0297	4.9124e-07	1.28336e-05	up	pre_treatment vs BI3406+Adagrasib
SW837-relapse	CHP2	21.563	6.86462	1.16811	5.87666	4.18618e-09	2.04847e-07	up	pre_treatment vs BI3406+Adagrasib
SW837-relapse	PIGR	127.824	6.7624	0.636289	10.6279	2.21114e-26	2.88083e-23	up	pre_treatment vs BI3406+Adagrasib
SW837-relapse	DACH1	5.21575	6.74926	1.43253	4.71144	2.45969e-06	5.04672e-05	up	pre_treatment vs BI3406+Adagrasib
SW837-relapse	LYPD8	12.6129	6.67141	1.11208	5.99904	1.98489e-09	1.08034e-07	up	pre_treatment vs BI3406+Adagrasib
SW837-relapse	TNMD	22.0555	6.65374	1.29801	5.1261	2.95804e-07	8.2548e-06	up	pre_treatment vs BI3406+Adagrasib
SW837-relapse	MAGEC2	7.08994	6.58843	1.77413	3.71361	0.000204326	0.00200158	up	pre_treatment vs BI3406+Adagrasib
SW837-relapse	AFAP1-AS1	68.7518	6.57245	1.16125	5.6598	1.51546e-08	6.36922e-07	up	pre_treatment vs BI3406+Adagrasib
SW837-relapse	DMBT1	64.3529	6.53713	0.741396	8.81733	1.17225e-18	4.07277e-16	up	pre_treatment vs BI3406+Adagrasib
SW837-relapse	TRPA1	3.58848	6.47775	1.19661	5.41341	6.18347e-08	2.13765e-06	up	pre_treatment vs BI3406+Adagrasib
SW837-relapse	REG1A	37.1851	6.4572	0.97542	6.61992	3.59391e-11	3.12161e-09	up	pre_treatment vs BI3406+Adagrasib
SW837-relapse	DPEP1	136.207	6.3868	1.11151	5.74603	9.13615e-09	4.06949e-07	up	pre_treatment vs BI3406+Adagrasib
SW837-relapse	NCR1	10.7063	6.35563	1.08214	5.87319	4.27493e-09	2.08213e-07	up	pre_treatment vs BI3406+Adagrasib
SW837-relapse	TKTL1	9.8042	6.33605	1.21381	5.21998	1.78942e-07	5.3137e-06	up	pre_treatment vs BI3406+Adagrasib
SW837-relapse	PTPRO	11.5302	6.2869	1.42204	4.42104	9.82279e-06	0.000164034	up	pre_treatment vs BI3406+Adagrasib
SW837-relapse	HNF1A-AS1	57.0738	6.26405	0.81014	7.73205	1.05826e-14	1.93514e-12	up	pre_treatment vs BI3406+Adagrasib
SW837-relapse	CD40	5.36816	6.24802	1.25728	4.96949	6.71295e-07	1.68397e-05	up	pre_treatment vs BI3406+Adagrasib
SW837-relapse	DPCR1	233.967	6.20023	0.652221	9.50634	1.97486e-21	1.11264e-18	up	pre_treatment vs BI3406+Adagrasib
SW837-relapse	MAGEB2	7.58551	6.06278	2.07152	2.92673	0.00342545	0.0191139	up	pre_treatment vs BI3406+Adagrasib
SW837-relapse	XPNPEP2	22.4744	6.06139	1.37078	4.42187	9.78523e-06	0.000163973	up	pre_treatment vs BI3406+Adagrasib
SW837-relapse	SLC14A2	7.26112	6.06137	1.69377	3.57862	0.000345407	0.00310093	up	pre_treatment vs BI3406+Adagrasib
SW837-relapse	LINC01331	2.15678	6.02159	1.24847	4.82317	1.41296e-06	3.17058e-05	up	pre_treatment vs BI3406+Adagrasib
SW837-relapse	ANXA13	29.1104	6.0096	0.665045	9.03638	1.61951e-19	6.64182e-17	up	pre_treatment vs BI3406+Adagrasib
SW837-relapse	NLRP2	9.09956	5.91419	1.07991	5.47657	4.33641e-08	1.57486e-06	up	pre_treatment vs BI3406+Adagrasib
SW837-relapse	CD177	7.76652	5.88061	1.12959	5.20597	1.92985e-07	5.66614e-06	up	pre_treatment vs BI3406+Adagrasib
SW837-relapse	OLFM4	3.27843	5.85641	2.1749	2.69272	0.0070871	0.0335997	up	pre_treatment vs BI3406+Adagrasib
SW837-relapse	MAGEA1	10.158	5.79574	1.59853	3.62567	0.000288212	0.00266433	up	pre_treatment vs BI3406+Adagrasib
SW837-relapse	MAGEH1	6.05998	5.721	1.49545	3.82559	0.000130458	0.00138964	up	pre_treatment vs BI3406+Adagrasib
SW837-relapse	GABRQ	15.2586	5.69598	1.49698	3.80499	0.000141811	0.00148728	up	pre_treatment vs BI3406+Adagrasib
SW837-relapse	NAALADL1	11.9789	5.68684	1.12486	5.05561	4.29022e-07	1.13784e-05	up	pre_treatment vs BI3406+Adagrasib
SW837-relapse	LINC01737	6.3864	5.62686	1.03193	5.45275	4.95968e-08	1.77645e-06	up	pre_treatment vs BI3406+Adagrasib
SW837-relapse	TMEM132E	3.50694	5.56429	1.44359	3.85449	0.000115971	0.00125797	up	pre_treatment vs BI3406+Adagrasib
SW837-relapse	CLIC6	7.59541	5.51434	1.04942	5.25464	1.48313e-07	4.52007e-06	up	pre_treatment vs BI3406+Adagrasib
SW837-relapse	ADH4	2.50037	5.50024	1.63547	3.3631	0.000770712	0.00591542	up	pre_treatment vs BI3406+Adagrasib
SW837-relapse	MAGEB6	8.4951	5.45995	1.35807	4.02037	5.81068e-05	0.000721008	up	pre_treatment vs BI3406+Adagrasib
SW837-relapse	SLC17A4	35.5242	5.45838	1.0627	5.13631	2.80189e-07	7.85056e-06	up	pre_treatment vs BI3406+Adagrasib
SW837-relapse	MAL	17.7917	5.43713	1.36923	3.97093	7.15913e-05	0.000851336	up	pre_treatment vs BI3406+Adagrasib
SW837-relapse	FAM9C	1.50721	5.30939	2.01324	2.63723	0.00835856	0.0379696	up	pre_treatment vs BI3406+Adagrasib
SW837-relapse	ODAM	1.88062	5.24508	1.98205	2.6463	0.00813787	0.0372349	up	pre_treatment vs BI3406+Adagrasib
SW837-relapse	BOD1L2	4.14505	5.23926	1.14958	4.55755	5.17537e-06	9.69324e-05	up	pre_treatment vs BI3406+Adagrasib
SW837-relapse	IDO1	12.6504	5.22952	0.791902	6.60375	4.00884e-11	3.42493e-09	up	pre_treatment vs BI3406+Adagrasib
SW837-relapse	CDH16	30.4764	5.19396	0.969291	5.35851	8.39095e-08	2.76331e-06	up	pre_treatment vs BI3406+Adagrasib
SW837-relapse	C19orf84	2.91859	5.16317	1.15781	4.45944	8.21727e-06	0.000142037	up	pre_treatment vs BI3406+Adagrasib
SW837-relapse	CYP2B6	20.6486	5.12326	1.17094	4.37535	1.2124e-05	0.000194413	up	pre_treatment vs BI3406+Adagrasib
SW837-relapse	IGHM	2.91053	5.10515	1.13962	4.4797	7.47485e-06	0.000131494	up	pre_treatment vs BI3406+Adagrasib
SW837-relapse	SDK2	5.45384	5.09307	1.24018	4.10672	4.01313e-05	0.000531498	up	pre_treatment vs BI3406+Adagrasib
SW837-relapse	CFTR	23.0349	5.08295	0.982167	5.17523	2.27625e-07	6.57211e-06	up	pre_treatment vs BI3406+Adagrasib
SW837-relapse	NLRP4	14.6648	5.06906	1.05097	4.82324	1.41247e-06	3.17058e-05	up	pre_treatment vs BI3406+Adagrasib
SW837-relapse	LINC01116	6.06994	5.06847	1.51747	3.34009	0.000837526	0.00630746	up	pre_treatment vs BI3406+Adagrasib
SW837-relapse	OLR1	14.1945	5.06505	1.62744	3.11228	0.00185649	0.0119005	up	pre_treatment vs BI3406+Adagrasib
SW837-relapse	EHMT2-AS1	1.56964	5.06236	1.63694	3.09257	0.0019843	0.0125652	up	pre_treatment vs BI3406+Adagrasib
SW837-relapse	FGR	53.5071	5.04155	0.881029	5.72235	1.05063e-08	4.58188e-07	up	pre_treatment vs BI3406+Adagrasib
SW837-relapse	NFIA-AS2	6.98704	5.02197	1.1212	4.4791	7.49578e-06	0.000131751	up	pre_treatment vs BI3406+Adagrasib
SW837-relapse	C10orf99	77.8395	5.01023	0.589332	8.50154	1.87085e-17	5.49292e-15	up	pre_treatment vs BI3406+Adagrasib
SW837-relapse	H19	32.2144	4.98111	1.76772	2.81782	0.00483505	0.024963	up	pre_treatment vs BI3406+Adagrasib
SW837-relapse	BBOX1-AS1	2.05991	4.97304	1.24831	3.98382	6.78169e-05	0.000814349	up	pre_treatment vs BI3406+Adagrasib
SW837-relapse	RBP1	184.482	4.9523	0.590477	8.38695	4.98902e-17	1.35066e-14	up	pre_treatment vs BI3406+Adagrasib
SW837-relapse	LINC01314	5.50582	4.94037	1.27155	3.88531	0.000102199	0.00113847	up	pre_treatment vs BI3406+Adagrasib
SW837-relapse	GJB7	1.54835	4.9313	1.90934	2.58272	0.00980258	0.0432201	up	pre_treatment vs BI3406+Adagrasib
SW837-relapse	SLC9A3	10.1722	4.88511	0.885661	5.51577	3.47247e-08	1.31136e-06	up	pre_treatment vs BI3406+Adagrasib
SW837-relapse	CPE	18.527	4.84492	1.02701	4.71751	2.38746e-06	4.91789e-05	up	pre_treatment vs BI3406+Adagrasib
SW837-relapse	PRUNE2	101.73	4.82257	0.463446	10.4059	2.33061e-25	2.69911e-22	up	pre_treatment vs BI3406+Adagrasib
SW837-relapse	CSAG3	2.78062	4.80628	1.43858	3.34098	0.000834845	0.0062941	up	pre_treatment vs BI3406+Adagrasib
SW837-relapse	MROH5	3.35699	4.7771	1.34073	3.56306	0.000366554	0.0032488	up	pre_treatment vs BI3406+Adagrasib
SW837-relapse	ANPEP	689.832	4.76259	0.544667	8.74403	2.24946e-18	7.56325e-16	up	pre_treatment vs BI3406+Adagrasib
SW837-relapse	FREM1	1.29342	4.74606	1.43517	3.30697	0.000943126	0.00692755	up	pre_treatment vs BI3406+Adagrasib
SW837-relapse	NMUR2	7.91219	4.72519	1.14043	4.14335	3.42263e-05	0.000466633	up	pre_treatment vs BI3406+Adagrasib
SW837-relapse	FAM50B	2.73903	4.70654	1.21135	3.88536	0.00010218	0.00113847	up	pre_treatment vs BI3406+Adagrasib
SW837-relapse	ERICH4	1.68363	4.70327	1.33781	3.51564	0.000438704	0.00373579	up	pre_treatment vs BI3406+Adagrasib
SW837-relapse	GUCY2C	9.56246	4.67467	0.993964	4.70306	2.56294e-06	5.21239e-05	up	pre_treatment vs BI3406+Adagrasib
SW837-relapse	ZNF280B	3.51556	4.64293	1.46017	3.17972	0.00147419	0.0098718	up	pre_treatment vs BI3406+Adagrasib
SW837-relapse	CTSE	161.304	4.63586	0.590104	7.85601	3.96559e-15	7.65432e-13	up	pre_treatment vs BI3406+Adagrasib
SW837-relapse	NTM	2.56962	4.62702	1.50688	3.0706	0.00213627	0.013242	up	pre_treatment vs BI3406+Adagrasib
SW837-relapse	XCL1	1.79656	4.62244	1.50672	3.06788	0.00215582	0.0133433	up	pre_treatment vs BI3406+Adagrasib
SW837-relapse	LGR5	1.44218	4.61662	1.65605	2.78772	0.00530799	0.0268504	up	pre_treatment vs BI3406+Adagrasib
SW837-relapse	TMEM72	1.51133	4.61252	1.58573	2.90876	0.00362865	0.0200432	up	pre_treatment vs BI3406+Adagrasib
SW837-relapse	GNAS-AS1	4.74375	4.61047	1.10361	4.17764	2.94543e-05	0.000411531	up	pre_treatment vs BI3406+Adagrasib
SW837-relapse	PELI2	59.3828	4.60389	0.657382	7.00337	2.49876e-12	2.8474e-10	up	pre_treatment vs BI3406+Adagrasib
SW837-relapse	LINC00701	1.70336	4.59924	1.28628	3.5756	0.000349423	0.00312219	up	pre_treatment vs BI3406+Adagrasib
SW837-relapse	LINC01254	3.07341	4.59352	1.22145	3.7607	0.000169438	0.00171461	up	pre_treatment vs BI3406+Adagrasib
SW837-relapse	LINC00462	0.798324	4.57738	1.56874	2.91787	0.00352428	0.0195599	up	pre_treatment vs BI3406+Adagrasib
SW837-relapse	LINC00052	0.806459	4.5772	1.5935	2.87241	0.00407353	0.0219878	up	pre_treatment vs BI3406+Adagrasib
SW837-relapse	NRG1	2.38877	4.57708	1.58722	2.88371	0.00393019	0.0213579	up	pre_treatment vs BI3406+Adagrasib
SW837-relapse	ALOX12P2	7.58304	4.57619	1.09937	4.16257	3.14689e-05	0.000434437	up	pre_treatment vs BI3406+Adagrasib
SW837-relapse	EYA2	24.507	4.56622	0.596241	7.65834	1.88351e-14	3.29946e-12	up	pre_treatment vs BI3406+Adagrasib
SW837-relapse	PRR29-AS1	1.33666	4.56036	1.21085	3.76624	0.000165724	0.00168275	up	pre_treatment vs BI3406+Adagrasib
SW837-relapse	LRRC31	7.83436	4.54466	1.2411	3.6618	0.00025045	0.00238505	up	pre_treatment vs BI3406+Adagrasib
SW837-relapse	SLC43A3	7.71349	4.51229	0.996989	4.52591	6.0135e-06	0.000109196	up	pre_treatment vs BI3406+Adagrasib
SW837-relapse	MEP1A	4.90598	4.51041	1.09974	4.10133	4.10779e-05	0.000542655	up	pre_treatment vs BI3406+Adagrasib
SW837-relapse	SLC51A	4.44437	4.51019	1.29518	3.48227	0.000497179	0.00415232	up	pre_treatment vs BI3406+Adagrasib
SW837-relapse	WIPF3	38.3097	4.50843	0.871781	5.17152	2.32193e-07	6.67626e-06	up	pre_treatment vs BI3406+Adagrasib
SW837-relapse	APOB	5.35759	4.47167	1.25709	3.55715	0.000374899	0.0033087	up	pre_treatment vs BI3406+Adagrasib
SW837-relapse	FABP4	14.9204	4.44841	1.42892	3.11313	0.00185116	0.01187	up	pre_treatment vs BI3406+Adagrasib
SW837-relapse	COX7BP1	2.47551	4.43862	1.25359	3.54072	0.000399031	0.00347606	up	pre_treatment vs BI3406+Adagrasib
SW837-relapse	SDC4P	1.58203	4.43239	1.69162	2.6202	0.00878782	0.0395746	up	pre_treatment vs BI3406+Adagrasib
SW837-relapse	NXPE1	1.34852	4.42354	1.7272	2.56111	0.0104339	0.0453232	up	pre_treatment vs BI3406+Adagrasib
SW837-relapse	GAPDHP54	1.73258	4.42146	1.36915	3.22936	0.0012407	0.00863269	up	pre_treatment vs BI3406+Adagrasib
SW837-relapse	PYGO1	4.07084	4.41591	1.03979	4.24693	2.1672e-05	0.000317927	up	pre_treatment vs BI3406+Adagrasib
SW837-relapse	MIR7152	2.25423	4.4128	1.43624	3.07247	0.00212298	0.0131752	up	pre_treatment vs BI3406+Adagrasib
SW837-relapse	PLA1A	19.1532	4.41278	0.71589	6.16404	7.09108e-10	4.45243e-08	up	pre_treatment vs BI3406+Adagrasib
SW837-relapse	PNMA5	1.37628	4.41092	1.54176	2.86096	0.00422356	0.0225524	up	pre_treatment vs BI3406+Adagrasib
SW837-relapse	OR10AC1	0.995968	4.397	1.55225	2.83267	0.00461612	0.024075	up	pre_treatment vs BI3406+Adagrasib
SW837-relapse	LINC01098	0.965816	4.39365	1.68242	2.6115	0.00901457	0.0404211	up	pre_treatment vs BI3406+Adagrasib
SW837-relapse	SOAT2	10.0161	4.39137	1.1013	3.98745	6.67862e-05	0.000806152	up	pre_treatment vs BI3406+Adagrasib
SW837-relapse	NR5A2	6.46203	4.38112	0.846256	5.17706	2.25411e-07	6.52626e-06	up	pre_treatment vs BI3406+Adagrasib
SW837-relapse	PCK1	4.38185	4.37545	1.43695	3.04496	0.00232714	0.0141481	up	pre_treatment vs BI3406+Adagrasib
SW837-relapse	MUC22	5.31191	4.37239	1.63939	2.66709	0.00765119	0.0356417	up	pre_treatment vs BI3406+Adagrasib
SW837-relapse	SLC7A9	27.3345	4.36618	0.642928	6.79109	1.1129e-11	1.11003e-09	up	pre_treatment vs BI3406+Adagrasib
SW837-relapse	CALML3	3.6769	4.36302	1.53753	2.83769	0.0045442	0.0237891	up	pre_treatment vs BI3406+Adagrasib
SW837-relapse	ZFPM2	1.74964	4.35762	1.46844	2.96752	0.00300216	0.017269	up	pre_treatment vs BI3406+Adagrasib
SW837-relapse	FXYD2	1.95425	4.34938	1.38512	3.14007	0.00168909	0.0110103	up	pre_treatment vs BI3406+Adagrasib
SW837-relapse	BHLHE41	192.01	4.34879	0.479283	9.07354	1.15215e-19	4.90158e-17	up	pre_treatment vs BI3406+Adagrasib
SW837-relapse	STAC2	1.32955	4.33303	1.51902	2.85252	0.00433739	0.022966	up	pre_treatment vs BI3406+Adagrasib
SW837-relapse	ANKRD33B	2.84606	4.32912	1.25661	3.44509	0.000570874	0.00462512	up	pre_treatment vs BI3406+Adagrasib
SW837-relapse	JPH4	4.75055	4.32413	1.24343	3.47758	0.000505969	0.00420719	up	pre_treatment vs BI3406+Adagrasib
SW837-relapse	EXOC3L1	3.05342	4.32311	1.18692	3.6423	0.000270212	0.00252594	up	pre_treatment vs BI3406+Adagrasib
SW837-relapse	CHRFAM7A	1.32945	4.32054	1.3587	3.17992	0.00147316	0.00986807	up	pre_treatment vs BI3406+Adagrasib
SW837-relapse	CELP	1.04206	4.31789	1.51256	2.85469	0.0043079	0.0228389	up	pre_treatment vs BI3406+Adagrasib
SW837-relapse	CD36	1.77861	4.31352	1.51228	2.85234	0.0043399	0.0229735	up	pre_treatment vs BI3406+Adagrasib
SW837-relapse	MAGEA10	1.68526	4.3124	1.6291	2.64711	0.00811839	0.0371702	up	pre_treatment vs BI3406+Adagrasib
SW837-relapse	RBP2	2.09095	4.29013	1.41766	3.02621	0.00247641	0.0148215	up	pre_treatment vs BI3406+Adagrasib
SW837-relapse	TSPAN8	934.531	4.28313	0.732983	5.84342	5.11397e-09	2.4119e-07	up	pre_treatment vs BI3406+Adagrasib
SW837-relapse	MRGPRX1	4.53928	4.266	1.33054	3.20621	0.00134496	0.00918602	up	pre_treatment vs BI3406+Adagrasib
SW837-relapse	KLK3	1.64016	4.26584	1.33484	3.19577	0.0013946	0.00946659	up	pre_treatment vs BI3406+Adagrasib
SW837-relapse	SRGN	1.67764	4.26047	1.40234	3.03811	0.00238071	0.0144017	up	pre_treatment vs BI3406+Adagrasib
SW837-relapse	C3P1	40.1653	4.25958	0.43553	9.78021	1.3692e-22	9.84218e-20	up	pre_treatment vs BI3406+Adagrasib
SW837-relapse	MAGEA11	121.597	4.25569	0.665547	6.39427	1.61311e-10	1.19669e-08	up	pre_treatment vs BI3406+Adagrasib
SW837-relapse	EFS	2.29132	4.24082	1.58976	2.66759	0.00763983	0.0356047	up	pre_treatment vs BI3406+Adagrasib
SW837-relapse	XAGE1B	2.38351	4.22123	1.2677	3.32983	0.000868984	0.00649976	up	pre_treatment vs BI3406+Adagrasib
SW837-relapse	PCP4	0.93751	4.19291	1.46693	2.8583	0.00425922	0.0226746	up	pre_treatment vs BI3406+Adagrasib
SW837-relapse	TFAP2C	5.87282	4.17697	1.22453	3.41108	0.000647068	0.00512102	up	pre_treatment vs BI3406+Adagrasib
SW837-relapse	OR7E130P	1.53639	4.17187	1.65703	2.51767	0.0118133	0.0497094	up	pre_treatment vs BI3406+Adagrasib
SW837-relapse	MXRA5	1.74297	4.16138	1.3892	2.99553	0.00273968	0.0160741	up	pre_treatment vs BI3406+Adagrasib
SW837-relapse	CCDC129	3.38161	4.15873	1.16002	3.58505	0.000337017	0.00303606	up	pre_treatment vs BI3406+Adagrasib
SW837-relapse	LINC01606	2.02047	4.1514	1.45271	2.85769	0.00426735	0.0226874	up	pre_treatment vs BI3406+Adagrasib
SW837-relapse	SLC39A5	126.858	4.1512	0.818501	5.07171	3.94259e-07	1.0646e-05	up	pre_treatment vs BI3406+Adagrasib
SW837-relapse	DDC	40.2245	4.12899	0.626776	6.58766	4.46827e-11	3.74078e-09	up	pre_treatment vs BI3406+Adagrasib
SW837-relapse	IHH	15.1712	4.1277	0.860237	4.79833	1.59996e-06	3.52195e-05	up	pre_treatment vs BI3406+Adagrasib
SW837-relapse	HAUS6P2	2.46145	4.12662	1.18843	3.47233	0.000515952	0.00427316	up	pre_treatment vs BI3406+Adagrasib
SW837-relapse	RASGEF1A	37.5064	4.12234	0.584079	7.05784	1.69107e-12	2.02598e-10	up	pre_treatment vs BI3406+Adagrasib
SW837-relapse	PCDHB8	3.39918	4.11879	1.19587	3.44418	0.000572786	0.00463701	up	pre_treatment vs BI3406+Adagrasib
SW837-relapse	SLC23A1	23.422	4.10306	0.785084	5.22626	1.7297e-07	5.17322e-06	up	pre_treatment vs BI3406+Adagrasib
SW837-relapse	HECW1	10.6409	4.10259	0.886905	4.62574	3.7327e-06	7.2518e-05	up	pre_treatment vs BI3406+Adagrasib
SW837-relapse	COL6A4P2	2.74969	4.10211	1.09021	3.76266	0.000168113	0.00170204	up	pre_treatment vs BI3406+Adagrasib
SW837-relapse	LINC01600	5.89002	4.09355	1.07772	3.79835	0.000145664	0.00151749	up	pre_treatment vs BI3406+Adagrasib
SW837-relapse	MIR3690	1.4715	4.06709	1.23767	3.28609	0.00101588	0.00734294	up	pre_treatment vs BI3406+Adagrasib
SW837-relapse	LYZ	1691.33	4.05964	0.765876	5.30065	1.15391e-07	3.63853e-06	up	pre_treatment vs BI3406+Adagrasib
SW837-relapse	CXCR2	2.00762	4.05775	1.32915	3.05289	0.00226647	0.013888	up	pre_treatment vs BI3406+Adagrasib
SW837-relapse	MAGEC3	1.27405	4.05084	1.53501	2.63896	0.00831601	0.0378423	up	pre_treatment vs BI3406+Adagrasib
SW837-relapse	COL6A5	1.53653	4.04874	1.31708	3.07403	0.0021119	0.0131338	up	pre_treatment vs BI3406+Adagrasib
SW837-relapse	MYEF2	1.93173	4.03934	1.40233	2.88046	0.003971	0.0215446	up	pre_treatment vs BI3406+Adagrasib
SW837-relapse	LBX1-AS1	5.8603	4.02531	1.00249	4.0153	5.93711e-05	0.000733205	up	pre_treatment vs BI3406+Adagrasib
SW837-relapse	CYP2C19	6.225	4.02463	0.944446	4.26137	2.03182e-05	0.000300179	up	pre_treatment vs BI3406+Adagrasib
SW837-relapse	DPEP2	17.6155	4.02278	1.09163	3.6851	0.000228615	0.00221146	up	pre_treatment vs BI3406+Adagrasib
SW837-relapse	MUC4	5749.97	4.01696	0.492792	8.15143	3.59656e-16	8.51976e-14	up	pre_treatment vs BI3406+Adagrasib
SW837-relapse	MOGAT2	39.2174	4.01514	0.948643	4.23251	2.31095e-05	0.000336176	up	pre_treatment vs BI3406+Adagrasib
SW837-relapse	LINC01087	45.325	4.00761	0.757273	5.29215	1.20886e-07	3.78376e-06	up	pre_treatment vs BI3406+Adagrasib
SW837-relapse	NR1I2	23.216	3.99412	1.09991	3.63133	0.000281965	0.00261703	up	pre_treatment vs BI3406+Adagrasib
SW837-relapse	SPESP1	1.55077	3.98497	1.27586	3.12337	0.00178795	0.0115472	up	pre_treatment vs BI3406+Adagrasib
SW837-relapse	TDH	1.4097	3.98444	1.30172	3.0609	0.00220669	0.013604	up	pre_treatment vs BI3406+Adagrasib
SW837-relapse	ACVRL1	34.174	3.97155	0.699612	5.67678	1.3725e-08	5.82712e-07	up	pre_treatment vs BI3406+Adagrasib
SW837-relapse	CDH23	336.713	3.97025	0.588949	6.74124	1.57044e-11	1.50171e-09	up	pre_treatment vs BI3406+Adagrasib
SW837-relapse	GABRP	14.9707	3.96902	0.726465	5.46347	4.6692e-08	1.67817e-06	up	pre_treatment vs BI3406+Adagrasib
SW837-relapse	MYOM1	72.6674	3.96764	0.738646	5.3715	7.80834e-08	2.63498e-06	up	pre_treatment vs BI3406+Adagrasib
SW837-relapse	MMP20	15.9513	3.96032	0.587663	6.73909	1.59379e-11	1.51309e-09	up	pre_treatment vs BI3406+Adagrasib
SW837-relapse	KRT31	38.6638	3.93622	0.749348	5.25287	1.49751e-07	4.55059e-06	up	pre_treatment vs BI3406+Adagrasib
SW837-relapse	NLRP6	37.807	3.93143	0.90893	4.32533	1.52301e-05	0.000236225	up	pre_treatment vs BI3406+Adagrasib
SW837-relapse	PPBP	268.487	3.93013	0.601494	6.53394	6.40611e-11	5.17604e-09	up	pre_treatment vs BI3406+Adagrasib
SW837-relapse	HSPB9	1.31228	3.91555	1.31346	2.98111	0.00287209	0.016682	up	pre_treatment vs BI3406+Adagrasib
SW837-relapse	ENPP7	4.93716	3.90869	1.3977	2.79652	0.00516567	0.0262451	up	pre_treatment vs BI3406+Adagrasib
SW837-relapse	LINC00955	13.4168	3.89551	1.19464	3.26081	0.00111095	0.00787625	up	pre_treatment vs BI3406+Adagrasib
SW837-relapse	MMP7	9153.71	3.88935	0.524077	7.42133	1.15951e-13	1.79046e-11	up	pre_treatment vs BI3406+Adagrasib
SW837-relapse	UGT1A6	3.98731	3.8889	1.22437	3.17624	0.00149197	0.00996525	up	pre_treatment vs BI3406+Adagrasib
SW837-relapse	DCLK2	4.97646	3.88863	1.11917	3.47457	0.000511677	0.00424788	up	pre_treatment vs BI3406+Adagrasib
SW837-relapse	FAM81B	1.92338	3.88381	1.20603	3.22034	0.00128038	0.00883801	up	pre_treatment vs BI3406+Adagrasib
SW837-relapse	SFTPA2	8.43058	3.88229	0.928841	4.17971	2.91876e-05	0.000408901	up	pre_treatment vs BI3406+Adagrasib
SW837-relapse	TAS2R62P	3.07787	3.87813	1.02432	3.78604	0.000153065	0.00157726	up	pre_treatment vs BI3406+Adagrasib
SW837-relapse	CCDC175	3.07318	3.87012	1.12833	3.42996	0.000603662	0.00483625	up	pre_treatment vs BI3406+Adagrasib
SW837-relapse	ANKRD30A	1.08311	3.8628	1.53225	2.521	0.0117022	0.0493497	up	pre_treatment vs BI3406+Adagrasib
SW837-relapse	MUC12	77.8853	3.85785	0.385803	9.99954	1.53101e-23	1.32981e-20	up	pre_treatment vs BI3406+Adagrasib
SW837-relapse	AFF2	3.25177	3.85132	1.14178	3.3731	0.000743273	0.00573878	up	pre_treatment vs BI3406+Adagrasib
SW837-relapse	SYT2	4.19193	3.84898	1.10982	3.4681	0.000524153	0.00431877	up	pre_treatment vs BI3406+Adagrasib
SW837-relapse	INTS6L-AS1	2.09403	3.82768	1.29536	2.95492	0.00312749	0.0177887	up	pre_treatment vs BI3406+Adagrasib
SW837-relapse	LINC00885	2.51731	3.81382	1.08105	3.52789	0.000418882	0.00359935	up	pre_treatment vs BI3406+Adagrasib
SW837-relapse	UBASH3A	1.27068	3.8094	1.50224	2.53581	0.0112188	0.0478353	up	pre_treatment vs BI3406+Adagrasib
SW837-relapse	NCAM1	23.436	3.80117	1.35894	2.79716	0.00515546	0.0262252	up	pre_treatment vs BI3406+Adagrasib
SW837-relapse	TFEC	1.38215	3.7953	1.49473	2.53912	0.011113	0.0474815	up	pre_treatment vs BI3406+Adagrasib
SW837-relapse	FUT6	87.31	3.79491	0.399108	9.50849	1.93458e-21	1.11264e-18	up	pre_treatment vs BI3406+Adagrasib
SW837-relapse	XRCC6P5	4.99658	3.79364	0.911535	4.16182	3.15725e-05	0.00043558	up	pre_treatment vs BI3406+Adagrasib
SW837-relapse	SLC12A3	1.87453	3.76463	1.33661	2.81655	0.00485425	0.0250474	up	pre_treatment vs BI3406+Adagrasib
SW837-relapse	FAM3B	22.5719	3.7586	0.709115	5.3004	1.15548e-07	3.63853e-06	up	pre_treatment vs BI3406+Adagrasib
SW837-relapse	IGF2	131.403	3.75442	1.33851	2.80494	0.00503267	0.025745	up	pre_treatment vs BI3406+Adagrasib
SW837-relapse	AGT	20.9594	3.75389	0.765436	4.90425	9.37855e-07	2.25308e-05	up	pre_treatment vs BI3406+Adagrasib
SW837-relapse	B3GNT2P1	1.64955	3.7536	1.40596	2.66977	0.00759024	0.0354529	up	pre_treatment vs BI3406+Adagrasib
SW837-relapse	RHOXF1-AS1	1.988	3.74329	1.35529	2.76199	0.00574498	0.0285075	up	pre_treatment vs BI3406+Adagrasib
SW837-relapse	NPHP3-AS1	2.94258	3.73562	1.19989	3.11329	0.00185013	0.011867	up	pre_treatment vs BI3406+Adagrasib
SW837-relapse	ABCB4	1.98762	3.72714	1.2058	3.091	0.00199485	0.0126129	up	pre_treatment vs BI3406+Adagrasib
SW837-relapse	TRPV6	3.03773	3.72443	1.1881	3.13479	0.0017198	0.0111859	up	pre_treatment vs BI3406+Adagrasib
SW837-relapse	PKLR	2.36279	3.7238	1.34214	2.77453	0.00552823	0.0276956	up	pre_treatment vs BI3406+Adagrasib
SW837-relapse	GPRIN3	26.4993	3.71218	0.552687	6.7166	1.86008e-11	1.74663e-09	up	pre_treatment vs BI3406+Adagrasib
SW837-relapse	ERICH5	29.7853	3.70365	0.465362	7.95865	1.73927e-15	3.66231e-13	up	pre_treatment vs BI3406+Adagrasib
SW837-relapse	LINC01297	1.3155	3.70143	1.41436	2.61704	0.00886953	0.0398651	up	pre_treatment vs BI3406+Adagrasib
SW837-relapse	PID1	22.7956	3.68036	0.5574	6.60273	4.03652e-11	3.4345e-09	up	pre_treatment vs BI3406+Adagrasib
SW837-relapse	LINC01485	4.81932	3.67606	0.964897	3.8098	0.000139082	0.00146282	up	pre_treatment vs BI3406+Adagrasib
SW837-relapse	CDHR1	92.4295	3.67292	0.498251	7.37163	1.68558e-13	2.52789e-11	up	pre_treatment vs BI3406+Adagrasib
SW837-relapse	TCF24	2.31727	3.67139	1.38248	2.65566	0.00791545	0.0364542	up	pre_treatment vs BI3406+Adagrasib
SW837-relapse	KCNQ3	67.1691	3.65613	0.696392	5.2501	1.52015e-07	4.61267e-06	up	pre_treatment vs BI3406+Adagrasib
SW837-relapse	LINC00882	2.76558	3.64666	1.0667	3.41865	0.000629322	0.00501102	up	pre_treatment vs BI3406+Adagrasib
SW837-relapse	N4BP2L1	21.144	3.64388	0.579335	6.28976	3.17955e-10	2.21675e-08	up	pre_treatment vs BI3406+Adagrasib
SW837-relapse	PAX2	29.3976	3.63705	0.682716	5.32733	9.96686e-08	3.19645e-06	up	pre_treatment vs BI3406+Adagrasib
SW837-relapse	CCDC170	27.2169	3.62734	0.627438	5.78119	7.41735e-09	3.37603e-07	up	pre_treatment vs BI3406+Adagrasib
SW837-relapse	KY	2.4111	3.61803	1.21772	2.97116	0.00296674	0.0171078	up	pre_treatment vs BI3406+Adagrasib
SW837-relapse	CYCSP6	3.16783	3.61198	1.11656	3.23492	0.00121675	0.00848589	up	pre_treatment vs BI3406+Adagrasib
SW837-relapse	VWA3B	3.20993	3.6091	1.11605	3.23381	0.0012215	0.00851335	up	pre_treatment vs BI3406+Adagrasib
SW837-relapse	TMEM132D	1.11924	3.60801	1.3496	2.67339	0.00750898	0.035155	up	pre_treatment vs BI3406+Adagrasib
SW837-relapse	ITIH6	3.94679	3.60673	1.28348	2.81011	0.00495248	0.0254034	up	pre_treatment vs BI3406+Adagrasib
SW837-relapse	PREX2	2.06839	3.59664	1.19349	3.01356	0.00258206	0.015348	up	pre_treatment vs BI3406+Adagrasib
SW837-relapse	DUSP5P2	2.45286	3.59107	1.2327	2.91319	0.00357762	0.0197927	up	pre_treatment vs BI3406+Adagrasib
SW837-relapse	SLC19A3	6.90235	3.58931	0.911325	3.93856	8.1972e-05	0.00095351	up	pre_treatment vs BI3406+Adagrasib
SW837-relapse	CSPG4P12	1.48089	3.57507	1.2447	2.87223	0.00407588	0.0219896	up	pre_treatment vs BI3406+Adagrasib
SW837-relapse	ADRA2A	22.4469	3.57147	0.664931	5.37119	7.82189e-08	2.63498e-06	up	pre_treatment vs BI3406+Adagrasib
SW837-relapse	CYP2C9	14.3825	3.55617	0.762577	4.66336	3.11086e-06	6.19378e-05	up	pre_treatment vs BI3406+Adagrasib
SW837-relapse	KCNJ3	2.44581	3.53857	1.20591	2.93435	0.00334248	0.0187708	up	pre_treatment vs BI3406+Adagrasib
SW837-relapse	TRPM8	3.38829	3.53019	0.940904	3.75192	0.000175487	0.00176554	up	pre_treatment vs BI3406+Adagrasib
SW837-relapse	G6PC	1.48223	3.52552	1.26646	2.78375	0.00537341	0.0270935	up	pre_treatment vs BI3406+Adagrasib
SW837-relapse	RN7SL213P	2.47784	3.51643	1.17512	2.99239	0.00276804	0.0162103	up	pre_treatment vs BI3406+Adagrasib
SW837-relapse	NRG2	8.30976	3.49809	0.826556	4.23212	2.31498e-05	0.000336527	up	pre_treatment vs BI3406+Adagrasib
SW837-relapse	CFAP221	32.0535	3.49464	0.589437	5.92877	3.05209e-09	1.53311e-07	up	pre_treatment vs BI3406+Adagrasib
SW837-relapse	C1orf186	146.832	3.48948	0.404159	8.63392	5.92853e-18	1.84457e-15	up	pre_treatment vs BI3406+Adagrasib
SW837-relapse	SERPINA4	77.8426	3.48446	0.585877	5.94743	2.72391e-09	1.40204e-07	up	pre_treatment vs BI3406+Adagrasib
SW837-relapse	APOBR	14.126	3.48325	0.681754	5.10925	3.23448e-07	8.94244e-06	up	pre_treatment vs BI3406+Adagrasib
SW837-relapse	SYN3	9.97721	3.47566	0.767034	4.53129	5.86233e-06	0.000107292	up	pre_treatment vs BI3406+Adagrasib
SW837-relapse	NEB	116.544	3.47042	0.588222	5.89986	3.63814e-09	1.79717e-07	up	pre_treatment vs BI3406+Adagrasib
SW837-relapse	TSSC2	6.9877	3.45877	0.765087	4.52076	6.16188e-06	0.000111359	up	pre_treatment vs BI3406+Adagrasib
SW837-relapse	ABCA1	359.802	3.45476	0.475876	7.2598	3.87665e-13	5.35183e-11	up	pre_treatment vs BI3406+Adagrasib
SW837-relapse	RAB9B	5.7091	3.45219	0.944242	3.65604	0.00025614	0.00243146	up	pre_treatment vs BI3406+Adagrasib
SW837-relapse	SPATC1L	8.09673	3.44887	1.10722	3.11488	0.00184019	0.0118287	up	pre_treatment vs BI3406+Adagrasib
SW837-relapse	ERVMER61-1	6.39696	3.44342	1.33539	2.57858	0.00992073	0.0436027	up	pre_treatment vs BI3406+Adagrasib
SW837-relapse	MTND6P21	4.30361	3.43258	1.08534	3.16268	0.00156325	0.0103317	up	pre_treatment vs BI3406+Adagrasib
SW837-relapse	CD163	3.50421	3.40566	0.943333	3.61024	0.000305916	0.00279944	up	pre_treatment vs BI3406+Adagrasib
SW837-relapse	TSPAN7	33.4068	3.40124	0.47323	7.18729	6.60921e-13	8.77552e-11	up	pre_treatment vs BI3406+Adagrasib
SW837-relapse	LINC01021	6.25367	3.39576	1.34443	2.5258	0.0115434	0.0488994	up	pre_treatment vs BI3406+Adagrasib
SW837-relapse	FMOD	6.59116	3.39501	0.828817	4.09621	4.19976e-05	0.000551826	up	pre_treatment vs BI3406+Adagrasib
SW837-relapse	PGM5	3.52351	3.37976	1.22753	2.75331	0.00589952	0.0290873	up	pre_treatment vs BI3406+Adagrasib
SW837-relapse	RNU1-94P	1.97585	3.35277	1.22668	2.73322	0.0062719	0.0305334	up	pre_treatment vs BI3406+Adagrasib
SW837-relapse	AR	5.24892	3.34978	0.970368	3.45207	0.000556306	0.00453707	up	pre_treatment vs BI3406+Adagrasib
SW837-relapse	GPAT2	8.93238	3.34948	0.782971	4.27791	1.88658e-05	0.00028236	up	pre_treatment vs BI3406+Adagrasib
SW837-relapse	ANKDD1B	13.6631	3.34532	0.603889	5.53962	3.03137e-08	1.16375e-06	up	pre_treatment vs BI3406+Adagrasib
SW837-relapse	RNU6-353P	1.58649	3.33875	1.20977	2.75981	0.00578341	0.0286612	up	pre_treatment vs BI3406+Adagrasib
SW837-relapse	HPN	18.623	3.33638	0.748262	4.45883	8.24064e-06	0.000142323	up	pre_treatment vs BI3406+Adagrasib
SW837-relapse	HAAO	26.017	3.31053	0.392973	8.42433	3.62812e-17	1.00842e-14	up	pre_treatment vs BI3406+Adagrasib
SW837-relapse	ALG1L5P	2.80322	3.28951	1.26155	2.60751	0.00912026	0.0407722	up	pre_treatment vs BI3406+Adagrasib
SW837-relapse	LINC01694	34.1859	3.27989	0.646329	5.07465	3.88217e-07	1.05101e-05	up	pre_treatment vs BI3406+Adagrasib
SW837-relapse	HSPD1P21	7.70115	3.27765	0.689068	4.75664	1.96844e-06	4.19038e-05	up	pre_treatment vs BI3406+Adagrasib
SW837-relapse	CFI	12.7519	3.27509	0.729045	4.4923	7.04571e-06	0.000124682	up	pre_treatment vs BI3406+Adagrasib
SW837-relapse	LGI2	53.0968	3.27222	0.752337	4.34941	1.36504e-05	0.00021541	up	pre_treatment vs BI3406+Adagrasib
SW837-relapse	ECM2	9.57336	3.26227	0.876901	3.72023	0.000199039	0.00196347	up	pre_treatment vs BI3406+Adagrasib
SW837-relapse	PARM1	40.3116	3.25982	0.74271	4.38909	1.13825e-05	0.00018408	up	pre_treatment vs BI3406+Adagrasib
SW837-relapse	MRAS	133.806	3.25067	0.342305	9.49643	2.17215e-21	1.19159e-18	up	pre_treatment vs BI3406+Adagrasib
SW837-relapse	ITGAM	44.494	3.24651	0.578307	5.61381	1.97915e-08	8.04237e-07	up	pre_treatment vs BI3406+Adagrasib
SW837-relapse	RPL21P13	4.20389	3.24509	1.08233	2.99824	0.00271542	0.0159768	up	pre_treatment vs BI3406+Adagrasib
SW837-relapse	UST	42.2041	3.24431	0.578109	5.61193	2.00079e-08	8.08305e-07	up	pre_treatment vs BI3406+Adagrasib
SW837-relapse	POTEKP	74.0389	3.2333	0.514376	6.28587	3.26032e-10	2.26549e-08	up	pre_treatment vs BI3406+Adagrasib
SW837-relapse	EDN3	18.2391	3.23154	1.09398	2.95393	0.00313753	0.0178312	up	pre_treatment vs BI3406+Adagrasib
SW837-relapse	WNK4	25.1562	3.2268	0.617386	5.22655	1.72698e-07	5.17322e-06	up	pre_treatment vs BI3406+Adagrasib
SW837-relapse	CHI3L2	28.0685	3.22079	0.654058	4.92432	8.46535e-07	2.0688e-05	up	pre_treatment vs BI3406+Adagrasib
SW837-relapse	RNU6-418P	3.14856	3.21922	1.06283	3.0289	0.00245446	0.0147112	up	pre_treatment vs BI3406+Adagrasib
SW837-relapse	CLDN2	11.8251	3.21792	1.26066	2.55256	0.0106934	0.0461427	up	pre_treatment vs BI3406+Adagrasib
SW837-relapse	PDZD3	143.954	3.20874	0.513649	6.24695	4.18548e-10	2.80548e-08	up	pre_treatment vs BI3406+Adagrasib
SW837-relapse	GAL3ST4	44.0458	3.20604	0.452351	7.08751	1.36545e-12	1.70444e-10	up	pre_treatment vs BI3406+Adagrasib
SW837-relapse	HOXC5	3.22084	3.19988	0.91807	3.48544	0.000491328	0.00411169	up	pre_treatment vs BI3406+Adagrasib
SW837-relapse	AXDND1	48.1885	3.19962	0.74874	4.27334	1.92566e-05	0.000286731	up	pre_treatment vs BI3406+Adagrasib
SW837-relapse	CXCR1	2.40287	3.19927	1.21162	2.64048	0.00827877	0.0377305	up	pre_treatment vs BI3406+Adagrasib
SW837-relapse	RNU6-162P	2.00257	3.19462	1.2436	2.56884	0.0102039	0.0445932	up	pre_treatment vs BI3406+Adagrasib
SW837-relapse	SVEP1	3.95561	3.19459	0.990805	3.22424	0.0012631	0.0087564	up	pre_treatment vs BI3406+Adagrasib
SW837-relapse	LRRK2	17.1275	3.19362	0.764314	4.17841	2.93549e-05	0.000410693	up	pre_treatment vs BI3406+Adagrasib
SW837-relapse	NR3C2	44.4306	3.19058	0.462851	6.89333	5.45004e-12	5.70912e-10	up	pre_treatment vs BI3406+Adagrasib
SW837-relapse	TBX4	3.49154	3.17732	1.06409	2.98595	0.00282698	0.0164704	up	pre_treatment vs BI3406+Adagrasib
SW837-relapse	NANOG	3.31385	3.17579	1.00649	3.15532	0.00160322	0.0105461	up	pre_treatment vs BI3406+Adagrasib
SW837-relapse	SOX6	35.2312	3.17115	0.45316	6.99786	2.59896e-12	2.94445e-10	up	pre_treatment vs BI3406+Adagrasib
SW837-relapse	CXCL11	2.70595	3.16292	1.13011	2.79877	0.00512975	0.0261305	up	pre_treatment vs BI3406+Adagrasib
SW837-relapse	SPIB	2.49022	3.16087	0.945591	3.34274	0.000829555	0.00626782	up	pre_treatment vs BI3406+Adagrasib
SW837-relapse	CYP2B7P	4.51452	3.15972	0.971895	3.25109	0.00114964	0.00810192	up	pre_treatment vs BI3406+Adagrasib
SW837-relapse	RNF212B	3.37	3.1495	1.09496	2.87636	0.00402293	0.0217598	up	pre_treatment vs BI3406+Adagrasib
SW837-relapse	CEACAM18	14.0671	3.14938	0.759471	4.1468	3.37155e-05	0.00046148	up	pre_treatment vs BI3406+Adagrasib
SW837-relapse	OXER1	5.92699	3.14022	0.770761	4.07418	4.61768e-05	0.000596408	up	pre_treatment vs BI3406+Adagrasib
SW837-relapse	RN7SKP105	3.25963	3.13251	0.912046	3.4346	0.000593439	0.00477638	up	pre_treatment vs BI3406+Adagrasib
SW837-relapse	CD7	30.2805	3.12942	0.629131	4.97419	6.55212e-07	1.64958e-05	up	pre_treatment vs BI3406+Adagrasib
SW837-relapse	ANKS1B	6.33171	3.12629	0.800068	3.90752	9.32468e-05	0.00105585	up	pre_treatment vs BI3406+Adagrasib
SW837-relapse	C22orf34	3.04883	3.11221	1.20558	2.58151	0.00983681	0.0433094	up	pre_treatment vs BI3406+Adagrasib
SW837-relapse	HSD17B2	18.5272	3.11018	0.800036	3.88755	0.000101259	0.00113001	up	pre_treatment vs BI3406+Adagrasib
SW837-relapse	SELL	9.65586	3.10944	0.708216	4.39052	1.13079e-05	0.000183443	up	pre_treatment vs BI3406+Adagrasib
SW837-relapse	MAATS1	9.76667	3.10867	0.616727	5.04059	4.64094e-07	1.21999e-05	up	pre_treatment vs BI3406+Adagrasib
SW837-relapse	TTLL6	12.188	3.10735	0.495073	6.27654	3.4618e-10	2.38956e-08	up	pre_treatment vs BI3406+Adagrasib
SW837-relapse	ADGRG2	42.1512	3.09875	0.541941	5.71788	1.07861e-08	4.6843e-07	up	pre_treatment vs BI3406+Adagrasib
SW837-relapse	ERO1B	60.4343	3.098	0.341071	9.08315	1.05482e-19	4.58099e-17	up	pre_treatment vs BI3406+Adagrasib
SW837-relapse	KCNK3	1.98501	3.08454	1.12417	2.74385	0.0060724	0.0297778	up	pre_treatment vs BI3406+Adagrasib
SW837-relapse	PGGHG	654.089	3.07888	0.684796	4.49605	6.92278e-06	0.000122715	up	pre_treatment vs BI3406+Adagrasib
SW837-relapse	MYRIP	7.06082	3.07476	0.795105	3.86711	0.000110131	0.00120577	up	pre_treatment vs BI3406+Adagrasib
SW837-relapse	IRX4	1.68278	3.06995	1.2045	2.54874	0.0108114	0.0465361	up	pre_treatment vs BI3406+Adagrasib
SW837-relapse	EFHC2	3.71366	3.06522	1.01478	3.02056	0.00252304	0.0150444	up	pre_treatment vs BI3406+Adagrasib
SW837-relapse	MAGOH2P	2.43537	3.0613	1.03259	2.96467	0.00303006	0.0174151	up	pre_treatment vs BI3406+Adagrasib
SW837-relapse	SLC13A3	37.8106	3.04385	0.481879	6.31662	2.67347e-10	1.8892e-08	up	pre_treatment vs BI3406+Adagrasib
SW837-relapse	RBM11	15.8871	3.03958	0.512976	5.92538	3.11574e-09	1.56132e-07	up	pre_treatment vs BI3406+Adagrasib
SW837-relapse	ALDOB	7.23738	3.01346	0.790206	3.81352	0.000137004	0.00144467	up	pre_treatment vs BI3406+Adagrasib
SW837-relapse	RAMP2-AS1	4.3864	3.01262	1.06472	2.8295	0.00466206	0.0242516	up	pre_treatment vs BI3406+Adagrasib
SW837-relapse	FPR2	2.75672	3.01005	1.03564	2.90647	0.00365534	0.0201479	up	pre_treatment vs BI3406+Adagrasib
SW837-relapse	GPX2	307.278	3.00339	0.481974	6.23143	4.622e-10	3.05874e-08	up	pre_treatment vs BI3406+Adagrasib
SW837-relapse	GALNT6	443.097	2.9853	0.212768	14.0308	1.00976e-44	2.10495e-40	up	pre_treatment vs BI3406+Adagrasib
SW837-relapse	A1CF	9.96559	2.98449	0.906154	3.29358	0.000989204	0.00719001	up	pre_treatment vs BI3406+Adagrasib
SW837-relapse	TM4SF4	291.819	2.98366	0.56984	5.23597	1.6412e-07	4.94399e-06	up	pre_treatment vs BI3406+Adagrasib
SW837-relapse	PHGR1	168.683	2.97989	0.933669	3.19159	0.00141492	0.00956402	up	pre_treatment vs BI3406+Adagrasib
SW837-relapse	HPD	3.62425	2.97918	1.11873	2.663	0.00774468	0.0359292	up	pre_treatment vs BI3406+Adagrasib
SW837-relapse	CPNE4	29.6474	2.9715	0.575981	5.15902	2.48242e-07	7.05019e-06	up	pre_treatment vs BI3406+Adagrasib
SW837-relapse	PRSS42	9.1363	2.9658	0.66801	4.43975	9.00627e-06	0.000152887	up	pre_treatment vs BI3406+Adagrasib
SW837-relapse	GSTM2	7.13708	2.96101	0.693195	4.27153	1.94136e-05	0.00028845	up	pre_treatment vs BI3406+Adagrasib
SW837-relapse	CXCL3	191.335	2.95684	0.470785	6.28066	3.3713e-10	2.33482e-08	up	pre_treatment vs BI3406+Adagrasib
SW837-relapse	FEZF1-AS1	17.7945	2.95198	0.602738	4.89761	9.70096e-07	2.30333e-05	up	pre_treatment vs BI3406+Adagrasib
SW837-relapse	SEMA3G	2.48155	2.95111	1.15379	2.55775	0.010535	0.0456292	up	pre_treatment vs BI3406+Adagrasib
SW837-relapse	FAM134B	47.5968	2.94535	0.292727	10.0618	8.15238e-24	8.49723e-21	up	pre_treatment vs BI3406+Adagrasib
SW837-relapse	CD8BP	2.98981	2.94057	0.971403	3.02714	0.00246878	0.0147885	up	pre_treatment vs BI3406+Adagrasib
SW837-relapse	HCK	4.65912	2.93755	0.930376	3.15738	0.00159193	0.0104884	up	pre_treatment vs BI3406+Adagrasib
SW837-relapse	ANKK1	15.9737	2.9366	0.485156	6.0529	1.42259e-09	8.1036e-08	up	pre_treatment vs BI3406+Adagrasib
SW837-relapse	VSIG2	17.416	2.93443	0.600671	4.88525	1.03296e-06	2.43587e-05	up	pre_treatment vs BI3406+Adagrasib
SW837-relapse	PKDCC	64.3904	2.93214	0.706487	4.15031	3.3203e-05	0.000455545	up	pre_treatment vs BI3406+Adagrasib
SW837-relapse	FMO5	47.2645	2.92075	0.41701	7.00401	2.48732e-12	2.8474e-10	up	pre_treatment vs BI3406+Adagrasib
SW837-relapse	CEACAM7	64.3073	2.92057	0.651524	4.48267	7.37132e-06	0.000129892	up	pre_treatment vs BI3406+Adagrasib
SW837-relapse	SLC16A2	4.0024	2.91957	0.844807	3.4559	0.000548456	0.00448534	up	pre_treatment vs BI3406+Adagrasib
SW837-relapse	CCL28	517.907	2.91511	0.291437	10.0025	1.48575e-23	1.32981e-20	up	pre_treatment vs BI3406+Adagrasib
SW837-relapse	RUNDC3A	5.23923	2.90498	0.836382	3.47327	0.000514159	0.00426339	up	pre_treatment vs BI3406+Adagrasib
SW837-relapse	SLC4A8	83.9086	2.90364	0.323761	8.96848	3.00631e-19	1.18244e-16	up	pre_treatment vs BI3406+Adagrasib
SW837-relapse	GABRB3	17.1957	2.89839	0.589549	4.91629	8.81996e-07	2.1429e-05	up	pre_treatment vs BI3406+Adagrasib
SW837-relapse	CCAT2	113.909	2.89346	0.28257	10.2398	1.31528e-24	1.44306e-21	up	pre_treatment vs BI3406+Adagrasib
SW837-relapse	DENND2A	4.49753	2.88899	0.715221	4.0393	5.36113e-05	0.000678144	up	pre_treatment vs BI3406+Adagrasib
SW837-relapse	LPAR1	14.0407	2.87831	0.698605	4.12008	3.78748e-05	0.00050709	up	pre_treatment vs BI3406+Adagrasib
SW837-relapse	SLC5A9	6.39334	2.87543	0.759629	3.78531	0.000153514	0.0015811	up	pre_treatment vs BI3406+Adagrasib
SW837-relapse	THRB-IT1	11.5687	2.87318	0.60329	4.76252	1.91193e-06	4.08362e-05	up	pre_treatment vs BI3406+Adagrasib
SW837-relapse	GOLGA8K	3.57148	2.86487	1.0051	2.85034	0.00436725	0.0230831	up	pre_treatment vs BI3406+Adagrasib
SW837-relapse	OTOF	7.87965	2.85452	0.740272	3.85604	0.000115239	0.0012538	up	pre_treatment vs BI3406+Adagrasib
SW837-relapse	ZIC2	11.3294	2.84608	0.631948	4.50366	6.67933e-06	0.00011921	up	pre_treatment vs BI3406+Adagrasib
SW837-relapse	POU5F1B	350.456	2.83762	0.265361	10.6934	1.0925e-26	1.51828e-23	up	pre_treatment vs BI3406+Adagrasib
SW837-relapse	MAP1LC3A	5.46471	2.83638	0.925851	3.06353	0.00218739	0.0135146	up	pre_treatment vs BI3406+Adagrasib
SW837-relapse	PROM1	81.1708	2.8217	0.468753	6.01959	1.74857e-09	9.64303e-08	up	pre_treatment vs BI3406+Adagrasib
SW837-relapse	SMIM10L2A	12.7986	2.82121	0.676457	4.17058	3.03831e-05	0.000421962	up	pre_treatment vs BI3406+Adagrasib
SW837-relapse	SMO	8.4929	2.81916	0.743074	3.79392	0.000148288	0.00153868	up	pre_treatment vs BI3406+Adagrasib
SW837-relapse	FBXO17	55.0902	2.81592	0.674035	4.17771	2.94454e-05	0.000411531	up	pre_treatment vs BI3406+Adagrasib
SW837-relapse	TRIM63	9.8437	2.81521	0.757773	3.71511	0.000203117	0.00199256	up	pre_treatment vs BI3406+Adagrasib
SW837-relapse	LINC01550	4.22654	2.81307	1.05203	2.67393	0.0074967	0.0351104	up	pre_treatment vs BI3406+Adagrasib
SW837-relapse	CPQ	62.3825	2.81219	0.376616	7.46698	8.20592e-14	1.28617e-11	up	pre_treatment vs BI3406+Adagrasib
SW837-relapse	MSI1	8.16572	2.80906	0.736204	3.81559	0.000135856	0.00143395	up	pre_treatment vs BI3406+Adagrasib
SW837-relapse	A2M-AS1	9.19884	2.79505	0.62597	4.46516	8.00101e-06	0.000138991	up	pre_treatment vs BI3406+Adagrasib
SW837-relapse	PF4	3.66716	2.79025	0.857131	3.25534	0.00113257	0.00800869	up	pre_treatment vs BI3406+Adagrasib
SW837-relapse	RN7SL444P	2.71532	2.78824	0.951683	2.9298	0.00339181	0.0189814	up	pre_treatment vs BI3406+Adagrasib
SW837-relapse	LINC00675	13.7889	2.78781	0.665507	4.189	2.80187e-05	0.000394914	up	pre_treatment vs BI3406+Adagrasib
SW837-relapse	MUC17	3293.18	2.78713	0.66937	4.16381	3.12978e-05	0.000432649	up	pre_treatment vs BI3406+Adagrasib
SW837-relapse	CXCL14	47.9286	2.78282	0.69667	3.99445	6.48443e-05	0.000784985	up	pre_treatment vs BI3406+Adagrasib
SW837-relapse	RAI2	5.23831	2.779	0.815069	3.40953	0.00065075	0.00514431	up	pre_treatment vs BI3406+Adagrasib
SW837-relapse	RPS18P13	4.72596	2.76722	0.830618	3.33152	0.000863742	0.00647217	up	pre_treatment vs BI3406+Adagrasib
SW837-relapse	SSPN	72.3281	2.75944	0.343305	8.03787	9.14134e-16	2.0059e-13	up	pre_treatment vs BI3406+Adagrasib
SW837-relapse	KIT	223.336	2.75365	0.935976	2.94201	0.00326093	0.0183871	up	pre_treatment vs BI3406+Adagrasib
SW837-relapse	OR7E62P	2.73081	2.74989	0.861298	3.19273	0.00140934	0.00953867	up	pre_treatment vs BI3406+Adagrasib
SW837-relapse	CPNE8	9.01795	2.74234	0.975045	2.81253	0.00491537	0.0253049	up	pre_treatment vs BI3406+Adagrasib
SW837-relapse	TEKT5	4.7928	2.73936	0.812729	3.37056	0.000750143	0.00578096	up	pre_treatment vs BI3406+Adagrasib
SW837-relapse	SLC23A3	11.8746	2.73879	0.55189	4.96256	6.95689e-07	1.73266e-05	up	pre_treatment vs BI3406+Adagrasib
SW837-relapse	LHFPL3-AS2	6.88776	2.73776	0.6936	3.94717	7.90799e-05	0.000926123	up	pre_treatment vs BI3406+Adagrasib
SW837-relapse	LINC01480	13.8018	2.73333	0.535279	5.10636	3.28423e-07	9.05595e-06	up	pre_treatment vs BI3406+Adagrasib
SW837-relapse	HOXC4	22.1202	2.73253	0.543579	5.02693	4.98396e-07	1.30032e-05	up	pre_treatment vs BI3406+Adagrasib
SW837-relapse	RBP4	4.56683	2.72797	0.990291	2.75471	0.00587437	0.029017	up	pre_treatment vs BI3406+Adagrasib
SW837-relapse	DRD2	15.1543	2.7225	0.589776	4.61617	3.90892e-06	7.54494e-05	up	pre_treatment vs BI3406+Adagrasib
SW837-relapse	TARID	4.5591	2.72237	0.845554	3.21963	0.00128358	0.00885132	up	pre_treatment vs BI3406+Adagrasib
SW837-relapse	TMOD1	11.7535	2.72199	0.559094	4.86858	1.12404e-06	2.6143e-05	up	pre_treatment vs BI3406+Adagrasib
SW837-relapse	WT1	8.42302	2.71925	0.878956	3.09372	0.00197661	0.0125279	up	pre_treatment vs BI3406+Adagrasib
SW837-relapse	GAPDHP71	292.418	2.71113	0.467305	5.80164	6.56685e-09	3.03531e-07	up	pre_treatment vs BI3406+Adagrasib
SW837-relapse	THRB-AS1	2.98047	2.70556	1.01077	2.67673	0.00743441	0.0349127	up	pre_treatment vs BI3406+Adagrasib
SW837-relapse	MAT1A	3.49979	2.6982	0.80313	3.35961	0.000780536	0.00596884	up	pre_treatment vs BI3406+Adagrasib
SW837-relapse	NLRP7	13.7429	2.69552	0.581704	4.63384	3.58945e-06	7.03249e-05	up	pre_treatment vs BI3406+Adagrasib
SW837-relapse	DGKI	13.5286	2.68957	0.612091	4.39407	1.11249e-05	0.00018125	up	pre_treatment vs BI3406+Adagrasib
SW837-relapse	CXCL10	5.65627	2.68908	0.759662	3.53984	0.000400372	0.00348098	up	pre_treatment vs BI3406+Adagrasib
SW837-relapse	RARRES1	731.816	2.68542	0.402714	6.66832	2.58747e-11	2.33499e-09	up	pre_treatment vs BI3406+Adagrasib
SW837-relapse	IMPA1P1	7.12199	2.6774	0.747074	3.58384	0.000338578	0.00304881	up	pre_treatment vs BI3406+Adagrasib
SW837-relapse	KCNMA1	185.241	2.67603	0.342558	7.81191	5.63294e-15	1.05257e-12	up	pre_treatment vs BI3406+Adagrasib
SW837-relapse	NECTIN3	18.9375	2.67216	0.507609	5.2642	1.40804e-07	4.33558e-06	up	pre_treatment vs BI3406+Adagrasib
SW837-relapse	FOXP2	121.649	2.67176	0.56646	4.7166	2.3982e-06	4.93514e-05	up	pre_treatment vs BI3406+Adagrasib
SW837-relapse	TAS2R60	3.9418	2.66769	0.937097	2.84676	0.00441673	0.0232856	up	pre_treatment vs BI3406+Adagrasib
SW837-relapse	PRKAG2-AS1	5.01239	2.66703	0.90369	2.95127	0.00316475	0.0179517	up	pre_treatment vs BI3406+Adagrasib
SW837-relapse	TMEM220-AS1	7.22603	2.65904	0.68354	3.8901	0.000100202	0.00112	up	pre_treatment vs BI3406+Adagrasib
SW837-relapse	IGFALS	4.3571	2.65836	0.831999	3.19515	0.00139759	0.00948034	up	pre_treatment vs BI3406+Adagrasib
SW837-relapse	HSD17B14	4.17464	2.65416	0.83926	3.16251	0.00156418	0.0103317	up	pre_treatment vs BI3406+Adagrasib
SW837-relapse	P2RY1	15.6892	2.65116	0.600963	4.41152	1.02648e-05	0.00016969	up	pre_treatment vs BI3406+Adagrasib
SW837-relapse	FILIP1L	151.394	2.64808	0.423594	6.25145	4.06648e-10	2.74336e-08	up	pre_treatment vs BI3406+Adagrasib
SW837-relapse	SELENBP1	43.6065	2.6455	0.532604	4.9671	6.79613e-07	1.69871e-05	up	pre_treatment vs BI3406+Adagrasib
SW837-relapse	FHOD3	31.5494	2.6375	0.694349	3.79852	0.000145561	0.00151718	up	pre_treatment vs BI3406+Adagrasib
SW837-relapse	TAC3	11.5026	2.63724	0.850202	3.1019	0.00192284	0.0122467	up	pre_treatment vs BI3406+Adagrasib
SW837-relapse	CSF1R	8.68329	2.6339	0.610184	4.31656	1.58477e-05	0.000243118	up	pre_treatment vs BI3406+Adagrasib
SW837-relapse	ADTRP	62.8836	2.63223	0.459793	5.72481	1.0355e-08	4.53489e-07	up	pre_treatment vs BI3406+Adagrasib
SW837-relapse	IGHE	12.014	2.62946	0.697518	3.76974	0.000163421	0.00166585	up	pre_treatment vs BI3406+Adagrasib
SW837-relapse	FAM90A1	3.51986	2.62876	0.887688	2.96135	0.00306289	0.0175457	up	pre_treatment vs BI3406+Adagrasib
SW837-relapse	AMDHD1	83.3245	2.6275	0.92823	2.83065	0.00464534	0.0241911	up	pre_treatment vs BI3406+Adagrasib
SW837-relapse	SLC52A1	7.60018	2.62442	0.724401	3.62288	0.000291343	0.00268613	up	pre_treatment vs BI3406+Adagrasib
SW837-relapse	RPSAP69	12.9842	2.62405	0.535988	4.89573	9.7942e-07	2.32011e-05	up	pre_treatment vs BI3406+Adagrasib
SW837-relapse	DSCR9	6.56064	2.61984	0.710807	3.68573	0.000228049	0.00220702	up	pre_treatment vs BI3406+Adagrasib
SW837-relapse	PCDH19	3487.39	2.61542	0.329221	7.94426	1.95348e-15	4.07222e-13	up	pre_treatment vs BI3406+Adagrasib
SW837-relapse	ACTBP1	22.6337	2.60389	0.340592	7.64518	2.08658e-14	3.59478e-12	up	pre_treatment vs BI3406+Adagrasib
SW837-relapse	CIART	6.30962	2.60358	0.729704	3.56799	0.000359729	0.00320329	up	pre_treatment vs BI3406+Adagrasib
SW837-relapse	NFASC	53.9242	2.60171	0.395038	6.58597	4.51922e-11	3.76831e-09	up	pre_treatment vs BI3406+Adagrasib
SW837-relapse	HOXC-AS2	2.28774	2.59732	0.98195	2.64506	0.00816761	0.0373235	up	pre_treatment vs BI3406+Adagrasib
SW837-relapse	SLC44A4	573.669	2.59702	0.303219	8.56484	1.08225e-17	3.26966e-15	up	pre_treatment vs BI3406+Adagrasib
SW837-relapse	NPC1L1	7.00517	2.59544	0.66888	3.88028	0.000104337	0.00115709	up	pre_treatment vs BI3406+Adagrasib
SW837-relapse	STAG3	35.5788	2.58527	0.537095	4.81344	1.48355e-06	3.29703e-05	up	pre_treatment vs BI3406+Adagrasib
SW837-relapse	GPD1	27.3026	2.58517	0.565922	4.56806	4.92256e-06	9.23633e-05	up	pre_treatment vs BI3406+Adagrasib
SW837-relapse	LRRN2	3.48088	2.57995	0.864508	2.98429	0.00284233	0.0165405	up	pre_treatment vs BI3406+Adagrasib
SW837-relapse	SPDYC	17.0606	2.57392	0.729019	3.53067	0.000414509	0.00356765	up	pre_treatment vs BI3406+Adagrasib
SW837-relapse	KRT7	374.154	2.56748	0.346949	7.40018	1.36003e-13	2.08464e-11	up	pre_treatment vs BI3406+Adagrasib
SW837-relapse	CLCA4	270.337	2.5603	0.429287	5.96409	2.46008e-09	1.28815e-07	up	pre_treatment vs BI3406+Adagrasib
SW837-relapse	PRSS23	204.129	2.55613	0.464453	5.50353	3.72255e-08	1.39785e-06	up	pre_treatment vs BI3406+Adagrasib
SW837-relapse	NCALD	57.2938	2.55165	0.510549	4.99786	5.797e-07	1.48823e-05	up	pre_treatment vs BI3406+Adagrasib
SW837-relapse	IL2RG	33.7756	2.55073	0.603496	4.22659	2.37264e-05	0.000343235	up	pre_treatment vs BI3406+Adagrasib
SW837-relapse	ANKS4B	155.333	2.54913	0.612011	4.16517	3.11116e-05	0.00043036	up	pre_treatment vs BI3406+Adagrasib
SW837-relapse	MOB3B	41.915	2.54559	0.67264	3.78447	0.000154037	0.00158492	up	pre_treatment vs BI3406+Adagrasib
SW837-relapse	CASC21	82.9986	2.5423	0.29268	8.68629	3.74471e-18	1.20096e-15	up	pre_treatment vs BI3406+Adagrasib
SW837-relapse	MUC19	4.71573	2.54116	0.955333	2.65997	0.00781472	0.036113	up	pre_treatment vs BI3406+Adagrasib
SW837-relapse	ATP10B	8883.62	2.53932	0.420314	6.04148	1.52705e-09	8.58029e-08	up	pre_treatment vs BI3406+Adagrasib
SW837-relapse	ATP10A	815.5	2.53574	0.455352	5.56875	2.56578e-08	1.00538e-06	up	pre_treatment vs BI3406+Adagrasib
SW837-relapse	TMEM98	113.726	2.52766	0.331879	7.6162	2.61249e-14	4.42765e-12	up	pre_treatment vs BI3406+Adagrasib
SW837-relapse	RN7SL838P	1.99111	2.5264	1.00256	2.51996	0.0117369	0.0494676	up	pre_treatment vs BI3406+Adagrasib
SW837-relapse	CEACAM5	5510.9	2.52117	0.426978	5.90468	3.53322e-09	1.75365e-07	up	pre_treatment vs BI3406+Adagrasib
SW837-relapse	SLC1A7	9.98468	2.51698	0.626919	4.01484	5.94866e-05	0.000734196	up	pre_treatment vs BI3406+Adagrasib
SW837-relapse	ADGRD1	15.932	2.51533	0.607809	4.13836	3.49793e-05	0.000474416	up	pre_treatment vs BI3406+Adagrasib
SW837-relapse	HOXC8	23.3523	2.50625	0.509184	4.9221	8.56212e-07	2.09e-05	up	pre_treatment vs BI3406+Adagrasib
SW837-relapse	TPPP	177.487	2.50552	0.626203	4.00113	6.30397e-05	0.000769846	up	pre_treatment vs BI3406+Adagrasib
SW837-relapse	PIWIL2	4.18964	2.50442	0.835946	2.9959	0.00273632	0.0160659	up	pre_treatment vs BI3406+Adagrasib
SW837-relapse	LINC01225	78.5207	2.50349	0.396809	6.30906	2.80727e-10	1.97038e-08	up	pre_treatment vs BI3406+Adagrasib
SW837-relapse	CLCN1	23.631	2.50193	0.562781	4.44564	8.76294e-06	0.000149486	up	pre_treatment vs BI3406+Adagrasib
SW837-relapse	GAB3	71.3713	2.49953	0.315999	7.90993	2.57537e-15	5.21226e-13	up	pre_treatment vs BI3406+Adagrasib
SW837-relapse	PAH	15.0039	2.49944	0.523	4.77904	1.76132e-06	3.81668e-05	up	pre_treatment vs BI3406+Adagrasib
SW837-relapse	FRMD1	26.0947	2.4952	0.391882	6.36722	1.92484e-10	1.39809e-08	up	pre_treatment vs BI3406+Adagrasib
SW837-relapse	CCL14	6.32158	2.48519	0.834435	2.97829	0.00289865	0.0167848	up	pre_treatment vs BI3406+Adagrasib
SW837-relapse	FAM189A2	8.34016	2.48262	0.709873	3.49728	0.000470033	0.00396693	up	pre_treatment vs BI3406+Adagrasib
SW837-relapse	PIP5K1B	259.254	2.48255	0.358774	6.91954	4.53111e-12	4.81916e-10	up	pre_treatment vs BI3406+Adagrasib
SW837-relapse	CALCR	2.43329	2.48157	0.843462	2.94213	0.00325965	0.0183849	up	pre_treatment vs BI3406+Adagrasib
SW837-relapse	PAPSS2	58.5198	2.48091	0.490077	5.06229	4.14241e-07	1.10507e-05	up	pre_treatment vs BI3406+Adagrasib
SW837-relapse	ALG1L6P	5.60274	2.4784	0.77649	3.1918	0.00141387	0.00956003	up	pre_treatment vs BI3406+Adagrasib
SW837-relapse	VWA5A	109.989	2.47736	0.413234	5.99504	2.03436e-09	1.09866e-07	up	pre_treatment vs BI3406+Adagrasib
SW837-relapse	COL6A3	15.4118	2.47582	0.684566	3.61662	0.000298474	0.00274305	up	pre_treatment vs BI3406+Adagrasib
SW837-relapse	FABP2	9.08746	2.47402	0.87252	2.83548	0.00457563	0.0239117	up	pre_treatment vs BI3406+Adagrasib
SW837-relapse	ARSE	20.0646	2.47172	0.638536	3.87092	0.000108424	0.0011921	up	pre_treatment vs BI3406+Adagrasib
SW837-relapse	FAM66B	17.1491	2.46513	0.543767	4.53344	5.80317e-06	0.000106303	up	pre_treatment vs BI3406+Adagrasib
SW837-relapse	CNOT6LP1	3.85252	2.46299	0.830989	2.96393	0.00303738	0.0174476	up	pre_treatment vs BI3406+Adagrasib
SW837-relapse	FFAR2	195.932	2.46115	0.419258	5.87024	4.35163e-09	2.09986e-07	up	pre_treatment vs BI3406+Adagrasib
SW837-relapse	CDX1	33.3714	2.46013	0.510217	4.82174	1.42315e-06	3.18656e-05	up	pre_treatment vs BI3406+Adagrasib
SW837-relapse	MSLNL	8.74777	2.45699	0.649152	3.78493	0.000153754	0.00158279	up	pre_treatment vs BI3406+Adagrasib
SW837-relapse	ENPP1	16.9238	2.45457	0.625902	3.92165	8.79445e-05	0.00100897	up	pre_treatment vs BI3406+Adagrasib
SW837-relapse	ALG1L10P	8.35928	2.44529	0.712106	3.43388	0.000595005	0.00478344	up	pre_treatment vs BI3406+Adagrasib
SW837-relapse	DOCK2	4.23346	2.43807	0.766098	3.18246	0.00146032	0.00979467	up	pre_treatment vs BI3406+Adagrasib
SW837-relapse	OTOG	15.0106	2.43669	0.541604	4.49902	6.82671e-06	0.000121405	up	pre_treatment vs BI3406+Adagrasib
SW837-relapse	ENPP7P11	5.64944	2.43103	0.877709	2.76975	0.00560996	0.0279919	up	pre_treatment vs BI3406+Adagrasib
SW837-relapse	RND2	4.46175	2.43033	0.965954	2.51599	0.0118698	0.0498867	up	pre_treatment vs BI3406+Adagrasib
SW837-relapse	CLDN15	187.132	2.42848	0.56673	4.28508	1.82673e-05	0.000275144	up	pre_treatment vs BI3406+Adagrasib
SW837-relapse	CECR3	19.3333	2.41793	0.583954	4.14061	3.46379e-05	0.000470398	up	pre_treatment vs BI3406+Adagrasib
SW837-relapse	TSSK4	3.71839	2.41431	0.783996	3.0795	0.00207349	0.0129524	up	pre_treatment vs BI3406+Adagrasib
SW837-relapse	ATP6V1B1	40.2863	2.41236	0.574605	4.19829	2.68937e-05	0.00038086	up	pre_treatment vs BI3406+Adagrasib
SW837-relapse	UNC93A	87.0795	2.40826	0.309601	7.7786	7.33289e-15	1.35276e-12	up	pre_treatment vs BI3406+Adagrasib
SW837-relapse	SLC34A2	21.2265	2.40777	0.760344	3.16668	0.00154187	0.0102103	up	pre_treatment vs BI3406+Adagrasib
SW837-relapse	C17orf99	15.7744	2.40549	0.58393	4.11948	3.79733e-05	0.000507768	up	pre_treatment vs BI3406+Adagrasib
SW837-relapse	MYBPHL	25.465	2.40451	0.463975	5.18242	2.19025e-07	6.35904e-06	up	pre_treatment vs BI3406+Adagrasib
SW837-relapse	MMP24	43.2928	2.39996	0.759805	3.15865	0.00158502	0.0104561	up	pre_treatment vs BI3406+Adagrasib
SW837-relapse	MDH1B	22.603	2.39472	0.468993	5.10609	3.28899e-07	9.05712e-06	up	pre_treatment vs BI3406+Adagrasib
SW837-relapse	DIO3OS	9.02703	2.39087	0.725266	3.29655	0.00097881	0.00714685	up	pre_treatment vs BI3406+Adagrasib
SW837-relapse	LINC01399	27.7997	2.38608	0.424755	5.61755	1.93688e-08	7.88599e-07	up	pre_treatment vs BI3406+Adagrasib
SW837-relapse	FAM78B	16.8763	2.38497	0.481277	4.9555	7.21432e-07	1.79267e-05	up	pre_treatment vs BI3406+Adagrasib
SW837-relapse	EPPIN-WFDC6	7.78178	2.38173	0.812061	2.93294	0.00335764	0.0188356	up	pre_treatment vs BI3406+Adagrasib
SW837-relapse	RNU4-42P	4.44753	2.37873	0.831206	2.86178	0.0042127	0.0225257	up	pre_treatment vs BI3406+Adagrasib
SW837-relapse	RN7SL390P	3.25448	2.37476	0.922672	2.57379	0.0100592	0.044081	up	pre_treatment vs BI3406+Adagrasib
SW837-relapse	LINC01833	42.0257	2.3705	0.382215	6.20201	5.5748e-10	3.60907e-08	up	pre_treatment vs BI3406+Adagrasib
SW837-relapse	ZNF711	171.396	2.37014	0.495611	4.78225	1.73343e-06	3.7685e-05	up	pre_treatment vs BI3406+Adagrasib
SW837-relapse	TMEM140	29.5686	2.36739	0.357271	6.62631	3.4417e-11	3.00192e-09	up	pre_treatment vs BI3406+Adagrasib
SW837-relapse	SOCS2-AS1	21.2342	2.36534	0.499454	4.73586	2.18129e-06	4.56997e-05	up	pre_treatment vs BI3406+Adagrasib
SW837-relapse	DNAJC5G	5.41943	2.36123	0.624786	3.77926	0.000157298	0.00161487	up	pre_treatment vs BI3406+Adagrasib
SW837-relapse	GOLGA8M	10.4076	2.35925	0.697535	3.38227	0.000718891	0.00557722	up	pre_treatment vs BI3406+Adagrasib
SW837-relapse	FADS6	41.608	2.35899	0.533032	4.42561	9.61695e-06	0.000161413	up	pre_treatment vs BI3406+Adagrasib
SW837-relapse	FAM66A	3.07194	2.3567	0.81906	2.87732	0.00401071	0.0216992	up	pre_treatment vs BI3406+Adagrasib
SW837-relapse	KRT79	34.285	2.35453	0.512498	4.59422	4.3438e-06	8.29981e-05	up	pre_treatment vs BI3406+Adagrasib
SW837-relapse	ALMS1P1	3.37368	2.35252	0.697163	3.37442	0.00073971	0.00571535	up	pre_treatment vs BI3406+Adagrasib
SW837-relapse	TMEM266	6.21609	2.34535	0.798796	2.93611	0.00332353	0.0186845	up	pre_treatment vs BI3406+Adagrasib
SW837-relapse	FAM131B	276.689	2.34397	0.382778	6.12356	9.15051e-10	5.45004e-08	up	pre_treatment vs BI3406+Adagrasib
SW837-relapse	CYP2C18	57.0833	2.34164	0.718132	3.26075	0.0011112	0.00787625	up	pre_treatment vs BI3406+Adagrasib
SW837-relapse	AKAP7	5.71089	2.33918	0.833481	2.80652	0.00500792	0.0256436	up	pre_treatment vs BI3406+Adagrasib
SW837-relapse	ILDR2	9.46879	2.33662	0.731132	3.19588	0.00139403	0.00946576	up	pre_treatment vs BI3406+Adagrasib
SW837-relapse	SLC16A9	32.2614	2.33623	0.654838	3.56764	0.000360208	0.00320345	up	pre_treatment vs BI3406+Adagrasib
SW837-relapse	TCEA3	239.031	2.33529	0.203689	11.465	1.97719e-30	5.88808e-27	up	pre_treatment vs BI3406+Adagrasib
SW837-relapse	TMCC3	976.819	2.33464	0.44369	5.26186	1.42606e-07	4.38462e-06	up	pre_treatment vs BI3406+Adagrasib
SW837-relapse	ATP1A2	3.63578	2.33325	0.859762	2.71383	0.0066511	0.0319762	up	pre_treatment vs BI3406+Adagrasib
SW837-relapse	PHF2P2	6.21295	2.32989	0.74508	3.12703	0.00176583	0.0114318	up	pre_treatment vs BI3406+Adagrasib
SW837-relapse	CCL2	12.1664	2.32774	0.839895	2.77147	0.00558035	0.0278892	up	pre_treatment vs BI3406+Adagrasib
SW837-relapse	EPPIN	124.793	2.31652	0.356467	6.49855	8.10957e-11	6.42784e-09	up	pre_treatment vs BI3406+Adagrasib
SW837-relapse	CAPN3	29.8921	2.31532	0.40286	5.7472	9.07307e-09	4.05005e-07	up	pre_treatment vs BI3406+Adagrasib
SW837-relapse	SSC5D	11.8357	2.3137	0.566488	4.08429	4.42113e-05	0.000575658	up	pre_treatment vs BI3406+Adagrasib
SW837-relapse	SLC2A5	4.15828	2.31256	0.884195	2.61545	0.00891111	0.0400104	up	pre_treatment vs BI3406+Adagrasib
SW837-relapse	LPO	3.95398	2.30633	0.840754	2.74316	0.00608502	0.0298256	up	pre_treatment vs BI3406+Adagrasib
SW837-relapse	SMIM2-AS1	37.4547	2.30561	0.535985	4.30163	1.6955e-05	0.000258176	up	pre_treatment vs BI3406+Adagrasib
SW837-relapse	WFDC6	10.7377	2.3048	0.671143	3.43414	0.000594445	0.00478078	up	pre_treatment vs BI3406+Adagrasib
SW837-relapse	PLA2G4C	82.268	2.29745	0.203343	11.2984	1.33616e-29	3.09484e-26	up	pre_treatment vs BI3406+Adagrasib
SW837-relapse	HTR4	3.5678	2.29091	0.808417	2.83383	0.00459942	0.0239999	up	pre_treatment vs BI3406+Adagrasib
SW837-relapse	SUGCT	6.41146	2.29085	0.695313	3.29471	0.000985248	0.00718129	up	pre_treatment vs BI3406+Adagrasib
SW837-relapse	CCL26	9.45363	2.28688	0.815451	2.80444	0.00504043	0.0257784	up	pre_treatment vs BI3406+Adagrasib
SW837-relapse	MAMLD1	5.77725	2.2839	0.671073	3.40336	0.000665637	0.00524211	up	pre_treatment vs BI3406+Adagrasib
SW837-relapse	TMEM150B	65.7631	2.28258	0.42754	5.33887	9.35288e-08	3.04166e-06	up	pre_treatment vs BI3406+Adagrasib
SW837-relapse	CYFIP2	135.167	2.2774	0.256889	8.86531	7.62933e-19	2.74209e-16	up	pre_treatment vs BI3406+Adagrasib
SW837-relapse	ESR1	4.48153	2.27672	0.840179	2.7098	0.00673229	0.0322846	up	pre_treatment vs BI3406+Adagrasib
SW837-relapse	LAPTM5	11.5023	2.27669	0.564985	4.02964	5.58628e-05	0.00069857	up	pre_treatment vs BI3406+Adagrasib
SW837-relapse	RNU6-4P	3.4788	2.27556	0.78594	2.89534	0.0037875	0.0207066	up	pre_treatment vs BI3406+Adagrasib
SW837-relapse	C8orf44-SGK3	4.49443	2.26914	0.676768	3.35291	0.00079968	0.00609511	up	pre_treatment vs BI3406+Adagrasib
SW837-relapse	CREB3L1	29.2067	2.26879	0.459909	4.93313	8.09207e-07	1.9963e-05	up	pre_treatment vs BI3406+Adagrasib
SW837-relapse	FAM95C	12.1416	2.26817	0.651222	3.48293	0.000495949	0.00414537	up	pre_treatment vs BI3406+Adagrasib
SW837-relapse	EXOC3L4	85.2011	2.26812	0.447613	5.06715	4.03824e-07	1.08063e-05	up	pre_treatment vs BI3406+Adagrasib
SW837-relapse	IL34	19.233	2.26572	0.606991	3.7327	0.000189436	0.00188047	up	pre_treatment vs BI3406+Adagrasib
SW837-relapse	ATP5F1P5	5.17919	2.26194	0.874174	2.58752	0.00966688	0.0427574	up	pre_treatment vs BI3406+Adagrasib
SW837-relapse	HEG1	144.833	2.2606	0.227749	9.92583	3.21422e-23	2.64343e-20	up	pre_treatment vs BI3406+Adagrasib
SW837-relapse	MGAM2	1780.13	2.26023	0.682725	3.3106	0.000930964	0.00685755	up	pre_treatment vs BI3406+Adagrasib
SW837-relapse	B3GALT5-AS1	12.8136	2.25667	0.593887	3.79984	0.000144791	0.00151218	up	pre_treatment vs BI3406+Adagrasib
SW837-relapse	PARP15	90.8401	2.25194	0.320793	7.01991	2.22016e-12	2.59258e-10	up	pre_treatment vs BI3406+Adagrasib
SW837-relapse	GATA6	54.7387	2.24149	0.334655	6.69793	2.11397e-11	1.94131e-09	up	pre_treatment vs BI3406+Adagrasib
SW837-relapse	PIFO	9.07015	2.24143	0.685367	3.27041	0.00107391	0.00768771	up	pre_treatment vs BI3406+Adagrasib
SW837-relapse	PGC	18.2001	2.24073	0.475905	4.70836	2.49719e-06	5.1136e-05	up	pre_treatment vs BI3406+Adagrasib
SW837-relapse	PRICKLE2	38.6221	2.23981	0.643564	3.48032	0.00050081	0.00417596	up	pre_treatment vs BI3406+Adagrasib
SW837-relapse	ATP13A4	4.92018	2.23947	0.722527	3.0995	0.00193849	0.0123276	up	pre_treatment vs BI3406+Adagrasib
SW837-relapse	TLR8-AS1	4.62445	2.2349	0.73464	3.04217	0.00234883	0.0142543	up	pre_treatment vs BI3406+Adagrasib
SW837-relapse	SLC22A11	11.3376	2.23345	0.596874	3.74191	0.000182626	0.00182092	up	pre_treatment vs BI3406+Adagrasib
SW837-relapse	ATP2A3	411.586	2.22688	0.317754	7.00818	2.41437e-12	2.7961e-10	up	pre_treatment vs BI3406+Adagrasib
SW837-relapse	IYD	87.5572	2.22453	0.535361	4.15519	3.25011e-05	0.000446911	up	pre_treatment vs BI3406+Adagrasib
SW837-relapse	CHRNA7	34.2766	2.22003	0.511679	4.33872	1.43317e-05	0.000224573	up	pre_treatment vs BI3406+Adagrasib
SW837-relapse	FAM83C	9.3851	2.21711	0.749523	2.95803	0.00309613	0.0176973	up	pre_treatment vs BI3406+Adagrasib
SW837-relapse	HEPH	128.575	2.21493	0.864211	2.56295	0.0103787	0.045164	up	pre_treatment vs BI3406+Adagrasib
SW837-relapse	KCNH4	8.17953	2.21486	0.584373	3.79015	0.000150554	0.00155755	up	pre_treatment vs BI3406+Adagrasib
SW837-relapse	SLC4A4	3.3314	2.21334	0.861135	2.57025	0.0101624	0.0444699	up	pre_treatment vs BI3406+Adagrasib
SW837-relapse	PCDHB6	56.4377	2.21309	0.551304	4.01428	5.96274e-05	0.000735498	up	pre_treatment vs BI3406+Adagrasib
SW837-relapse	LGALS2	61.6136	2.21136	0.328185	6.73815	1.60411e-11	1.51309e-09	up	pre_treatment vs BI3406+Adagrasib
SW837-relapse	ACSM3	58.2673	2.20997	0.317724	6.95565	3.50952e-12	3.87087e-10	up	pre_treatment vs BI3406+Adagrasib
SW837-relapse	FAM225B	4.71678	2.2072	0.812584	2.71628	0.00660203	0.0317682	up	pre_treatment vs BI3406+Adagrasib
SW837-relapse	SLA2	5.82548	2.20383	0.788639	2.79447	0.00519852	0.0263863	up	pre_treatment vs BI3406+Adagrasib
SW837-relapse	MS4A15	13.8177	2.20294	0.569504	3.86818	0.000109653	0.0012018	up	pre_treatment vs BI3406+Adagrasib
SW837-relapse	LGALS7B	9.46847	2.20247	0.713429	3.08717	0.00202075	0.0127303	up	pre_treatment vs BI3406+Adagrasib
SW837-relapse	LINC01411	1693.47	2.20231	0.354466	6.21305	5.19667e-10	3.38531e-08	up	pre_treatment vs BI3406+Adagrasib
SW837-relapse	DNAH9	8.0229	2.20176	0.662085	3.32549	0.000882647	0.00658383	up	pre_treatment vs BI3406+Adagrasib
SW837-relapse	IFITM2	16.2096	2.20039	0.560651	3.9247	8.68381e-05	0.000999022	up	pre_treatment vs BI3406+Adagrasib
SW837-relapse	RNU6-1337P	2.65037	2.19904	0.871917	2.52207	0.0116665	0.0492423	up	pre_treatment vs BI3406+Adagrasib
SW837-relapse	GBP2	79.083	2.19645	0.312031	7.0392	1.93346e-12	2.29005e-10	up	pre_treatment vs BI3406+Adagrasib
SW837-relapse	CACNA1I	18.5387	2.19406	0.616999	3.55602	0.000376516	0.00332157	up	pre_treatment vs BI3406+Adagrasib
SW837-relapse	HNF1A	91.8114	2.19312	0.46277	4.73911	2.14658e-06	4.50177e-05	up	pre_treatment vs BI3406+Adagrasib
SW837-relapse	PCDHB16	14.8874	2.19242	0.748198	2.93026	0.00338675	0.0189632	up	pre_treatment vs BI3406+Adagrasib
SW837-relapse	ADGRG7	10.2828	2.18881	0.845772	2.58795	0.00965496	0.0427228	up	pre_treatment vs BI3406+Adagrasib
SW837-relapse	MFSD4A	251.001	2.17874	0.497438	4.37993	1.18715e-05	0.000191099	up	pre_treatment vs BI3406+Adagrasib
SW837-relapse	KIF5A	8.71547	2.1775	0.614466	3.54373	0.000394502	0.00345248	up	pre_treatment vs BI3406+Adagrasib
SW837-relapse	DACT1	18.9743	2.17609	0.706716	3.07916	0.00207588	0.0129524	up	pre_treatment vs BI3406+Adagrasib
SW837-relapse	EVA1B	9.52563	2.17597	0.531226	4.09614	4.20104e-05	0.000551826	up	pre_treatment vs BI3406+Adagrasib
SW837-relapse	TFF3	83.6635	2.17507	0.491944	4.42137	9.80769e-06	0.000164034	up	pre_treatment vs BI3406+Adagrasib
SW837-relapse	ARHGEF40	96.6477	2.16826	0.29846	7.26481	3.73565e-13	5.19156e-11	up	pre_treatment vs BI3406+Adagrasib
SW837-relapse	RYR2	156.895	2.16788	0.629583	3.44336	0.000574541	0.00464761	up	pre_treatment vs BI3406+Adagrasib
SW837-relapse	SEC16B	31.7247	2.16263	0.465183	4.64899	3.33571e-06	6.60991e-05	up	pre_treatment vs BI3406+Adagrasib
SW837-relapse	RPS20P22	26.7838	2.16141	0.509731	4.24028	2.23237e-05	0.000326339	up	pre_treatment vs BI3406+Adagrasib
SW837-relapse	SYCE1L	5.06189	2.16132	0.678315	3.1863	0.00144105	0.00969975	up	pre_treatment vs BI3406+Adagrasib
SW837-relapse	C2	54.6455	2.15787	0.329886	6.54127	6.0999e-11	4.9478e-09	up	pre_treatment vs BI3406+Adagrasib
SW837-relapse	RRAD	14.3744	2.15578	0.50387	4.27844	1.8821e-05	0.000282058	up	pre_treatment vs BI3406+Adagrasib
SW837-relapse	EPHA1-AS1	23.5687	2.15175	0.375334	5.73289	9.87319e-09	4.36052e-07	up	pre_treatment vs BI3406+Adagrasib
SW837-relapse	FCMR	8.15388	2.14972	0.585816	3.66962	0.000242909	0.00232599	up	pre_treatment vs BI3406+Adagrasib
SW837-relapse	SECTM1	758.814	2.14896	0.302795	7.09707	1.27434e-12	1.60382e-10	up	pre_treatment vs BI3406+Adagrasib
SW837-relapse	ZMAT1	194.254	2.14707	0.499577	4.29777	1.72527e-05	0.000261945	up	pre_treatment vs BI3406+Adagrasib
SW837-relapse	RCN3	54.2783	2.14596	0.481336	4.45834	8.25954e-06	0.000142418	up	pre_treatment vs BI3406+Adagrasib
SW837-relapse	PRKXP1	8.39585	2.14573	0.53323	4.02403	5.72107e-05	0.000711583	up	pre_treatment vs BI3406+Adagrasib
SW837-relapse	FAM66D	4.40679	2.14229	0.804878	2.66163	0.00777625	0.0360092	up	pre_treatment vs BI3406+Adagrasib
SW837-relapse	PLSCR4	146.28	2.14182	0.278292	7.69632	1.40037e-14	2.53845e-12	up	pre_treatment vs BI3406+Adagrasib
SW837-relapse	TMTC1	37.4059	2.13946	0.538937	3.96978	7.19376e-05	0.000854967	up	pre_treatment vs BI3406+Adagrasib
SW837-relapse	ALDH1A2	184.104	2.13882	0.325697	6.56689	5.13758e-11	4.23312e-09	up	pre_treatment vs BI3406+Adagrasib
SW837-relapse	CSGALNACT1	5.50989	2.13695	0.691431	3.09062	0.0019974	0.0126252	up	pre_treatment vs BI3406+Adagrasib
SW837-relapse	PCDHB7	6.39661	2.1361	0.844259	2.53014	0.0114016	0.0483999	up	pre_treatment vs BI3406+Adagrasib
SW837-relapse	BCL2L14	79.13	2.13401	0.398154	5.35977	8.3327e-08	2.75283e-06	up	pre_treatment vs BI3406+Adagrasib
SW837-relapse	CKM	5.49795	2.13277	0.675584	3.15693	0.00159441	0.0105015	up	pre_treatment vs BI3406+Adagrasib
SW837-relapse	CSMD2	7.55715	2.13254	0.765192	2.78694	0.00532083	0.0268827	up	pre_treatment vs BI3406+Adagrasib
SW837-relapse	PTPRVP	20.0907	2.12795	0.38402	5.54125	3.00312e-08	1.15504e-06	up	pre_treatment vs BI3406+Adagrasib
SW837-relapse	ALOX15	13.0355	2.11936	0.482226	4.39495	1.10796e-05	0.000180724	up	pre_treatment vs BI3406+Adagrasib
SW837-relapse	THRB	44.8047	2.11399	0.421759	5.0123	5.37819e-07	1.39272e-05	up	pre_treatment vs BI3406+Adagrasib
SW837-relapse	SAMD5	11.0896	2.10073	0.803845	2.61336	0.00896573	0.0402281	up	pre_treatment vs BI3406+Adagrasib
SW837-relapse	MAPT-IT1	8.50094	2.10033	0.717784	2.92613	0.00343204	0.0191449	up	pre_treatment vs BI3406+Adagrasib
SW837-relapse	CFAP157	27.0619	2.09933	0.400604	5.24042	1.60213e-07	4.83329e-06	up	pre_treatment vs BI3406+Adagrasib
SW837-relapse	AQP7	34.7009	2.0973	0.353313	5.93609	2.91895e-09	1.4769e-07	up	pre_treatment vs BI3406+Adagrasib
SW837-relapse	OSBPL9P4	4.92243	2.09416	0.756171	2.76943	0.00561548	0.0280007	up	pre_treatment vs BI3406+Adagrasib
SW837-relapse	LINC00665	9.24622	2.09185	0.631836	3.31076	0.000930444	0.00685614	up	pre_treatment vs BI3406+Adagrasib
SW837-relapse	DEFB1	240.427	2.09176	0.252586	8.28136	1.21774e-16	3.09572e-14	up	pre_treatment vs BI3406+Adagrasib
SW837-relapse	SPATA32	9.29785	2.09125	0.63695	3.28323	0.00102626	0.00740474	up	pre_treatment vs BI3406+Adagrasib
SW837-relapse	TCEA2	8.05838	2.0889	0.631989	3.30528	0.000948812	0.00696687	up	pre_treatment vs BI3406+Adagrasib
SW837-relapse	SLC17A9	236.244	2.08794	0.247127	8.44885	2.94191e-17	8.28745e-15	up	pre_treatment vs BI3406+Adagrasib
SW837-relapse	SLC7A8	139.547	2.08388	0.361521	5.76418	8.20538e-09	3.7104e-07	up	pre_treatment vs BI3406+Adagrasib
SW837-relapse	LINC00184	9.37059	2.08131	0.605561	3.43699	0.00058821	0.00474289	up	pre_treatment vs BI3406+Adagrasib
SW837-relapse	KLHL13	29.8548	2.08052	0.390786	5.32395	1.01537e-07	3.24639e-06	up	pre_treatment vs BI3406+Adagrasib
SW837-relapse	KRT20	37.8581	2.07959	0.601844	3.45537	0.000549536	0.00448888	up	pre_treatment vs BI3406+Adagrasib
SW837-relapse	TMEM150C	17.1396	2.0775	0.557998	3.72312	0.000196775	0.00194592	up	pre_treatment vs BI3406+Adagrasib
SW837-relapse	SRL	17.6063	2.07715	0.611718	3.3956	0.000684791	0.00536056	up	pre_treatment vs BI3406+Adagrasib
SW837-relapse	KLK7	1328.41	2.07185	0.491396	4.21626	2.48392e-05	0.000357348	up	pre_treatment vs BI3406+Adagrasib
SW837-relapse	FAM221B	5.85862	2.0717	0.597772	3.46571	0.000528837	0.00434705	up	pre_treatment vs BI3406+Adagrasib
SW837-relapse	DOCK11	71.0096	2.06386	0.320288	6.44376	1.16552e-10	8.86727e-09	up	pre_treatment vs BI3406+Adagrasib
SW837-relapse	KCNJ2-AS1	16.5769	2.05919	0.506551	4.06511	4.80096e-05	0.000615125	up	pre_treatment vs BI3406+Adagrasib
SW837-relapse	LINC00639	3.95838	2.05575	0.674705	3.04688	0.00231228	0.0140859	up	pre_treatment vs BI3406+Adagrasib
SW837-relapse	SLCO2A1	5.12466	2.05332	0.806467	2.54607	0.0108945	0.0467682	up	pre_treatment vs BI3406+Adagrasib
SW837-relapse	IL18R1	26.167	2.05295	0.481843	4.26062	2.03862e-05	0.000300971	up	pre_treatment vs BI3406+Adagrasib
SW837-relapse	RAB15	230.704	2.05145	0.459378	4.46572	7.98008e-06	0.000138859	up	pre_treatment vs BI3406+Adagrasib
SW837-relapse	HSFX1	11.7216	2.05104	0.587317	3.49222	0.000479019	0.00402383	up	pre_treatment vs BI3406+Adagrasib
SW837-relapse	PLEKHS1	247.952	2.04979	0.294883	6.95119	3.62227e-12	3.9742e-10	up	pre_treatment vs BI3406+Adagrasib
SW837-relapse	TDRD5	82.7099	2.04848	0.287225	7.13196	9.89469e-13	1.28115e-10	up	pre_treatment vs BI3406+Adagrasib
SW837-relapse	COPZ2	14.7339	2.04052	0.445935	4.57581	4.74379e-06	8.98108e-05	up	pre_treatment vs BI3406+Adagrasib
SW837-relapse	FOLR1	44.7328	2.04021	0.445846	4.57605	4.7384e-06	8.98108e-05	up	pre_treatment vs BI3406+Adagrasib
SW837-relapse	ARNT2	23.8694	2.03984	0.68119	2.99452	0.00274876	0.0161183	up	pre_treatment vs BI3406+Adagrasib
SW837-relapse	PPFIBP2	144.13	2.03798	0.389586	5.23114	1.68465e-07	5.06027e-06	up	pre_treatment vs BI3406+Adagrasib
SW837-relapse	AACSP1	13.3236	2.03387	0.608787	3.34086	0.000835201	0.00629451	up	pre_treatment vs BI3406+Adagrasib
SW837-relapse	BIN2	34.83	2.02822	0.389485	5.20744	1.91462e-07	5.62936e-06	up	pre_treatment vs BI3406+Adagrasib
SW837-relapse	HTR3A	16.1718	2.02377	0.562599	3.59719	0.000321672	0.00291927	up	pre_treatment vs BI3406+Adagrasib
SW837-relapse	ACE2	392.177	2.02261	0.63418	3.18934	0.001426	0.00962645	up	pre_treatment vs BI3406+Adagrasib
SW837-relapse	PYGB	4346.75	2.0219	0.295213	6.84895	7.43918e-12	7.71529e-10	up	pre_treatment vs BI3406+Adagrasib
SW837-relapse	WHRN	113.874	2.02184	0.276211	7.3199	2.48156e-13	3.61753e-11	up	pre_treatment vs BI3406+Adagrasib
SW837-relapse	BAK1P1	7.94865	2.0204	0.551207	3.66541	0.000246942	0.00235703	up	pre_treatment vs BI3406+Adagrasib
SW837-relapse	VWA2	74.1222	2.01722	0.396632	5.08586	3.65973e-07	9.95964e-06	up	pre_treatment vs BI3406+Adagrasib
SW837-relapse	TSPAN12	57.8973	2.0132	0.347935	5.78616	7.20156e-09	3.29942e-07	up	pre_treatment vs BI3406+Adagrasib
SW837-relapse	CD300C	27.2094	2.01174	0.516727	3.89323	9.89199e-05	0.00110865	up	pre_treatment vs BI3406+Adagrasib
SW837-relapse	CFAP57	9.73705	2.00845	0.562963	3.56765	0.000360201	0.00320345	up	pre_treatment vs BI3406+Adagrasib
SW837-relapse	MMP2	13.6329	2.00469	0.506602	3.95714	7.5854e-05	0.000893868	up	pre_treatment vs BI3406+Adagrasib
SW837-relapse	CCDC158	8.36879	2.00143	0.60726	3.29584	0.000981286	0.00715741	up	pre_treatment vs BI3406+Adagrasib
SW837-relapse	PHACTR1	4.54071	1.99744	0.713971	2.79765	0.00514752	0.0261976	up	pre_treatment vs BI3406+Adagrasib
SW837-relapse	KIAA1257	46.9436	1.99579	0.295659	6.75031	1.47525e-11	1.42375e-09	up	pre_treatment vs BI3406+Adagrasib
SW837-relapse	SLC47A2	6.99211	1.99555	0.750878	2.65763	0.00786923	0.0363085	up	pre_treatment vs BI3406+Adagrasib
SW837-relapse	MIR3142HG	6.80141	1.98809	0.677221	2.93565	0.00332849	0.0187074	up	pre_treatment vs BI3406+Adagrasib
SW837-relapse	DUBR	54.4392	1.98763	0.280684	7.08138	1.42721e-12	1.76046e-10	up	pre_treatment vs BI3406+Adagrasib
SW837-relapse	KRT8P15	6.54652	1.98077	0.720707	2.74837	0.00598924	0.0294392	up	pre_treatment vs BI3406+Adagrasib
SW837-relapse	CXCL2	72.2028	1.98072	0.311266	6.36343	1.97291e-10	1.42309e-08	up	pre_treatment vs BI3406+Adagrasib
SW837-relapse	EIF4EBP3	12.66	1.97498	0.492048	4.0138	5.975e-05	0.000736575	up	pre_treatment vs BI3406+Adagrasib
SW837-relapse	TNFRSF11A	25.4986	1.97353	0.438659	4.499	6.82733e-06	0.000121405	up	pre_treatment vs BI3406+Adagrasib
SW837-relapse	THBS4	11.4618	1.97283	0.56855	3.46994	0.000520573	0.00430459	up	pre_treatment vs BI3406+Adagrasib
SW837-relapse	CEACAM6	9277.98	1.96827	0.399333	4.92889	8.26996e-07	2.03297e-05	up	pre_treatment vs BI3406+Adagrasib
SW837-relapse	KLK5	59.7365	1.96417	0.608263	3.22915	0.0012416	0.00863608	up	pre_treatment vs BI3406+Adagrasib
SW837-relapse	UBBP1	15.2521	1.96343	0.573549	3.42329	0.000618676	0.00494514	up	pre_treatment vs BI3406+Adagrasib
SW837-relapse	FAM169A	366.522	1.96197	0.45766	4.28696	1.81139e-05	0.000273427	up	pre_treatment vs BI3406+Adagrasib
SW837-relapse	LINC00649	4.63392	1.96008	0.693158	2.82776	0.00468753	0.0243682	up	pre_treatment vs BI3406+Adagrasib
SW837-relapse	FGFR1	663.631	1.95888	0.303507	6.45417	1.08816e-10	8.3396e-09	up	pre_treatment vs BI3406+Adagrasib
SW837-relapse	BST1	44.4347	1.95746	0.389181	5.02969	4.9128e-07	1.28336e-05	up	pre_treatment vs BI3406+Adagrasib
SW837-relapse	PLXNC1	16.4425	1.95698	0.607425	3.22176	0.00127404	0.00881114	up	pre_treatment vs BI3406+Adagrasib
SW837-relapse	LINC01152	11.9315	1.95558	0.615316	3.17817	0.00148209	0.00991835	up	pre_treatment vs BI3406+Adagrasib
SW837-relapse	PRKCG	5.01675	1.95198	0.689347	2.83164	0.004631	0.0241345	up	pre_treatment vs BI3406+Adagrasib
SW837-relapse	FOXJ1	9.75754	1.94902	0.760383	2.56321	0.010371	0.0451629	up	pre_treatment vs BI3406+Adagrasib
SW837-relapse	GBP4	22.1808	1.94722	0.474812	4.10103	4.1131e-05	0.000543012	up	pre_treatment vs BI3406+Adagrasib
SW837-relapse	KLK1	84.5262	1.94714	0.310517	6.27064	3.59576e-10	2.4657e-08	up	pre_treatment vs BI3406+Adagrasib
SW837-relapse	LINC00605	9.67946	1.94403	0.568739	3.41813	0.000630521	0.00501865	up	pre_treatment vs BI3406+Adagrasib
SW837-relapse	DUSP15	20.1689	1.94144	0.542913	3.57596	0.000348941	0.00311981	up	pre_treatment vs BI3406+Adagrasib
SW837-relapse	HOXC9	18.5219	1.93973	0.530727	3.65486	0.000257321	0.0024401	up	pre_treatment vs BI3406+Adagrasib
SW837-relapse	ZAP70	3.7618	1.93814	0.765624	2.53145	0.0113592	0.0482859	up	pre_treatment vs BI3406+Adagrasib
SW837-relapse	FAM177B	3.58786	1.93428	0.765654	2.52632	0.0115265	0.0488378	up	pre_treatment vs BI3406+Adagrasib
SW837-relapse	C6orf222	148.023	1.93191	0.233712	8.26622	1.38273e-16	3.39118e-14	up	pre_treatment vs BI3406+Adagrasib
SW837-relapse	HVCN1	15.8059	1.9242	0.523392	3.6764	0.00023655	0.0022787	up	pre_treatment vs BI3406+Adagrasib
SW837-relapse	SNRPGP14	4.71501	1.92414	0.698124	2.75616	0.00584837	0.0289104	up	pre_treatment vs BI3406+Adagrasib
SW837-relapse	LINC01271	11.7312	1.92249	0.465616	4.12892	3.64472e-05	0.000490813	up	pre_treatment vs BI3406+Adagrasib
SW837-relapse	RUFY4	4.68656	1.92003	0.749119	2.56306	0.0103755	0.045164	up	pre_treatment vs BI3406+Adagrasib
SW837-relapse	EVA1A	10.6085	1.91904	0.605888	3.16731	0.00153856	0.0101948	up	pre_treatment vs BI3406+Adagrasib
SW837-relapse	WFDC2	157.966	1.91654	0.277307	6.91128	4.80313e-12	5.05688e-10	up	pre_treatment vs BI3406+Adagrasib
SW837-relapse	SLC22A31	13.3203	1.91384	0.546503	3.50198	0.00046182	0.00390235	up	pre_treatment vs BI3406+Adagrasib
SW837-relapse	NUPR1	53.9168	1.90927	0.381465	5.00511	5.58307e-07	1.43862e-05	up	pre_treatment vs BI3406+Adagrasib
SW837-relapse	ASAP3	289.926	1.90372	0.248868	7.64953	2.01714e-14	3.50412e-12	up	pre_treatment vs BI3406+Adagrasib
SW837-relapse	SLC12A5	8.89231	1.90169	0.54829	3.4684	0.000523562	0.00431561	up	pre_treatment vs BI3406+Adagrasib
SW837-relapse	GRAMD2	33.2776	1.8959	0.311073	6.09473	1.09624e-09	6.43725e-08	up	pre_treatment vs BI3406+Adagrasib
SW837-relapse	GNAL	28.1416	1.89478	0.345564	5.48315	4.17808e-08	1.53069e-06	up	pre_treatment vs BI3406+Adagrasib
SW837-relapse	LINC01251	8.48121	1.89314	0.604043	3.13411	0.00172376	0.0112047	up	pre_treatment vs BI3406+Adagrasib
SW837-relapse	ANKRD20A5P	38.7577	1.88667	0.378302	4.98719	6.12642e-07	1.56126e-05	up	pre_treatment vs BI3406+Adagrasib
SW837-relapse	SHOX2	8.46887	1.88431	0.576726	3.26725	0.00108596	0.00775007	up	pre_treatment vs BI3406+Adagrasib
SW837-relapse	PGBD5	221.547	1.88204	0.320875	5.86533	4.48228e-09	2.14799e-07	up	pre_treatment vs BI3406+Adagrasib
SW837-relapse	RPL5P30	5.55482	1.88076	0.649895	2.89395	0.00380434	0.0207749	up	pre_treatment vs BI3406+Adagrasib
SW837-relapse	PPP1R8P1	11.6232	1.87446	0.548965	3.41454	0.000638889	0.00506977	up	pre_treatment vs BI3406+Adagrasib
SW837-relapse	DENND1C	13.7818	1.8729	0.649427	2.88392	0.00392759	0.021353	up	pre_treatment vs BI3406+Adagrasib
SW837-relapse	COL11A2	36.0604	1.8711	0.559656	3.3433	0.000827891	0.00625978	up	pre_treatment vs BI3406+Adagrasib
SW837-relapse	RNU6-610P	9.13908	1.86799	0.50856	3.6731	0.000239621	0.00229979	up	pre_treatment vs BI3406+Adagrasib
SW837-relapse	CDH17	1771.63	1.86618	0.740755	2.51929	0.0117591	0.0495313	up	pre_treatment vs BI3406+Adagrasib
SW837-relapse	SUN3	4.20072	1.86463	0.692028	2.69445	0.00705057	0.0334555	up	pre_treatment vs BI3406+Adagrasib
SW837-relapse	DUOX1	132.96	1.86216	0.309021	6.02599	1.68078e-09	9.31849e-08	up	pre_treatment vs BI3406+Adagrasib
SW837-relapse	LRRC36	21.0445	1.8611	0.427675	4.35166	1.3511e-05	0.000213371	up	pre_treatment vs BI3406+Adagrasib
SW837-relapse	HMCN2	75.1323	1.85177	0.389594	4.75306	2.00357e-06	4.24888e-05	up	pre_treatment vs BI3406+Adagrasib
SW837-relapse	LINC01359	72.5329	1.84818	0.285643	6.47022	9.78607e-11	7.66919e-09	up	pre_treatment vs BI3406+Adagrasib
SW837-relapse	SELENOM	30.3491	1.84806	0.337205	5.48051	4.24103e-08	1.5456e-06	up	pre_treatment vs BI3406+Adagrasib
SW837-relapse	MERTK	128.063	1.8464	0.350403	5.26936	1.36897e-07	4.2339e-06	up	pre_treatment vs BI3406+Adagrasib
SW837-relapse	PDK4	51.8527	1.84547	0.44914	4.1089	3.9754e-05	0.000528178	up	pre_treatment vs BI3406+Adagrasib
SW837-relapse	APOL4	28.0641	1.84413	0.408992	4.50896	6.5146e-06	0.00011667	up	pre_treatment vs BI3406+Adagrasib
SW837-relapse	SZT2-AS1	6.84044	1.843	0.632161	2.91539	0.00355239	0.019695	up	pre_treatment vs BI3406+Adagrasib
SW837-relapse	BMPER	8.68174	1.84237	0.701962	2.62461	0.00867492	0.0391932	up	pre_treatment vs BI3406+Adagrasib
SW837-relapse	COL27A1	132.438	1.8403	0.267992	6.86699	6.55726e-12	6.83463e-10	up	pre_treatment vs BI3406+Adagrasib
SW837-relapse	IQGAP2	850.643	1.83944	0.352856	5.213	1.8581e-07	5.50187e-06	up	pre_treatment vs BI3406+Adagrasib
SW837-relapse	CLDN23	55.6251	1.8391	0.35284	5.21228	1.8653e-07	5.50373e-06	up	pre_treatment vs BI3406+Adagrasib
SW837-relapse	IL10RA	33.7646	1.83734	0.528205	3.47846	0.00050431	0.00419842	up	pre_treatment vs BI3406+Adagrasib
SW837-relapse	MIR194-2HG	178.532	1.83566	0.423565	4.33383	1.46537e-05	0.000228885	up	pre_treatment vs BI3406+Adagrasib
SW837-relapse	DYX1C1	11.6983	1.83335	0.499266	3.6721	0.000240568	0.00230676	up	pre_treatment vs BI3406+Adagrasib
SW837-relapse	C10orf10	129.733	1.83264	0.22087	8.29738	1.06431e-16	2.73909e-14	up	pre_treatment vs BI3406+Adagrasib
SW837-relapse	CPXM2	60.7936	1.82834	0.593759	3.07927	0.0020751	0.0129524	up	pre_treatment vs BI3406+Adagrasib
SW837-relapse	ESR2	24.451	1.82732	0.5086	3.59285	0.000327081	0.00295935	up	pre_treatment vs BI3406+Adagrasib
SW837-relapse	SLCO2B1	41.1724	1.82439	0.579067	3.15057	0.0016295	0.0106954	up	pre_treatment vs BI3406+Adagrasib
SW837-relapse	APLF	74.2821	1.82419	0.271797	6.71161	1.92494e-11	1.78343e-09	up	pre_treatment vs BI3406+Adagrasib
SW837-relapse	FEZ1	27.2268	1.82067	0.35372	5.14721	2.64388e-07	7.46806e-06	up	pre_treatment vs BI3406+Adagrasib
SW837-relapse	FAM66C	121.109	1.81866	0.29594	6.14537	7.97781e-10	4.87699e-08	up	pre_treatment vs BI3406+Adagrasib
SW837-relapse	COL4A5	92.6281	1.81134	0.450494	4.02078	5.80052e-05	0.000720177	up	pre_treatment vs BI3406+Adagrasib
SW837-relapse	EVPLL	11.0943	1.81085	0.569953	3.17719	0.0014871	0.00993911	up	pre_treatment vs BI3406+Adagrasib
SW837-relapse	ANKRD29	20.4336	1.80882	0.467706	3.86743	0.00010999	0.00120487	up	pre_treatment vs BI3406+Adagrasib
SW837-relapse	SLC6A16	53.5102	1.80657	0.360142	5.01625	5.26888e-07	1.36781e-05	up	pre_treatment vs BI3406+Adagrasib
SW837-relapse	CACNG8	45.7748	1.80501	0.39694	4.54732	5.43334e-06	0.000100568	up	pre_treatment vs BI3406+Adagrasib
SW837-relapse	POF1B	438.173	1.80196	0.58414	3.08481	0.00203682	0.0127993	up	pre_treatment vs BI3406+Adagrasib
SW837-relapse	INMT	5.48882	1.80163	0.621477	2.89895	0.00374416	0.0205339	up	pre_treatment vs BI3406+Adagrasib
SW837-relapse	MLC1	14.0972	1.79965	0.596874	3.01512	0.00256877	0.0152821	up	pre_treatment vs BI3406+Adagrasib
SW837-relapse	2023-09-04	35.3101	1.79848	0.308854	5.82308	5.77716e-09	2.70024e-07	up	pre_treatment vs BI3406+Adagrasib
SW837-relapse	DYRK1B	62.7961	1.7984	0.26262	6.84793	7.49246e-12	7.73207e-10	up	pre_treatment vs BI3406+Adagrasib
SW837-relapse	SLC9A7P1	12.4114	1.79694	0.542639	3.31149	0.000928022	0.00684798	up	pre_treatment vs BI3406+Adagrasib
SW837-relapse	FAT2	189.519	1.79454	0.324121	5.53664	3.08325e-08	1.17933e-06	up	pre_treatment vs BI3406+Adagrasib
SW837-relapse	RAB37	38.5999	1.79353	0.374999	4.78277	1.72893e-06	3.76607e-05	up	pre_treatment vs BI3406+Adagrasib
SW837-relapse	LINC00865	10.8945	1.79171	0.48787	3.67252	0.000240173	0.00230403	up	pre_treatment vs BI3406+Adagrasib
SW837-relapse	HOXC10	11.2714	1.79146	0.502242	3.56692	0.000361196	0.0032095	up	pre_treatment vs BI3406+Adagrasib
SW837-relapse	RPS16	925.761	1.79121	0.279094	6.41796	1.3811e-10	1.03937e-08	up	pre_treatment vs BI3406+Adagrasib
SW837-relapse	B3GALT5	525.685	1.78898	0.501487	3.56735	0.000360604	0.00320561	up	pre_treatment vs BI3406+Adagrasib
SW837-relapse	MIR3202-1	5.14069	1.78504	0.668289	2.67105	0.00756133	0.0353416	up	pre_treatment vs BI3406+Adagrasib
SW837-relapse	NNMT	38.5636	1.77838	0.548078	3.24475	0.00117555	0.00825379	up	pre_treatment vs BI3406+Adagrasib
SW837-relapse	CKS1BP1	23.8875	1.77674	0.353081	5.0321	4.85137e-07	1.2721e-05	up	pre_treatment vs BI3406+Adagrasib
SW837-relapse	TLX1	42.1069	1.77146	0.489998	3.61524	0.00030007	0.00275562	up	pre_treatment vs BI3406+Adagrasib
SW837-relapse	PAX5	49.8128	1.77062	0.456686	3.87711	0.000105703	0.00116834	up	pre_treatment vs BI3406+Adagrasib
SW837-relapse	DAB2	24.8726	1.76966	0.51799	3.4164	0.000634549	0.00504656	up	pre_treatment vs BI3406+Adagrasib
SW837-relapse	ADGRF3	11.9664	1.76942	0.614538	2.87927	0.00398597	0.0216103	up	pre_treatment vs BI3406+Adagrasib
SW837-relapse	CXCL1	175.31	1.76801	0.36757	4.80998	1.50945e-06	3.34389e-05	up	pre_treatment vs BI3406+Adagrasib
SW837-relapse	PDZK1	12.0345	1.76707	0.606736	2.91243	0.00358632	0.0198356	up	pre_treatment vs BI3406+Adagrasib
SW837-relapse	NCF4	103.76	1.76512	0.31074	5.68039	1.3439e-08	5.73834e-07	up	pre_treatment vs BI3406+Adagrasib
SW837-relapse	LRP4	79.6951	1.76236	0.348651	5.0548	4.30853e-07	1.14124e-05	up	pre_treatment vs BI3406+Adagrasib
SW837-relapse	RASGRP1	63.1927	1.76072	0.479353	3.67311	0.000239613	0.00229979	up	pre_treatment vs BI3406+Adagrasib
SW837-relapse	FIRRE	53.9952	1.7588	0.68534	2.56632	0.0102785	0.0448309	up	pre_treatment vs BI3406+Adagrasib
SW837-relapse	TTC28	96.9335	1.75706	0.218216	8.0519	8.15185e-16	1.8078e-13	up	pre_treatment vs BI3406+Adagrasib
SW837-relapse	SLC5A2	8.33954	1.75456	0.498538	3.51941	0.000432502	0.0036969	up	pre_treatment vs BI3406+Adagrasib
SW837-relapse	RNU6-890P	6.56393	1.75403	0.526837	3.32936	0.000870454	0.00650753	up	pre_treatment vs BI3406+Adagrasib
SW837-relapse	GPR155	49.734	1.7527	0.313678	5.58757	2.30271e-08	9.12592e-07	up	pre_treatment vs BI3406+Adagrasib
SW837-relapse	CYCSP34	11.0617	1.75185	0.465998	3.75936	0.000170352	0.00172112	up	pre_treatment vs BI3406+Adagrasib
SW837-relapse	LINC00870	9.40076	1.75107	0.547639	3.19749	0.00138628	0.00942239	up	pre_treatment vs BI3406+Adagrasib
SW837-relapse	CEL	11.0062	1.75096	0.485223	3.60858	0.00030788	0.00281495	up	pre_treatment vs BI3406+Adagrasib
SW837-relapse	RASSF4	78.4696	1.74956	0.203451	8.59942	8.01215e-18	2.4562e-15	up	pre_treatment vs BI3406+Adagrasib
SW837-relapse	SLC25A29	270.084	1.74659	0.306544	5.69769	1.21441e-08	5.23049e-07	up	pre_treatment vs BI3406+Adagrasib
SW837-relapse	LRRC6	159.948	1.7451	0.183404	9.51507	1.81591e-21	1.08156e-18	up	pre_treatment vs BI3406+Adagrasib
SW837-relapse	MID1IP1-AS1	5.85195	1.7407	0.607058	2.86743	0.00413825	0.0222449	up	pre_treatment vs BI3406+Adagrasib
SW837-relapse	ACKR2	26.3624	1.73935	0.612243	2.84094	0.00449804	0.0236153	up	pre_treatment vs BI3406+Adagrasib
SW837-relapse	GMPR	26.7306	1.73795	0.354094	4.90816	9.19346e-07	2.2207e-05	up	pre_treatment vs BI3406+Adagrasib
SW837-relapse	MUC3A	89.3474	1.73652	0.452785	3.83519	0.000125465	0.00134332	up	pre_treatment vs BI3406+Adagrasib
SW837-relapse	TCN1	85.4708	1.73455	0.489058	3.54671	0.000390074	0.0034209	up	pre_treatment vs BI3406+Adagrasib
SW837-relapse	CXXC4	18.2195	1.72931	0.461472	3.74737	0.000178697	0.00179178	up	pre_treatment vs BI3406+Adagrasib
SW837-relapse	RBPMS	198.765	1.729	0.355554	4.86283	1.15718e-06	2.67732e-05	up	pre_treatment vs BI3406+Adagrasib
SW837-relapse	ETS2	2056.76	1.72772	0.470248	3.67406	0.000238729	0.00229545	up	pre_treatment vs BI3406+Adagrasib
SW837-relapse	VRTN	25.6135	1.7195	0.551634	3.1171	0.00182638	0.0117508	up	pre_treatment vs BI3406+Adagrasib
SW837-relapse	LIPC-AS1	23.8923	1.71739	0.443926	3.86863	0.000109448	0.0012018	up	pre_treatment vs BI3406+Adagrasib
SW837-relapse	COL9A2	27.911	1.71609	0.371335	4.62142	3.81128e-06	7.38383e-05	up	pre_treatment vs BI3406+Adagrasib
SW837-relapse	MAGI2	30.7073	1.71595	0.349994	4.9028	9.44779e-07	2.26638e-05	up	pre_treatment vs BI3406+Adagrasib
SW837-relapse	CYP3A7	12.4917	1.71416	0.522599	3.28007	0.00103782	0.00747558	up	pre_treatment vs BI3406+Adagrasib
SW837-relapse	CNTNAP1	107.924	1.71338	0.544246	3.14817	0.00164298	0.0107534	up	pre_treatment vs BI3406+Adagrasib
SW837-relapse	SLC6A7	8.37016	1.71176	0.510345	3.35413	0.000796156	0.00607269	up	pre_treatment vs BI3406+Adagrasib
SW837-relapse	ACKR3	13.3362	1.71112	0.566296	3.0216	0.00251446	0.0150018	up	pre_treatment vs BI3406+Adagrasib
SW837-relapse	DTNA	449.485	1.69748	0.238712	7.111	1.15203e-12	1.47333e-10	up	pre_treatment vs BI3406+Adagrasib
SW837-relapse	GALNT8	10.3091	1.69485	0.652418	2.59779	0.00938247	0.0417208	up	pre_treatment vs BI3406+Adagrasib
SW837-relapse	TNFRSF1B	109.047	1.68716	0.386381	4.36657	1.26211e-05	0.0002013	up	pre_treatment vs BI3406+Adagrasib
SW837-relapse	HOXD3	6.24255	1.68579	0.642388	2.62426	0.00868369	0.0392073	up	pre_treatment vs BI3406+Adagrasib
SW837-relapse	NME5	25.2208	1.68277	0.434686	3.87122	0.000108291	0.00119142	up	pre_treatment vs BI3406+Adagrasib
SW837-relapse	MUC21	85.6479	1.68261	0.42258	3.98175	6.8409e-05	0.000819572	up	pre_treatment vs BI3406+Adagrasib
SW837-relapse	CES3	107.394	1.68048	0.346136	4.85495	1.20415e-06	2.76146e-05	up	pre_treatment vs BI3406+Adagrasib
SW837-relapse	PARVB	147.368	1.67471	0.291887	5.73754	9.60619e-09	4.2516e-07	up	pre_treatment vs BI3406+Adagrasib
SW837-relapse	PAPLN	310.846	1.67456	0.469811	3.56433	0.00036479	0.00323592	up	pre_treatment vs BI3406+Adagrasib
SW837-relapse	SMC1B	15.7257	1.67337	0.512361	3.26599	0.00109083	0.00777579	up	pre_treatment vs BI3406+Adagrasib
SW837-relapse	FAM212B	18.3311	1.66706	0.420846	3.9612	7.45749e-05	0.000881691	up	pre_treatment vs BI3406+Adagrasib
SW837-relapse	GRIP2	32.1782	1.66647	0.340149	4.89923	9.62147e-07	2.2941e-05	up	pre_treatment vs BI3406+Adagrasib
SW837-relapse	SCML2	74.4737	1.66277	0.353431	4.70464	2.54315e-06	5.19091e-05	up	pre_treatment vs BI3406+Adagrasib
SW837-relapse	CPSF1P1	43.781	1.66277	0.33688	4.93578	7.98316e-07	1.97177e-05	up	pre_treatment vs BI3406+Adagrasib
SW837-relapse	PDZRN3	111.787	1.66129	0.375092	4.42902	9.46625e-06	0.000159042	up	pre_treatment vs BI3406+Adagrasib
SW837-relapse	MTCYBP3	6.46516	1.65913	0.588592	2.8188	0.0048203	0.0249216	up	pre_treatment vs BI3406+Adagrasib
SW837-relapse	AGAP2	24.3218	1.65848	0.38178	4.34406	1.39874e-05	0.00021973	up	pre_treatment vs BI3406+Adagrasib
SW837-relapse	TPO	97.625	1.65786	0.313612	5.28634	1.24785e-07	3.88828e-06	up	pre_treatment vs BI3406+Adagrasib
SW837-relapse	PIPOX	130.379	1.6568	0.326825	5.0694	3.99078e-07	1.07622e-05	up	pre_treatment vs BI3406+Adagrasib
SW837-relapse	AGBL4	17.2234	1.65427	0.386704	4.27788	1.88683e-05	0.00028236	up	pre_treatment vs BI3406+Adagrasib
SW837-relapse	BTBD16	12.0864	1.65395	0.499992	3.30796	0.000939771	0.00690535	up	pre_treatment vs BI3406+Adagrasib
SW837-relapse	IL27RA	102.913	1.64943	0.308215	5.35156	8.72012e-08	2.85368e-06	up	pre_treatment vs BI3406+Adagrasib
SW837-relapse	TTYH2	61.7741	1.64847	0.335055	4.92	8.65443e-07	2.10514e-05	up	pre_treatment vs BI3406+Adagrasib
SW837-relapse	LINC00336	6.92839	1.64827	0.635296	2.5945	0.00947291	0.0420601	up	pre_treatment vs BI3406+Adagrasib
SW837-relapse	AIFM3	40.4615	1.64761	0.360115	4.57524	4.75678e-06	8.98188e-05	up	pre_treatment vs BI3406+Adagrasib
SW837-relapse	AGBL4-IT1	5.07582	1.64412	0.652071	2.52139	0.0116894	0.0493173	up	pre_treatment vs BI3406+Adagrasib
SW837-relapse	PAQR8	203.861	1.64312	0.490987	3.34657	0.000818174	0.00620206	up	pre_treatment vs BI3406+Adagrasib
SW837-relapse	GOLGA8N	40.5856	1.64198	0.286107	5.73906	9.5205e-09	4.22264e-07	up	pre_treatment vs BI3406+Adagrasib
SW837-relapse	MUC5B	2226.86	1.63625	0.572741	2.85687	0.00427836	0.022717	up	pre_treatment vs BI3406+Adagrasib
SW837-relapse	KSR1	279.068	1.63278	0.187741	8.69695	3.40924e-18	1.11045e-15	up	pre_treatment vs BI3406+Adagrasib
SW837-relapse	PLEKHH2	24.8442	1.63256	0.299653	5.44816	5.08943e-08	1.81358e-06	up	pre_treatment vs BI3406+Adagrasib
SW837-relapse	VIPR1	167.191	1.62943	0.403557	4.03767	5.39844e-05	0.000680798	up	pre_treatment vs BI3406+Adagrasib
SW837-relapse	ABCA10	30.9232	1.62833	0.359554	4.52876	5.93313e-06	0.000108208	up	pre_treatment vs BI3406+Adagrasib
SW837-relapse	SMPX	139.715	1.62582	0.299644	5.42584	5.76813e-08	2.01749e-06	up	pre_treatment vs BI3406+Adagrasib
SW837-relapse	SLC9C1	7.40532	1.62289	0.619561	2.61942	0.00880795	0.0396396	up	pre_treatment vs BI3406+Adagrasib
SW837-relapse	LRRC43	15.151	1.62066	0.419533	3.863	0.000112002	0.0012224	up	pre_treatment vs BI3406+Adagrasib
SW837-relapse	KCTD12	45.1674	1.61865	0.292591	5.53213	3.16371e-08	1.20568e-06	up	pre_treatment vs BI3406+Adagrasib
SW837-relapse	HOXC12	13.2885	1.61447	0.56373	2.86391	0.00418449	0.0224299	up	pre_treatment vs BI3406+Adagrasib
SW837-relapse	GLOD5	7.1114	1.61298	0.596074	2.70601	0.00680965	0.0325657	up	pre_treatment vs BI3406+Adagrasib
SW837-relapse	GREB1	23.6477	1.61118	0.356404	4.52066	6.16464e-06	0.000111359	up	pre_treatment vs BI3406+Adagrasib
SW837-relapse	TBX5	10.7854	1.60966	0.55349	2.90819	0.00363523	0.0200688	up	pre_treatment vs BI3406+Adagrasib
SW837-relapse	SV2A	25.7905	1.60723	0.382701	4.19971	2.67262e-05	0.000379519	up	pre_treatment vs BI3406+Adagrasib
SW837-relapse	INPP5D	51.9906	1.6043	0.383899	4.17896	2.92845e-05	0.000409983	up	pre_treatment vs BI3406+Adagrasib
SW837-relapse	CAPN12	337.99	1.60301	0.298333	5.37322	7.73408e-08	2.61728e-06	up	pre_treatment vs BI3406+Adagrasib
SW837-relapse	ZNF618	67.6365	1.60263	0.283959	5.64388	1.66262e-08	6.90416e-07	up	pre_treatment vs BI3406+Adagrasib
SW837-relapse	RYR1	123.356	1.60208	0.230526	6.94967	3.66129e-12	3.99598e-10	up	pre_treatment vs BI3406+Adagrasib
SW837-relapse	OTUD7A	34.9313	1.60189	0.364924	4.38967	1.13525e-05	0.000183827	up	pre_treatment vs BI3406+Adagrasib
SW837-relapse	CYP4X1	12.4353	1.60147	0.513158	3.12081	0.00180355	0.0116183	up	pre_treatment vs BI3406+Adagrasib
SW837-relapse	LTBP1	816.68	1.59777	0.226135	7.06557	1.59955e-12	1.92742e-10	up	pre_treatment vs BI3406+Adagrasib
SW837-relapse	CALHM3	15.4388	1.59438	0.517041	3.08367	0.00204467	0.0128302	up	pre_treatment vs BI3406+Adagrasib
SW837-relapse	ENTPD1	29.4537	1.59374	0.448519	3.55334	0.000380379	0.0033528	up	pre_treatment vs BI3406+Adagrasib
SW837-relapse	SMIM24	42.3323	1.59185	0.363769	4.376	1.20876e-05	0.000194129	up	pre_treatment vs BI3406+Adagrasib
SW837-relapse	WFDC8	55.548	1.59102	0.401468	3.963	7.40125e-05	0.000876628	up	pre_treatment vs BI3406+Adagrasib
SW837-relapse	GDF7	8.34807	1.59053	0.583019	2.72809	0.00637015	0.0308819	up	pre_treatment vs BI3406+Adagrasib
SW837-relapse	IL1R2	13.72	1.5905	0.561131	2.83445	0.0045904	0.0239708	up	pre_treatment vs BI3406+Adagrasib
SW837-relapse	KRBA2	15.9418	1.5899	0.443381	3.58585	0.000335984	0.00302937	up	pre_treatment vs BI3406+Adagrasib
SW837-relapse	ADAMTS9	140.043	1.58738	0.612492	2.59167	0.00955118	0.0423535	up	pre_treatment vs BI3406+Adagrasib
SW837-relapse	C17orf77	102.723	1.5849	0.401923	3.9433	8.0369e-05	0.000938059	up	pre_treatment vs BI3406+Adagrasib
SW837-relapse	RCBTB2	46.1992	1.58355	0.336282	4.70901	2.48928e-06	5.10242e-05	up	pre_treatment vs BI3406+Adagrasib
SW837-relapse	SEMA6A	41.2048	1.58162	0.437182	3.61775	0.000297174	0.00273263	up	pre_treatment vs BI3406+Adagrasib
SW837-relapse	MEI1	14.37	1.57603	0.525974	2.9964	0.00273184	0.0160534	up	pre_treatment vs BI3406+Adagrasib
SW837-relapse	TCEAL3-AS1	8.96018	1.57338	0.598897	2.62713	0.00861083	0.0389205	up	pre_treatment vs BI3406+Adagrasib
SW837-relapse	RTN4RL1	59.0914	1.57237	0.351569	4.47244	7.73338e-06	0.000135243	up	pre_treatment vs BI3406+Adagrasib
SW837-relapse	MUC13	4756.62	1.57212	0.316011	4.97487	6.52901e-07	1.64575e-05	up	pre_treatment vs BI3406+Adagrasib
SW837-relapse	RBPMS-AS1	9.62502	1.5695	0.603132	2.60225	0.00926134	0.0412614	up	pre_treatment vs BI3406+Adagrasib
SW837-relapse	MS4A8	46.6665	1.56921	0.408113	3.84503	0.000120537	0.00129789	up	pre_treatment vs BI3406+Adagrasib
SW837-relapse	CECR1	18.6118	1.5689	0.48871	3.21029	0.00132603	0.0090681	up	pre_treatment vs BI3406+Adagrasib
SW837-relapse	SLC24A4	25.4032	1.56807	0.46104	3.40116	0.000670996	0.00526641	up	pre_treatment vs BI3406+Adagrasib
SW837-relapse	SPTB	42.6675	1.56773	0.321217	4.8806	1.05765e-06	2.48286e-05	up	pre_treatment vs BI3406+Adagrasib
SW837-relapse	TBC1D29	31.1896	1.56359	0.359899	4.34453	1.39572e-05	0.000219421	up	pre_treatment vs BI3406+Adagrasib
SW837-relapse	DNAJC15	113.751	1.56353	0.52749	2.9641	0.00303571	0.0174428	up	pre_treatment vs BI3406+Adagrasib
SW837-relapse	SGSH	22.2558	1.56327	0.378517	4.13	3.62767e-05	0.000488833	up	pre_treatment vs BI3406+Adagrasib
SW837-relapse	KIF12	199.418	1.5581	0.289546	5.38119	7.39937e-08	2.52038e-06	up	pre_treatment vs BI3406+Adagrasib
SW837-relapse	WFDC10B	15.0238	1.55635	0.338221	4.60158	4.19302e-06	8.04118e-05	up	pre_treatment vs BI3406+Adagrasib
SW837-relapse	CX3CL1	211.276	1.55577	0.465331	3.34336	0.00082771	0.00625978	up	pre_treatment vs BI3406+Adagrasib
SW837-relapse	NFE2	21.2103	1.55266	0.487473	3.18512	0.00144693	0.00972366	up	pre_treatment vs BI3406+Adagrasib
SW837-relapse	PRSS36	71.7253	1.55194	0.304572	5.09549	3.47843e-07	9.50346e-06	up	pre_treatment vs BI3406+Adagrasib
SW837-relapse	PKD1P1	7.32475	1.54843	0.586493	2.64015	0.00828683	0.0377425	up	pre_treatment vs BI3406+Adagrasib
SW837-relapse	CSF1	7.39543	1.54807	0.578764	2.67478	0.00747776	0.0350453	up	pre_treatment vs BI3406+Adagrasib
SW837-relapse	ZNF556	28.9146	1.54634	0.580786	2.66249	0.00775646	0.0359606	up	pre_treatment vs BI3406+Adagrasib
SW837-relapse	FBLN5	18.3889	1.54592	0.510279	3.02956	0.00244914	0.0146878	up	pre_treatment vs BI3406+Adagrasib
SW837-relapse	ERC2	84.0937	1.54427	0.310124	4.97952	6.37422e-07	1.61454e-05	up	pre_treatment vs BI3406+Adagrasib
SW837-relapse	RIMKLB	294.147	1.54421	0.309562	4.98837	6.08908e-07	1.55365e-05	up	pre_treatment vs BI3406+Adagrasib
SW837-relapse	CASP1	61.3709	1.54195	0.38305	4.02546	5.68642e-05	0.000708966	up	pre_treatment vs BI3406+Adagrasib
SW837-relapse	CYP2J2	35.4955	1.54169	0.289711	5.32147	1.02932e-07	3.28594e-06	up	pre_treatment vs BI3406+Adagrasib
SW837-relapse	SLC4A9	10.3838	1.53597	0.572242	2.68412	0.00727212	0.0342819	up	pre_treatment vs BI3406+Adagrasib
SW837-relapse	UPK3A	33.3821	1.53218	0.330954	4.62958	3.66409e-06	7.14515e-05	up	pre_treatment vs BI3406+Adagrasib
SW837-relapse	EBF4	73.9621	1.53206	0.296272	5.1711	2.32715e-07	6.68206e-06	up	pre_treatment vs BI3406+Adagrasib
SW837-relapse	CCDC80	200.804	1.53133	0.541132	2.82986	0.00465677	0.0242384	up	pre_treatment vs BI3406+Adagrasib
SW837-relapse	DYRK3	43.4488	1.5307	0.3396	4.50736	6.56407e-06	0.000117455	up	pre_treatment vs BI3406+Adagrasib
SW837-relapse	GPNMB	48.9549	1.52925	0.43595	3.50786	0.000451729	0.00383574	up	pre_treatment vs BI3406+Adagrasib
SW837-relapse	SERPING1	8.01353	1.52916	0.586724	2.60627	0.00915334	0.0408763	up	pre_treatment vs BI3406+Adagrasib
SW837-relapse	FCGBP	54.1444	1.52809	0.356895	4.28161	1.85543e-05	0.000279064	up	pre_treatment vs BI3406+Adagrasib
SW837-relapse	MST1L	42.3454	1.52786	0.503085	3.03697	0.00238967	0.0144391	up	pre_treatment vs BI3406+Adagrasib
SW837-relapse	ACSS1	198.576	1.52669	0.212649	7.17942	7.00091e-13	9.23677e-11	up	pre_treatment vs BI3406+Adagrasib
SW837-relapse	HHAT	111.299	1.52284	0.247793	6.1456	7.96599e-10	4.87699e-08	up	pre_treatment vs BI3406+Adagrasib
SW837-relapse	OBP2B	15.9445	1.52163	0.559296	2.72062	0.006516	0.0314209	up	pre_treatment vs BI3406+Adagrasib
SW837-relapse	LIMD2	10.371	1.52162	0.558196	2.72597	0.0064113	0.0310453	up	pre_treatment vs BI3406+Adagrasib
SW837-relapse	EPHB1	81.4482	1.52147	0.563998	2.69765	0.00698307	0.0332122	up	pre_treatment vs BI3406+Adagrasib
SW837-relapse	BEX5	16.1843	1.51818	0.532673	2.85011	0.00437035	0.0230877	up	pre_treatment vs BI3406+Adagrasib
SW837-relapse	TMEM229B	115.153	1.51752	0.322577	4.70436	2.54667e-06	5.19091e-05	up	pre_treatment vs BI3406+Adagrasib
SW837-relapse	DKKL1	8.99539	1.51724	0.598613	2.5346	0.0112577	0.0479536	up	pre_treatment vs BI3406+Adagrasib
SW837-relapse	RAB19	14.6356	1.51675	0.415003	3.65478	0.000257401	0.0024401	up	pre_treatment vs BI3406+Adagrasib
SW837-relapse	CPSF4L	26.5546	1.51653	0.353817	4.28619	1.81764e-05	0.000273974	up	pre_treatment vs BI3406+Adagrasib
SW837-relapse	PTGES3L	10.918	1.51579	0.550289	2.75452	0.00587775	0.029017	up	pre_treatment vs BI3406+Adagrasib
SW837-relapse	GYG2	42.0753	1.51542	0.501389	3.02245	0.00250734	0.0149765	up	pre_treatment vs BI3406+Adagrasib
SW837-relapse	KCNJ2	82.1438	1.51384	0.311693	4.85681	1.19292e-06	2.73873e-05	up	pre_treatment vs BI3406+Adagrasib
SW837-relapse	CES2	1116.13	1.51215	0.339184	4.4582	8.26492e-06	0.000142418	up	pre_treatment vs BI3406+Adagrasib
SW837-relapse	WFDC21P	24.5436	1.51021	0.573103	2.63515	0.00840993	0.0381614	up	pre_treatment vs BI3406+Adagrasib
SW837-relapse	CATIP-AS1	11.0631	1.51007	0.469428	3.21682	0.00129619	0.0089088	up	pre_treatment vs BI3406+Adagrasib
SW837-relapse	GXYLT2	88.6768	1.5085	0.452945	3.33043	0.000867133	0.00649058	up	pre_treatment vs BI3406+Adagrasib
SW837-relapse	LINC01703	23.4764	1.50612	0.339393	4.43768	9.09341e-06	0.00015399	up	pre_treatment vs BI3406+Adagrasib
SW837-relapse	ADAMTS16	20.5853	1.50466	0.479259	3.13957	0.00169198	0.0110256	up	pre_treatment vs BI3406+Adagrasib
SW837-relapse	ALDH3A1	41.7459	1.50297	0.295822	5.08067	3.7611e-07	1.02222e-05	up	pre_treatment vs BI3406+Adagrasib
SW837-relapse	SEMA6C	77.3383	1.50236	0.264668	5.67639	1.37565e-08	5.82861e-07	up	pre_treatment vs BI3406+Adagrasib
SW837-relapse	C14orf132	76.9544	1.50201	0.452585	3.31873	0.000904274	0.00669407	up	pre_treatment vs BI3406+Adagrasib
SW837-relapse	GAS6-AS1	13.3429	1.50152	0.463046	3.24271	0.00118399	0.00829629	up	pre_treatment vs BI3406+Adagrasib
SW837-relapse	PTGS1	33.6362	1.49446	0.417367	3.58069	0.000342691	0.00307797	up	pre_treatment vs BI3406+Adagrasib
SW837-relapse	ANKRD44	12.0597	1.49029	0.482825	3.0866	0.00202458	0.0127467	up	pre_treatment vs BI3406+Adagrasib
SW837-relapse	NDRG2	1280.24	1.48619	0.3294	4.5118	6.42788e-06	0.000115414	up	pre_treatment vs BI3406+Adagrasib
SW837-relapse	CACNA2D2	13.4191	1.48617	0.417403	3.56051	0.000370131	0.00327355	up	pre_treatment vs BI3406+Adagrasib
SW837-relapse	APOBEC1	36.766	1.48607	0.395877	3.75387	0.000174125	0.00175353	up	pre_treatment vs BI3406+Adagrasib
SW837-relapse	FCGRT	672.717	1.48501	0.296946	5.00096	5.70441e-07	1.46627e-05	up	pre_treatment vs BI3406+Adagrasib
SW837-relapse	FBP1	264.175	1.48313	0.227898	6.50789	7.62122e-11	6.08705e-09	up	pre_treatment vs BI3406+Adagrasib
SW837-relapse	MUC1	377.205	1.47767	0.306146	4.82669	1.38819e-06	3.12508e-05	up	pre_treatment vs BI3406+Adagrasib
SW837-relapse	LINC01348	38.0271	1.47518	0.371493	3.97096	7.15849e-05	0.000851336	up	pre_treatment vs BI3406+Adagrasib
SW837-relapse	ABCA13	214.244	1.47375	0.287591	5.12446	2.98389e-07	8.31581e-06	up	pre_treatment vs BI3406+Adagrasib
SW837-relapse	DNAH10	62.8624	1.47244	0.326552	4.50907	6.51139e-06	0.00011667	up	pre_treatment vs BI3406+Adagrasib
SW837-relapse	OVGP1	17.6246	1.47227	0.464319	3.17082	0.00152011	0.0101079	up	pre_treatment vs BI3406+Adagrasib
SW837-relapse	FAM106CP	7.20532	1.46882	0.536632	2.73711	0.00619816	0.0302238	up	pre_treatment vs BI3406+Adagrasib
SW837-relapse	ANG	40.7116	1.46744	0.411022	3.57022	0.000356683	0.0031816	up	pre_treatment vs BI3406+Adagrasib
SW837-relapse	FOXA1	20.0028	1.46722	0.474872	3.08971	0.00200355	0.0126418	up	pre_treatment vs BI3406+Adagrasib
SW837-relapse	CACNA1A	40.2914	1.46605	0.34873	4.20397	2.62275e-05	0.000373966	up	pre_treatment vs BI3406+Adagrasib
SW837-relapse	RNF186	208.123	1.46443	0.365425	4.00747	6.13735e-05	0.000753027	up	pre_treatment vs BI3406+Adagrasib
SW837-relapse	HID1	602.098	1.45836	0.33316	4.37737	1.20117e-05	0.000193058	up	pre_treatment vs BI3406+Adagrasib
SW837-relapse	HSF4	168.699	1.45481	0.288289	5.04634	4.5035e-07	1.18535e-05	up	pre_treatment vs BI3406+Adagrasib
SW837-relapse	PALM3	56.6821	1.45239	0.32949	4.40798	1.04339e-05	0.000172077	up	pre_treatment vs BI3406+Adagrasib
SW837-relapse	DLEC1	26.1763	1.44831	0.40915	3.53979	0.000400449	0.00348098	up	pre_treatment vs BI3406+Adagrasib
SW837-relapse	EPHB6	41.1677	1.44761	0.408219	3.54617	0.000390881	0.00342653	up	pre_treatment vs BI3406+Adagrasib
SW837-relapse	SGSM1	70.086	1.44374	0.369948	3.90255	9.51839e-05	0.00107312	up	pre_treatment vs BI3406+Adagrasib
SW837-relapse	GSDMB	800.398	1.4437	0.182965	7.89058	3.00792e-15	5.97172e-13	up	pre_treatment vs BI3406+Adagrasib
SW837-relapse	LDLRAD4	64.4407	1.44334	0.39686	3.63689	0.00027595	0.00256806	up	pre_treatment vs BI3406+Adagrasib
SW837-relapse	GLRX	230.714	1.44247	0.260997	5.52677	3.26178e-08	1.24079e-06	up	pre_treatment vs BI3406+Adagrasib
SW837-relapse	SEMA4G	459.82	1.43953	0.316049	4.55478	5.24401e-06	9.7954e-05	up	pre_treatment vs BI3406+Adagrasib
SW837-relapse	MAPT	164.258	1.43626	0.299146	4.80121	1.57707e-06	3.47522e-05	up	pre_treatment vs BI3406+Adagrasib
SW837-relapse	ITM2C	379.84	1.43601	0.323794	4.43494	9.20981e-06	0.000155456	up	pre_treatment vs BI3406+Adagrasib
SW837-relapse	PDZK1IP1	462.945	1.43416	0.183598	7.81141	5.65515e-15	1.05257e-12	up	pre_treatment vs BI3406+Adagrasib
SW837-relapse	MTMR11	551.092	1.42907	0.28502	5.01392	5.33321e-07	1.38279e-05	up	pre_treatment vs BI3406+Adagrasib
SW837-relapse	RPL36AP43	11.869	1.42896	0.453598	3.15029	0.00163111	0.0106992	up	pre_treatment vs BI3406+Adagrasib
SW837-relapse	LINC01395	255.856	1.42747	0.261832	5.45185	4.98471e-08	1.78236e-06	up	pre_treatment vs BI3406+Adagrasib
SW837-relapse	ADAMTS10	73.9178	1.4268	0.362882	3.93187	8.42875e-05	0.000975059	up	pre_treatment vs BI3406+Adagrasib
SW837-relapse	CHN2	55.5359	1.42558	0.496162	2.87322	0.00406316	0.0219489	up	pre_treatment vs BI3406+Adagrasib
SW837-relapse	WHAMMP2	61.4042	1.4242	0.358265	3.97527	7.02989e-05	0.0008398	up	pre_treatment vs BI3406+Adagrasib
SW837-relapse	NOS2	296.773	1.42341	0.231815	6.14026	8.23848e-10	5.02162e-08	up	pre_treatment vs BI3406+Adagrasib
SW837-relapse	LINC00483	118.046	1.42213	0.3934	3.61498	0.000300376	0.00275722	up	pre_treatment vs BI3406+Adagrasib
SW837-relapse	TREH	50.8677	1.41588	0.42791	3.30883	0.000936872	0.00689133	up	pre_treatment vs BI3406+Adagrasib
SW837-relapse	APOBEC3B	25.0702	1.41552	0.480152	2.94807	0.00319765	0.0181038	up	pre_treatment vs BI3406+Adagrasib
SW837-relapse	ZFHX2	35.0274	1.4108	0.364109	3.87465	0.000106776	0.0011777	up	pre_treatment vs BI3406+Adagrasib
SW837-relapse	CCDC110	23.4642	1.41004	0.349662	4.03258	5.51689e-05	0.000693637	up	pre_treatment vs BI3406+Adagrasib
SW837-relapse	ATP8A1	315.79	1.40985	0.224677	6.275	3.49629e-10	2.4054e-08	up	pre_treatment vs BI3406+Adagrasib
SW837-relapse	SAMD12-AS1	12.7333	1.40938	0.458226	3.07574	0.00209983	0.0130822	up	pre_treatment vs BI3406+Adagrasib
SW837-relapse	GKAP1	43.6244	1.40786	0.283611	4.96406	6.90355e-07	1.72143e-05	up	pre_treatment vs BI3406+Adagrasib
SW837-relapse	PHGDH	134.105	1.40571	0.346686	4.05469	5.02e-05	0.000639039	up	pre_treatment vs BI3406+Adagrasib
SW837-relapse	ERN2	109.624	1.40496	0.386666	3.63352	0.000279584	0.00259724	up	pre_treatment vs BI3406+Adagrasib
SW837-relapse	COL6A6	76.2789	1.40384	0.332512	4.22194	2.4221e-05	0.000349661	up	pre_treatment vs BI3406+Adagrasib
SW837-relapse	IL32	428.129	1.40148	0.224058	6.25499	3.97531e-10	2.69056e-08	up	pre_treatment vs BI3406+Adagrasib
SW837-relapse	CFB	105.381	1.40034	0.278996	5.01921	5.18833e-07	1.35022e-05	up	pre_treatment vs BI3406+Adagrasib
SW837-relapse	TPSG1	15.9748	1.39933	0.526061	2.66002	0.0078137	0.036113	up	pre_treatment vs BI3406+Adagrasib
SW837-relapse	NTN5	12.453	1.39701	0.45623	3.06208	0.00219807	0.0135605	up	pre_treatment vs BI3406+Adagrasib
SW837-relapse	MEGF10	27.6206	1.39689	0.414366	3.37115	0.000748563	0.00577304	up	pre_treatment vs BI3406+Adagrasib
SW837-relapse	SNX18P3	55.8309	1.39611	0.347331	4.01953	5.83148e-05	0.000722101	up	pre_treatment vs BI3406+Adagrasib
SW837-relapse	CELF5	29.9247	1.39325	0.313787	4.44012	8.99069e-06	0.000152747	up	pre_treatment vs BI3406+Adagrasib
SW837-relapse	ITPR1	32.5941	1.3897	0.353693	3.92912	8.52584e-05	0.000984486	up	pre_treatment vs BI3406+Adagrasib
SW837-relapse	NRXN3	145.416	1.38805	0.402423	3.44923	0.000562181	0.0045689	up	pre_treatment vs BI3406+Adagrasib
SW837-relapse	KLHDC1	80.9101	1.38578	0.340787	4.0664	4.77443e-05	0.000612886	up	pre_treatment vs BI3406+Adagrasib
SW837-relapse	TIAM1	109.837	1.38488	0.517209	2.6776	0.00741517	0.0348381	up	pre_treatment vs BI3406+Adagrasib
SW837-relapse	TLR5	120.913	1.38467	0.231231	5.98824	2.12119e-09	1.13965e-07	up	pre_treatment vs BI3406+Adagrasib
SW837-relapse	NPIPB11	36.2593	1.38414	0.396115	3.4943	0.000475305	0.00400008	up	pre_treatment vs BI3406+Adagrasib
SW837-relapse	LINC00494	53.2787	1.38311	0.285906	4.83763	1.31398e-06	2.98055e-05	up	pre_treatment vs BI3406+Adagrasib
SW837-relapse	PRNCR1	235.425	1.37892	0.246514	5.59367	2.22316e-08	8.82743e-07	up	pre_treatment vs BI3406+Adagrasib
SW837-relapse	KIZ	210.112	1.37861	0.272053	5.06742	4.03234e-07	1.08044e-05	up	pre_treatment vs BI3406+Adagrasib
SW837-relapse	ZMYND15	63.0828	1.37575	0.30053	4.57773	4.7005e-06	8.93224e-05	up	pre_treatment vs BI3406+Adagrasib
SW837-relapse	ZEB2	21.7107	1.37542	0.468326	2.93689	0.00331525	0.0186481	up	pre_treatment vs BI3406+Adagrasib
SW837-relapse	CYP27A1	109.758	1.37504	0.353924	3.88512	0.000102278	0.00113847	up	pre_treatment vs BI3406+Adagrasib
SW837-relapse	STRCP1	10.0854	1.37327	0.503108	2.72957	0.00634165	0.0308082	up	pre_treatment vs BI3406+Adagrasib
SW837-relapse	PLCE1	204.512	1.37153	0.36605	3.74683	0.000179084	0.00179394	up	pre_treatment vs BI3406+Adagrasib
SW837-relapse	RNF144B	80.4812	1.37045	0.480831	2.85017	0.00436954	0.0230877	up	pre_treatment vs BI3406+Adagrasib
SW837-relapse	ANTXR2	16.3532	1.36879	0.492543	2.77903	0.0054521	0.0273998	up	pre_treatment vs BI3406+Adagrasib
SW837-relapse	LGALS4	1641.8	1.36533	0.511711	2.66816	0.00762678	0.0355678	up	pre_treatment vs BI3406+Adagrasib
SW837-relapse	PHYHIP	11.5983	1.36479	0.440005	3.10176	0.00192371	0.0122485	up	pre_treatment vs BI3406+Adagrasib
SW837-relapse	TAGAP	46.0417	1.36472	0.353757	3.85779	0.000114416	0.00124549	up	pre_treatment vs BI3406+Adagrasib
SW837-relapse	ANKRD34A	19.373	1.36387	0.372586	3.66055	0.000251673	0.00239342	up	pre_treatment vs BI3406+Adagrasib
SW837-relapse	MOCOS	123.466	1.3612	0.257538	5.28545	1.25393e-07	3.90141e-06	up	pre_treatment vs BI3406+Adagrasib
SW837-relapse	GGT1	90.8472	1.35842	0.279565	4.85903	1.17963e-06	2.71119e-05	up	pre_treatment vs BI3406+Adagrasib
SW837-relapse	LRRC9	8.13385	1.35753	0.523171	2.59482	0.00946417	0.0420392	up	pre_treatment vs BI3406+Adagrasib
SW837-relapse	STRC	20.981	1.35739	0.445592	3.04625	0.00231713	0.014103	up	pre_treatment vs BI3406+Adagrasib
SW837-relapse	FGGY	186.384	1.35518	0.24902	5.44205	5.26718e-08	1.86417e-06	up	pre_treatment vs BI3406+Adagrasib
SW837-relapse	FGF13	22.7264	1.35494	0.337593	4.01355	5.98134e-05	0.000736921	up	pre_treatment vs BI3406+Adagrasib
SW837-relapse	ZNF223	17.5034	1.35025	0.429808	3.14151	0.00168078	0.0109629	up	pre_treatment vs BI3406+Adagrasib
SW837-relapse	CPAMD8	28.5705	1.35025	0.39326	3.43347	0.000595917	0.00478708	up	pre_treatment vs BI3406+Adagrasib
SW837-relapse	FAM166B	10.5271	1.34968	0.497881	2.71085	0.00671112	0.0322128	up	pre_treatment vs BI3406+Adagrasib
SW837-relapse	TAS2R5	37.5589	1.349	0.308853	4.36778	1.25516e-05	0.000200498	up	pre_treatment vs BI3406+Adagrasib
SW837-relapse	ACTG1P1	33.282	1.34768	0.390644	3.4499	0.000560803	0.00456126	up	pre_treatment vs BI3406+Adagrasib
SW837-relapse	KCND1	14.7827	1.3464	0.380863	3.53512	0.000407597	0.00352403	up	pre_treatment vs BI3406+Adagrasib
SW837-relapse	MYCBPAP	21.5688	1.33667	0.365101	3.66111	0.000251129	0.00238934	up	pre_treatment vs BI3406+Adagrasib
SW837-relapse	CEMP1	8.86949	1.33493	0.458618	2.91077	0.00360541	0.0199253	up	pre_treatment vs BI3406+Adagrasib
SW837-relapse	HOXC6	30.6347	1.33479	0.405247	3.29377	0.000988546	0.00718982	up	pre_treatment vs BI3406+Adagrasib
SW837-relapse	CCNI2	169.954	1.33347	0.259383	5.14094	2.73364e-07	7.69035e-06	up	pre_treatment vs BI3406+Adagrasib
SW837-relapse	GPR176	19.4248	1.3316	0.38685	3.44216	0.000577098	0.00466467	up	pre_treatment vs BI3406+Adagrasib
SW837-relapse	SARM1	327.12	1.3308	0.219092	6.07419	1.24615e-09	7.17601e-08	up	pre_treatment vs BI3406+Adagrasib
SW837-relapse	LRG1	78.0288	1.32999	0.236712	5.61862	1.92486e-08	7.86779e-07	up	pre_treatment vs BI3406+Adagrasib
SW837-relapse	PLEKHG7	37.3018	1.32502	0.363581	3.64436	0.000268059	0.00251186	up	pre_treatment vs BI3406+Adagrasib
SW837-relapse	GPC4	39.9518	1.32391	0.478776	2.7652	0.00568884	0.0282693	up	pre_treatment vs BI3406+Adagrasib
SW837-relapse	PLXNA2	877.678	1.31964	0.300676	4.38892	1.13916e-05	0.000184085	up	pre_treatment vs BI3406+Adagrasib
SW837-relapse	MNX1	80.344	1.31957	0.325216	4.0575	4.96005e-05	0.000632398	up	pre_treatment vs BI3406+Adagrasib
SW837-relapse	EXT1	518.193	1.31928	0.167526	7.87507	3.40545e-15	6.69717e-13	up	pre_treatment vs BI3406+Adagrasib
SW837-relapse	MIR1207	14.8948	1.31864	0.46481	2.83695	0.00455473	0.0238323	up	pre_treatment vs BI3406+Adagrasib
SW837-relapse	FAM157C	12.4071	1.31743	0.520508	2.53104	0.0113725	0.0483327	up	pre_treatment vs BI3406+Adagrasib
SW837-relapse	TMEM220	14.9639	1.31697	0.443692	2.9682	0.00299548	0.0172449	up	pre_treatment vs BI3406+Adagrasib
SW837-relapse	ALOX5	886.494	1.31688	0.203889	6.45882	1.05526e-10	8.11729e-09	up	pre_treatment vs BI3406+Adagrasib
SW837-relapse	GPC2	20.2705	1.31646	0.411972	3.19551	0.00139585	0.00947194	up	pre_treatment vs BI3406+Adagrasib
SW837-relapse	MAP3K12	22.7647	1.31548	0.379217	3.46894	0.000522508	0.00431374	up	pre_treatment vs BI3406+Adagrasib
SW837-relapse	FRMD3	37.2423	1.31165	0.367949	3.56477	0.000364182	0.00323328	up	pre_treatment vs BI3406+Adagrasib
SW837-relapse	2023-03-02	73.1412	1.31083	0.241522	5.42735	5.71974e-08	2.00393e-06	up	pre_treatment vs BI3406+Adagrasib
SW837-relapse	ALPI	30.8336	1.31007	0.461525	2.83857	0.00453167	0.0237474	up	pre_treatment vs BI3406+Adagrasib
SW837-relapse	NOXRED1	20.2616	1.30995	0.369858	3.54176	0.00039747	0.00346742	up	pre_treatment vs BI3406+Adagrasib
SW837-relapse	TLR3	185.163	1.30739	0.179051	7.3018	2.83949e-13	4.11056e-11	up	pre_treatment vs BI3406+Adagrasib
SW837-relapse	DLG2	43.457	1.3066	0.265547	4.9204	8.63669e-07	2.10328e-05	up	pre_treatment vs BI3406+Adagrasib
SW837-relapse	FAM129A	19.8637	1.30298	0.351972	3.70194	0.000213961	0.00208617	up	pre_treatment vs BI3406+Adagrasib
SW837-relapse	NEK5	46.1722	1.30242	0.358052	3.63752	0.000275278	0.00256397	up	pre_treatment vs BI3406+Adagrasib
SW837-relapse	TAS2R3	49.5869	1.30148	0.298372	4.36193	1.28922e-05	0.000204685	up	pre_treatment vs BI3406+Adagrasib
SW837-relapse	HMGN5	15.7876	1.30108	0.471471	2.75962	0.0057868	0.0286672	up	pre_treatment vs BI3406+Adagrasib
SW837-relapse	BCO1	137.603	1.30097	0.275657	4.71954	2.36379e-06	4.8836e-05	up	pre_treatment vs BI3406+Adagrasib
SW837-relapse	GPR37L1	36.2992	1.30065	0.298717	4.35411	1.33611e-05	0.000211164	up	pre_treatment vs BI3406+Adagrasib
SW837-relapse	SLC25A20	109.617	1.30019	0.272983	4.76291	1.90822e-06	4.08362e-05	up	pre_treatment vs BI3406+Adagrasib
SW837-relapse	VAV2	1057.38	-1.30154	0.11012	-11.8192	3.10462e-32	1.61797e-28	down	pre_treatment vs BI3406+Adagrasib
SW837-relapse	PALLD	1305.26	-1.30342	0.17215	-7.57145	3.69094e-14	6.05837e-12	down	pre_treatment vs BI3406+Adagrasib
SW837-relapse	HIST1H2AH	369.565	-1.3039	0.27513	-4.73922	2.14542e-06	4.50177e-05	down	pre_treatment vs BI3406+Adagrasib
SW837-relapse	NABP1	2719.38	-1.30493	0.34973	-3.73124	0.000190539	0.00189052	down	pre_treatment vs BI3406+Adagrasib
SW837-relapse	C6orf223	284.35	-1.30596	0.225044	-5.80312	6.50914e-09	3.01532e-07	down	pre_treatment vs BI3406+Adagrasib
SW837-relapse	NELL2	44.3405	-1.31063	0.401914	-3.26097	0.0011103	0.00787625	down	pre_treatment vs BI3406+Adagrasib
SW837-relapse	PFKP	2243.85	-1.31101	0.213555	-6.13898	8.30545e-10	5.04768e-08	down	pre_treatment vs BI3406+Adagrasib
SW837-relapse	ADGRF1	493.377	-1.31112	0.460798	-2.84534	0.00443645	0.02336	down	pre_treatment vs BI3406+Adagrasib
SW837-relapse	SLCO1B3	54.8863	-1.3119	0.357386	-3.67083	0.000241767	0.00231612	down	pre_treatment vs BI3406+Adagrasib
SW837-relapse	HNRNPCP2	21.1953	-1.31304	0.385313	-3.40773	0.000655068	0.00517647	down	pre_treatment vs BI3406+Adagrasib
SW837-relapse	RPL7AP11	18.3749	-1.31395	0.516145	-2.5457	0.010906	0.0468004	down	pre_treatment vs BI3406+Adagrasib
SW837-relapse	STYK1	171.28	-1.3201	0.271539	-4.86157	1.16461e-06	2.69152e-05	down	pre_treatment vs BI3406+Adagrasib
SW837-relapse	RPL4P4	108.684	-1.32133	0.309304	-4.27195	1.93774e-05	0.000288118	down	pre_treatment vs BI3406+Adagrasib
SW837-relapse	ATG9B	1092.35	-1.32991	0.500942	-2.65482	0.00793497	0.0365229	down	pre_treatment vs BI3406+Adagrasib
SW837-relapse	IL1RN	470.454	-1.33036	0.435168	-3.05711	0.00223482	0.0137263	down	pre_treatment vs BI3406+Adagrasib
SW837-relapse	TMSB4XP6	25.171	-1.33376	0.420131	-3.17463	0.00150029	0.0100112	down	pre_treatment vs BI3406+Adagrasib
SW837-relapse	YBX1P1	51.0158	-1.33481	0.31673	-4.21434	2.50505e-05	0.000359581	down	pre_treatment vs BI3406+Adagrasib
SW837-relapse	ERVFRD-3	17.781	-1.33568	0.445712	-2.99672	0.00272897	0.0160474	down	pre_treatment vs BI3406+Adagrasib
SW837-relapse	DUSP1	279.397	-1.3363	0.284362	-4.69929	2.61068e-06	5.29398e-05	down	pre_treatment vs BI3406+Adagrasib
SW837-relapse	MDFI	450.742	-1.3365	0.197817	-6.75624	1.41623e-11	1.37315e-09	down	pre_treatment vs BI3406+Adagrasib
SW837-relapse	MEIS3	77.6624	-1.33652	0.283915	-4.70747	2.50815e-06	5.13099e-05	down	pre_treatment vs BI3406+Adagrasib
SW837-relapse	SEMA3F	589.536	-1.33653	0.512005	-2.61039	0.00904397	0.0405268	down	pre_treatment vs BI3406+Adagrasib
SW837-relapse	JUNB	1039.91	-1.3378	0.285548	-4.68504	2.79901e-06	5.65389e-05	down	pre_treatment vs BI3406+Adagrasib
SW837-relapse	WNT5B	64.1844	-1.33825	0.286282	-4.67459	2.94545e-06	5.90392e-05	down	pre_treatment vs BI3406+Adagrasib
SW837-relapse	WFS1	656.35	-1.3398	0.142862	-9.37825	6.70759e-21	3.49566e-18	down	pre_treatment vs BI3406+Adagrasib
SW837-relapse	INSIG1	715.789	-1.34322	0.207879	-6.46154	1.03644e-10	8.03181e-09	down	pre_treatment vs BI3406+Adagrasib
SW837-relapse	RPL13P12	124.536	-1.34445	0.298552	-4.50323	6.69273e-06	0.000119347	down	pre_treatment vs BI3406+Adagrasib
SW837-relapse	SNORA71B	76.316	-1.34575	0.279243	-4.81929	1.44073e-06	3.21884e-05	down	pre_treatment vs BI3406+Adagrasib
SW837-relapse	KRT6A	9843.2	-1.34646	0.471137	-2.85789	0.00426469	0.022681	down	pre_treatment vs BI3406+Adagrasib
SW837-relapse	UBBP4	36.7655	-1.34669	0.398533	-3.37913	0.00072716	0.00563299	down	pre_treatment vs BI3406+Adagrasib
SW837-relapse	TH	40.1776	-1.34715	0.395019	-3.41033	0.000648842	0.00513312	down	pre_treatment vs BI3406+Adagrasib
SW837-relapse	SLIT1	426.075	-1.34734	0.463941	-2.90411	0.00368304	0.0202791	down	pre_treatment vs BI3406+Adagrasib
SW837-relapse	S100A11	6585.76	-1.34766	0.150182	-8.97348	2.87282e-19	1.15167e-16	down	pre_treatment vs BI3406+Adagrasib
SW837-relapse	HOXA13	32.8049	-1.35052	0.471717	-2.86299	0.00419669	0.0224664	down	pre_treatment vs BI3406+Adagrasib
SW837-relapse	SH3PXD2A	977.789	-1.3525	0.2038	-6.63642	3.21397e-11	2.85099e-09	down	pre_treatment vs BI3406+Adagrasib
SW837-relapse	CHST11	24.7321	-1.35361	0.462728	-2.92527	0.00344152	0.0191823	down	pre_treatment vs BI3406+Adagrasib
SW837-relapse	ARHGEF4	690.76	-1.3622	0.269788	-5.04915	4.43781e-07	1.17157e-05	down	pre_treatment vs BI3406+Adagrasib
SW837-relapse	RHEBP2	9.44826	-1.36583	0.534392	-2.55586	0.0105925	0.0458306	down	pre_treatment vs BI3406+Adagrasib
SW837-relapse	SNRPCP19	15.9827	-1.36752	0.404765	-3.37855	0.000728698	0.00564281	down	pre_treatment vs BI3406+Adagrasib
SW837-relapse	MIR3176	11.8391	-1.36758	0.467532	-2.92511	0.00344332	0.0191873	down	pre_treatment vs BI3406+Adagrasib
SW837-relapse	CPA4	227.08	-1.36918	0.383161	-3.57337	0.000352421	0.00314628	down	pre_treatment vs BI3406+Adagrasib
SW837-relapse	LAMA2	21.9367	-1.36973	0.404959	-3.38238	0.000718608	0.00557711	down	pre_treatment vs BI3406+Adagrasib
SW837-relapse	HSPA8P5	34.961	-1.37048	0.353384	-3.87816	0.000105249	0.00116517	down	pre_treatment vs BI3406+Adagrasib
SW837-relapse	MTRNR2L12	15891.7	-1.37072	0.219738	-6.23799	4.43216e-10	2.95185e-08	down	pre_treatment vs BI3406+Adagrasib
SW837-relapse	GLTP	956.45	-1.37221	0.267972	-5.12072	3.04379e-07	8.47141e-06	down	pre_treatment vs BI3406+Adagrasib
SW837-relapse	ITGA1	30.0741	-1.37266	0.405797	-3.38262	0.000717985	0.00557434	down	pre_treatment vs BI3406+Adagrasib
SW837-relapse	PRRX2	65.5813	-1.37358	0.388915	-3.53183	0.000412694	0.00355644	down	pre_treatment vs BI3406+Adagrasib
SW837-relapse	BTBD19	73.9877	-1.37453	0.449121	-3.06048	0.00220981	0.0136128	down	pre_treatment vs BI3406+Adagrasib
SW837-relapse	CCAT1	226.039	-1.37786	0.352247	-3.91162	9.16801e-05	0.00104125	down	pre_treatment vs BI3406+Adagrasib
SW837-relapse	SCEL	1750.2	-1.38237	0.464791	-2.97418	0.00293774	0.0169781	down	pre_treatment vs BI3406+Adagrasib
SW837-relapse	KRT16P6	17.1918	-1.38333	0.393161	-3.51848	0.00043402	0.00370347	down	pre_treatment vs BI3406+Adagrasib
SW837-relapse	LDLR	1069.32	-1.38648	0.277551	-4.99542	5.87073e-07	1.50346e-05	down	pre_treatment vs BI3406+Adagrasib
SW837-relapse	RPS3AP47	33.5642	-1.38788	0.410122	-3.38407	0.000714209	0.00555112	down	pre_treatment vs BI3406+Adagrasib
SW837-relapse	RPL37AP1	16.7142	-1.39072	0.466018	-2.98426	0.00284266	0.0165405	down	pre_treatment vs BI3406+Adagrasib
SW837-relapse	RPL9P32	12.7205	-1.39186	0.515798	-2.69845	0.00696622	0.0331699	down	pre_treatment vs BI3406+Adagrasib
SW837-relapse	SASH1	1022.34	-1.39271	0.50651	-2.74961	0.00596662	0.0293426	down	pre_treatment vs BI3406+Adagrasib
SW837-relapse	SMAD6	528.017	-1.39571	0.146338	-9.53755	1.46247e-21	8.96667e-19	down	pre_treatment vs BI3406+Adagrasib
SW837-relapse	CDC20P1	35.9373	-1.39712	0.353278	-3.95473	7.66209e-05	0.000901885	down	pre_treatment vs BI3406+Adagrasib
SW837-relapse	BCLAF1P2	9.79666	-1.39751	0.496289	-2.81593	0.00486364	0.0250773	down	pre_treatment vs BI3406+Adagrasib
SW837-relapse	ABCC3	927.404	-1.40134	0.291049	-4.81479	1.47357e-06	3.27833e-05	down	pre_treatment vs BI3406+Adagrasib
SW837-relapse	GADD45B	103.78	-1.40267	0.456858	-3.07025	0.00213883	0.0132539	down	pre_treatment vs BI3406+Adagrasib
SW837-relapse	EIF5A2	94.7535	-1.40448	0.322545	-4.35438	1.33442e-05	0.000211057	down	pre_treatment vs BI3406+Adagrasib
SW837-relapse	TPM4	1200.61	-1.40675	0.101389	-13.8748	9.00653e-44	9.3875e-40	down	pre_treatment vs BI3406+Adagrasib
SW837-relapse	FXYD5	1069.39	-1.4074	0.190525	-7.38695	1.5024e-13	2.28606e-11	down	pre_treatment vs BI3406+Adagrasib
SW837-relapse	UCA1	958.632	-1.41504	0.514502	-2.75031	0.0059539	0.029307	down	pre_treatment vs BI3406+Adagrasib
SW837-relapse	RNF223	159.557	-1.4161	0.391806	-3.61428	0.00030118	0.00276216	down	pre_treatment vs BI3406+Adagrasib
SW837-relapse	MAOB	30.0815	-1.41661	0.53405	-2.65257	0.00798808	0.0367188	down	pre_treatment vs BI3406+Adagrasib
SW837-relapse	S100A4	1087.72	-1.41673	0.241508	-5.86617	4.45984e-09	2.14216e-07	down	pre_treatment vs BI3406+Adagrasib
SW837-relapse	C2orf54	373.59	-1.41829	0.447567	-3.16888	0.00153027	0.0101495	down	pre_treatment vs BI3406+Adagrasib
SW837-relapse	NACA2	12.6556	-1.41909	0.499518	-2.84091	0.00449853	0.0236153	down	pre_treatment vs BI3406+Adagrasib
SW837-relapse	RPL10P9	138.794	-1.42005	0.289861	-4.89907	9.62935e-07	2.2941e-05	down	pre_treatment vs BI3406+Adagrasib
SW837-relapse	ACTA2	9.05975	-1.42033	0.562706	-2.5241	0.0115995	0.0490612	down	pre_treatment vs BI3406+Adagrasib
SW837-relapse	NKD2	131.733	-1.42116	0.297018	-4.78476	1.71194e-06	3.73296e-05	down	pre_treatment vs BI3406+Adagrasib
SW837-relapse	RPL34P18	11.2371	-1.42128	0.545934	-2.60339	0.00923074	0.041169	down	pre_treatment vs BI3406+Adagrasib
SW837-relapse	MRPL23	37.4659	-1.42252	0.31238	-4.55382	5.26799e-06	9.83138e-05	down	pre_treatment vs BI3406+Adagrasib
SW837-relapse	ZFPM2-AS1	61.7884	-1.42306	0.495733	-2.87062	0.00409662	0.0220496	down	pre_treatment vs BI3406+Adagrasib
SW837-relapse	LINC00887	35.875	-1.42473	0.375605	-3.79316	0.000148741	0.00154108	down	pre_treatment vs BI3406+Adagrasib
SW837-relapse	RPS20P10	14.5071	-1.42651	0.553351	-2.57796	0.00993867	0.0436631	down	pre_treatment vs BI3406+Adagrasib
SW837-relapse	EEF1DP1	17.1855	-1.42721	0.539196	-2.64692	0.00812291	0.0371827	down	pre_treatment vs BI3406+Adagrasib
SW837-relapse	MYO1G	39.0451	-1.42784	0.381596	-3.74176	0.000182739	0.00182092	down	pre_treatment vs BI3406+Adagrasib
SW837-relapse	ONECUT3	47.5128	-1.42962	0.542015	-2.6376	0.0083494	0.0379528	down	pre_treatment vs BI3406+Adagrasib
SW837-relapse	SAPCD2	804.689	-1.43165	0.231813	-6.17591	6.57817e-10	4.18075e-08	down	pre_treatment vs BI3406+Adagrasib
SW837-relapse	KRT8P7	12.3164	-1.43239	0.528043	-2.71263	0.00667508	0.0320693	down	pre_treatment vs BI3406+Adagrasib
SW837-relapse	FAM129B	7526.37	-1.4376	0.332848	-4.31909	1.56672e-05	0.00024121	down	pre_treatment vs BI3406+Adagrasib
SW837-relapse	GAL	32.8195	-1.43864	0.375774	-3.82848	0.00012894	0.00137558	down	pre_treatment vs BI3406+Adagrasib
SW837-relapse	CHI3L1	201.788	-1.43877	0.359677	-4.00017	6.32958e-05	0.000770803	down	pre_treatment vs BI3406+Adagrasib
SW837-relapse	KLK10	5249.36	-1.43921	0.251446	-5.72371	1.04223e-08	4.55477e-07	down	pre_treatment vs BI3406+Adagrasib
SW837-relapse	KIAA0040	155.342	-1.44008	0.295479	-4.8737	1.09528e-06	2.56253e-05	down	pre_treatment vs BI3406+Adagrasib
SW837-relapse	SGK1	271.536	-1.44512	0.326884	-4.4209	9.82928e-06	0.000164034	down	pre_treatment vs BI3406+Adagrasib
SW837-relapse	RPLP0P6	122.386	-1.44678	0.286134	-5.0563	4.27474e-07	1.13517e-05	down	pre_treatment vs BI3406+Adagrasib
SW837-relapse	MIR23A	11.3733	-1.44683	0.549195	-2.63446	0.00842718	0.0382314	down	pre_treatment vs BI3406+Adagrasib
SW837-relapse	RPL35P2	22.5136	-1.45445	0.473332	-3.07278	0.00212073	0.0131691	down	pre_treatment vs BI3406+Adagrasib
SW837-relapse	RPS13P2	14.1518	-1.45674	0.48078	-3.02995	0.00244597	0.0146815	down	pre_treatment vs BI3406+Adagrasib
SW837-relapse	KRT8P3	337.012	-1.45916	0.229148	-6.36776	1.91812e-10	1.39808e-08	down	pre_treatment vs BI3406+Adagrasib
SW837-relapse	TMC7	156.405	-1.46042	0.252792	-5.77718	7.59649e-09	3.45003e-07	down	pre_treatment vs BI3406+Adagrasib
SW837-relapse	CYB5B	2746.34	-1.46099	0.156743	-9.32097	1.15278e-20	5.58859e-18	down	pre_treatment vs BI3406+Adagrasib
SW837-relapse	GLUD2	10.502	-1.4642	0.512266	-2.85827	0.00425952	0.0226746	down	pre_treatment vs BI3406+Adagrasib
SW837-relapse	HIST1H3F	538.048	-1.465	0.282152	-5.19222	2.078e-07	6.05846e-06	down	pre_treatment vs BI3406+Adagrasib
SW837-relapse	YWHAZP2	16.4148	-1.46551	0.419806	-3.49093	0.000481342	0.00403947	down	pre_treatment vs BI3406+Adagrasib
SW837-relapse	HIST1H4K	57.1506	-1.46683	0.307133	-4.77588	1.78923e-06	3.8651e-05	down	pre_treatment vs BI3406+Adagrasib
SW837-relapse	SDHCP3	10.7128	-1.46858	0.583079	-2.51866	0.0117801	0.0495998	down	pre_treatment vs BI3406+Adagrasib
SW837-relapse	SLC6A14	130.168	-1.46942	0.531196	-2.76625	0.00567044	0.0282114	down	pre_treatment vs BI3406+Adagrasib
SW837-relapse	HNRNPKP2	13.0063	-1.46971	0.535908	-2.74247	0.00609793	0.0298678	down	pre_treatment vs BI3406+Adagrasib
SW837-relapse	MTRNR2L1	230.217	-1.46996	0.262079	-5.60884	2.03688e-08	8.18128e-07	down	pre_treatment vs BI3406+Adagrasib
SW837-relapse	ERO1A	3439.45	-1.47227	0.22767	-6.46668	1.00176e-10	7.79208e-09	down	pre_treatment vs BI3406+Adagrasib
SW837-relapse	PITX1	530.258	-1.47453	0.459232	-3.21086	0.00132341	0.00906001	down	pre_treatment vs BI3406+Adagrasib
SW837-relapse	UBASH3B	79.2543	-1.47634	0.301148	-4.90237	9.46888e-07	2.26883e-05	down	pre_treatment vs BI3406+Adagrasib
SW837-relapse	HIST1H1B	1019.07	-1.47892	0.225605	-6.55532	5.55243e-11	4.55693e-09	down	pre_treatment vs BI3406+Adagrasib
SW837-relapse	HSPD1P1	30.5618	-1.48088	0.412449	-3.59047	0.000330082	0.00298391	down	pre_treatment vs BI3406+Adagrasib
SW837-relapse	IFNE	208.713	-1.48224	0.331176	-4.47567	7.61724e-06	0.000133661	down	pre_treatment vs BI3406+Adagrasib
SW837-relapse	HIST1H4J	39.0078	-1.49359	0.379689	-3.93371	8.36451e-05	0.000968703	down	pre_treatment vs BI3406+Adagrasib
SW837-relapse	RPL35P5	21.0415	-1.49361	0.44336	-3.36884	0.000754857	0.00581084	down	pre_treatment vs BI3406+Adagrasib
SW837-relapse	GRK5-IT1	13.6463	-1.49646	0.554823	-2.69719	0.00699269	0.0332352	down	pre_treatment vs BI3406+Adagrasib
SW837-relapse	IL16	23.6801	-1.49938	0.472473	-3.17348	0.00150624	0.0100282	down	pre_treatment vs BI3406+Adagrasib
SW837-relapse	KRT17	7190.8	-1.50095	0.268699	-5.58596	2.32407e-08	9.19307e-07	down	pre_treatment vs BI3406+Adagrasib
SW837-relapse	ALS2CR11	12.9573	-1.5016	0.537417	-2.79411	0.00520436	0.0264095	down	pre_treatment vs BI3406+Adagrasib
SW837-relapse	DGCR5	54.392	-1.50304	0.410352	-3.66281	0.000249464	0.00237688	down	pre_treatment vs BI3406+Adagrasib
SW837-relapse	SULT2B1	655.103	-1.50637	0.333448	-4.51757	6.25547e-06	0.000112804	down	pre_treatment vs BI3406+Adagrasib
SW837-relapse	PHLDA2	47.8398	-1.50654	0.315935	-4.7685	1.85602e-06	3.98462e-05	down	pre_treatment vs BI3406+Adagrasib
SW837-relapse	SHB	97.4134	-1.51701	0.326439	-4.64713	3.36578e-06	6.65053e-05	down	pre_treatment vs BI3406+Adagrasib
SW837-relapse	ALDH7A1P1	14.1715	-1.51902	0.554953	-2.73721	0.00619633	0.030222	down	pre_treatment vs BI3406+Adagrasib
SW837-relapse	EEF1A1P24	10.2162	-1.51962	0.529996	-2.86723	0.00414087	0.0222476	down	pre_treatment vs BI3406+Adagrasib
SW837-relapse	RPS2P46	51.9399	-1.5206	0.286495	-5.30759	1.11084e-07	3.51923e-06	down	pre_treatment vs BI3406+Adagrasib
SW837-relapse	SAMD9	770.994	-1.52184	0.250381	-6.0781	1.21616e-09	7.06184e-08	down	pre_treatment vs BI3406+Adagrasib
SW837-relapse	CDSN	738.281	-1.52305	0.5115	-2.97762	0.00290494	0.0168166	down	pre_treatment vs BI3406+Adagrasib
SW837-relapse	PHACTR3	60.0019	-1.52391	0.328744	-4.63554	3.56001e-06	6.98138e-05	down	pre_treatment vs BI3406+Adagrasib
SW837-relapse	PSMA6P1	7.33772	-1.52433	0.593531	-2.56825	0.0102214	0.0446323	down	pre_treatment vs BI3406+Adagrasib
SW837-relapse	YWHAZP3	20.3963	-1.52452	0.489111	-3.11692	0.00182751	0.0117545	down	pre_treatment vs BI3406+Adagrasib
SW837-relapse	BMP2	39.8846	-1.52493	0.571777	-2.66701	0.00765303	0.0356423	down	pre_treatment vs BI3406+Adagrasib
SW837-relapse	LINC01269	18.138	-1.52823	0.447758	-3.41307	0.00064236	0.00509343	down	pre_treatment vs BI3406+Adagrasib
SW837-relapse	DOCK9-AS2	11.9863	-1.52847	0.562499	-2.71729	0.00658179	0.0316868	down	pre_treatment vs BI3406+Adagrasib
SW837-relapse	NRP2	198.173	-1.52944	0.534829	-2.85968	0.00424068	0.0226264	down	pre_treatment vs BI3406+Adagrasib
SW837-relapse	SNORA26	31.4401	-1.5303	0.386481	-3.95956	7.5088e-05	0.000886846	down	pre_treatment vs BI3406+Adagrasib
SW837-relapse	ROBO4	81.585	-1.53233	0.314445	-4.87312	1.09847e-06	2.56712e-05	down	pre_treatment vs BI3406+Adagrasib
SW837-relapse	KLHL30	9.77803	-1.53376	0.535976	-2.86162	0.0042148	0.0225257	down	pre_treatment vs BI3406+Adagrasib
SW837-relapse	HEPHL1	4585.92	-1.53556	0.504479	-3.04385	0.00233571	0.014183	down	pre_treatment vs BI3406+Adagrasib
SW837-relapse	ABLIM3	420.309	-1.53642	0.346198	-4.43799	9.08016e-06	0.00015389	down	pre_treatment vs BI3406+Adagrasib
SW837-relapse	RPL7AP6	50.529	-1.53672	0.367268	-4.18419	2.8619e-05	0.000402287	down	pre_treatment vs BI3406+Adagrasib
SW837-relapse	CYSRT1	172.669	-1.53726	0.577288	-2.66289	0.00774723	0.0359292	down	pre_treatment vs BI3406+Adagrasib
SW837-relapse	TOX2	9.63824	-1.54362	0.543937	-2.83786	0.00454169	0.023788	down	pre_treatment vs BI3406+Adagrasib
SW837-relapse	CDK6	240.5	-1.54521	0.352374	-4.38513	1.15914e-05	0.000187023	down	pre_treatment vs BI3406+Adagrasib
SW837-relapse	DEPDC1B	125.731	-1.54548	0.218551	-7.07149	1.53276e-12	1.86853e-10	down	pre_treatment vs BI3406+Adagrasib
SW837-relapse	EEF1A1P19	99.4305	-1.54625	0.288159	-5.36598	8.05123e-08	2.694e-06	down	pre_treatment vs BI3406+Adagrasib
SW837-relapse	EEF1A1P5	353.575	-1.5473	0.289367	-5.34719	8.93297e-08	2.90963e-06	down	pre_treatment vs BI3406+Adagrasib
SW837-relapse	NIPAL4	53.4423	-1.55056	0.42716	-3.62992	0.000283507	0.002629	down	pre_treatment vs BI3406+Adagrasib
SW837-relapse	IGFL2-AS1	1044.75	-1.55122	0.289138	-5.36498	8.09596e-08	2.7033e-06	down	pre_treatment vs BI3406+Adagrasib
SW837-relapse	APOE	34.451	-1.55622	0.48567	-3.20427	0.00135406	0.00923484	down	pre_treatment vs BI3406+Adagrasib
SW837-relapse	RPL12P12	16.6876	-1.55873	0.511632	-3.04659	0.00231456	0.0140915	down	pre_treatment vs BI3406+Adagrasib
SW837-relapse	RPL41P2	38.28	-1.56062	0.388244	-4.01969	5.8275e-05	0.000722101	down	pre_treatment vs BI3406+Adagrasib
SW837-relapse	CTGF	30.5454	-1.56438	0.360551	-4.33886	1.43224e-05	0.000224573	down	pre_treatment vs BI3406+Adagrasib
SW837-relapse	SH3TC1	345.988	-1.56578	0.181189	-8.64172	5.5372e-18	1.74892e-15	down	pre_treatment vs BI3406+Adagrasib
SW837-relapse	EEF1A1P22	60.5877	-1.56922	0.298597	-5.25532	1.47766e-07	4.51044e-06	down	pre_treatment vs BI3406+Adagrasib
SW837-relapse	KRT8P10	28.5648	-1.57376	0.389725	-4.03814	5.38771e-05	0.000680267	down	pre_treatment vs BI3406+Adagrasib
SW837-relapse	CCND1	3058.86	-1.57642	0.271166	-5.81349	6.1184e-09	2.85334e-07	down	pre_treatment vs BI3406+Adagrasib
SW837-relapse	RNU4-1	797.162	-1.57689	0.207775	-7.58941	3.21358e-14	5.31669e-12	down	pre_treatment vs BI3406+Adagrasib
SW837-relapse	HIST1H1D	479.307	-1.577	0.247066	-6.38291	1.73758e-10	1.27541e-08	down	pre_treatment vs BI3406+Adagrasib
SW837-relapse	GAS7	52.2467	-1.5793	0.464035	-3.40341	0.00066551	0.00524211	down	pre_treatment vs BI3406+Adagrasib
SW837-relapse	FHL2	180.258	-1.58004	0.190015	-8.31534	9.14905e-17	2.38401e-14	down	pre_treatment vs BI3406+Adagrasib
SW837-relapse	GADD45A	82.0065	-1.58014	0.263085	-6.00618	1.89944e-09	1.03926e-07	down	pre_treatment vs BI3406+Adagrasib
SW837-relapse	GCNT4	55.3446	-1.58066	0.545267	-2.89887	0.00374507	0.0205339	down	pre_treatment vs BI3406+Adagrasib
SW837-relapse	HIST1H3J	141.99	-1.58158	0.288243	-5.48695	4.08929e-08	1.51043e-06	down	pre_treatment vs BI3406+Adagrasib
SW837-relapse	NPM1P24	12.3642	-1.58587	0.5125	-3.09438	0.00197227	0.0125118	down	pre_treatment vs BI3406+Adagrasib
SW837-relapse	ERRFI1	478.498	-1.59178	0.189673	-8.39221	4.77068e-17	1.30855e-14	down	pre_treatment vs BI3406+Adagrasib
SW837-relapse	RPL10P16	246.314	-1.59296	0.296268	-5.37677	7.58344e-08	2.57466e-06	down	pre_treatment vs BI3406+Adagrasib
SW837-relapse	ITGB7	108.697	-1.59371	0.300236	-5.30817	1.10731e-07	3.51875e-06	down	pre_treatment vs BI3406+Adagrasib
SW837-relapse	CYP51A1P3	21.0469	-1.60303	0.553994	-2.89359	0.0038087	0.0207749	down	pre_treatment vs BI3406+Adagrasib
SW837-relapse	MANEAL	153.861	-1.60532	0.268562	-5.97746	2.2665e-09	1.19614e-07	down	pre_treatment vs BI3406+Adagrasib
SW837-relapse	DYNC1I2P1	10.8821	-1.60559	0.588171	-2.72981	0.00633711	0.0307933	down	pre_treatment vs BI3406+Adagrasib
SW837-relapse	LTBP3	166.14	-1.60716	0.228762	-7.0255	2.13302e-12	2.51214e-10	down	pre_treatment vs BI3406+Adagrasib
SW837-relapse	BCLAF1P1	8.06074	-1.60856	0.587463	-2.73815	0.00617854	0.0301705	down	pre_treatment vs BI3406+Adagrasib
SW837-relapse	MTRNR2L8	7956.45	-1.60957	0.22225	-7.24216	4.41609e-13	6.05644e-11	down	pre_treatment vs BI3406+Adagrasib
SW837-relapse	ATP5EP2	11.2314	-1.61248	0.504679	-3.19507	0.00139799	0.00948034	down	pre_treatment vs BI3406+Adagrasib
SW837-relapse	FYN	262.34	-1.61279	0.581169	-2.77508	0.0055188	0.0276617	down	pre_treatment vs BI3406+Adagrasib
SW837-relapse	RTKN2	738.311	-1.61479	0.30281	-5.33269	9.67711e-08	3.12758e-06	down	pre_treatment vs BI3406+Adagrasib
SW837-relapse	PRDM1	682.121	-1.61667	0.518571	-3.11756	0.00182355	0.0117385	down	pre_treatment vs BI3406+Adagrasib
SW837-relapse	IGFBP4	94.165	-1.61722	0.34404	-4.70069	2.59287e-06	5.26299e-05	down	pre_treatment vs BI3406+Adagrasib
SW837-relapse	RPS3AP5	32.5655	-1.61776	0.395245	-4.09305	4.25744e-05	0.000557479	down	pre_treatment vs BI3406+Adagrasib
SW837-relapse	EIF4A1P10	36.5491	-1.61818	0.362706	-4.46141	8.14212e-06	0.000140972	down	pre_treatment vs BI3406+Adagrasib
SW837-relapse	UNC5A	64.2775	-1.61936	0.467384	-3.46474	0.000530746	0.00435931	down	pre_treatment vs BI3406+Adagrasib
SW837-relapse	CD14	7.58569	-1.62074	0.562616	-2.88072	0.0039677	0.0215336	down	pre_treatment vs BI3406+Adagrasib
SW837-relapse	CDK14	94.8781	-1.62121	0.288482	-5.61981	1.91165e-08	7.82914e-07	down	pre_treatment vs BI3406+Adagrasib
SW837-relapse	CYTOR	71.977	-1.62228	0.224803	-7.21645	5.33633e-13	7.13084e-11	down	pre_treatment vs BI3406+Adagrasib
SW837-relapse	CA9	137.973	-1.62387	0.523159	-3.10398	0.00190938	0.0121758	down	pre_treatment vs BI3406+Adagrasib
SW837-relapse	SNORA38	72.7545	-1.62424	0.334136	-4.86101	1.1679e-06	2.69613e-05	down	pre_treatment vs BI3406+Adagrasib
SW837-relapse	MTND6P4	19.6276	-1.62525	0.464735	-3.49715	0.000470264	0.00396727	down	pre_treatment vs BI3406+Adagrasib
SW837-relapse	TOR4A	259.896	-1.63013	0.183695	-8.87407	7.05208e-19	2.57908e-16	down	pre_treatment vs BI3406+Adagrasib
SW837-relapse	MT-TI	41.6113	-1.63227	0.445442	-3.66438	0.000247939	0.00236525	down	pre_treatment vs BI3406+Adagrasib
SW837-relapse	H3F3C	19.3444	-1.63325	0.454325	-3.59488	0.00032454	0.00294146	down	pre_treatment vs BI3406+Adagrasib
[truncated: 2,714 more rows]

## Sheet: Fig 6e
cond	variable	value	siRNA
no cpd	NTC1	100	NTC
no cpd	NTC2	100	NTC
no cpd	NTC3	100	NTC
no cpd	SHOC2_1	90	SHOC2
no cpd	SHOC2_2	82	SHOC2
no cpd	SHOC2_3	98	SHOC2
TNO155	NTC1	107	NTC
TNO155	NTC2	105	NTC
TNO155	NTC3	107	NTC
TNO155	SHOC2_1	78	SHOC2
TNO155	SHOC2_2	77.9	SHOC2
TNO155	SHOC2_3	102	SHOC2
SOS1i	NTC1	95	NTC
SOS1i	NTC2	102	NTC
SOS1i	NTC3	106	NTC
SOS1i	SHOC2_1	84	SHOC2
SOS1i	SHOC2_2	75	SHOC2
SOS1i	SHOC2_3	104	SHOC2
Adagrasib + TNO155	NTC1	34	NTC
Adagrasib + TNO155	NTC2	53	NTC
Adagrasib + TNO155	NTC3	71	NTC
Adagrasib + TNO155	SHOC2_1	20	SHOC2
Adagrasib + TNO155	SHOC2_2	25	SHOC2
Adagrasib + TNO155	SHOC2_3	51	SHOC2
Adagrasib + SOS1i	NTC1	58	NTC
Adagrasib + SOS1i	NTC2	63	NTC
Adagrasib + SOS1i	NTC3	85	NTC
Adagrasib + SOS1i	SHOC2_1	34	SHOC2
Adagrasib + SOS1i	SHOC2_2	35	SHOC2
Adagrasib + SOS1i	SHOC2_3	70	SHOC2
Adagrasib	NTC1	66	NTC
Adagrasib	NTC2	81	NTC
Adagrasib	NTC3	96	NTC
Adagrasib	SHOC2_1	48.6	SHOC2
Adagrasib	SHOC2_2	49.5	SHOC2
Adagrasib	SHOC2_3	84	SHOC2
no cpd	NTC_Exp0318	100	NTC
no cpd	NTC_Exp0324	100	NTC
no cpd	NTC_Exp0296	100	NTC
no cpd	MRAS_Exp0318	90.5	MRAS
no cpd	MRAS_Exp0324	110.687	MRAS
no cpd	MRAS_Exp0296	99.5	MRAS
TNO155	NTC_Exp0318	107	NTC
TNO155	NTC_Exp0324	105	NTC
TNO155	NTC_Exp0296	106	NTC
TNO155	MRAS_Exp0318	91.7	MRAS
TNO155	MRAS_Exp0324	110.778	MRAS
TNO155	MRAS_Exp0296	106.5	MRAS
SOS1i	NTC_Exp0318	95	NTC
SOS1i	NTC_Exp0324	102	NTC
SOS1i	NTC_Exp0296	90	NTC
SOS1i	MRAS_Exp0318	82.9	MRAS
SOS1i	MRAS_Exp0324	104.742	MRAS
SOS1i	MRAS_Exp0296	89	MRAS
Adagrasib + TNO155	NTC_Exp0318	34	NTC
Adagrasib + TNO155	NTC_Exp0324	53	NTC
Adagrasib + TNO155	NTC_Exp0296	50.5581	NTC
Adagrasib + TNO155	MRAS_Exp0318	34.5	MRAS
Adagrasib + TNO155	MRAS_Exp0324	32.1663	MRAS
Adagrasib + TNO155	MRAS_Exp0296	43.3	MRAS
Adagrasib + SOS1i	NTC_Exp0318	58	NTC
Adagrasib + SOS1i	NTC_Exp0324	63	NTC
Adagrasib + SOS1i	NTC_Exp0296	53	NTC
Adagrasib + SOS1i	MRAS_Exp0318	51	MRAS
Adagrasib + SOS1i	MRAS_Exp0324	48.0237	MRAS
Adagrasib + SOS1i	MRAS_Exp0296	49.3	MRAS
Adagrasib	NTC_Exp0318	66	NTC
Adagrasib	NTC_Exp0324	81	NTC
Adagrasib	NTC_Exp0296	70	NTC
Adagrasib	MRAS_Exp0318	68.9	MRAS
Adagrasib	MRAS_Exp0324	71.3893	MRAS
Adagrasib	MRAS_Exp0296	67.9	MRAS
