# Supplementary material for: Co-targeting SOS1 enhances the antitumor effects of KRASG12C inhibitors by addressing intrinsic and acquired resistance
Source: Nat Cancer. 2024 Aug 5;5(9):1352–70. doi: 10.1038/s43018-024-00800-6 (PMC11424490; doi:10.1038/s43018-024-00800-6)
Supplement: Supplementary file 10 — Statistical source data. [file 43018_2024_800_MOESM10_ESM.xlsx]

## Sheet: Fig. 1AB & ED Fig. 1AB Combi
Cell Type	Name	#Rep.	avg(IC50) [nM]	avg(IC50_ABS) [nM]	Cmpd Type	Monotherapy effective <40% PoC	Max.Conc. [nM]	Top [%PoC]	Bottom [%PoC]	Synergy Rating AMG510	Synergy Rating MRTX849	cScore AMG510	cScore MRTX849	MOA-Target	Category
SW837	MRTX849 / Adagrasib	72	303.9	304.097	Enhancee	Yes	999.97	97.2054	0.0244118	#N/A	#N/A	#N/A	#N/A	#N/A	#N/A
SW837	AMG510 / Sotorasib	70	57.7445	285.772	Enhancee	Yes	1000	101.597	39.6136	#N/A	#N/A	#N/A	#N/A	#N/A	#N/A
SW837	Masitinib	6			Enhancer	No	1000.1	115.493	95.5955	No Synergy	No Synergy	-1.46667	-2.55333	Fyn, Lyn , FGF3R, Kit , CSF-1, Protein tyrosine kinase , PDGFr	CNS modulator
SW837	Ponatinib	4	1251.68	1251.68	Enhancer	Yes	10000	104.204	0	No Synergy	No Synergy	1.645	-0.53	ABL	non-receptor tyrosine kinases
SW837	KU-60019	4	39207.9	39207.9	Enhancer	Yes	50000	100	0	Some Synergy	No Synergy	9.375	3.63333	ATM	cell cycle
SW837	Belinostat	4	1053.26	1053.37	Enhancer	Yes	10000	104.928	0.0147594	Clear Synergy	Clear Synergy	9.085	5.49	histone deacetylase	chromatin modifiers
SW837	SCHEMBL2593824	4	10539.4	10547.7	Enhancer	Yes	50000	102.203	0.310286	No Synergy	No Synergy	1.67	-0.2	EZH2	chromatin modifiers
SW837	BAY-1112054	4	5581.11	5597.12	Enhancer	Yes	10000	104.258	1.49193	Some Synergy	No Synergy	3.88	2.615	CDK9	RNA Polymerase II, transcription
SW837	GSK-2126458	4	677.472	726.615	Enhancer	Yes	50000	98.6103	3.08797	Some Synergy	Some Synergy	8.725	4.03333	Pan-PI3K	PI3K/mTOR
SW837	AZ20	4	3551.78	3701.57	Enhancer	Yes	50000	107.131	12.0716	No Synergy	No Synergy	-1.055	-0.133333	ATR	cell cycle
SW837	RO-5126766	4	1574	2834.47	Enhancer	Yes	10000	106.542	18.8162	Some Synergy	Some Synergy	5.63	3.06667	RAF, MEK	MAPK signaling
SW837	JQ-1	4	751.282	1139.51	Enhancer	Yes	50000	108.568	19.6089	Some Synergy	Some Synergy	4.825	4.38667	BET domain	chromatin modifiers
SW837	KPT-330	4	7019.65	7389.95	Enhancer	Yes	50000	97.3021	20.6252	No Synergy	No Synergy	0.325	3.48	XPO1	protein synthesis blocker
SW837	Oxaliplatin	4	5893.58	6912.5	Enhancer	Yes	50000	102.794	20.9993	No Synergy	No Synergy	3.16	-1.13	DNA-platin adduct	cytotoxics
SW837	GSK-J4	4	12284.5	13713.2	Enhancer	Yes	50000	104.347	28.6573	No Synergy	No Synergy	-0.52	0.593333	KDM	chromatin modifiers
SW837	PRT-062607	4	2107.89	2368.83	Enhancer	Yes	10000	103.16	30.8796	No Synergy	No Synergy	-0.31	3.74	SYK	innate and adaptive immune response
SW837	Pyrimethamine	4	8068.06	9708.83	Enhancer	Yes	50000	96.2147	39.0395	No Synergy	No Synergy	-4.42	-3.37333	folic acid	metabolic
SW837	Rigosertib	4			Enhancer	No	1000.1	120.527	58.2028	Clear Synergy	Some Synergy	13.35	7.78	Plk1, other kinases	cell cycle
SW837	RAF-709	4			Enhancer	No	10000	114.272	87.8546	No Synergy	No Synergy	5.375	4.87	B-RAF, C-RAF	MAPK signaling
SW837	Olaparib	4			Enhancer	No	50000	118.008	88.1732	No Synergy	No Synergy	8.33	2.94667	PARP1-4	PARP
SW837	Tamoxifen	4			Enhancer	No	10000	117.804	88.637	No Synergy	Some Synergy	0.835	5.45	estrogen receptor	nuclear receptor modulators modulators
SW837	Valproic acid	4			Enhancer	No	10000	122.012	92.7985	No Synergy	No Synergy	-2.095	2.04333	histone deacetylase	chromatin modifiers
SW837	Dabrafenib	4			Enhancer	No	1000.1	117.99	93.1333	No Synergy	No Synergy	-2.81	-0.35	B-RAF	MAPK signaling
SW837	EPZ 004777	4			Enhancer	No	50000	114.289	93.4247	No Synergy	No Synergy	1.845	2.73667	DOT1L	chromatin modifiers
SW837	Quizartinib	4			Enhancer	No	1000.1	116.214	94.0617	No Synergy	No Synergy	-4.13	0.28	FLT3, KIT, PDGFRA, PDGFRB and RET	growth factor receptors
SW837	Bexarotene	4			Enhancer	No	10000	132.165	96.8692	No Synergy	No Synergy	-2.93	0.535	Retinoid X receptor, Insulin sensitizer	nuclear receptor modulators modulators
SW837	Metformin	4			Enhancer	No	50000	114.38	97.4532	No Synergy	No Synergy	-0.945	1.92333	AMPK	metabolic
SW837	PFI-3	4			Enhancer	No	50000	113.011	98.329	No Synergy	No Synergy	-2.6	-2.20667	SMARCA4	chromatin modifiers
SW837	Osimertinib	3	2211.99	2288.04	Enhancer	Yes	10000	103.373	11.3816	Clear Synergy	Clear Synergy	15.88	26.06	EGFR	growth factor receptors
SW837	Docetaxel	3	2.72511	4.61529	Enhancer	Yes	100.01	107.69	22.5313	No Synergy	No Synergy	3.98	0.74	Tubulin	cytotoxics
SW837	TNO155	3			Enhancer	No	10000	121.709	94.5007	Clear Synergy	Clear Synergy	41.3	30.97	SHP2	metabolic
SW837	BI-3406 (SOSi)	3			Enhancer	No	1000.1	118.129	102.39	Some Synergy	Clear Synergy	9.14	19.39	SOS1::KRAS	MAPK signaling
SW837	Hesperadin	2	366.474	366.474	Enhancer	Yes	10000	104.654	0	No Synergy	No Synergy	5.4	0.27	Aurora B, AMPK, Lck, MKK1, MAPKAP-K1, CHK1, and PHK	cell cycle
SW837	Afatinib	2	5659.99	5659.99	Enhancer	Yes	10000	106.015	0	Clear Synergy	Clear Synergy	20.08	21.2	EGFR, HER2, HER4	growth factor receptors
SW837	Flavopiridol	2	330.908	330.908	Enhancer	Yes	500.11	104.951	0	No Synergy	No Synergy	1.46	2.43	CDK9	RNA Polymerase II, transcription
SW837	Bardoxolone methyl	2	199.548	199.548	Enhancer	Yes	1000	101.984	0	No Synergy	No Synergy	3	0.43	NFKB1	NFKb
SW837	Vosaroxin	2	2314.38	2314.38	Enhancer	Yes	2500	123.144	0	Clear Synergy	No Synergy	13.19	4.99	quinolone derivative, Voreloxin (SNS-595) is a potent Topoisomerase II with broad-spectrum anti-tumor activity.	DNA damage
SW837	Vinblastine	2	80.151	80.151	Enhancer	Yes	99.992	110	0	Some Synergy	No Synergy	8.44	4.5	Tubulin	cytotoxics
SW837	Dasatinib	2	7036.06	7036.06	Enhancer	Yes	10000	87.7237	0	Clear Synergy	Clear Synergy	17.91	14.66	Bcr-abl, src, other	non-receptor tyrosine kinases
SW837	PF-3758309	2	906.671	906.671	Enhancer	Yes	9999.9	114.329	0	Clear Synergy	Some Synergy	4.19	-0.72	PAK4	non-receptor serine/threonine kinase
SW837	STF-31	2	6503.68	6503.68	Enhancer	Yes	10000	111.202	0	Clear Synergy	Some Synergy	17.59	10.74	GLUT-1	metabolic
SW837	Cytarabin	2	948.891	948.891	Enhancer	Yes	999.93	110	0	Some Synergy	No Synergy	8.17	6.75	DNA synthesis, pyrimid. Analog	cytotoxics
SW837	Ganetespib	2	87.0699	87.0699	Enhancer	Yes	99.888	106.478	0	Some Synergy	No Synergy	7.55	4.14	Hsp90	chaperone
SW837	LLY-507	2	5600.74	5600.74	Enhancer	Yes	9999.9	114.594	0	Clear Synergy	Clear Synergy	9.15	20.26	SMYD2	histone methylation
SW837	Abemaciclib	2	5144.11	5144.11	Enhancer	Yes	10000	108.501	0	Clear Synergy	Clear Synergy	19.59	12.49	CDK4/CDK6	cell cycle
SW837	Mitoxantrone	2	79.2257	79.2257	Enhancer	Yes	999.98	109.628	0	Some Synergy	Some Synergy	7.33	5.32	Topoisomerase II	cytotoxics
SW837	Romidepsin	2	76.3722	76.4347	Enhancer	Yes	10000	111.628	0.0762978	Clear Synergy	Clear Synergy	12.68	6.42	HDACs	chromatin modifiers
SW837	Bortezomib	2	5.91076	5.92591	Enhancer	Yes	999.9	104.763	0.445892	No Synergy	No Synergy	-5.84	-1.68	proteasome	protein degradation
SW837	Daunorubicin	2	111.198	111.292	Enhancer	Yes	1000	105.52	0.500324	Some Synergy	No Synergy	5.95	4.77	DNA intercalation	cytotoxics
SW837	Panobinostat	2	20.9393	20.9685	Enhancer	Yes	99.878	104.167	0.65089	#N/A	Some Synergy	#N/A	5.72	HDACs	chromatin modifiers
SW837	Mitomycin C	2	239.779	241.447	Enhancer	Yes	10000	97.8528	0.689605	Some Synergy	No Synergy	4.84	-3.24	DNA cross linker	cytotoxics
SW837	PHA-665752	2	2394.85	2434.85	Enhancer	Yes	10000	107.539	1.78043	No Synergy	No Synergy	-0.04	-0.48	c-MET	growth factor receptors
SW837	Doxorubicin	2	141.919	142.471	Enhancer	Yes	1000	102.005	1.81005	Some Synergy	No Synergy	10.99	4.49	DNA intercalation	cytotoxics
SW837	SN-38	2	10.3964	10.5293	Enhancer	Yes	99.894	102.639	2.39015	No Synergy	No Synergy	2.7	-1.14	Topoisomerase I	cytotoxics
SW837	VE-822/VX-970	2	807.072	834.893	Enhancer	Yes	9999.9	107.497	2.46768	No Synergy	No Synergy	-0.45	-9.66	ATR	cell cycle
SW837	Elesclomol	2	39.0244	55.2162	Enhancer	Yes	10000	102.902	2.84004	Clear Synergy	Clear Synergy	13.45	6.34	oxidative stress	metabolic
SW837	Bleomycin	2	437.755	468.982	Enhancer	Yes	10000	106.094	4.05342	Some Synergy	Clear Synergy	11.07	7.34	unspecified	cell cycle
SW837	SCH727965	2	25.9161	26.2961	Enhancer	Yes	1000	98.2232	5.64806	No Synergy	No Synergy	2.65	0.92	CDK1/2/5/9	cell cycle
SW837	NVP-2	2	30.2464	30.7783	Enhancer	Yes	99.985	97.7295	5.79323	No Synergy	No Synergy	-2.28	0.13	CDK9	RNA Polymerase II, transcription
SW837	Nintedanib	2	2241.51	2326.26	Enhancer	Yes	10000	95.5489	8.69446	No Synergy	Some Synergy	0.78	4.49	VEGFR, FGFR, PDGFR	growth factor receptors, angiogenesis
SW837	Trametinib	2	33.4433	42.7126	Enhancer	Yes	1000	102.999	11.5936	Clear Synergy	Clear Synergy	14.48	13.63	MEK	MAPK signaling
SW837	Bosutinib	2	4350.85	2353.72	Enhancer	Yes	10000	94.4688	12.0568	Clear Synergy	Clear Synergy	11.24	6.35	Src and src-family members	non-receptor tyrosine kinases
SW837	Clofarabine	2	1146.55	1192.36	Enhancer	Yes	10000	98.2832	13.4022	No Synergy	No Synergy	3.33	1.46	purine nucleoside analogue	cytotoxics
SW837	MLN8237	2	943.078		Enhancer	Yes	999.95	95.1854	13.5947	Some Synergy	No Synergy	10.34	4.72	aurora kinase A	cell cycle
SW837	Etoposide	2	1344.02	1413.02	Enhancer	Yes	10000	100.021	14.4659	Some Synergy	No Synergy	4.54	-0.11	Topoisomerase II	cytotoxics
SW837	GMX1778	2	30.5911	44.5639	Enhancer	Yes	9999.9	100.206	17.8751	Some Synergy	Some Synergy	7.36	2.82	NAMPT	metabolic
SW837	Gemcitabine	2	12.3337	12.9419	Enhancer	Yes	99.925	97.5843	17.9768	No Synergy	No Synergy	1.12	-2.8	DNA replication, pyrimid. analog	cytotoxics
SW837	BKM120	2	1789.57	1927.88	Enhancer	Yes	10000	102.626	20.6274	Clear Synergy	Some Synergy	15.93	9.24	PI3K (class 1)	PI3K/mTOR
SW837	Vorinostat	2			Enhancer	Yes	10000	114.412	24.9608	Clear Synergy	Clear Synergy	14.94	14.95	HDACs	chromatin modifiers
SW837	Paclitaxel	2	12.5402	13.6076	Enhancer	Yes	100.01	103.984	25.6404	No Synergy	No Synergy	3.37	2.18	Tubulin	cytotoxics
SW837	Ansamitocin P3	2	0.161831	0.296107	Enhancer	Yes	99.976	103.933	26.6626	No Synergy	Some Synergy	-0.32	2.67	Tubulin	cytotoxics
SW837	Cobimetinib	2	177.545	201.409	Enhancer	Yes	999.97	98.3129	31.173	Clear Synergy	Clear Synergy	11.34	13.18	MEK1	MAPK signaling
SW837	PF-02341066	2			Enhancer	Yes	10000	129.635	31.8567	Clear Synergy	Clear Synergy	13.48	12.73	c-MET, ALK, ROS1	growth factor receptors
SW837	Methotrexate	2	57.026	65.6551	Enhancer	Yes	10000	99.4953	31.8716	No Synergy	No Synergy	-3.51	-8.99	DHFR, folic acid, antimetabolite	cytotoxics
SW837	NVP-BEZ235	2	153.112	173.765	Enhancer	Yes	999.9	98.6909	33.1941	Some Synergy	Some Synergy	7.37	6.19	PI3K (Class 1) and mTORC1/2	PI3K/mTOR
SW837	CCS1477	2	1896.73	3185.54	Enhancer	Yes	10000	98.3617	36.9458	Clear Synergy	Clear Synergy	11.78	7.35	p300/CBP bromodomain (histone acetyltransferases)	chromatin modifiers
SW837	iBET-762	2	839.138	2959.53	Enhancer	Yes	10000	97.2566	37.6001	Some Synergy	Some Synergy	7.05	0.28	BET domain	chromatin modifiers
SW837	Idarubicin	2	15.305	19.9842	Enhancer	Yes	100.01	96.2442	38.6957	No Synergy	Some Synergy	5.83	2.73	Topoisomerase II	cytotoxics
SW837	Vinorelbine	2	17.1343	34.2808	Enhancer	No	100.01	102.464	42.9466	No Synergy	No Synergy	4.13	3.93	Tubulin	cytotoxics
SW837	ABT-263	2			Enhancer	No	10000	120.487	45.9766	Clear Synergy	Clear Synergy	20.73	30.87	Bcl-xL	apoptosis
SW837	Fostamatinib	2	1684.13	2373.53	Enhancer	No	9999.9	102.578	47.6421	Clear Synergy	Some Synergy	23.7	7.91	SYK	innate and adaptive immune response
SW837	Melphalan	2			Enhancer	No	10000	106.631	52.1166	No Synergy	No Synergy	4.26	-0.68	alkylator	cytotoxics
SW837	IOX2	2			Enhancer	No	50000	121.77	52.6175	Clear Synergy	Clear Synergy	17.95	13.41	PhD domain	chromatin modifiers
SW837	Decitabine	2			Enhancer	No	10000	106.666	53.9696	No Synergy	No Synergy	0.84	-0.47	pyrimidine nucleoside analogue	cytotoxics
SW837	XL-184	2			Enhancer	No	9999.9	120.629	55.7721	Some Synergy	Some Synergy	14.02	9.25	VEGFR	growth factor receptors, angiogenesis
SW837	NVP-TAE684	2			Enhancer	No	10000	127.493	56.5461	Clear Synergy	Clear Synergy	22.26	23.55	ALK	growth factor receptors
SW837	AZ3146	2			Enhancer	No	10000	114.605	57.3517	Clear Synergy	No Synergy	19.44	9.79	Mps1	cell cycle
SW837	NMS-P715	2			Enhancer	No	10000	124.988	58.8872	Clear Synergy	No Synergy	13.19	2.41	Mps1	cell cycle
SW837	Fludarabine	2			Enhancer	No	9999.9	126.327	59.4427	No Synergy	No Synergy	-1.86	2.57	purine nucleoside analogue, ribonucleotide reductase and DNA polymerase	cytotoxics
SW837	Sunitinib	2			Enhancer	No	9999.9	126.211	59.8611	Clear Synergy	No Synergy	23.01	4.56	PDGFR, VEGFR, c-Kit, FLT, CSF, RET	growth factor receptors, angiogenesis
SW837	AZD-1152	2			Enhancer	No	1000.1	108.611	61.9592	Some Synergy	No Synergy	9.37	4.03	aurora kinase B	cell cycle
SW837	LY03009120	2			Enhancer	No	999.94	112.206	66.1682	Some Synergy	No Synergy	6.15	-2.49	Pan-RAF	MAPK signaling
SW837	GDC-0077	2			Enhancer	No	10000	107.566	68.6919	Clear Synergy	Some Synergy	18.34	5.13	PI3K	PI3K/mTOR
SW837	Nilotinib	2			Enhancer	No	10000	111.69	68.812	Clear Synergy	Some Synergy	14.31	9.6	Bcr-abl	non-receptor tyrosine kinases
SW837	NU-7441	2			Enhancer	No	10000	132.996	70.687	Some Synergy	Some Synergy	9.27	11.6	DNA-PK	DNA repair
SW837	Ibrutinib	2			Enhancer	No	10000	115.843	76.6428	Clear Synergy	No Synergy	13.28	2.16	Bruton’s tyrosine kinase	non-receptor tyrosine kinases
SW837	Bicalutamide	2			Enhancer	No	10000	120.127	77.2589	No Synergy	No Synergy	-1.56	2.23	androgen receptor	nuclear receptor modulators
SW837	BYL-719	2			Enhancer	No	10000	111.2	77.4787	Clear Synergy	Clear Synergy	24.45	17.04	PI3Ka (PIK3CA)	PI3K/mTOR
SW837	Gefitinib	2			Enhancer	No	9999.9	123.9	77.727	Clear Synergy	Clear Synergy	23.17	23.79	EGFR	growth factor receptors
SW837	MK-2206	2			Enhancer	No	10000	106.555	79.8892	Clear Synergy	Clear Synergy	17.97	12.23	AKT1/2	PI3K/mTOR
SW837	Dexamethasone	2			Enhancer	No	10000	103.697	82.0003	No Synergy	No Synergy	-13.1	-0.93	glucocorticoid receptor	nuclear receptor modulators modulators
SW837	Vandetanib	2			Enhancer	No	10000	121.862	82.0699	Clear Synergy	Clear Synergy	22.63	27.56	Abl, EGFR, Flt3, C-KIT, RET, VEGFR-1, KDR, FLT4	growth factor receptors
SW837	Erlotinib	2			Enhancer	No	10000	109.671	82.2411	Clear Synergy	Clear Synergy	22.99	19.41	EGFR	growth factor receptors
SW837	VE-821	2			Enhancer	No	10000	116.385	82.4416	Some Synergy	Clear Synergy	6.3	12.84	ATR	cell cycle
SW837	GANT61	2			Enhancer	No	10000	113.087	83.0598	No Synergy	No Synergy	-1.32	-0.37	Gli	Notch/Wnt/Hh
SW837	Lovastatin	2			Enhancer	No	10000	105.057	83.552	No Synergy	No Synergy	-0.46	1.03	HMGCoA reductase, cholesterol synthesis	metabolic
SW837	HDM-201	2			Enhancer	No	9999.9	123.832	84.1184	No Synergy	No Synergy	7.32	3.06	MDM2	ubiquitin ligase, p53 regulation
SW837	LDN-192960	2			Enhancer	No	10000	108.029	84.175	No Synergy	No Synergy	-2.67	-2.24	Haspin	chromatin modifiers
SW837	Bemcentinib	2			Enhancer	No	1000.1	113.057	84.3781	No Synergy	No Synergy	4.27	-0.26	AXL	receptor tyrosine kinase
SW837	AZD5363	2			Enhancer	No	10000	124.45	85.207	Clear Synergy	Clear Synergy	12.88	15.85	AKT	PI3K/mTOR
SW837	Cal-101	2			Enhancer	No	10000	109.41	85.2546	Some Synergy	No Synergy	7.76	1.53	PI3Kd (PIK3CD)	PI3K/mTOR
SW837	MLN-0128	2			Enhancer	No	99.893	107.793	85.3153	Clear Synergy	Some Synergy	15.86	9.3	mTORC1/2	PI3K/mTOR
SW837	Ipatasertib	2			Enhancer	No	10000	118.442	85.8095	Some Synergy	Some Synergy	11.45	6.57	AKT	PI3K/mTOR
SW837	CHEMBL259744	2			Enhancer	No	10000	129.527	85.8924	No Synergy	No Synergy	-4.53	-2.5	GSK-3	metabolic
SW837	Taselisib	2			Enhancer	No	10000	125.815	86.0144	Clear Synergy	Clear Synergy	32.78	26.6	PI3Ka	PI3K/mTOR
SW837	LCL161	2			Enhancer	No	10000	108.803	86.1191	No Synergy	Some Synergy	-3.76	1.58	IAP	apoptosis
SW837	Masoprocol	2			Enhancer	No	9999.8	117.761	86.1948	No Synergy	No Synergy	1.64	-3.46	lipoxigenases, arachidonic acid metabolism	metabolic
SW837	EX LCK	2			Enhancer	No	10000	108.153	86.2614	Some Synergy	Some Synergy	11.13	10.53	Lck	non-receptor tyrosine kinases
SW837	IWP-2	2			Enhancer	No	10000	106.355	86.3309	No Synergy	No Synergy	-6.45	-2.37	porcupine	Notch/Wnt/Hh
SW837	Lonidamine	2			Enhancer	No	10000	119.716	86.3618	No Synergy	No Synergy	2.86	-1.95	hexose kinase	metabolic
SW837	MI-463	2			Enhancer	No	5000	127.469	86.5923	Some Synergy	No Synergy	12.32	0.27	Menin::MLL	chromatin modifiers, transcription
SW837	AZD4547	2			Enhancer	No	10000	114.868	86.8388	Clear Synergy	Some Synergy	8.33	5.13	FGFR2, FGFR3	growth factor receptors
SW837	Cyclophosphamide	2			Enhancer	No	10000	113.48	87.2996	No Synergy	No Synergy	-10.48	-0.5	alkylator	cytotoxics
SW837	AZD-1480	2			Enhancer	No	10000	118.124	87.9138	No Synergy	No Synergy	-5.71	1.14	Jak 1/2	non-receptor tyrosine kinases
SW837	LDC-067	2			Enhancer	No	10000	108.683	87.9493	Some Synergy	No Synergy	11.14	3.49	CDK9	RNA Polymerase II, transcription
SW837	DB-103259	2			Enhancer	No	10000	106.806	88.1411	No Synergy	No Synergy	-12.13	-2.04	Putative ß-Catenin binder	ß-catenin/wnt
SW837	Cisplatin	2			Enhancer	No	10000	109.336	88.1968	No Synergy	No Synergy	-10.19	-1.26	DNA adducts	cytotoxics
SW837	Ruxolitinib	2			Enhancer	No	9999.9	114.586	88.276	No Synergy	No Synergy	6.8	0.75	Jak2	non-receptor tyrosine kinases
SW837	Carboplatin	2			Enhancer	No	10000	107.618	88.2997	No Synergy	No Synergy	-4.17	-6.32	DNA cross linker	cytotoxics
SW837	Rapamycin	2			Enhancer	No	1000	101.567	88.3684	Some Synergy	No Synergy	10.24	6.52	mTOR	PI3K/mTOR
SW837	UNC0638	2			Enhancer	No	10000	111.6	88.8509	Some Synergy	Some Synergy	9.19	13.22	G9a	chromatin modifiers
SW837	XAV939	2			Enhancer	No	50000	109.519	89.2771	Some Synergy	No Synergy	7.47	5.74	Tankyrase 1 /2	PARP
SW837	CPI-613	2			Enhancer	No	10000	113.811	89.4918	No Synergy	No Synergy	-5.35	1.41	PDK1-4	metabolic
SW837	AZD-7762	2			Enhancer	No	99.882	109.213	89.6886	Some Synergy	No Synergy	6.36	-2.72	CHK1/2	DNA repair
SW837	Lenalidomide	2			Enhancer	No	10000	112.238	89.8707	No Synergy	No Synergy	-2.25	-3.14	CRBN-CRL4 ubiquitin ligase	adaptive immune response
SW837	BPTES	2			Enhancer	No	10000	106.773	90.2263	No Synergy	Some Synergy	-3.09	7.09	Glutaminase	metabolic
SW837	LY-2109761	2			Enhancer	No	9999.9	122.67	90.3057	Some Synergy	No Synergy	8.58	0.67	TGFβRI/TGFβRII	growth factor receptors
SW837	BGJ398	2			Enhancer	No	1000	108.553	90.369	Clear Synergy	No Synergy	12.11	3.09	Pan-FGFR	growth factor receptors
SW837	ORY-1001	2			Enhancer	No	49.848	107.218	90.4529	#N/A	No Synergy	#N/A	2.12	KDM1A/LSD1	chromatin modifiers
SW837	Cediranib	2			Enhancer	No	100.11	104.298	90.6464	No Synergy	No Synergy	1.55	-0.83	VEGFR1 / 2 / 3 , c-​KIT, PDGFRA /B	growth factor receptors, angiogenesis
SW837	Pemetrexed	2			Enhancer	No	10000	111.489	90.6766	Some Synergy	No Synergy	16.44	5.08	antifolate	DNA synthesis
SW837	Fulvestrant	2			Enhancer	No	1000	113.805	91.1028	No Synergy	No Synergy	1.95	2.82	estrogen receptor	nuclear receptor modulators modulators
SW837	IPI-549	2			Enhancer	No	1000	105.431	91.6358	No Synergy	No Synergy	4.45	5.62	PIK3CG	PI3K/mTOR
SW837	Captopril	2			Enhancer	No	1000	114.916	91.702	No Synergy	No Synergy	-0.1	-3.8	ACE	oxidative stress inducer
SW837	CHEMBL461262	2			Enhancer	No	10000	130.563	91.7078	No Synergy	No Synergy	3.71	5.65	GSK-3	metabolic
SW837	GSK 1995010	2			Enhancer	No	9999.9	120.956	91.7183	Some Synergy	No Synergy	13.77	7.68	FASN	metabolic
SW837	Pazopanib	2			Enhancer	No	10000	117.807	91.9001	No Synergy	No Synergy	2.58	-7.8	VEGFR, PDGFR, KIT	growth factor receptors, angiogenesis
SW837	Tosedostat	2			Enhancer	No	9999.9	134.124	92.1626	Clear Synergy	Clear Synergy	31.53	19.8	aminopeptidase	amino acid deprivation
SW837	Sorafenib	2			Enhancer	No	999.95	111.717	92.5863	No Synergy	No Synergy	-8.41	-4.84	Flt3, C-KIT, PDGFRbeta, RET, B-Raf, C-Raf, VEGFR-1, KDR, FLT4	growth factor receptors
SW837	Regorafenib	2			Enhancer	No	999.95	110.039	92.6682	No Synergy	No Synergy	-5.66	-1.71	VEGF	growth factor
SW837	Lapatinib	2			Enhancer	No	1000	106.291	92.9433	Clear Synergy	Some Synergy	15.36	11.22	Her2 , EGFR	growth factor receptors
SW837	Azacitidine	2			Enhancer	No	9999.8	127.798	93.0179	Clear Synergy	Some Synergy	18.61	9.12	pyrimidine nucleoside analogue	cytotoxics
SW837	Enzalutamide	2			Enhancer	No	10000	121.715	93.0819	Some Synergy	No Synergy	5.64	7.72	androgen receptor	nuclear receptor modulators
SW837	Temozolomide	2			Enhancer	No	50000	118.025	93.2055	No Synergy	No Synergy	-4.91	4.71	alkylator	cytotoxics
SW837	Palbociclib	2			Enhancer	No	5000	138.442	93.5339	Clear Synergy	Clear Synergy	38.27	19.23	CDK4/CDK6	cell cycle
SW837	Duvelisib	2			Enhancer	No	9999.9	114.283	94.0956	Clear Synergy	Some Synergy	18.65	12.85	PI3K-δ,γ	PI3K/mTOR
SW837	LXH-254	2			Enhancer	No	1000	110.806	94.1695	No Synergy	No Synergy	5.53	0.67	Pan-RAF	MAPK signaling
SW837	GSK343	2			Enhancer	No	4999.9	124.276	94.537	Some Synergy	No Synergy	9.75	-0.82	EZH2	chromatin modifiers
SW837	ABT-199	2			Enhancer	No	10000	118.115	95.3147	No Synergy	No Synergy	-2.18	-3.71	selective Bcl-2	apoptosis
SW837	Apcin	2			Enhancer	No	10000	118.947	95.3373	No Synergy	No Synergy	4.14	-0.93	Cdc20	cell cycle
SW837	OICR-9429	2			Enhancer	No	10000	114.09	95.3899	No Synergy	Some Synergy	3.36	8.92	WDR5, MLL1	chromatin modifiers
SW837	Everolimus	2			Enhancer	No	99.976	109.658	95.4315	No Synergy	No Synergy	-4.84	1.15	mTORC1	PI3K/mTOR
SW837	Imatinib	2			Enhancer	No	1000	114.419	95.9317	No Synergy	No Synergy	2.47	-2.11	Bcr, Abl, Kit, PDGFR	growth factor receptors
SW837	AMG176	2			Enhancer	No	10000	113.974	96.2953	No Synergy	No Synergy	2.13	-0.8	MCL1	apoptosis
SW837	PLX8394	2			Enhancer	No	5000	119.186	96.303	No Synergy	No Synergy	3.79	-2.23	RAF	MAPK signaling
SW837	SB-431542	2			Enhancer	No	9999.9	123.308	96.5196	No Synergy	No Synergy	4.91	-9.94	TGF-beta Receptor Family (ALK 4, 5, 7)	growth factor receptors
SW837	Fluorouracil (5-FU)	2			Enhancer	No	1000.2	130.786	96.6337	Clear Synergy	No Synergy	15.36	-0.87	Thym. Synth, antimetabolite	cytotoxics
SW837	SHP099	2			Enhancer	No	1000.1	115.353	96.977	Some Synergy	Clear Synergy	9.98	14.3	SHP2	metabolic
SW837	Ulixertinib	2			Enhancer	No	99.921	111.115	97.0679	No Synergy	No Synergy	3.35	2.22	ERK1/ERK2	MAPK signaling
SW837	RO-4929097	2			Enhancer	No	9999.9	124.253	98.6302	Clear Synergy	Some Synergy	21.5	9.86	gamma secretase	Notch/Wnt/Hh
SW837	GSK-2636771	2			Enhancer	No	9999.9	122.949	98.6845	Some Synergy	No Synergy	9.96	-1.49	PI3Kb (PIK3CB)	PI3K/mTOR
SW837	Tofacitinib citrate	2			Enhancer	No	10000	120.33	99.0216	No Synergy	No Synergy	2.98	5.3	JAK1/2/3	non-receptor tyrosine kinases
SW837	PCI-34051	2			Enhancer	No	10000	118.982	99.8709	Some Synergy	No Synergy	10.87	1.45	HDAC8	chromatin modifiers
SW837	PLX4720	2			Enhancer	No	10000	124.64	100.855	No Synergy	No Synergy	2.2	-5.68	B-RAF	MAPK signaling
SW837	Capecitabin	2			Enhancer	No	50000	120.689	100.946	No Synergy	No Synergy	1.19	2.14	thym. synth, antimetabolite	cytotoxics
SW837	S63845	2			Enhancer	No	10000	123.952	101.058	No Synergy	No Synergy	2.8	4.73	MCL1	apoptosis
SW837	KU-55933	2			Enhancer	No	9999.9	127.836	101.387	Some Synergy	Some Synergy	10.61	4.85	ATM	cell cycle
SW837	Veliparib	2			Enhancer	No	10000	121.03	102.024	No Synergy	No Synergy	7.52	5.64	PARP1, PARP2	PARP
SW837	Vismodegib	2			Enhancer	No	10000	124.701	102.617	Some Synergy	Clear Synergy	9.42	15.74	smoothened	Notch/Wnt/Hh
SW837	EX PKCθ/δ	2			Enhancer	No	9999.9	121.488	103.543	No Synergy	No Synergy	-2.53	-0.08	PKCθ/δ	non-receptor serine/threonine kinase
SW837	Tretinoin	2			Enhancer	No	10000	143.183	105.493	Some Synergy	No Synergy	15.7	2.87	retinoid acid receptors	nuclear receptor modulators modulators
NCI-H2122	MRTX849 / Adagrasib	72	39.6829	45.7344	Enhancee	Yes	999.97	123.264	7.33096	#N/A	#N/A	#N/A	#N/A	#N/A	#N/A
NCI-H2122	AMG510 / Sotorasib	72	43.0432	54.2046	Enhancee	Yes	1000	126.186	12	#N/A	#N/A	#N/A	#N/A	#N/A	#N/A
NCI-H2122	BI-3406 (SOSi)	6			Enhancer	No	1000.1	108.295	69.4153	Clear Synergy	Clear Synergy	28.905	27.975	SOS1::KRAS	MAPK signaling
NCI-H2122	SHP099	6			Enhancer	No	1000.1	118.3	84.0612	Clear Synergy	Clear Synergy	19.1	19.44	SHP2	metabolic
NCI-H2122	VE-822/VX-970	3	278.267	295.938	Enhancer	Yes	9999.9	95.5317	0.375203	No Synergy	No Synergy	2.89	3.08	ATR	cell cycle
NCI-H2122	Romidepsin	3	5.6497	5.69154	Enhancer	Yes	10000	90.9147	0.384717	No Synergy	No Synergy	5.9	-1.65	HDACs	chromatin modifiers
NCI-H2122	PHA-665752	3	3032.95	3034.56	Enhancer	Yes	10000	116.383	0.552507	No Synergy	Some Synergy	0.62	6.94	c-MET	growth factor receptors
NCI-H2122	Ponatinib	3	886.96	888.472	Enhancer	Yes	10000	126.653	0.651733	Clear Synergy	Clear Synergy	19.15	14.42	ABL	non-receptor tyrosine kinases
NCI-H2122	NVP-TAE684	3	384.074	384.648	Enhancer	Yes	10000	115.607	0.654987	Clear Synergy	Clear Synergy	14.6	12.85	ALK	growth factor receptors
NCI-H2122	Osimertinib	3	2561.4	2561.4	Enhancer	Yes	10000	89.2793	0.697637	Clear Synergy	Some Synergy	16.69	10	EGFR	growth factor receptors
NCI-H2122	Elesclomol	3	22.7176	23.6234	Enhancer	Yes	10000	86.026	1.26775	Clear Synergy	No Synergy	13.64	2.19	oxidative stress	metabolic
NCI-H2122	BAY-1112054	3	1783.95	1793.26	Enhancer	Yes	10000	98.3603	1.5701	Some Synergy	No Synergy	7.08	0.12	CDK9	RNA Polymerase II, transcription
NCI-H2122	Belinostat	3	273.535	283.32	Enhancer	Yes	10000	117.697	1.64173	Some Synergy	Some Synergy	10.77	7.12	histone deacetylase	chromatin modifiers
NCI-H2122	NVP-2	3	19.2686	19.3147	Enhancer	Yes	99.985	107.16	1.79243	Some Synergy	Some Synergy	9.32	6.01	CDK9	RNA Polymerase II, transcription
NCI-H2122	RO-5126766	3	129.521	129.521	Enhancer	Yes	10000	84.8157	1.942	Some Synergy	Some Synergy	8.14	9.73	RAF, MEK	MAPK signaling
NCI-H2122	GSK-2126458	3	43.6292	46.6829	Enhancer	Yes	50000	75.6693	2.3048	Clear Synergy	Clear Synergy	20.79	23.15	Pan-PI3K	PI3K/mTOR
NCI-H2122	Mitomycin C	3	459.874	466.309	Enhancer	Yes	10000	101.297	2.51493	Some Synergy	No Synergy	11.04	0.77	DNA cross linker	cytotoxics
NCI-H2122	Afatinib	3	1219.72	1219.72	Enhancer	Yes	10000	96.818	2.6848	Clear Synergy	Clear Synergy	22.75	11.06	EGFR, HER2, HER4	growth factor receptors
NCI-H2122	Trametinib	3	21.6564	21.7445	Enhancer	Yes	1000	116.113	3.00817	Clear Synergy	No Synergy	14.15	6.74	MEK	MAPK signaling
NCI-H2122	SCH727965	3	8.90704	9.03156	Enhancer	Yes	1000	95.564	3.29897	Some Synergy	No Synergy	7.04	-0.08	CDK1/2/5/9	cell cycle
NCI-H2122	Cobimetinib	3	138.743	138.743	Enhancer	Yes	999.97	109.139	3.4833	Some Synergy	No Synergy	5.25	2.78	MEK1	MAPK signaling
NCI-H2122	BKM120	3	921.07	936.235	Enhancer	Yes	10000	131.477	3.48517	Clear Synergy	Some Synergy	16.92	12.91	PI3K (class 1)	PI3K/mTOR
NCI-H2122	Ansamitocin P3	3	0.0585459	0.0606529	Enhancer	Yes	99.976	75.7817	3.78673	Some Synergy	No Synergy	5.88	-2.93	Tubulin	cytotoxics
NCI-H2122	Flavopiridol	3	149.315	149.315	Enhancer	Yes	500.11	97.7147	3.9564	Some Synergy	No Synergy	6.54	-0.29	CDK9	RNA Polymerase II, transcription
NCI-H2122	Docetaxel	3	1.6811	1.78392	Enhancer	Yes	100.01	86.18	4.0413	No Synergy	No Synergy	1.66	3.05	Tubulin	cytotoxics
NCI-H2122	PF-02341066	3	1229.58	1240.73	Enhancer	Yes	10000	117.547	4.24593	No Synergy	No Synergy	2.31	6.58	c-MET, ALK, ROS1	growth factor receptors
NCI-H2122	Vinblastine	3	4.3366	4.47456	Enhancer	Yes	99.992	98.742	4.5398	No Synergy	No Synergy	6.11	-3.66	Tubulin	cytotoxics
NCI-H2122	Paclitaxel	3	3.22493	3.34479	Enhancer	Yes	100.01	94.9183	4.64763	Clear Synergy	No Synergy	9.86	0.85	Tubulin	cytotoxics
NCI-H2122	GMX1778	3	209.557	223.117	Enhancer	Yes	9999.9	107.441	5.10923	No Synergy	No Synergy	-13.81	-7.75	NAMPT	metabolic
NCI-H2122	Vinorelbine	3	9.05866	9.47174	Enhancer	Yes	100.01	103.85	5.21097	No Synergy	No Synergy	1.79	-8.58	Tubulin	cytotoxics
NCI-H2122	Hesperadin	3	19.0033	21.0926	Enhancer	Yes	10000	110.267	5.84783	Some Synergy	Some Synergy	12.29	8.14	Aurora B, AMPK, Lck, MKK1, MAPKAP-K1, CHK1, and PHK	cell cycle
NCI-H2122	Rigosertib	3	122.813	126.444	Enhancer	Yes	1000.1	114.75	5.85753	Some Synergy	No Synergy	2.41	1.67	Plk1, other kinases	cell cycle
NCI-H2122	Ganetespib	3	11.1695	12.3577	Enhancer	Yes	99.888	89.9367	8.3295	No Synergy	No Synergy	-1.8	-3.01	Hsp90	chaperone
NCI-H2122	Bortezomib	3	16.4957	17.5718	Enhancer	Yes	999.9	123.26	9.549	Clear Synergy	Clear Synergy	5.05	4.5	proteasome	protein degradation
NCI-H2122	AZ20	3	967.161	1139.1	Enhancer	Yes	50000	105.606	9.69107	Some Synergy	No Synergy	13.03	1.14	ATR	cell cycle
NCI-H2122	NVP-BEZ235	3	58.5318	68.2881	Enhancer	Yes	999.9	109.357	9.95923	Clear Synergy	No Synergy	12.03	3.55	PI3K (Class 1) and mTORC1/2	PI3K/mTOR
NCI-H2122	Vorinostat	3	2441.99	2451.43	Enhancer	Yes	10000	105.992	10.657	Some Synergy	No Synergy	8.52	1.67	HDACs	chromatin modifiers
NCI-H2122	RAF-709	3	1099.59	1099.59	Enhancer	Yes	10000	130.627	11.088	No Synergy	No Synergy	3.48	7.22	B-RAF, C-RAF	MAPK signaling
NCI-H2122	Panobinostat	3	16.3781	16.3781	Enhancer	Yes	99.878	108.957	11.3267	No Synergy	No Synergy	0.52	2.38	HDACs	chromatin modifiers
NCI-H2122	PF-3758309	3	11.9147	16.6447	Enhancer	Yes	9999.9	111.797	11.9137	Clear Synergy	Some Synergy	17.49	8.47	PAK4	non-receptor serine/threonine kinase
NCI-H2122	STF-31	3	5793.42	5793.42	Enhancer	Yes	10000	109.875	12.652	No Synergy	No Synergy	-10.22	-2.08	GLUT-1	metabolic
NCI-H2122	JQ-1	3	5784.38	6676.67	Enhancer	Yes	50000	102.378	13.255	Clear Synergy	Some Synergy	25.14	17.62	BET domain	chromatin modifiers
NCI-H2122	Nilotinib	3	2505.12	2874.65	Enhancer	Yes	10000	114.403	14.0223	No Synergy	Clear Synergy	6.86	10.58	Bcr-abl	non-receptor tyrosine kinases
NCI-H2122	Azacitidine	3	1944.79	2008.13	Enhancer	Yes	9999.8	119.577	14.4363	No Synergy	No Synergy	3.93	-1.39	pyrimidine nucleoside analogue	cytotoxics
NCI-H2122	Taselisib	3	289.827	373.957	Enhancer	Yes	10000	113.374	16.9319	Clear Synergy	Clear Synergy	25.26	18.12	PI3Ka	PI3K/mTOR
NCI-H2122	Daunorubicin	3	120.098	146.271	Enhancer	Yes	1000	110.403	17.163	Clear Synergy	Some Synergy	18.12	4.15	DNA intercalation	cytotoxics
NCI-H2122	BYL-719	3	2530.18	2530.18	Enhancer	Yes	10000	127.327	17.8273	Clear Synergy	Clear Synergy	24.76	14.3	PI3Ka (PIK3CA)	PI3K/mTOR
NCI-H2122	LY03009120	3	327.033	352.865	Enhancer	Yes	999.94	123.47	20.149	Some Synergy	No Synergy	6.13	-3.67	Pan-RAF	MAPK signaling
NCI-H2122	MLN8237	3	75.9121	79.0678	Enhancer	Yes	999.95	101.839	21.4993	No Synergy	No Synergy	-3.51	-0.97	aurora kinase A	cell cycle
NCI-H2122	MLN-0128	3	25.9182	32.2042	Enhancer	Yes	99.893	89.7343	22.5767	Some Synergy	Some Synergy	6.3	7.57	mTORC1/2	PI3K/mTOR
NCI-H2122	Bosutinib	3	3826.58	4034.05	Enhancer	Yes	10000	110.064	23.46	Some Synergy	Some Synergy	8.9	14.46	Src and src-family members	non-receptor tyrosine kinases
NCI-H2122	Clofarabine	3	322.405	461.564	Enhancer	Yes	10000	123.943	23.7163	No Synergy	No Synergy	1	-3.89	purine nucleoside analogue	cytotoxics
NCI-H2122	LLY-507	3	2846.23	2862.92	Enhancer	Yes	9999.9	100.021	23.9913	No Synergy	Some Synergy	0.73	12.56	SMYD2	histone methylation
NCI-H2122	SCHEMBL2593824	3	17392	18404.8	Enhancer	Yes	50000	123.073	24.3417	Some Synergy	Clear Synergy	10.69	20.32	EZH2	chromatin modifiers
NCI-H2122	HDM-201	3	126.433	295.317	Enhancer	Yes	9999.9	96.3797	25.1337	No Synergy	No Synergy	1.73	1.48	MDM2	ubiquitin ligase, p53 regulation
NCI-H2122	Gemcitabine	3	7.62007	14.0205	Enhancer	Yes	99.925	107.625	28.4293	Some Synergy	No Synergy	3.14	-4.78	DNA replication, pyrimid. analog	cytotoxics
NCI-H2122	Mitoxantrone	3	62.3917	125.726	Enhancer	Yes	999.98	113.013	28.739	Clear Synergy	Clear Synergy	11.31	12.91	Topoisomerase II	cytotoxics
NCI-H2122	Pyrimethamine	3	3427.96	6706.63	Enhancer	Yes	50000	119.397	28.906	Some Synergy	Clear Synergy	5.47	15.18	folic acid	metabolic
NCI-H2122	Erlotinib	3	4256.75	4256.75	Enhancer	Yes	10000	106.724	29.4753	Clear Synergy	Clear Synergy	27.37	14.92	EGFR	growth factor receptors
NCI-H2122	SN-38	3	6.15315	16.7874	Enhancer	Yes	99.894	102.476	30.1787	Some Synergy	Some Synergy	11.83	6.93	Topoisomerase I	cytotoxics
NCI-H2122	KU-60019	3	11784.1	13687.9	Enhancer	Yes	50000	112.64	31.0493	Some Synergy	Clear Synergy	17.11	18.87	ATM	cell cycle
NCI-H2122	Sunitinib	3	4652.24	5931.42	Enhancer	Yes	9999.9	97.4797	31.4417	Some Synergy	No Synergy	10.91	1.03	PDGFR, VEGFR, c-Kit, FLT, CSF, RET	growth factor receptors, angiogenesis
NCI-H2122	Oxaliplatin	3	9200.11	15731.9	Enhancer	Yes	50000	110.968	31.494	Some Synergy	No Synergy	13.79	5.21	DNA-platin adduct	cytotoxics
NCI-H2122	MK-2206	3	2161.47	2161.47	Enhancer	Yes	10000	103.91	31.7887	Clear Synergy	Some Synergy	15.47	8	AKT1/2	PI3K/mTOR
NCI-H2122	Cytarabin	3	238.294	346.57	Enhancer	Yes	999.93	108.373	32.3197	Some Synergy	No Synergy	5.6	-0.23	DNA synthesis, pyrimid. Analog	cytotoxics
NCI-H2122	VE-821	3	2136.22	2672.82	Enhancer	Yes	10000	107.71	34.1523	Some Synergy	No Synergy	6.24	4.3	ATR	cell cycle
NCI-H2122	Vosaroxin	3	777.941	908.413	Enhancer	Yes	2500	126.6	34.3323	Clear Synergy	No Synergy	13.27	5.97	quinolone derivative, Voreloxin (SNS-595) is a potent Topoisomerase II with broad-spectrum anti-tumor activity.	DNA damage
NCI-H2122	S63845	3	3786.43	5552.25	Enhancer	Yes	10000	98.303	34.4633	Some Synergy	Some Synergy	10.44	8.13	MCL1	apoptosis
NCI-H2122	Doxorubicin	3	207.27	372.591	Enhancer	Yes	1000	99.4703	34.489	Some Synergy	No Synergy	11.14	-0.16	DNA intercalation	cytotoxics
NCI-H2122	XL-184	3	8086.09	8086.09	Enhancer	Yes	9999.9	106.62	35.2517	No Synergy	No Synergy	11.65	4.53	VEGFR	growth factor receptors, angiogenesis
NCI-H2122	Abemaciclib	3	959.849	2381.89	Enhancer	Yes	10000	101.582	35.804	Clear Synergy	Some Synergy	9.29	5.55	CDK4/CDK6	cell cycle
NCI-H2122	Fostamatinib	3	8754.44	8754.44	Enhancer	Yes	9999.9	113.003	37.3953	Clear Synergy	Some Synergy	23.26	17.44	SYK	innate and adaptive immune response
NCI-H2122	Methotrexate	3	7.98032	22.6585	Enhancer	Yes	10000	89.6873	37.4383	No Synergy	No Synergy	-3.03	-2.65	DHFR, folic acid, antimetabolite	cytotoxics
NCI-H2122	Gefitinib	3	3099.3	5573.25	Enhancer	Yes	9999.9	102.75	37.81	Clear Synergy	Some Synergy	26.39	15.83	EGFR	growth factor receptors
NCI-H2122	Bardoxolone methyl	3	319.125	353.215	Enhancer	Yes	1000	129.453	38.684	Clear Synergy	Some Synergy	12.99	5.12	NFKB1	NFKb
NCI-H2122	PRT-062607	3	3857.01	4219.82	Enhancer	Yes	10000	116.623	39.2947	No Synergy	Some Synergy	7.42	11.82	SYK	innate and adaptive immune response
NCI-H2122	AZ3146	3	6061.93	8595.5	Enhancer	Yes	10000	87.472	39.358	No Synergy	No Synergy	4.43	-1.25	Mps1	cell cycle
NCI-H2122	Idarubicin	3	9.80168	22.9185	Enhancer	Yes	100.01	103.327	39.7277	Some Synergy	No Synergy	8.08	4.03	Topoisomerase II	cytotoxics
NCI-H2122	NU-7441	3	3427.75	4372.17	Enhancer	No	10000	111.721	42.7943	Some Synergy	No Synergy	14.98	6.81	DNA-PK	DNA repair
NCI-H2122	Pemetrexed	3	21.4138	177.36	Enhancer	No	10000	93.522	43.2767	No Synergy	No Synergy	1.36	2.77	antifolate	DNA synthesis
NCI-H2122	CHEMBL461262	3	8951.49	8951.49	Enhancer	No	10000	103.904	43.5393	No Synergy	No Synergy	-9.14	-12.74	GSK-3	metabolic
NCI-H2122	Bleomycin	3	1198.7	5170.57	Enhancer	No	10000	111.473	45.415	Clear Synergy	Clear Synergy	19.93	17.19	unspecified	cell cycle
NCI-H2122	AMG176	3	3122.11	9685.65	Enhancer	No	10000	111.323	45.9383	Clear Synergy	No Synergy	17.28	5.81	MCL1	apoptosis
NCI-H2122	Melphalan	3	2140.97	20570.9	Enhancer	No	10000	106.603	46.5893	No Synergy	No Synergy	2.92	3.55	alkylator	cytotoxics
NCI-H2122	UNC0638	3	8591.21	10614.9	Enhancer	No	10000	99.8477	46.6707	No Synergy	No Synergy	-0.46	5.77	G9a	chromatin modifiers
NCI-H2122	LDC-067	3	6692.95	8781.59	Enhancer	No	10000	117.903	47.301	No Synergy	No Synergy	5.31	5.11	CDK9	RNA Polymerase II, transcription
NCI-H2122	GDC-0077	3	866.936	4041.03	Enhancer	No	10000	122.457	48.4053	Clear Synergy	Clear Synergy	25.43	22.22	PI3K	PI3K/mTOR
NCI-H2122	NMS-P715	3	3962.7	9610.46	Enhancer	No	10000	103.525	48.6893	No Synergy	No Synergy	2.28	-2.37	Mps1	cell cycle
NCI-H2122	Vandetanib	3	2071.82		Enhancer	No	10000	102.731	49.8363	Clear Synergy	Clear Synergy	28.35	21.34	Abl, EGFR, Flt3, C-KIT, RET, VEGFR-1, KDR, FLT4	growth factor receptors
NCI-H2122	ABT-263	3	6241.94	6241.94	Enhancer	No	10000	101.247	49.969	Some Synergy	Some Synergy	15.14	12.12	Bcl-xL	apoptosis
NCI-H2122	Nintedanib	3	5985.56		Enhancer	No	10000	114.458	50.6037	Some Synergy	No Synergy	11.8	7.6	VEGFR, FGFR, PDGFR	growth factor receptors, angiogenesis
NCI-H2122	Tosedostat	3	776.032		Enhancer	No	9999.9	102.584	51.2173	Some Synergy	No Synergy	10.39	1.4	aminopeptidase	amino acid deprivation
NCI-H2122	Etoposide	3	994.86		Enhancer	No	10000	106.444	51.5063	Some Synergy	No Synergy	14.07	2.33	Topoisomerase II	cytotoxics
NCI-H2122	IOX2	3	51374.4		Enhancer	No	50000	118.273	52.8353	Clear Synergy	Clear Synergy	21.32	25.18	PhD domain	chromatin modifiers
NCI-H2122	AZD5363	3	684		Enhancer	No	10000	109.417	54.905	Some Synergy	No Synergy	12.05	2.19	AKT	PI3K/mTOR
NCI-H2122	Lovastatin	3			Enhancer	No	10000	95.2077	56.101	No Synergy	No Synergy	-1.83	-4.64	HMGCoA reductase, cholesterol synthesis	metabolic
NCI-H2122	BPTES	3			Enhancer	No	10000	112.43	56.268	No Synergy	Some Synergy	4.36	8.57	Glutaminase	metabolic
NCI-H2122	Duvelisib	3			Enhancer	No	9999.9	107.217	56.4507	Clear Synergy	Some Synergy	14.24	15.95	PI3K-δ,γ	PI3K/mTOR
NCI-H2122	AZD-1152	3			Enhancer	No	1000.1	101.123	57.4167	Some Synergy	Some Synergy	11.35	12.73	aurora kinase B	cell cycle
NCI-H2122	Decitabine	3	1363.96		Enhancer	No	10000	122.95	57.7113	No Synergy	No Synergy	1	3.82	pyrimidine nucleoside analogue	cytotoxics
NCI-H2122	Ipatasertib	3	642		Enhancer	No	10000	117.787	57.927	Clear Synergy	No Synergy	12.33	1.14	AKT	PI3K/mTOR
NCI-H2122	Dexamethasone	3			Enhancer	No	10000	86.2827	58.186	No Synergy	No Synergy	-0.78	-4.66	glucocorticoid receptor	nuclear receptor modulators modulators
NCI-H2122	LDN-192960	3	9654		Enhancer	No	10000	111.374	59.0097	No Synergy	No Synergy	11.53	7.77	Haspin	chromatin modifiers
NCI-H2122	iBET-762	3			Enhancer	No	10000	111.716	59.628	Clear Synergy	Clear Synergy	22.27	22.73	BET domain	chromatin modifiers
NCI-H2122	Palbociclib	3			Enhancer	No	5000	107.447	59.7693	Some Synergy	Clear Synergy	8.77	8.54	CDK4/CDK6	cell cycle
NCI-H2122	GSK-J4	3	64781		Enhancer	No	50000	109.181	61.7433	No Synergy	Clear Synergy	-0.59	17.87	KDM	chromatin modifiers
NCI-H2122	OICR-9429	3			Enhancer	No	10000	106.46	62.572	Some Synergy	No Synergy	9.62	-2.61	WDR5, MLL1	chromatin modifiers
NCI-H2122	AZD-7762	3			Enhancer	No	99.882	97.557	62.7813	No Synergy	No Synergy	2.45	-0.23	CHK1/2	DNA repair
NCI-H2122	Tofacitinib citrate	3			Enhancer	No	10000	106.93	63.0357	No Synergy	No Synergy	1.35	-3.58	JAK1/2/3	non-receptor tyrosine kinases
NCI-H2122	Carboplatin	3			Enhancer	No	10000	90.7343	63.417	Clear Synergy	No Synergy	11.56	-1.99	DNA cross linker	cytotoxics
NCI-H2122	LXH-254	3	200		Enhancer	No	1000	130.663	63.6503	No Synergy	No Synergy	7.11	-3.51	Pan-RAF	MAPK signaling
NCI-H2122	Olaparib	3			Enhancer	No	50000	99.405	63.948	Some Synergy	Some Synergy	6.94	5.71	PARP1-4	PARP
NCI-H2122	Rapamycin	3			Enhancer	No	1000	106.508	64.1183	Clear Synergy	No Synergy	13.42	4.11	mTOR	PI3K/mTOR
NCI-H2122	Ulixertinib	3			Enhancer	No	99.921	104.603	64.507	No Synergy	No Synergy	-4.67	-12.22	ERK1/ERK2	MAPK signaling
NCI-H2122	Fluorouracil (5-FU)	3	945		Enhancer	No	1000.2	118.74	64.6237	No Synergy	Clear Synergy	2.26	9.62	Thym. Synth, antimetabolite	cytotoxics
NCI-H2122	Captopril	3			Enhancer	No	1000	91.8717	65.126	No Synergy	No Synergy	1.43	-0.24	ACE	oxidative stress inducer
NCI-H2122	ABT-199	3	8093.59		Enhancer	No	10000	108.889	65.6253	Some Synergy	No Synergy	11.2	3.14	selective Bcl-2	apoptosis
NCI-H2122	Tamoxifen	3			Enhancer	No	10000	105.765	66.0253	Clear Synergy	Some Synergy	11.1	10.35	estrogen receptor	nuclear receptor modulators modulators
NCI-H2122	AZD-1480	3			Enhancer	No	10000	91.0813	66.992	No Synergy	No Synergy	5.41	3.87	Jak 1/2	non-receptor tyrosine kinases
NCI-H2122	EPZ 004777	3			Enhancer	No	50000	115.417	67.274	Some Synergy	Clear Synergy	8.67	19.1	DOT1L	chromatin modifiers
NCI-H2122	PCI-34051	3			Enhancer	No	10000	99.9047	67.2843	No Synergy	No Synergy	0.89	2.01	HDAC8	chromatin modifiers
NCI-H2122	AZD4547	3	4100		Enhancer	No	10000	112.117	67.9593	Some Synergy	Some Synergy	11.82	11.3	FGFR2, FGFR3	growth factor receptors
NCI-H2122	ORY-1001	3			Enhancer	No	49.848	94.3267	68.1247	Some Synergy	No Synergy	8.65	-4.53	KDM1A/LSD1	chromatin modifiers
NCI-H2122	LCL161	3			Enhancer	No	10000	114.651	69.273	No Synergy	No Synergy	2.3	-1.85	IAP	apoptosis
NCI-H2122	TNO155	3			Enhancer	No	10000	98.3663	69.4993	Clear Synergy	Clear Synergy	41.87	49.04	SHP2	metabolic
NCI-H2122	IWP-2	3			Enhancer	No	10000	104.332	69.5397	No Synergy	No Synergy	0.33	-6.67	porcupine	Notch/Wnt/Hh
NCI-H2122	Cediranib	3			Enhancer	No	100.11	95.6933	69.9537	No Synergy	No Synergy	0.01	-4.17	VEGFR1 / 2 / 3 , c-​KIT, PDGFRA /B	growth factor receptors, angiogenesis
NCI-H2122	Bemcentinib	3			Enhancer	No	1000.1	110.327	70.5747	No Synergy	No Synergy	-5	-0.08	AXL	receptor tyrosine kinase
NCI-H2122	KU-55933	3			Enhancer	No	9999.9	115.983	70.6867	Some Synergy	Some Synergy	11.21	12.38	ATM	cell cycle
NCI-H2122	GANT61	3			Enhancer	No	10000	109.557	70.6983	No Synergy	No Synergy	-3.17	7.28	Gli	Notch/Wnt/Hh
NCI-H2122	GSK-2636771	3			Enhancer	No	9999.9	107.39	70.7743	Some Synergy	Some Synergy	5.26	8.98	PI3Kb (PIK3CB)	PI3K/mTOR
NCI-H2122	Imatinib	3			Enhancer	No	1000	88.1657	71.0127	No Synergy	No Synergy	-1.79	-0.92	Bcr, Abl, Kit, PDGFR	growth factor receptors
NCI-H2122	Fludarabine	3			Enhancer	No	9999.9	113.908	71.0453	Some Synergy	No Synergy	9.97	-6.95	purine nucleoside analogue, ribonucleotide reductase and DNA polymerase	cytotoxics
NCI-H2122	Masoprocol	3			Enhancer	No	9999.8	95.478	71.426	No Synergy	No Synergy	-1.02	1.34	lipoxigenases, arachidonic acid metabolism	metabolic
NCI-H2122	Bicalutamide	3			Enhancer	No	10000	98.5763	71.7053	No Synergy	No Synergy	3.68	4.44	androgen receptor	nuclear receptor modulators
NCI-H2122	Valproic acid	3			Enhancer	No	10000	97.8147	72.094	No Synergy	No Synergy	-1.96	-2.93	histone deacetylase	chromatin modifiers
NCI-H2122	DB-103259	3			Enhancer	No	10000	98.6823	73.0553	No Synergy	No Synergy	-2.12	7.37	Putative ß-Catenin binder	ß-catenin/wnt
NCI-H2122	Ruxolitinib	3			Enhancer	No	9999.9	109.411	73.2663	No Synergy	No Synergy	4.05	-2.1	Jak2	non-receptor tyrosine kinases
NCI-H2122	PLX4720	3			Enhancer	No	10000	108.675	73.5593	Clear Synergy	No Synergy	17.45	1.01	B-RAF	MAPK signaling
NCI-H2122	Dabrafenib	3			Enhancer	No	1000.1	105.568	73.7533	Some Synergy	No Synergy	13.33	-9.32	B-RAF	MAPK signaling
NCI-H2122	GSK 1995010	3			Enhancer	No	9999.9	106.61	75.0813	Some Synergy	Some Synergy	14.36	7.98	FASN	metabolic
NCI-H2122	Cisplatin	3			Enhancer	No	10000	106.677	75.2047	No Synergy	No Synergy	4.22	-1.07	DNA adducts	cytotoxics
NCI-H2122	Cal-101	3			Enhancer	No	10000	118.5	75.525	Clear Synergy	Some Synergy	29.12	14.06	PI3Kd (PIK3CD)	PI3K/mTOR
NCI-H2122	Capecitabin	3			Enhancer	No	50000	107.74	75.6817	No Synergy	No Synergy	4.4	-6.31	thym. synth, antimetabolite	cytotoxics
NCI-H2122	Fulvestrant	3			Enhancer	No	1000	108.427	75.89	Some Synergy	No Synergy	8.41	3.46	estrogen receptor	nuclear receptor modulators modulators
NCI-H2122	CHEMBL259744	3			Enhancer	No	10000	98.147	76.0973	No Synergy	No Synergy	-11.75	-12.31	GSK-3	metabolic
NCI-H2122	Everolimus	3			Enhancer	No	99.976	104.72	76.4073	No Synergy	No Synergy	4.54	-6.03	mTORC1	PI3K/mTOR
NCI-H2122	Metformin	3			Enhancer	No	50000	104.406	76.4763	No Synergy	No Synergy	5.93	-8.41	AMPK	metabolic
NCI-H2122	Ibrutinib	3			Enhancer	No	10000	111.737	76.6527	Clear Synergy	Clear Synergy	27.93	26.91	Bruton’s tyrosine kinase	non-receptor tyrosine kinases
NCI-H2122	Lonidamine	3			Enhancer	No	10000	107.928	77.3723	No Synergy	No Synergy	-0.87	-1.92	hexose kinase	metabolic
NCI-H2122	Lapatinib	3			Enhancer	No	1000	117.953	77.5203	Clear Synergy	Some Synergy	28.92	18.62	Her2 , EGFR	growth factor receptors
NCI-H2122	RO-4929097	3			Enhancer	No	9999.9	102.314	77.7913	No Synergy	No Synergy	2.56	6.57	gamma secretase	Notch/Wnt/Hh
NCI-H2122	CCS1477	3			Enhancer	No	10000	111.083	77.8267	No Synergy	No Synergy	13.77	-1.66	p300/CBP bromodomain (histone acetyltransferases)	chromatin modifiers
NCI-H2122	LY-2109761	3			Enhancer	No	9999.9	108.28	78.07	No Synergy	No Synergy	8.94	-21.21	TGFβRI/TGFβRII	growth factor receptors
NCI-H2122	Dasatinib	3			Enhancer	No	10000	132.387	78.117	Clear Synergy	Clear Synergy	30.83	42.04	Bcr-abl, src, other	non-receptor tyrosine kinases
NCI-H2122	BGJ398	3			Enhancer	No	1000	106.471	78.1877	No Synergy	No Synergy	2.52	-3.17	Pan-FGFR	growth factor receptors
NCI-H2122	PLX8394	3			Enhancer	No	5000	115.08	78.672	Clear Synergy	Clear Synergy	24.24	17.49	RAF	MAPK signaling
NCI-H2122	Tretinoin	3			Enhancer	No	10000	122.18	78.752	Clear Synergy	No Synergy	10.48	-2.19	retinoid acid receptors	nuclear receptor modulators modulators
NCI-H2122	Quizartinib	3			Enhancer	No	1000.1	121.387	79.2627	No Synergy	No Synergy	-1.22	-3.38	FLT3, KIT, PDGFRA, PDGFRB and RET	growth factor receptors
NCI-H2122	Masitinib	3			Enhancer	No	1000.1	117.38	79.4883	Clear Synergy	No Synergy	17.92	5.2	Fyn, Lyn , FGF3R, Kit , CSF-1, Protein tyrosine kinase , PDGFr	CNS modulator
NCI-H2122	MI-463	3			Enhancer	No	5000	121.06	79.5327	Clear Synergy	Clear Synergy	10.2	19.72	Menin::MLL	chromatin modifiers, transcription
NCI-H2122	Pazopanib	3			Enhancer	No	10000	123.3	80.8793	No Synergy	No Synergy	9.15	-6.25	VEGFR, PDGFR, KIT	growth factor receptors, angiogenesis
NCI-H2122	XAV939	3			Enhancer	No	50000	118.75	81.4517	Some Synergy	Clear Synergy	14.22	23.82	Tankyrase 1 /2	PARP
NCI-H2122	Regorafenib	3			Enhancer	No	999.95	122.937	82.1473	Clear Synergy	No Synergy	7.32	-3.41	VEGF	growth factor
NCI-H2122	Apcin	3			Enhancer	No	10000	116.563	83.16	No Synergy	No Synergy	-0.45	2.71	Cdc20	cell cycle
NCI-H2122	GSK343	3			Enhancer	No	4999.9	129.913	83.167	Clear Synergy	Clear Synergy	8.7	15.82	EZH2	chromatin modifiers
NCI-H2122	Temozolomide	3			Enhancer	No	50000	106.947	83.1847	No Synergy	Some Synergy	6.39	12.14	alkylator	cytotoxics
NCI-H2122	EX LCK	3			Enhancer	No	10000	120.467	83.6083	Some Synergy	Clear Synergy	18.15	21.29	Lck	non-receptor tyrosine kinases
NCI-H2122	Enzalutamide	3			Enhancer	No	10000	122.85	83.9223	No Synergy	No Synergy	6.62	4.58	androgen receptor	nuclear receptor modulators
NCI-H2122	Sorafenib	3			Enhancer	No	999.95	129.407	84.32	Some Synergy	No Synergy	4.75	-6.98	Flt3, C-KIT, PDGFRbeta, RET, B-Raf, C-Raf, VEGFR-1, KDR, FLT4	growth factor receptors
NCI-H2122	Lenalidomide	3			Enhancer	No	10000	107.946	84.3233	No Synergy	No Synergy	6.13	-12.84	CRBN-CRL4 ubiquitin ligase	adaptive immune response
NCI-H2122	IPI-549	3			Enhancer	No	1000	121.43	86.1553	Clear Synergy	Some Synergy	15.11	12.96	PIK3CG	PI3K/mTOR
NCI-H2122	Cyclophosphamide	3			Enhancer	No	10000	129.497	88.9277	Some Synergy	Some Synergy	-0.02	-0.77	alkylator	cytotoxics
NCI-H2122	Bexarotene	3			Enhancer	No	10000	123.713	89.8937	Clear Synergy	No Synergy	14.16	-4.01	Retinoid X receptor, Insulin sensitizer	nuclear receptor modulators modulators
NCI-H2122	Vismodegib	3			Enhancer	No	10000	124.233	91.07	Some Synergy	No Synergy	12.11	3.61	smoothened	Notch/Wnt/Hh
NCI-H2122	KPT-330	3			Enhancer	No	50000	123.527	91.7947	No Synergy	No Synergy	3.63	8.01	XPO1	protein synthesis blocker
NCI-H2122	Veliparib	3			Enhancer	No	10000	122.02	93.604	Some Synergy	No Synergy	18.62	-0.59	PARP1, PARP2	PARP
NCI-H2122	CPI-613	3			Enhancer	No	10000	131.947	93.6273	Clear Synergy	No Synergy	19.03	-5.48	PDK1-4	metabolic
NCI-H2122	PFI-3	3			Enhancer	No	50000	116.987	94.029	Some Synergy	Some Synergy	15.81	15.83	SMARCA4	chromatin modifiers
NCI-H2122	EX PKCθ/δ	3			Enhancer	No	9999.9	125.91	94.63	Some Synergy	No Synergy	10.17	5.89	PKCθ/δ	non-receptor serine/threonine kinase
NCI-H2122	SB-431542	3			Enhancer	No	9999.9	127.057	96.1783	No Synergy	No Synergy	3.33	0.05	TGF-beta Receptor Family (ALK 4, 5, 7)	growth factor receptors
H358	AMG510 / Sotorasib	21	20.355	21.101	Enhancee	Yes	1000	101.37	2.0901	#N/A	#N/A	#N/A	#N/A	#N/A	#N/A
H358	MRTX849 / Adagrasib	21	25.186	25.807	Enhancee	Yes	999.97	97.568	1.2438	#N/A	#N/A	#N/A	#N/A	#N/A	#N/A
H358	MLN-0128	2	27.202	29.14	Enhancer	Yes	99.893	115.64	17.737	Clear Synergy	No Synergy	10.26	0.5	mTORC1/2	PI3K/mTOR
H358	NVP-2	2	8.1499	8.3935	Enhancer	Yes	99.985	110.38	3.4694	Some Synergy	No Synergy	8.32	0.68	CDK9	RNA Polymerase II, transcription
H358	SN-38	2	6.4848	7.2135	Enhancer	Yes	99.894	103.17	7.4599	No Synergy	No Synergy	2.64	-1.51	Topoisomerase I	cytotoxics
H358	AZD-1152	2	28		Enhancer	No	1000.1	107.46	60.065	No Synergy	No Synergy	1.15	2.1	aurora kinase B	cell cycle
H358	Bardoxolone methyl	2	113.42	113.58	Enhancer	Yes	1000	103.86	0.64518	No Synergy	No Synergy	-1.43	-4.25	NFKB1	NFKb
H358	BI-3406 (SOSi)	2			Enhancer	No	1000.1	112.565	82.04	Clear Synergy	Clear Synergy	13.02	10.69	SOS1::KRAS	MAPK signaling
H358	Bortezomib	2	9.8128	9.8374	Enhancer	Yes	999.9	107.78	0.75518	No Synergy	No Synergy	0.21	0	proteasome	protein degradation
H358	Daunorubicin	2	27.574	28.27	Enhancer	Yes	1000	105.63	1.562	No Synergy	No Synergy	2.01	-0.64	DNA intercalation	cytotoxics
H358	IPI-549	2			Enhancer	No	1000	116.31	90.963	No Synergy	No Synergy	2.47	-0.57	PIK3CG	PI3K/mTOR
H358	Lapatinib	2			Enhancer	No	1000	111.475	58.4255	Clear Synergy	Some Synergy	12.82	11.32	Her2 , EGFR	growth factor receptors
H358	Mitoxantrone	2	19.852	22.927	Enhancer	Yes	999.98	102.73	7.1133	No Synergy	No Synergy	1.3	0.02	Topoisomerase II	cytotoxics
H358	SHP099	2			Enhancer	No	1000.1	109.165	88.203	Some Synergy	No Synergy	7.84	1.39	SHP2	metabolic
H358	GSK343	2			Enhancer	No	4999.9	115.89	92.724	No Synergy	No Synergy	2.88	4.64	EZH2	chromatin modifiers
H358	MI-463	2	3908	3908	Enhancer	Yes	5000	109.3	0	No Synergy	Some Synergy	2.97	5.31	Menin::MLL	chromatin modifiers, transcription
H358	Palbociclib	2	858.87	2880.9	Enhancer	Yes	5000	112.91	34.164	No Synergy	No Synergy	3.92	2.62	CDK4/CDK6	cell cycle
H358	PLX8394	2			Enhancer	No	5000	114.81	57.758	No Synergy	No Synergy	6.09	0.57	RAF	MAPK signaling
H358	Abemaciclib	2	296.97	296.97	Enhancer	Yes	10000	107.58	0	Clear Synergy	Clear Synergy	6.78	4.46	CDK4/CDK6	cell cycle
H358	ABT-263	2	6288.5	6288.5	Enhancer	Yes	10000	111.99	0	Some Synergy	Clear Synergy	2.08	6.81	Bcl-xL	apoptosis
H358	Afatinib	2	175.81	175.81	Enhancer	Yes	10000	104.41	0	Clear Synergy	Clear Synergy	11.38	11.49	EGFR, HER2, HER4	growth factor receptors
H358	AZD4547	2	5726.2	5726.2	Enhancer	Yes	10000	106.38	0	Some Synergy	No Synergy	5.01	-1.38	FGFR2, FGFR3	growth factor receptors
H358	Belinostat	2	491.16	492.79	Enhancer	Yes	10000	109.73	0.33882	No Synergy	No Synergy	-2.69	-4.65	histone deacetylase	chromatin modifiers
H358	BKM120	2	1312.1	1380.7	Enhancer	Yes	10000	101.92	7.4645	Some Synergy	Some Synergy	4.4	2.43	PI3K (class 1)	PI3K/mTOR
H358	Bleomycin	2	1378.6	1778.7	Enhancer	Yes	10000	105.84	12.709	No Synergy	No Synergy	-4.36	-5.7	unspecified	cell cycle
H358	Bosutinib	2	1508.8	1803.2	Enhancer	Yes	10000	106.7	25.462	Some Synergy	No Synergy	5.71	1.58	Src and src-family members	non-receptor tyrosine kinases
H358	BYL-719	2	2611.6	3185.5	Enhancer	Yes	10000	101.63	10.859	Some Synergy	Some Synergy	5.72	3.99	PI3Ka (PIK3CA)	PI3K/mTOR
H358	Cal-101	2			Enhancer	No	10000	116.6	84.1715	No Synergy	Some Synergy	3.19	5.08	PI3Kd (PIK3CD)	PI3K/mTOR
H358	Cyclophosphamide	2			Enhancer	No	10000	114.26	99.718	No Synergy	No Synergy	4.33	-0.63	alkylator	cytotoxics
H358	Dasatinib	2	1358.1	1358.1	Enhancer	Yes	10000	93.509	0	Clear Synergy	Clear Synergy	9.3	8.94	Bcr-abl, src, other	non-receptor tyrosine kinases
H358	Duvelisib	2			Enhancer	No	9999.9	111.06	60.9605	No Synergy	No Synergy	4.86	4.67	PI3K-δ,γ	PI3K/mTOR
H358	Erlotinib	2	1300.7	1615.2	Enhancer	Yes	10000	104.84	12.282	Clear Synergy	Clear Synergy	10.23	10.01	EGFR	growth factor receptors
H358	EX LCK	2			Enhancer	No	10000	108.105	77.1975	Some Synergy	Clear Synergy	9.27	13.42	Lck	non-receptor tyrosine kinases
H358	Fostamatinib	2	2063.4	2063.4	Enhancer	Yes	9999.9	106.59	0	Clear Synergy	Some Synergy	8.55	3.37	SYK	innate and adaptive immune response
H358	GDC-0077	2	711.6	1460.1	Enhancer	Yes	10000	107.64	23.116	Clear Synergy	Some Synergy	3.7	5.51	PI3K	PI3K/mTOR
H358	Gefitinib	2	882.63	1470.7	Enhancer	Yes	9999.9	103.91	19.667	Clear Synergy	Clear Synergy	8.62	12.5	EGFR	growth factor receptors
H358	GSK 1995010	2			Enhancer	No	9999.9	112.35	96.6015	No Synergy	No Synergy	1	7.72	FASN	metabolic
H358	GSK-2636771	2			Enhancer	No	9999.9	113.18	93.766	No Synergy	No Synergy	-2.39	-4.04	PI3Kb (PIK3CB)	PI3K/mTOR
H358	Hesperadin	2	43.687	43.687	Enhancer	Yes	10000	111.32	0	Clear Synergy	No Synergy	4.25	0.47	Aurora B, AMPK, Lck, MKK1, MAPKAP-K1, CHK1, and PHK	cell cycle
H358	iBET-762	2	1434.1		Enhancer	No	10000	109.12	52.96	No Synergy	No Synergy	5.17	5.14	BET domain	chromatin modifiers
H358	Ibrutinib	2	261.91	439.14	Enhancer	Yes	10000	114.77	12.398	Clear Synergy	Clear Synergy	14.43	9.97	Bruton’s tyrosine kinase	non-receptor tyrosine kinases
H358	KU-55933	2			Enhancer	No	9999.9	115.47	76.8035	Some Synergy	No Synergy	12.94	7.9	ATM	cell cycle
H358	MK-2206	2	1994.5	6955.2	Enhancer	Yes	10000	103.93	33.447	No Synergy	No Synergy	1.28	6.39	AKT1/2	PI3K/mTOR
H358	NVP-TAE684	2	922.29	948.6	Enhancer	Yes	10000	105.16	3.0122	Some Synergy	Some Synergy	5.9	3.66	ALK	growth factor receptors
H358	Osimertinib	2	1006.2	1006.2	Enhancer	Yes	10000	103.16	0	Clear Synergy	Clear Synergy	11.55	8.16	EGFR	growth factor receptors
H358	PF-3758309	2	18.096	19.083	Enhancer	Yes	9999.9	102.56	5.5663	No Synergy	No Synergy	-0.36	-5.91	PAK4	non-receptor serine/threonine kinase
H358	Ponatinib	2	2286.4	2287.9	Enhancer	Yes	10000	103.39	0.074266	No Synergy	No Synergy	0.16	3.62	ABL	non-receptor tyrosine kinases
H358	RO-5126766	2	513.36	543.71	Enhancer	Yes	10000	100.8	2.1851	Some Synergy	Clear Synergy	4.31	3.4	RAF, MEK	MAPK signaling
H358	S63845	2	3587.8	3587.8	Enhancer	Yes	10000	102.3	0	Some Synergy	Clear Synergy	4.06	5.46	MCL1	apoptosis
H358	Tamoxifen	2			Enhancer	No	10000	115.62	67.888	No Synergy	No Synergy	2.01	6.27	estrogen receptor	nuclear receptor modulators modulators
H358	Taselisib	2	469.55	490.86	Enhancer	Yes	10000	98.893	1.6381	Clear Synergy	Clear Synergy	7.14	7.08	PI3Ka	PI3K/mTOR
H358	TNO155	2	498.81	1552.2	Enhancer	Yes	10000	101.7	29.409	Clear Synergy	Clear Synergy	10.56	9.32	SHP2	metabolic
H358	Vandetanib	2	1337	1417.9	Enhancer	Yes	10000	104.86	3.2202	Clear Synergy	Clear Synergy	7.76	7.95	Abl, EGFR, Flt3, C-KIT, RET, VEGFR-1, KDR, FLT4	growth factor receptors
H358	EPZ 004777	2			Enhancer	No	50000	107.75	81.491	No Synergy	Some Synergy	2.07	9.87	DOT1L	chromatin modifiers
H358	GSK-2126458	2	32.327	32.6	Enhancer	Yes	50000	113.39	0.39104	Clear Synergy	Clear Synergy	5.96	5.98	Pan-PI3K	PI3K/mTOR
H358	IOX2	2	10829	10885	Enhancer	Yes	50000	105.06	2.4903	No Synergy	No Synergy	0.66	0.22	PhD domain	chromatin modifiers
H358	JQ-1	2	1472.6	1475.3	Enhancer	Yes	50000	108.89	0.068686	No Synergy	Clear Synergy	2.13	1.18	BET domain	chromatin modifiers
H358	KU-60019	2	9014.1	9206.3	Enhancer	Yes	50000	104.47	8.3251	Some Synergy	Clear Synergy	5.09	6.62	ATM	cell cycle
H358	Olaparib	2			Enhancer	No	50000	110.225	56.575	No Synergy	No Synergy	1.2	1.38	PARP1-4	PARP
H358	PFI-3	2			Enhancer	No	50000	108.545	93.393	No Synergy	No Synergy	0.77	-3.19	SMARCA4	chromatin modifiers
H358	Pyrimethamine	2	8338.2	11578	Enhancer	No	50000	99.718	45.472	No Synergy	No Synergy	-6.53	-2.05	folic acid	metabolic
H358	SCHEMBL2593824	2	11489	11501	Enhancer	Yes	50000	105.69	0.46658	No Synergy	No Synergy	2.26	5.44	EZH2	chromatin modifiers
H358	XAV939	2			Enhancer	No	50000	110.475	88.7485	No Synergy	No Synergy	7.36	4.11	Tankyrase 1 /2	PARP

## Sheet: ED Fig 1c
KrasG12C LKR13K/KK/KL
Drug Concentration (μM)	LKR13K		LKR13KK		LKR13KL
0.001	100	7.98864	100	10.8991	100	11.5325
0.01	61.3968	5.95165	100.132	4.96107	94.7904	11.5918
0.039063	44.9034	5.01799	96.8344	11.0009	78.0952	9.3556
0.078125	34.34	4.76118	71.7505	13.6081	68.8342	9.12195
0.15625	29.2624	3.50761	43.0063	7.21848	60.4626	10.3148
0.3125	19.7871	2.84744	31.0061	6.16198	53.3501	11.3486
0.625	19.0164	2.64082	25.4148	6.493	47.3705	8.29993
1.25	14.2937	2.6307	9.99792	2.49238	45.5779	6.92035
2.5	7.8145	1.21733	0.429822	0.15106	35.0427	7.95275
5	3.82857	0.643266	0.055512	0.04028	31.0614	5.27806
10	1.36576	0.553751	0.002715	0.001092	23.1124	4.92516
LKR13K (KrasG12C)
Drug Concentration (μM)	Adagrasib		Adagrasib + 3 μM BI-3406		Adagrasib + 1 μM TNO155		LKR13KK Adagrasib
0.001	100	7.98864	100	8.44067	100	9.21849	100	10.8991
0.01	61.3968	5.95165	21.0013	1.92246	9.30273	1.49659	100.132	4.96107
0.039063	44.9034	5.01799	19.0552	2.61567	8.72598	0.904542	96.8344	11.0009
0.078125	34.34	4.76118	18.9455	2.58835	8.66746	1.6965	71.7505	13.6081
0.15625	29.2624	3.50761	15.4146	1.44434	8.18333	0.759085	43.0063	7.21848
0.3125	19.7871	2.84744	15.8189	2.03858	7.6868	1.16093	31.0061	6.16198
0.625	19.0164	2.64082	14.3345	2.91611	7.33252	1.15966	25.4148	6.493
1.25	14.2937	2.6307	11.541	1.36383	6.22516	0.717537	9.99792	2.49238
2.5	7.8145	1.21733	8.70039	1.41437	5.11133	0.864666	0.429822	0.15106
5	3.82857	0.643266	4.69109	0.330141	2.8359	0.564996	0.055512	0.04028
10	1.36576	0.553751	1.12089	0.504171	1.03234	0.197796	0.002715	0.001092
LKR13KL (KrasG12C; Lkb1-/-)
Drug Concentration (μM)	Adagrasib		Adagrasib + 3 μM BI-3406		Adagrasib + 1 μM TNO155		LKR13K Adagrasib
0.001	100	11.5325	100	28.9149	100	31.533	100	7.98864
0.01	94.7904	11.5918	100.237	17.1151	65.2915	10.5667	61.3968	5.95165
0.039063	78.0952	9.3556	67.0691	18.7852	61.8868	7.24616	44.9034	5.01799
0.078125	68.8342	9.12195	62.0437	4.03402	57.5876	7.42145	34.34	4.76118
0.15625	60.4626	10.3148	51.4614	10.5978	52.1929	10.4472	29.2624	3.50761
0.3125	53.3501	11.3486	48.1772	9.82625	50.6602	6.05228	19.7871	2.84744
0.625	47.3705	8.29993	45.1748	8.61459	45.8889	2.57555	19.0164	2.64082
1.25	45.5779	6.92035	42.2957	3.42431	44.2304	4.48116	14.2937	2.6307
2.5	35.0427	7.95275	33.4874	1.6409	32.8188	4.99081	7.8145	1.21733
5	31.0614	5.27806	30.8424	2.86579	31.694	3.25817	3.82857	0.643266
10	23.1124	4.92516	24.8017	4.00955	24.0042	1.96852	1.36576	0.553751
LKR13KK (KrasG12C; Keap1-/-)
Drug Concentration (μM)	Adagrasib		Adagrasib + 3 μM BI-3406		Adagrasib + 1 μM TNO155		LKR13K Adagrasib
0.001	100	10.8991	100	7.65506	100	15.0047	100	7.98864
0.01	100.132	4.96107	59.486	12.5594	73.309	4.62008	61.3968	5.95165
0.039063	96.8344	11.0009	28.8203	10.4616	44.006	13.8045	44.9034	5.01799
0.078125	71.7505	13.6081	14.702	4.69794	23.94	4.78477	34.34	4.76118
0.15625	43.0063	7.21848	9.98536	3.91488	19.0951	3.376	29.2624	3.50761
0.3125	31.0061	6.16198	9.06451	3.45033	14.6007	3.11996	19.7871	2.84744
0.625	25.4148	6.493	7.06285	1.2928	10.8682	1.80872	19.0164	2.64082
1.25	9.99792	2.49238	1.10126	0.439153	1.92064	0.845986	14.2937	2.6307
2.5	0.429822	0.15106	0.061344	0.037193	0.074998	0.036953	7.8145	1.21733
5	0.055512	0.04028	0.007131	0.005282	0.006163	0.00478	3.82857	0.643266
10	0.002715	0.001092	0.004142	0.001639	0.005275	0.003527	1.36576	0.553751

## Sheet: ED Fig 1d
celllinename	gset	score	invitro_response
B8182	EMT	0.280187	no
B8182	KRAS Sig. up	0.232886	no
B8182	PI3K/AKT/MTOR	-0.138781	no
B8182	TGF beta Sig	-0.00500019	no
B8219	EMT	-0.213543	yes
B8219	KRAS Sig. up	0.0279339	yes
B8219	PI3K/AKT/MTOR	-0.279035	yes
B8219	TGF beta Sig	-0.433114	yes
F3008	EMT	-0.155579	yes
F3008	KRAS Sig. up	0.0729565	yes
F3008	PI3K/AKT/MTOR	-0.263705	yes
F3008	TGF beta Sig	-0.40925	yes
HCC-44	EMT	0.260837	no
HCC-44	KRAS Sig. up	-0.18187	no
HCC-44	PI3K/AKT/MTOR	-0.00180492	no
HCC-44	TGF beta Sig	0.0904838	no
HOP-62	EMT	0.339467	no
HOP-62	KRAS Sig. up	-0.169529	no
HOP-62	PI3K/AKT/MTOR	-0.286417	no
HOP-62	TGF beta Sig	0.158899	no
KYSE-410	EMT	-0.0848982	no
KYSE-410	KRAS Sig. up	-0.261366	no
KYSE-410	PI3K/AKT/MTOR	0.090266	no
KYSE-410	TGF beta Sig	0.201877	no
LU65	EMT	-0.21897	yes
LU65	KRAS Sig. up	-0.186722	yes
LU65	PI3K/AKT/MTOR	-0.0404562	yes
LU65	TGF beta Sig	-0.412264	yes
NCI-H1373	EMT	-0.0119885	yes
NCI-H1373	KRAS Sig. up	-0.0135782	yes
NCI-H1373	PI3K/AKT/MTOR	-0.308324	yes
NCI-H1373	TGF beta Sig	0.0722946	yes
NCI-H1792	EMT	0.331814	no
NCI-H1792	KRAS Sig. up	-0.212494	no
NCI-H1792	PI3K/AKT/MTOR	-0.0886903	no
NCI-H1792	TGF beta Sig	-0.0659143	no
NCI-H2030	EMT	0.125022	no
NCI-H2030	KRAS Sig. up	-0.337031	no
NCI-H2030	PI3K/AKT/MTOR	-0.134763	no
NCI-H2030	TGF beta Sig	-0.164518	no
NCI-H2122	EMT	-0.314091	yes
NCI-H2122	KRAS Sig. up	-0.065238	yes
NCI-H2122	PI3K/AKT/MTOR	-0.234947	yes
NCI-H2122	TGF beta Sig	-0.341416	yes
NCI-H358	EMT	-0.407359	yes
NCI-H358	KRAS Sig. up	-0.242019	yes
NCI-H358	PI3K/AKT/MTOR	-0.286894	yes
NCI-H358	TGF beta Sig	-0.368689	yes
SW 1573	EMT	-0.201905	no
SW 1573	KRAS Sig. up	-0.259098	no
SW 1573	PI3K/AKT/MTOR	-0.0978464	no
SW 1573	TGF beta Sig	-0.157448	no
SW837	EMT	-0.447195	yes
SW837	KRAS Sig. up	-0.133673	yes
SW837	PI3K/AKT/MTOR	-0.367227	yes
SW837	TGF beta Sig	-0.190521	yes

## Sheet: ED Fig 1e
celllinename	MPAS	KRAS_expression	MRAS_expression
B8182	0.177152	4.58856	1.07724
B8219	-0.230776	3.85599	0
F3008	-0.458831	4.59335	0
HCC-44	-0.151271	3.60407	2.08066
HOP-62	0.000788191	5.56651	3.38267
KYSE-410	0.0364576	4.58496	0.62293
LU65	0.390696	5.69153	2.32769
NCI-H1373	0.427068	4.53543	1.19535
NCI-H1792	-0.529649	3.98277	3.54967
NCI-H2030	-0.537288	3.78136	5.83668
NCI-H2122	-0.133794	3.774	1.18269
NCI-H358	-0.0450044	5.32409	0.863938
SW 1573	0.372693	3.64847	4.71918
SW837	-0.412045	4.7021	2.11437
