# Supplementary material for: Co-targeting SOS1 enhances the antitumor effects of KRASG12C inhibitors by addressing intrinsic and acquired resistance
Source: Nat Cancer. 2024 Aug 5;5(9):1352–70. doi: 10.1038/s43018-024-00800-6 (PMC11424490; doi:10.1038/s43018-024-00800-6)
Supplement: Supplementary file 11 — Statistical source data. [file 43018_2024_800_MOESM11_ESM.xlsx]

## Sheet: ED Fig 2a
Day	Vehicle											BI-3406 (50 mg/kg, bid, qd)											TNO155 (10 mg/kg, bid, qd)											Adagrasib (100 mg/kg, qd)											Adagrasib + BI-3406
1	1	1	1	1	1	1	1	1	1	1		1	1	1	1	1	1	1	1	1	1		1	1	1	1	1	1	1	1	1	1		1	1	1	1	1	1	1	1	1	1		1	1	1	1	1
4	1.24	1.18	1.21	1.2	1.33	1.15	1.27	1.39	1.34	1.25		1.08	1.16	1.08	1.03	1.11	1.09	1.12	1.1	1.1	1.16		0.98	1	1.04	1.02	0.94	0.98	0.96	1.1	1.03	1.08		0.82	0.77	0.85	0.88	0.79	0.8	0.91	0.89	0.85	0.91		0.82	0.88	0.8	0.68	0.69
7	1.43	1.34	1.42	1.32	1.5	1.31	1.74	1.58	1.54	1.52		1.25	1.48	1.28	1.17	1.53	1.3	1.42	1.24	1.35	1.57		1.02	1.11	1.15	1	1	0.98	0.95	1.19	1.17	1.19		0.74	0.7	0.74	0.77	0.71	0.58	0.79	0.7	0.7	0.73		0.73	0.71	0.74	0.57	0.58
10	1.67	1.51	1.98	1.43	1.75	1.5	2.21	2	1.84	1.88		1.43	1.62	1.4	1.31	1.7	1.48	1.72	1.46	1.53	1.8		1.06	1.25	1.15	0.99	1.03	0.99	0.99	1.23	1.3	1.21		0.55	0.53	0.56	0.57	0.57	0.5	0.62	0.54	0.54	0.5		0.63	0.58	0.68	0.49	0.44
14	2.17	2.25	3.21	1.73	2.07	1.68	2.83	2.99	2.23	2.59		2.43	2.03	2.08	1.49	2.89	2	2.88	2.34	2.06	2.47		1.53	1.88	1.49	1.16	1.19	1.12	1.16	1.74	1.71	1.74		0.46	0.44	0.47	0.43	0.54	0.41	0.52	0.42	0.46	0.37		0.47	0.44	0.46	0.38	0.34
17	2.95	3.47	4.22	2.25	2.4	2.06	3.78	3.64	2.77	3.16		3.08	2.44	3.12	1.83	4.08	2.45	4.31	3.35	2.84	3.3		1.72	2.52	1.71	1.38	1.46	1.25	1.31	2.48	2.55	1.92		0.43	0.35	0.44	0.4	0.47	0.38	0.47	0.37	0.44	0.31		0.42	0.36	0.4	0.33	0.28
21	3.85	5.64	4.83	2.6	2.69	2.38	4.64	4.08	3.69	3.96		3.65	2.9	4.56	2.23	4.9	2.93	6.96	4.34	3.75	4.25		1.84	3.45	2.29	1.88	1.93	1.56	1.46	3.19	3.48	2.75		0.4	0.3	0.35	0.36	0.4	0.35	0.41	0.31	0.38	0.24		0.35	0.31	0.29	0.26	0.23
24	4.16	6.78	5.38	3.03	2.9	2.72	4.93	4.3	4.42	4.72		4.24	3.77	5.37	2.6	5.76	3.16	9.79	5.02	4.57	5.47		1.87	4.51	2.78	2.53	2.23	1.85	1.59	3.79	3.64	3.41		0.33	0.27	0.25	0.3	0.34	0.29	0.36	0.28	0.33	0.21		0.29	0.28	0.26	0.2	0.21
28	4.82	7.77	7.11	3.63	3.17	3.06	5.41	4.96	5.98	5.76		4.55	4.86	6.44	3.11	6.66	3.67	9.79	6.5	5.88	7.84		1.96	5.6	3.5	3.05	3.05	2.14	1.67	4.82	4.53	4.44		0.31	0.24	0.23	0.28	0.32	0.28	0.33	0.24	0.32	0.19		0.27	0.25	0.24	0.2	0.19
31																																		0.29	0.24	0.22	0.27	0.31	0.27	0.3	0.22	0.28	0.17		0.25	0.22	0.22	0.17	0.18
35																																		0.28	0.22	0.22	0.26	0.28	0.27	0.27	0.21	0.26	0.17		0.22	0.21	0.22	0.16	0.17
38																																		0.27	0.21	0.23	0.24	0.27	0.28	0.28	0.2	0.26	0.17		0.21	0.2	0.2	0.16	0.16
42																																		0.28	0.22	0.24	0.24	0.27	0.25	0.29	0.19	0.27	0.17		0.21	0.19	0.2	0.16	0.16
45																																		0.28	0.22	0.24	0.23		0.24	0.29	0.19	0.27	0.16		0.2	0.18	0.18	0.15	0.15
49																																		0.25	0.21	0.25	0.24		0.23	0.29	0.19	0.28	0.16		0.2	0.18	0.18	0.15	0.14
52																																		0.24	0.21	0.25	0.23		0.24	0.3	0.19	0.29	0.16		0.2	0.18	0.17	0.15	0.14
56																																		0.25	0.19	0.25	0.24		0.22	0.3	0.21	0.3	0.16		0.19	0.19	0.15	0.14	0.13
60																																		0.24	0.18	0.24	0.24		0.21	0.3	0.21	0.29	0.16		0.18	0.18	0.13	0.14	0.13
63																																		0.22	0.17	0.24	0.22		0.2	0.28	0.21	0.27	0.16		0.18	0.17	0.13	0.14	0.12
66																																		0.21	0.16	0.22	0.21		0.19	0.26	0.2	0.24	0.16		0.16	0.16	0.11	0.13	0.12
70																																		0.2	0.15	0.22	0.2		0.19	0.24	0.19	0.22	0.15		0.15	0.15	0.11	0.12	0.12
74																																		0.15	0.14	0.2	0.18		0.17	0.22	0.18	0.21	0.13		0.12	0.14	0.11	0.11	0.1
78																																		0.14	0.13	0.19	0.16		0.16	0.2	0.17	0.19	0.12		0.11	0.13	0.1	0.1	0.1
81																																		0.14	0.12	0.15	0.15		0.15	0.18	0.16	0.18	0.11		0.11	0.12	0.1	0.1	0.09
84																																		0.14	0.11	0.15	0.15		0.14	0.17	0.15	0.17	0.11		0.11	0.11	0.1	0.09	0.09
87																																		0.13	0.1	0.14	0.14		0.14	0.16	0.14	0.16	0.11		0.11	0.11	0.1	0.09	0.08
91																																		0.12	0.1	0.14	0.13		0.15	0.15	0.13	0.16	0.1		0.1	0.1	0.09	0.09	0.08
94																																		0.12	0.09	0.14	0.13		0.15	0.15	0.12	0.15	0.09		0.11	0.1	0.09	0.09	0.08
98																																		0.11	0.08	0.14	0.12		0.15	0.14	0.12	0.14	0.09		0.11	0.1	0.09	0.09	0.07
101																																		0.12	0.09	0.14	0.11		0.14	0.14	0.11	0.14	0.09		0.1	0.1	0.09	0.09	0.07
105																																		0.11	0.08	0.14	0.12		0.14	0.14	0.11	0.14	0.08		0.1	0.1	0.08	0.09	0.07
108																																		0.11	0.08	0.14	0.12		0.13	0.14	0.1	0.16	0.08		0.1	0.1	0.08	0.1	0.07
112																																		0.12	0.09	0.13	0.13		0.13	0.13	0.1	0.15	0.08		0.09	0.09	0.08	0.09	0.07
115																																		0.12	0.09	0.12	0.13		0.12	0.12	0.11	0.15	0.08		0.09	0.1	0.08	0.1	0.07
119																																		0.13	0.11	0.12	0.16		0.11	0.12	0.11	0.16	0.08		0.11	0.11	0.08	0.09	0.07
123																																		0.15	0.15	0.13	0.18		0.11	0.13	0.12	0.17	0.08		0.12	0.12	0.09	0.1	0.07
126																																		0.25	0.37	0.19	0.25		0.12	0.22	0.17	0.24	0.12		0.15	0.13	0.13	0.11	0.08
130																																		0.33	0.37	0.24	0.4		0.2	0.26	0.25	0.31	0.15		0.17	0.12	0.12	0.12	0.09
133																																		0.43	0.38	0.32	0.44		0.2	0.3	0.27	0.33	0.18		0.23	0.12	0.12	0.13	0.12
136																																		0.62	0.6	0.55	0.61		0.24	0.37	0.44	0.43	0.26		0.26	0.13	0.13	0.17	0.15
140																																		0.76	0.82	1.05	0.81		0.28	0.44	0.56	0.48	0.3		0.32	0.16	0.16	0.22	0.2
143																																		0.89	1.18	1.6	1.08		0.32	0.56	0.75	0.61	0.43		0.37	0.18	0.17	0.28	0.24
147																																		1.1	1.84	2.18	1.49		0.49	0.79	1.22	0.76	0.62		0.53	0.24	0.22	0.32	0.28
150																																		1.56	2.26	3.15	1.68		0.67	1.27	1.66	0.81	0.82		0.67	0.3	0.24	0.39	0.33
154																																		2.93	3.47	4.05	2.2		0.86	1.62	2.21	0.93	1.12		0.92	0.55	0.28	0.47	0.34
157																																		4.07	4.49	5.56	2.55		1.02	2.07	2.85	1.04	1.55		1.15	0.66	0.41	0.61	0.46
[truncated: 15 more columns]

## Sheet: ED Fig 2b
d1_Adagrasib	d1_Adagrasib + SOS1i	d1_Adagrasib + TNO155	d35_Adagrasib	d35_Adagrasib + SOS1i	d35_Adagrasib + TNO155	d94_Adagrasib	d94_Adagrasib + SOS1i	d94_Adagrasib + TNO155	d157_Adagrasib	d157_Adagrasib + SOS1i	d157_Adagrasib + TNO155
108.04	105.58	110.71	29.95	23.07	23.77	12.47	11.22	9.19	440.13	121.67	78.8
119.84	117.69	116.02	25.86	24.5	30.05	11.04	11.87	13.66	537.75	78.25	115.64
132.25	125.86	128.74	29.15	27.2	21.56	18.82	10.87		734.8	52.03
134.36	135.78	132.98	34.69	22.22	28.63	17.25	12.09	13.1	342.02	83.27	113.76
141.14	157.04	143.87	39.96	26.2	33.71		12.37	15.98		72.6	247.29
150.57	152.28	155.13	41.25	28.33	30.62	22.21	14.64	15.55	153.08	132.01	144.11
155.74	157.63	158.22	42.81	27.87	25.24	22.73	14.31	14.08	322.29	488.52	211.25
166.3	172.43	167.02	34.74	28.14	26.81	20.63	12.82	12.86	474.23	78.37	141.06
180.78	175.52	183.14	47.61	33.1	29.37	27.28	16.5	15	188.75	27.71	72.35
201.43	190.63	194.83	33.44	34.19	33.35	18.42	14.63	14.51	312.66	409.2	63.21
