# Supplementary material for: Co-targeting SOS1 enhances the antitumor effects of KRASG12C inhibitors by addressing intrinsic and acquired resistance
Source: Nat Cancer. 2024 Aug 5;5(9):1352–70. doi: 10.1038/s43018-024-00800-6 (PMC11424490; doi:10.1038/s43018-024-00800-6)
Supplement: Supplementary file 12 — Statistical source data. [file 43018_2024_800_MOESM12_ESM.xlsx]

## Sheet: ED Fig 4a
CDX	symbol	baseMean	log2FoldChange	lfcSE	stat	pvalue	padj	sig	regulation	condition	timepoint
NCI-H2122	ACHE	x=8.09	x=2.21	x=0.64	x=3.45	x=0.00057	x=0.01475	yes	up	Vehicle vs TNO155_10_mgkg_4h	4h
NCI-H2122	ADH1C	x=15.33	x=1.64	x=0.4	x=4.06	x=5e-05	x=0.00265	yes	up	Vehicle vs TNO155_10_mgkg_4h	4h
NCI-H2122	ANKRD36C	x=1068.89	x=1.54	x=0.36	x=4.31	x=2e-05	x=0.00122	yes	up	Vehicle vs TNO155_10_mgkg_4h	4h
NCI-H2122	APOL1	x=850.79	x=1.42	x=0.19	x=7.38	x=0	x=0	yes	up	Vehicle vs TNO155_10_mgkg_4h	4h
NCI-H2122	ARHGAP24	x=12.15	x=1.44	x=0.43	x=3.33	x=0.00088	x=0.0199	yes	up	Vehicle vs TNO155_10_mgkg_4h	4h
NCI-H2122	ASS1	x=113.67	x=1.31	x=0.19	x=6.75	x=0	x=0	yes	up	Vehicle vs TNO155_10_mgkg_4h	4h
NCI-H2122	ATOH8	x=9.77	x=1.55	x=0.48	x=3.25	x=0.00117	x=0.02393	yes	up	Vehicle vs TNO155_10_mgkg_4h	4h
NCI-H2122	ATP6V1C2	x=21.53	x=1.9	x=0.36	x=5.22	x=0	x=3e-05	yes	up	Vehicle vs TNO155_10_mgkg_4h	4h
NCI-H2122	BIRC3	x=175.79	x=1.38	x=0.24	x=5.85	x=0	x=0	yes	up	Vehicle vs TNO155_10_mgkg_4h	4h
NCI-H2122	BMF	x=48.4	x=2.07	x=0.25	x=8.28	x=0	x=0	yes	up	Vehicle vs TNO155_10_mgkg_4h	4h
NCI-H2122	C10orf10	x=13.49	x=1.7	x=0.55	x=3.09	x=0.002	x=0.03313	yes	up	Vehicle vs TNO155_10_mgkg_4h	4h
NCI-H2122	C15orf48	x=843.62	x=1.53	x=0.47	x=3.22	x=0.0013	x=0.02563	yes	up	Vehicle vs TNO155_10_mgkg_4h	4h
NCI-H2122	C1R	x=19.72	x=1.96	x=0.42	x=4.69	x=0	x=3e-04	yes	up	Vehicle vs TNO155_10_mgkg_4h	4h
NCI-H2122	C1S	x=21.57	x=1.93	x=0.34	x=5.76	x=0	x=0	yes	up	Vehicle vs TNO155_10_mgkg_4h	4h
NCI-H2122	C4BPA	x=8.38	x=1.66	x=0.56	x=2.96	x=0.0031	x=0.04324	yes	up	Vehicle vs TNO155_10_mgkg_4h	4h
NCI-H2122	C4BPB	x=7.29	x=2.41	x=0.6	x=4.01	x=6e-05	x=0.00298	yes	up	Vehicle vs TNO155_10_mgkg_4h	4h
NCI-H2122	CCDC173	x=7.89	x=1.55	x=0.51	x=3.07	x=0.00214	x=0.03443	yes	up	Vehicle vs TNO155_10_mgkg_4h	4h
NCI-H2122	CDC20B	x=55.01	x=1.66	x=0.35	x=4.77	x=0	x=0.00022	yes	up	Vehicle vs TNO155_10_mgkg_4h	4h
NCI-H2122	CGNL1	x=26.14	x=1.31	x=0.37	x=3.57	x=0.00036	x=0.01078	yes	up	Vehicle vs TNO155_10_mgkg_4h	4h
NCI-H2122	CLIC6	x=45.16	x=1.65	x=0.32	x=5.12	x=0	x=5e-05	yes	up	Vehicle vs TNO155_10_mgkg_4h	4h
NCI-H2122	CNBD1	x=6.5	x=1.88	x=0.65	x=2.9	x=0.00376	x=0.04876	yes	up	Vehicle vs TNO155_10_mgkg_4h	4h
NCI-H2122	COL9A2	x=11.62	x=2.45	x=0.65	x=3.74	x=0.00018	x=0.0067	yes	up	Vehicle vs TNO155_10_mgkg_4h	4h
NCI-H2122	CSF3	x=15.58	x=3.1	x=0.58	x=5.37	x=0	x=2e-05	yes	up	Vehicle vs TNO155_10_mgkg_4h	4h
NCI-H2122	CTSS	x=147.4	x=1.35	x=0.26	x=5.29	x=0	x=3e-05	yes	up	Vehicle vs TNO155_10_mgkg_4h	4h
NCI-H2122	CYP2B7P	x=19.14	x=1.75	x=0.33	x=5.26	x=0	x=3e-05	yes	up	Vehicle vs TNO155_10_mgkg_4h	4h
NCI-H2122	DNAAF1	x=19.68	x=1.45	x=0.4	x=3.6	x=0.00031	x=0.00983	yes	up	Vehicle vs TNO155_10_mgkg_4h	4h
NCI-H2122	DNAH12	x=12.09	x=1.63	x=0.57	x=2.89	x=0.0039	x=0.04987	yes	up	Vehicle vs TNO155_10_mgkg_4h	4h
NCI-H2122	DNALI1	x=6.32	x=2.34	x=0.74	x=3.16	x=0.0016	x=0.02889	yes	up	Vehicle vs TNO155_10_mgkg_4h	4h
NCI-H2122	EDN2	x=48.41	x=2.02	x=0.58	x=3.49	x=0.00048	x=0.01298	yes	up	Vehicle vs TNO155_10_mgkg_4h	4h
NCI-H2122	FER1L6	x=5.35	x=2.01	x=0.67	x=2.98	x=0.00284	x=0.04101	yes	up	Vehicle vs TNO155_10_mgkg_4h	4h
NCI-H2122	FICD	x=39.44	x=1.39	x=0.28	x=4.96	x=0	x=1e-04	yes	up	Vehicle vs TNO155_10_mgkg_4h	4h
NCI-H2122	FUT6	x=9.87	x=1.46	x=0.47	x=3.08	x=0.00204	x=0.03347	yes	up	Vehicle vs TNO155_10_mgkg_4h	4h
NCI-H2122	GK-IT1	x=5.24	x=2.21	x=0.69	x=3.23	x=0.00125	x=0.02506	yes	up	Vehicle vs TNO155_10_mgkg_4h	4h
NCI-H2122	HDAC9	x=9.85	x=1.69	x=0.53	x=3.19	x=0.00144	x=0.02701	yes	up	Vehicle vs TNO155_10_mgkg_4h	4h
NCI-H2122	HMGN2P46	x=43.86	x=1.45	x=0.3	x=4.85	x=0	x=0.00017	yes	up	Vehicle vs TNO155_10_mgkg_4h	4h
NCI-H2122	HNF1A-AS1	x=9.27	x=2.9	x=0.61	x=4.74	x=0	x=0.00025	yes	up	Vehicle vs TNO155_10_mgkg_4h	4h
NCI-H2122	IQCD	x=13.44	x=1.38	x=0.42	x=3.28	x=0.00105	x=0.02239	yes	up	Vehicle vs TNO155_10_mgkg_4h	4h
NCI-H2122	KIT	x=25.44	x=1.45	x=0.32	x=4.53	x=1e-05	x=0.00055	yes	up	Vehicle vs TNO155_10_mgkg_4h	4h
NCI-H2122	KPNA7	x=17.6	x=1.44	x=0.35	x=4.1	x=4e-05	x=0.00235	yes	up	Vehicle vs TNO155_10_mgkg_4h	4h
NCI-H2122	LCN2	x=1500.68	x=2.25	x=0.35	x=6.47	x=0	x=0	yes	up	Vehicle vs TNO155_10_mgkg_4h	4h
NCI-H2122	LINC00342	x=150.05	x=1.53	x=0.45	x=3.44	x=0.00058	x=0.01484	yes	up	Vehicle vs TNO155_10_mgkg_4h	4h
NCI-H2122	LINC01508	x=15.46	x=-1.3	x=0.44	x=-2.99	x=0.00281	x=0.04079	yes	down	Vehicle vs TNO155_10_mgkg_4h	4h
NCI-H2122	MEGF6	x=9.77	x=1.9	x=0.53	x=3.61	x=0.00031	x=0.0097	yes	up	Vehicle vs TNO155_10_mgkg_4h	4h
NCI-H2122	MIR92B	x=12.05	x=1.68	x=0.42	x=4	x=6e-05	x=0.00309	yes	up	Vehicle vs TNO155_10_mgkg_4h	4h
NCI-H2122	MLXIPL	x=35.2	x=-1.38	x=0.31	x=-4.44	x=1e-05	x=0.00074	yes	down	Vehicle vs TNO155_10_mgkg_4h	4h
NCI-H2122	MTCO1P40	x=75.56	x=1.49	x=0.48	x=3.11	x=0.00187	x=0.03178	yes	up	Vehicle vs TNO155_10_mgkg_4h	4h
NCI-H2122	MTRNR2L7	x=11.5	x=7.28	x=1.83	x=3.98	x=7e-05	x=0.00322	yes	up	Vehicle vs TNO155_10_mgkg_4h	4h
NCI-H2122	MUC3A	x=9.36	x=2	x=0.52	x=3.88	x=1e-04	x=0.0044	yes	up	Vehicle vs TNO155_10_mgkg_4h	4h
NCI-H2122	NEGR1	x=69.16	x=-1.76	x=0.35	x=-5.09	x=0	x=6e-05	yes	down	Vehicle vs TNO155_10_mgkg_4h	4h
NCI-H2122	NR2F2-AS1	x=6.1	x=2.32	x=0.66	x=3.5	x=0.00047	x=0.01283	yes	up	Vehicle vs TNO155_10_mgkg_4h	4h
NCI-H2122	PCSK5	x=33.96	x=1.52	x=0.41	x=3.75	x=0.00018	x=0.00657	yes	up	Vehicle vs TNO155_10_mgkg_4h	4h
NCI-H2122	PDZK1IP1	x=263.74	x=1.71	x=0.41	x=4.2	x=3e-05	x=0.00173	yes	up	Vehicle vs TNO155_10_mgkg_4h	4h
NCI-H2122	PIFO	x=5.97	x=1.94	x=0.61	x=3.18	x=0.00147	x=0.02729	yes	up	Vehicle vs TNO155_10_mgkg_4h	4h
NCI-H2122	PIK3IP1	x=49.51	x=1.41	x=0.29	x=4.8	x=0	x=2e-04	yes	up	Vehicle vs TNO155_10_mgkg_4h	4h
NCI-H2122	PLA2G2F	x=11.82	x=1.42	x=0.47	x=3.02	x=0.00249	x=0.03789	yes	up	Vehicle vs TNO155_10_mgkg_4h	4h
NCI-H2122	PLCD1	x=10.6	x=1.43	x=0.43	x=3.29	x=0.001	x=0.02171	yes	up	Vehicle vs TNO155_10_mgkg_4h	4h
NCI-H2122	PLCE1	x=6.99	x=2.24	x=0.59	x=3.8	x=0.00014	x=0.0057	yes	up	Vehicle vs TNO155_10_mgkg_4h	4h
NCI-H2122	PLEKHG7	x=46.03	x=2.77	x=0.38	x=7.27	x=0	x=0	yes	up	Vehicle vs TNO155_10_mgkg_4h	4h
NCI-H2122	PLEKHH2	x=12.01	x=1.9	x=0.5	x=3.77	x=0.00016	x=0.0061	yes	up	Vehicle vs TNO155_10_mgkg_4h	4h
NCI-H2122	POU2F2	x=36.25	x=1.36	x=0.27	x=5.06	x=0	x=7e-05	yes	up	Vehicle vs TNO155_10_mgkg_4h	4h
NCI-H2122	PRELID1P1	x=9.29	x=-1.57	x=0.51	x=-3.07	x=0.00214	x=0.03444	yes	down	Vehicle vs TNO155_10_mgkg_4h	4h
NCI-H2122	PSCA	x=81.33	x=1.45	x=0.23	x=6.41	x=0	x=0	yes	up	Vehicle vs TNO155_10_mgkg_4h	4h
NCI-H2122	PTPRH	x=42.16	x=2.2	x=0.35	x=6.26	x=0	x=0	yes	up	Vehicle vs TNO155_10_mgkg_4h	4h
NCI-H2122	RARRES1	x=147.74	x=1.38	x=0.4	x=3.47	x=0.00052	x=0.01373	yes	up	Vehicle vs TNO155_10_mgkg_4h	4h
NCI-H2122	RBPMS2	x=15.56	x=-1.47	x=0.43	x=-3.43	x=6e-04	x=0.01531	yes	down	Vehicle vs TNO155_10_mgkg_4h	4h
NCI-H2122	RNF186	x=6.04	x=2.13	x=0.67	x=3.18	x=0.00149	x=0.02751	yes	up	Vehicle vs TNO155_10_mgkg_4h	4h
NCI-H2122	RUNDC3A-AS1	x=6.04	x=1.79	x=0.57	x=3.12	x=0.00178	x=0.03103	yes	up	Vehicle vs TNO155_10_mgkg_4h	4h
NCI-H2122	SAA1	x=8.31	x=3.77	x=0.7	x=5.37	x=0	x=2e-05	yes	up	Vehicle vs TNO155_10_mgkg_4h	4h
NCI-H2122	SAA2	x=11.13	x=5.08	x=0.85	x=5.97	x=0	x=0	yes	up	Vehicle vs TNO155_10_mgkg_4h	4h
NCI-H2122	SCARA3	x=9.54	x=-1.7	x=0.57	x=-3.01	x=0.00265	x=0.03934	yes	down	Vehicle vs TNO155_10_mgkg_4h	4h
NCI-H2122	SDC3	x=18.85	x=-1.44	x=0.37	x=-3.86	x=0.00011	x=0.0048	yes	down	Vehicle vs TNO155_10_mgkg_4h	4h
NCI-H2122	SERPINB4	x=27.04	x=2.11	x=0.4	x=5.32	x=0	x=2e-05	yes	up	Vehicle vs TNO155_10_mgkg_4h	4h
NCI-H2122	SLC28A3	x=75.98	x=1.46	x=0.22	x=6.65	x=0	x=0	yes	up	Vehicle vs TNO155_10_mgkg_4h	4h
NCI-H2122	SNORD3A	x=23.57	x=1.42	x=0.33	x=4.29	x=2e-05	x=0.00129	yes	up	Vehicle vs TNO155_10_mgkg_4h	4h
NCI-H2122	SOST	x=6.65	x=-3.29	x=1.01	x=-3.26	x=0.00113	x=0.02343	yes	down	Vehicle vs TNO155_10_mgkg_4h	4h
NCI-H2122	SPINK1	x=5.27	x=2.62	x=0.75	x=3.5	x=0.00047	x=0.01296	yes	up	Vehicle vs TNO155_10_mgkg_4h	4h
NCI-H2122	SPNS2	x=631.74	x=1.3	x=0.41	x=3.17	x=0.0015	x=0.02765	yes	up	Vehicle vs TNO155_10_mgkg_4h	4h
NCI-H2122	SPRR1B	x=177.56	x=1.48	x=0.44	x=3.4	x=0.00068	x=0.01666	yes	up	Vehicle vs TNO155_10_mgkg_4h	4h
NCI-H2122	SPRR3	x=30.92	x=1.49	x=0.35	x=4.2	x=3e-05	x=0.0017	yes	up	Vehicle vs TNO155_10_mgkg_4h	4h
NCI-H2122	STEAP4	x=385.25	x=1.32	x=0.24	x=5.57	x=0	x=1e-05	yes	up	Vehicle vs TNO155_10_mgkg_4h	4h
NCI-H2122	SUSD2	x=5.67	x=-3.07	x=0.92	x=-3.32	x=0.00091	x=0.0203	yes	down	Vehicle vs TNO155_10_mgkg_4h	4h
NCI-H2122	THSD7A	x=12.41	x=1.51	x=0.51	x=2.97	x=0.00295	x=0.04207	yes	up	Vehicle vs TNO155_10_mgkg_4h	4h
NCI-H2122	TM4SF1-AS1	x=8.67	x=1.82	x=0.55	x=3.29	x=0.00102	x=0.02205	yes	up	Vehicle vs TNO155_10_mgkg_4h	4h
NCI-H2122	TMC8	x=15.27	x=1.41	x=0.46	x=3.06	x=0.00219	x=0.0346	yes	up	Vehicle vs TNO155_10_mgkg_4h	4h
NCI-H2122	TMPRSS11D	x=99.66	x=1.34	x=0.27	x=5.04	x=0	x=7e-05	yes	up	Vehicle vs TNO155_10_mgkg_4h	4h
NCI-H2122	TRIM31	x=40.62	x=2.14	x=0.26	x=8.31	x=0	x=0	yes	up	Vehicle vs TNO155_10_mgkg_4h	4h
NCI-H2122	VNN1	x=100.12	x=2.2	x=0.44	x=5.02	x=0	x=8e-05	yes	up	Vehicle vs TNO155_10_mgkg_4h	4h
NCI-H2122	VNN3	x=31.42	x=2.32	x=0.3	x=7.62	x=0	x=0	yes	up	Vehicle vs TNO155_10_mgkg_4h	4h
NCI-H2122	VSNL1	x=13.48	x=-1.68	x=0.49	x=-3.43	x=6e-04	x=0.01527	yes	down	Vehicle vs TNO155_10_mgkg_4h	4h
NCI-H2122	ZBBX	x=5.9	x=1.96	x=0.6	x=3.26	x=0.00111	x=0.02317	yes	up	Vehicle vs TNO155_10_mgkg_4h	4h
NCI-H2122	ZNF608	x=34.65	x=1.49	x=0.32	x=4.66	x=0	x=0.00033	yes	up	Vehicle vs TNO155_10_mgkg_4h	4h
NCI-H2122	ABCA1	x=145.37	x=1.44	x=0.21	x=6.89	x=0	x=0	yes	up	Vehicle vs TNO155_10_mgkg_24h	24h
NCI-H2122	ABCA10	x=10.22	x=1.41	x=0.5	x=2.81	x=0.00503	x=0.02734	yes	up	Vehicle vs TNO155_10_mgkg_24h	24h
NCI-H2122	ACHE	x=8.35	x=2.36	x=0.69	x=3.42	x=0.00064	x=0.00568	yes	up	Vehicle vs TNO155_10_mgkg_24h	24h
NCI-H2122	ACKR3	x=287.26	x=2.09	x=0.26	x=8.06	x=0	x=0	yes	up	Vehicle vs TNO155_10_mgkg_24h	24h
NCI-H2122	ACSS1	x=18.81	x=-1.75	x=0.39	x=-4.5	x=1e-05	x=0.00017	yes	down	Vehicle vs TNO155_10_mgkg_24h	24h
NCI-H2122	ADAM20	x=17.66	x=1.74	x=0.44	x=3.98	x=7e-05	x=0.00104	yes	up	Vehicle vs TNO155_10_mgkg_24h	24h
NCI-H2122	ADAMTS16	x=8.08	x=1.55	x=0.59	x=2.62	x=0.00879	x=0.0415	yes	up	Vehicle vs TNO155_10_mgkg_24h	24h
NCI-H2122	ADAMTS6	x=29.61	x=1.41	x=0.31	x=4.59	x=0	x=0.00012	yes	up	Vehicle vs TNO155_10_mgkg_24h	24h
NCI-H2122	ADAMTSL4-AS1	x=27.86	x=1.59	x=0.47	x=3.4	x=0.00068	x=0.00597	yes	up	Vehicle vs TNO155_10_mgkg_24h	24h
NCI-H2122	ADGRF1	x=70.92	x=2.08	x=0.75	x=2.78	x=0.00536	x=0.0288	yes	up	Vehicle vs TNO155_10_mgkg_24h	24h
NCI-H2122	ADH4	x=8.33	x=1.52	x=0.55	x=2.77	x=0.00568	x=0.03007	yes	up	Vehicle vs TNO155_10_mgkg_24h	24h
NCI-H2122	ADM	x=346.75	x=1.85	x=0.49	x=3.79	x=0.00015	x=0.00186	yes	up	Vehicle vs TNO155_10_mgkg_24h	24h
NCI-H2122	ADM5	x=11.58	x=-1.85	x=0.49	x=-3.79	x=0.00015	x=0.0019	yes	down	Vehicle vs TNO155_10_mgkg_24h	24h
NCI-H2122	AMBP	x=21.3	x=-1.72	x=0.48	x=-3.58	x=0.00035	x=0.00362	yes	down	Vehicle vs TNO155_10_mgkg_24h	24h
NCI-H2122	AMPD3	x=50.23	x=1.7	x=0.3	x=5.57	x=0	x=0	yes	up	Vehicle vs TNO155_10_mgkg_24h	24h
NCI-H2122	AMTN	x=3.47	x=2.16	x=0.81	x=2.65	x=0.00811	x=0.0392	yes	up	Vehicle vs TNO155_10_mgkg_24h	24h
NCI-H2122	ANGPTL4	x=204.64	x=2.12	x=0.27	x=7.84	x=0	x=0	yes	up	Vehicle vs TNO155_10_mgkg_24h	24h
NCI-H2122	ANKRD36B	x=162.25	x=1.48	x=0.29	x=5.04	x=0	x=2e-05	yes	up	Vehicle vs TNO155_10_mgkg_24h	24h
NCI-H2122	ANKRD36C	x=1186.23	x=1.84	x=0.27	x=6.73	x=0	x=0	yes	up	Vehicle vs TNO155_10_mgkg_24h	24h
NCI-H2122	ANKRD37	x=401.42	x=1.4	x=0.25	x=5.66	x=0	x=0	yes	up	Vehicle vs TNO155_10_mgkg_24h	24h
NCI-H2122	ANO3	x=49.35	x=1.32	x=0.28	x=4.71	x=0	x=7e-05	yes	up	Vehicle vs TNO155_10_mgkg_24h	24h
NCI-H2122	APOL1	x=1072.02	x=1.98	x=0.18	x=10.85	x=0	x=0	yes	up	Vehicle vs TNO155_10_mgkg_24h	24h
NCI-H2122	ARHGAP30	x=24.4	x=1.34	x=0.33	x=4.09	x=4e-05	x=0.00074	yes	up	Vehicle vs TNO155_10_mgkg_24h	24h
NCI-H2122	ARHGAP33	x=18.02	x=-1.68	x=0.45	x=-3.74	x=0.00019	x=0.00221	yes	down	Vehicle vs TNO155_10_mgkg_24h	24h
NCI-H2122	ARID3A	x=181.46	x=1.36	x=0.26	x=5.29	x=0	x=1e-05	yes	up	Vehicle vs TNO155_10_mgkg_24h	24h
NCI-H2122	ASRGL1	x=68.68	x=-1.31	x=0.33	x=-3.95	x=8e-05	x=0.00115	yes	down	Vehicle vs TNO155_10_mgkg_24h	24h
NCI-H2122	ATF3	x=102.92	x=2.27	x=0.24	x=9.39	x=0	x=0	yes	up	Vehicle vs TNO155_10_mgkg_24h	24h
NCI-H2122	ATG9B	x=26.74	x=1.47	x=0.53	x=2.77	x=0.00555	x=0.02957	yes	up	Vehicle vs TNO155_10_mgkg_24h	24h
NCI-H2122	ATP10B	x=203.99	x=1.35	x=0.25	x=5.35	x=0	x=0	yes	up	Vehicle vs TNO155_10_mgkg_24h	24h
NCI-H2122	ATP6V1C2	x=22.58	x=2.08	x=0.36	x=5.72	x=0	x=0	yes	up	Vehicle vs TNO155_10_mgkg_24h	24h
NCI-H2122	BCL2A1	x=25.16	x=2.5	x=0.41	x=6.06	x=0	x=0	yes	up	Vehicle vs TNO155_10_mgkg_24h	24h
NCI-H2122	BIRC3	x=231.03	x=2.02	x=0.28	x=7.17	x=0	x=0	yes	up	Vehicle vs TNO155_10_mgkg_24h	24h
NCI-H2122	BMF	x=48.78	x=2.17	x=0.38	x=5.76	x=0	x=0	yes	up	Vehicle vs TNO155_10_mgkg_24h	24h
NCI-H2122	BMP2	x=469.13	x=1.38	x=0.27	x=5.19	x=0	x=1e-05	yes	up	Vehicle vs TNO155_10_mgkg_24h	24h
NCI-H2122	BMP7	x=27.12	x=-1.53	x=0.55	x=-2.77	x=0.00567	x=0.03002	yes	down	Vehicle vs TNO155_10_mgkg_24h	24h
NCI-H2122	BPIFA1	x=8.79	x=3.58	x=0.72	x=5	x=0	x=2e-05	yes	up	Vehicle vs TNO155_10_mgkg_24h	24h
NCI-H2122	C10orf10	x=14.95	x=1.99	x=0.5	x=3.97	x=7e-05	x=0.00108	yes	up	Vehicle vs TNO155_10_mgkg_24h	24h
NCI-H2122	C11orf96	x=20.26	x=1.84	x=0.42	x=4.41	x=1e-05	x=0.00023	yes	up	Vehicle vs TNO155_10_mgkg_24h	24h
NCI-H2122	C12orf74	x=4.11	x=3.66	x=0.95	x=3.86	x=0.00011	x=0.0015	yes	up	Vehicle vs TNO155_10_mgkg_24h	24h
NCI-H2122	C15orf48	x=1386.42	x=2.55	x=0.46	x=5.5	x=0	x=0	yes	up	Vehicle vs TNO155_10_mgkg_24h	24h
NCI-H2122	C16orf59	x=31.83	x=-1.33	x=0.31	x=-4.3	x=2e-05	x=0.00035	yes	down	Vehicle vs TNO155_10_mgkg_24h	24h
NCI-H2122	C1QTNF1	x=6.46	x=3.68	x=0.86	x=4.26	x=2e-05	x=4e-04	yes	up	Vehicle vs TNO155_10_mgkg_24h	24h
NCI-H2122	C1R	x=17.4	x=1.81	x=0.45	x=4.01	x=6e-05	x=0.00096	yes	up	Vehicle vs TNO155_10_mgkg_24h	24h
NCI-H2122	C1S	x=17.53	x=1.62	x=0.39	x=4.2	x=3e-05	x=5e-04	yes	up	Vehicle vs TNO155_10_mgkg_24h	24h
NCI-H2122	C2	x=3.72	x=2.23	x=0.81	x=2.76	x=0.00583	x=0.0307	yes	up	Vehicle vs TNO155_10_mgkg_24h	24h
NCI-H2122	C2CD4A	x=83.59	x=-1.47	x=0.29	x=-5.05	x=0	x=2e-05	yes	down	Vehicle vs TNO155_10_mgkg_24h	24h
NCI-H2122	C2orf72	x=7.64	x=-1.82	x=0.64	x=-2.83	x=0.0046	x=0.02551	yes	down	Vehicle vs TNO155_10_mgkg_24h	24h
NCI-H2122	C4BPA	x=9.57	x=2	x=0.56	x=3.56	x=0.00038	x=0.00381	yes	up	Vehicle vs TNO155_10_mgkg_24h	24h
NCI-H2122	C4orf19	x=10.92	x=2.28	x=0.59	x=3.87	x=0.00011	x=0.00146	yes	up	Vehicle vs TNO155_10_mgkg_24h	24h
NCI-H2122	C4orf26	x=3.57	x=3.4	x=1.08	x=3.16	x=0.00158	x=0.01132	yes	up	Vehicle vs TNO155_10_mgkg_24h	24h
NCI-H2122	CACNA1A	x=4.35	x=3.01	x=0.84	x=3.57	x=0.00036	x=0.00367	yes	up	Vehicle vs TNO155_10_mgkg_24h	24h
NCI-H2122	CACNA1C	x=5.55	x=1.74	x=0.67	x=2.58	x=0.00977	x=0.04478	yes	up	Vehicle vs TNO155_10_mgkg_24h	24h
NCI-H2122	CAMK1D	x=33.29	x=1.76	x=0.33	x=5.41	x=0	x=0	yes	up	Vehicle vs TNO155_10_mgkg_24h	24h
NCI-H2122	CAPN14	x=9.98	x=2.58	x=0.6	x=4.33	x=2e-05	x=0.00031	yes	up	Vehicle vs TNO155_10_mgkg_24h	24h
NCI-H2122	CASC8	x=9.44	x=1.39	x=0.44	x=3.12	x=0.00178	x=0.01246	yes	up	Vehicle vs TNO155_10_mgkg_24h	24h
NCI-H2122	CCDC146	x=49.63	x=1.71	x=0.29	x=5.98	x=0	x=0	yes	up	Vehicle vs TNO155_10_mgkg_24h	24h
NCI-H2122	CCDC69	x=159.98	x=1.43	x=0.21	x=6.75	x=0	x=0	yes	up	Vehicle vs TNO155_10_mgkg_24h	24h
NCI-H2122	CCDC78	x=8.58	x=-1.61	x=0.57	x=-2.81	x=0.00502	x=0.02732	yes	down	Vehicle vs TNO155_10_mgkg_24h	24h
NCI-H2122	CCDC85B	x=10.45	x=-1.89	x=0.55	x=-3.44	x=0.00058	x=0.00524	yes	down	Vehicle vs TNO155_10_mgkg_24h	24h
NCI-H2122	CCL20	x=74.87	x=1.76	x=0.33	x=5.35	x=0	x=0	yes	up	Vehicle vs TNO155_10_mgkg_24h	24h
NCI-H2122	CCL22	x=17.1	x=3.23	x=0.56	x=5.78	x=0	x=0	yes	up	Vehicle vs TNO155_10_mgkg_24h	24h
NCI-H2122	CDH3	x=30.19	x=1.73	x=0.33	x=5.26	x=0	x=1e-05	yes	up	Vehicle vs TNO155_10_mgkg_24h	24h
NCI-H2122	CDKL5	x=49.7	x=1.42	x=0.34	x=4.14	x=3e-05	x=0.00061	yes	up	Vehicle vs TNO155_10_mgkg_24h	24h
NCI-H2122	CDT1	x=179.53	x=-1.39	x=0.22	x=-6.42	x=0	x=0	yes	down	Vehicle vs TNO155_10_mgkg_24h	24h
NCI-H2122	CEACAM5	x=2489.07	x=1.76	x=0.22	x=7.91	x=0	x=0	yes	up	Vehicle vs TNO155_10_mgkg_24h	24h
NCI-H2122	CEMIP	x=67.67	x=2.22	x=0.34	x=6.54	x=0	x=0	yes	up	Vehicle vs TNO155_10_mgkg_24h	24h
NCI-H2122	CENPE	x=631.53	x=-1.49	x=0.21	x=-7.2	x=0	x=0	yes	down	Vehicle vs TNO155_10_mgkg_24h	24h
NCI-H2122	CHAC1	x=23.52	x=1.66	x=0.39	x=4.21	x=3e-05	x=0.00047	yes	up	Vehicle vs TNO155_10_mgkg_24h	24h
NCI-H2122	CHST2	x=32.23	x=2.37	x=0.4	x=5.88	x=0	x=0	yes	up	Vehicle vs TNO155_10_mgkg_24h	24h
NCI-H2122	CKB	x=200.58	x=1.49	x=0.23	x=6.59	x=0	x=0	yes	up	Vehicle vs TNO155_10_mgkg_24h	24h
NCI-H2122	CLIC6	x=46.84	x=1.81	x=0.27	x=6.67	x=0	x=0	yes	up	Vehicle vs TNO155_10_mgkg_24h	24h
NCI-H2122	CLIP2	x=6.13	x=2	x=0.63	x=3.17	x=0.0015	x=0.01084	yes	up	Vehicle vs TNO155_10_mgkg_24h	24h
NCI-H2122	CLK1	x=555.35	x=1.33	x=0.22	x=6.1	x=0	x=0	yes	up	Vehicle vs TNO155_10_mgkg_24h	24h
NCI-H2122	CLMP	x=55.88	x=1.93	x=0.33	x=5.91	x=0	x=0	yes	up	Vehicle vs TNO155_10_mgkg_24h	24h
NCI-H2122	CLU	x=64.6	x=-1.43	x=0.33	x=-4.39	x=1e-05	x=0.00025	yes	down	Vehicle vs TNO155_10_mgkg_24h	24h
NCI-H2122	CMTM3	x=37.3	x=1.84	x=0.38	x=4.89	x=0	x=3e-05	yes	up	Vehicle vs TNO155_10_mgkg_24h	24h
NCI-H2122	COL12A1	x=18.43	x=1.65	x=0.35	x=4.7	x=0	x=7e-05	yes	up	Vehicle vs TNO155_10_mgkg_24h	24h
NCI-H2122	COL1A1	x=4617.38	x=1.77	x=0.5	x=3.56	x=0.00037	x=0.00373	yes	up	Vehicle vs TNO155_10_mgkg_24h	24h
NCI-H2122	COL6A6	x=2.77	x=4.02	x=1.19	x=3.38	x=0.00073	x=0.00632	yes	up	Vehicle vs TNO155_10_mgkg_24h	24h
NCI-H2122	COL8A1	x=576.47	x=2.21	x=0.42	x=5.23	x=0	x=1e-05	yes	up	Vehicle vs TNO155_10_mgkg_24h	24h
NCI-H2122	COL9A2	x=11.08	x=2.44	x=0.57	x=4.3	x=2e-05	x=0.00035	yes	up	Vehicle vs TNO155_10_mgkg_24h	24h
NCI-H2122	COX6B2	x=14.64	x=1.76	x=0.4	x=4.39	x=1e-05	x=0.00025	yes	up	Vehicle vs TNO155_10_mgkg_24h	24h
NCI-H2122	CPNE7	x=206.72	x=-1.32	x=0.16	x=-8.11	x=0	x=0	yes	down	Vehicle vs TNO155_10_mgkg_24h	24h
NCI-H2122	CRCT1	x=12.93	x=2.93	x=0.59	x=4.94	x=0	x=3e-05	yes	up	Vehicle vs TNO155_10_mgkg_24h	24h
NCI-H2122	CREBRF	x=258.09	x=1.37	x=0.21	x=6.49	x=0	x=0	yes	up	Vehicle vs TNO155_10_mgkg_24h	24h
NCI-H2122	CRLF1	x=17.18	x=2.18	x=0.53	x=4.14	x=4e-05	x=0.00062	yes	up	Vehicle vs TNO155_10_mgkg_24h	24h
NCI-H2122	CSF3	x=37.97	x=4.57	x=0.5	x=9.21	x=0	x=0	yes	up	Vehicle vs TNO155_10_mgkg_24h	24h
NCI-H2122	CST6	x=13.82	x=1.38	x=0.43	x=3.23	x=0.00125	x=0.00944	yes	up	Vehicle vs TNO155_10_mgkg_24h	24h
NCI-H2122	CTAG2	x=36.26	x=-1.33	x=0.48	x=-2.78	x=0.0055	x=0.02936	yes	down	Vehicle vs TNO155_10_mgkg_24h	24h
NCI-H2122	CTSS	x=173.8	x=1.79	x=0.28	x=6.5	x=0	x=0	yes	up	Vehicle vs TNO155_10_mgkg_24h	24h
NCI-H2122	CXCL1	x=1130.65	x=1.72	x=0.25	x=6.96	x=0	x=0	yes	up	Vehicle vs TNO155_10_mgkg_24h	24h
NCI-H2122	CXCL8	x=897.33	x=1.97	x=0.27	x=7.36	x=0	x=0	yes	up	Vehicle vs TNO155_10_mgkg_24h	24h
NCI-H2122	CXCR4	x=24.37	x=1.56	x=0.42	x=3.75	x=0.00017	x=0.00208	yes	up	Vehicle vs TNO155_10_mgkg_24h	24h
NCI-H2122	CYP27C1	x=23.74	x=1.76	x=0.49	x=3.6	x=0.00032	x=0.00338	yes	up	Vehicle vs TNO155_10_mgkg_24h	24h
NCI-H2122	DAPK2	x=20.29	x=1.37	x=0.35	x=3.97	x=7e-05	x=0.00108	yes	up	Vehicle vs TNO155_10_mgkg_24h	24h
NCI-H2122	DAPP1	x=91	x=1.53	x=0.32	x=4.83	x=0	x=4e-05	yes	up	Vehicle vs TNO155_10_mgkg_24h	24h
NCI-H2122	DENND2C	x=41.7	x=1.4	x=0.3	x=4.72	x=0	x=7e-05	yes	up	Vehicle vs TNO155_10_mgkg_24h	24h
NCI-H2122	DENND3	x=88.04	x=1.37	x=0.26	x=5.28	x=0	x=1e-05	yes	up	Vehicle vs TNO155_10_mgkg_24h	24h
NCI-H2122	DGUOK-AS1	x=9.62	x=-1.43	x=0.55	x=-2.6	x=0.00924	x=0.04296	yes	down	Vehicle vs TNO155_10_mgkg_24h	24h
NCI-H2122	DHRS9	x=208.73	x=1.83	x=0.21	x=8.77	x=0	x=0	yes	up	Vehicle vs TNO155_10_mgkg_24h	24h
NCI-H2122	DIRAS3	x=11.4	x=-2.42	x=0.75	x=-3.21	x=0.00131	x=0.00976	yes	down	Vehicle vs TNO155_10_mgkg_24h	24h
NCI-H2122	DNAAF1	x=23.66	x=1.91	x=0.39	x=4.87	x=0	x=4e-05	yes	up	Vehicle vs TNO155_10_mgkg_24h	24h
NCI-H2122	DNAJB5	x=15.35	x=1.76	x=0.51	x=3.47	x=0.00053	x=0.00492	yes	up	Vehicle vs TNO155_10_mgkg_24h	24h
NCI-H2122	DNAJC22	x=10.01	x=2.48	x=0.53	x=4.67	x=0	x=9e-05	yes	up	Vehicle vs TNO155_10_mgkg_24h	24h
NCI-H2122	DNER	x=30.05	x=1.95	x=0.35	x=5.62	x=0	x=0	yes	up	Vehicle vs TNO155_10_mgkg_24h	24h
NCI-H2122	DPF1	x=7.87	x=-2.41	x=0.66	x=-3.65	x=0.00026	x=0.00289	yes	down	Vehicle vs TNO155_10_mgkg_24h	24h
NCI-H2122	DSE	x=84.08	x=1.91	x=0.38	x=5.01	x=0	x=2e-05	yes	up	Vehicle vs TNO155_10_mgkg_24h	24h
NCI-H2122	DTNA	x=14.29	x=2.4	x=0.49	x=4.88	x=0	x=4e-05	yes	up	Vehicle vs TNO155_10_mgkg_24h	24h
NCI-H2122	DUOX2	x=6.57	x=5.33	x=1.08	x=4.94	x=0	x=3e-05	yes	up	Vehicle vs TNO155_10_mgkg_24h	24h
NCI-H2122	DUSP10	x=63.94	x=1.64	x=0.3	x=5.48	x=0	x=0	yes	up	Vehicle vs TNO155_10_mgkg_24h	24h
NCI-H2122	DUSP5	x=372.17	x=1.5	x=0.26	x=5.7	x=0	x=0	yes	up	Vehicle vs TNO155_10_mgkg_24h	24h
NCI-H2122	EBF4	x=8.5	x=1.58	x=0.55	x=2.85	x=0.00434	x=0.02439	yes	up	Vehicle vs TNO155_10_mgkg_24h	24h
NCI-H2122	EDN1	x=131.14	x=1.36	x=0.21	x=6.4	x=0	x=0	yes	up	Vehicle vs TNO155_10_mgkg_24h	24h
NCI-H2122	EDN2	x=74.74	x=2.87	x=0.39	x=7.32	x=0	x=0	yes	up	Vehicle vs TNO155_10_mgkg_24h	24h
NCI-H2122	EEF1A2	x=197.25	x=2.09	x=0.29	x=7.18	x=0	x=0	yes	up	Vehicle vs TNO155_10_mgkg_24h	24h
NCI-H2122	EGLN3	x=1715.82	x=1.38	x=0.2	x=6.96	x=0	x=0	yes	up	Vehicle vs TNO155_10_mgkg_24h	24h
NCI-H2122	EHD2	x=37.81	x=1.4	x=0.34	x=4.15	x=3e-05	x=0.00059	yes	up	Vehicle vs TNO155_10_mgkg_24h	24h
NCI-H2122	EMP3	x=10.39	x=1.37	x=0.44	x=3.1	x=0.00197	x=0.01344	yes	up	Vehicle vs TNO155_10_mgkg_24h	24h
NCI-H2122	ENKUR	x=11.97	x=1.75	x=0.51	x=3.44	x=0.00057	x=0.00524	yes	up	Vehicle vs TNO155_10_mgkg_24h	24h
NCI-H2122	ENO2	x=167.72	x=1.89	x=0.28	x=6.84	x=0	x=0	yes	up	Vehicle vs TNO155_10_mgkg_24h	24h
NCI-H2122	EPHB2	x=115.01	x=1.36	x=0.28	x=4.94	x=0	x=3e-05	yes	up	Vehicle vs TNO155_10_mgkg_24h	24h
NCI-H2122	EPHB6	x=10.12	x=2.42	x=0.55	x=4.38	x=1e-05	x=0.00025	yes	up	Vehicle vs TNO155_10_mgkg_24h	24h
NCI-H2122	ERCC6L	x=23.43	x=-1.32	x=0.35	x=-3.75	x=0.00018	x=0.00209	yes	down	Vehicle vs TNO155_10_mgkg_24h	24h
NCI-H2122	ERO1A	x=3550.88	x=1.54	x=0.2	x=7.7	x=0	x=0	yes	up	Vehicle vs TNO155_10_mgkg_24h	24h
NCI-H2122	ERRFI1	x=2102.23	x=1.34	x=0.27	x=4.9	x=0	x=3e-05	yes	up	Vehicle vs TNO155_10_mgkg_24h	24h
NCI-H2122	FADS2	x=62.62	x=-1.44	x=0.29	x=-5.03	x=0	x=2e-05	yes	down	Vehicle vs TNO155_10_mgkg_24h	24h
NCI-H2122	FAM166B	x=13.67	x=-1.33	x=0.44	x=-3.02	x=0.00249	x=0.0161	yes	down	Vehicle vs TNO155_10_mgkg_24h	24h
NCI-H2122	FAM20C	x=11.76	x=1.84	x=0.54	x=3.39	x=0.00069	x=0.00603	yes	up	Vehicle vs TNO155_10_mgkg_24h	24h
NCI-H2122	FAM3D	x=29.99	x=1.74	x=0.45	x=3.85	x=0.00012	x=0.00158	yes	up	Vehicle vs TNO155_10_mgkg_24h	24h
NCI-H2122	FANCB	x=13.54	x=-1.78	x=0.52	x=-3.42	x=0.00063	x=0.00563	yes	down	Vehicle vs TNO155_10_mgkg_24h	24h
NCI-H2122	FAXDC2	x=62.3	x=2.08	x=0.42	x=4.96	x=0	x=3e-05	yes	up	Vehicle vs TNO155_10_mgkg_24h	24h
NCI-H2122	FBXL13	x=41.88	x=1.44	x=0.36	x=3.96	x=8e-05	x=0.00113	yes	up	Vehicle vs TNO155_10_mgkg_24h	24h
NCI-H2122	FBXO32	x=314.9	x=1.61	x=0.24	x=6.71	x=0	x=0	yes	up	Vehicle vs TNO155_10_mgkg_24h	24h
NCI-H2122	FER1L6	x=4.97	x=1.94	x=0.68	x=2.88	x=0.00401	x=0.02311	yes	up	Vehicle vs TNO155_10_mgkg_24h	24h
NCI-H2122	FERMT2	x=114.65	x=1.39	x=0.22	x=6.29	x=0	x=0	yes	up	Vehicle vs TNO155_10_mgkg_24h	24h
NCI-H2122	FES	x=82.86	x=-1.74	x=0.3	x=-5.75	x=0	x=0	yes	down	Vehicle vs TNO155_10_mgkg_24h	24h
NCI-H2122	FFAR2	x=3.37	x=5.56	x=1.14	x=4.89	x=0	x=3e-05	yes	up	Vehicle vs TNO155_10_mgkg_24h	24h
NCI-H2122	FGD6	x=331.64	x=1.65	x=0.27	x=6.01	x=0	x=0	yes	up	Vehicle vs TNO155_10_mgkg_24h	24h
NCI-H2122	FGFR4	x=12.85	x=-1.34	x=0.46	x=-2.92	x=0.00345	x=0.02066	yes	down	Vehicle vs TNO155_10_mgkg_24h	24h
NCI-H2122	FICD	x=38.5	x=1.44	x=0.3	x=4.71	x=0	x=7e-05	yes	up	Vehicle vs TNO155_10_mgkg_24h	24h
NCI-H2122	FILIP1	x=33.02	x=-1.64	x=0.36	x=-4.5	x=1e-05	x=0.00017	yes	down	Vehicle vs TNO155_10_mgkg_24h	24h
NCI-H2122	FLT1	x=2.4	x=3.78	x=1.31	x=2.88	x=0.00401	x=0.02313	yes	up	Vehicle vs TNO155_10_mgkg_24h	24h
NCI-H2122	FN1	x=564.02	x=2.01	x=0.45	x=4.5	x=1e-05	x=0.00016	yes	up	Vehicle vs TNO155_10_mgkg_24h	24h
NCI-H2122	FOXD1	x=2.54	x=2.81	x=1.05	x=2.68	x=0.00744	x=0.03681	yes	up	Vehicle vs TNO155_10_mgkg_24h	24h
NCI-H2122	FSTL1	x=33.71	x=2.45	x=0.33	x=7.47	x=0	x=0	yes	up	Vehicle vs TNO155_10_mgkg_24h	24h
NCI-H2122	FUT6	x=10.36	x=1.65	x=0.48	x=3.43	x=0.00061	x=0.00545	yes	up	Vehicle vs TNO155_10_mgkg_24h	24h
NCI-H2122	FUT9	x=22.17	x=-1.37	x=0.46	x=-2.98	x=0.00284	x=0.01775	yes	down	Vehicle vs TNO155_10_mgkg_24h	24h
NCI-H2122	FYB	x=24.11	x=-1.57	x=0.49	x=-3.17	x=0.00152	x=0.01097	yes	down	Vehicle vs TNO155_10_mgkg_24h	24h
NCI-H2122	G0S2	x=310.61	x=2.62	x=0.3	x=8.61	x=0	x=0	yes	up	Vehicle vs TNO155_10_mgkg_24h	24h
NCI-H2122	GABRA2	x=6.52	x=1.48	x=0.56	x=2.66	x=0.00784	x=0.03817	yes	up	Vehicle vs TNO155_10_mgkg_24h	24h
NCI-H2122	GALNT5	x=63.07	x=1.84	x=0.37	x=5.03	x=0	x=2e-05	yes	up	Vehicle vs TNO155_10_mgkg_24h	24h
NCI-H2122	GCNT1P3	x=4.99	x=1.89	x=0.68	x=2.76	x=0.00569	x=0.0301	yes	up	Vehicle vs TNO155_10_mgkg_24h	24h
NCI-H2122	GCOM1	x=5.54	x=2.34	x=0.72	x=3.23	x=0.00123	x=0.00935	yes	up	Vehicle vs TNO155_10_mgkg_24h	24h
NCI-H2122	GFPT2	x=13.15	x=1.76	x=0.53	x=3.32	x=0.00089	x=0.00733	yes	up	Vehicle vs TNO155_10_mgkg_24h	24h
NCI-H2122	GK	x=106.76	x=1.63	x=0.29	x=5.7	x=0	x=0	yes	up	Vehicle vs TNO155_10_mgkg_24h	24h
NCI-H2122	GK-IT1	x=12.57	x=3.77	x=0.56	x=6.71	x=0	x=0	yes	up	Vehicle vs TNO155_10_mgkg_24h	24h
NCI-H2122	GLDN	x=24.64	x=1.76	x=0.41	x=4.27	x=2e-05	x=0.00039	yes	up	Vehicle vs TNO155_10_mgkg_24h	24h
NCI-H2122	GREB1	x=19.94	x=-1.52	x=0.38	x=-4.04	x=5e-05	x=0.00087	yes	down	Vehicle vs TNO155_10_mgkg_24h	24h
NCI-H2122	GSG2	x=10.11	x=-1.51	x=0.52	x=-2.91	x=0.00366	x=0.02166	yes	down	Vehicle vs TNO155_10_mgkg_24h	24h
NCI-H2122	GTF2IP12	x=10.29	x=1.63	x=0.53	x=3.05	x=0.00227	x=0.01499	yes	up	Vehicle vs TNO155_10_mgkg_24h	24h
NCI-H2122	GTF2IRD2	x=16.79	x=1.37	x=0.37	x=3.72	x=2e-04	x=0.00235	yes	up	Vehicle vs TNO155_10_mgkg_24h	24h
NCI-H2122	HBEGF	x=349.93	x=1.37	x=0.2	x=6.77	x=0	x=0	yes	up	Vehicle vs TNO155_10_mgkg_24h	24h
NCI-H2122	HDAC5	x=44.92	x=1.58	x=0.37	x=4.22	x=2e-05	x=0.00046	yes	up	Vehicle vs TNO155_10_mgkg_24h	24h
NCI-H2122	HDAC9	x=22.45	x=3.22	x=0.45	x=7.16	x=0	x=0	yes	up	Vehicle vs TNO155_10_mgkg_24h	24h
NCI-H2122	HIF1A-AS2	x=39.78	x=2	x=0.37	x=5.34	x=0	x=0	yes	up	Vehicle vs TNO155_10_mgkg_24h	24h
NCI-H2122	HILPDA	x=753.6	x=1.83	x=0.22	x=8.15	x=0	x=0	yes	up	Vehicle vs TNO155_10_mgkg_24h	24h
NCI-H2122	HLA-B	x=71.24	x=1.58	x=0.26	x=6.18	x=0	x=0	yes	up	Vehicle vs TNO155_10_mgkg_24h	24h
NCI-H2122	HMGN2P46	x=62.13	x=2.22	x=0.34	x=6.58	x=0	x=0	yes	up	Vehicle vs TNO155_10_mgkg_24h	24h
NCI-H2122	HMGN5	x=109.24	x=-1.38	x=0.31	x=-4.44	x=1e-05	x=0.00021	yes	down	Vehicle vs TNO155_10_mgkg_24h	24h
NCI-H2122	HOPX	x=4.65	x=2.46	x=0.74	x=3.33	x=0.00086	x=0.00717	yes	up	Vehicle vs TNO155_10_mgkg_24h	24h
NCI-H2122	HOXA4	x=12.99	x=-1.43	x=0.49	x=-2.94	x=0.00332	x=0.02013	yes	down	Vehicle vs TNO155_10_mgkg_24h	24h
NCI-H2122	HS3ST1	x=101.61	x=1.79	x=0.25	x=7.22	x=0	x=0	yes	up	Vehicle vs TNO155_10_mgkg_24h	24h
NCI-H2122	HTR2C	x=5.22	x=1.56	x=0.6	x=2.59	x=0.00951	x=0.04387	yes	up	Vehicle vs TNO155_10_mgkg_24h	24h
NCI-H2122	HTRA3	x=11.66	x=-1.68	x=0.51	x=-3.28	x=0.00102	x=0.0081	yes	down	Vehicle vs TNO155_10_mgkg_24h	24h
NCI-H2122	ICAM1	x=27.2	x=2.22	x=0.38	x=5.85	x=0	x=0	yes	up	Vehicle vs TNO155_10_mgkg_24h	24h
NCI-H2122	IFI44	x=9.79	x=1.36	x=0.49	x=2.78	x=0.00549	x=0.02932	yes	up	Vehicle vs TNO155_10_mgkg_24h	24h
NCI-H2122	IGFBP3	x=2679.09	x=1.69	x=0.23	x=7.23	x=0	x=0	yes	up	Vehicle vs TNO155_10_mgkg_24h	24h
NCI-H2122	IL17C	x=14.96	x=1.77	x=0.47	x=3.75	x=0.00018	x=0.00214	yes	up	Vehicle vs TNO155_10_mgkg_24h	24h
NCI-H2122	IL1A	x=994.56	x=1.44	x=0.25	x=5.87	x=0	x=0	yes	up	Vehicle vs TNO155_10_mgkg_24h	24h
NCI-H2122	IL1B	x=156.52	x=1.36	x=0.26	x=5.27	x=0	x=1e-05	yes	up	Vehicle vs TNO155_10_mgkg_24h	24h
NCI-H2122	IL1RN	x=455.52	x=2.38	x=0.49	x=4.89	x=0	x=3e-05	yes	up	Vehicle vs TNO155_10_mgkg_24h	24h
NCI-H2122	IL23A	x=64.38	x=2.35	x=0.3	x=7.89	x=0	x=0	yes	up	Vehicle vs TNO155_10_mgkg_24h	24h
NCI-H2122	IL36G	x=4.81	x=4.86	x=1.24	x=3.94	x=8e-05	x=0.0012	yes	up	Vehicle vs TNO155_10_mgkg_24h	24h
NCI-H2122	INHBA	x=115.95	x=2.56	x=0.54	x=4.71	x=0	x=7e-05	yes	up	Vehicle vs TNO155_10_mgkg_24h	24h
NCI-H2122	INHBB	x=15.45	x=2.68	x=0.57	x=4.68	x=0	x=8e-05	yes	up	Vehicle vs TNO155_10_mgkg_24h	24h
NCI-H2122	INPP5D	x=12.4	x=-2	x=0.55	x=-3.63	x=0.00028	x=0.00305	yes	down	Vehicle vs TNO155_10_mgkg_24h	24h
NCI-H2122	IQCD	x=14.78	x=1.67	x=0.43	x=3.89	x=1e-04	x=0.00139	yes	up	Vehicle vs TNO155_10_mgkg_24h	24h
NCI-H2122	IRAK3	x=48.33	x=1.52	x=0.27	x=5.69	x=0	x=0	yes	up	Vehicle vs TNO155_10_mgkg_24h	24h
NCI-H2122	IRF9	x=16.08	x=1.55	x=0.41	x=3.76	x=0.00017	x=0.00204	yes	up	Vehicle vs TNO155_10_mgkg_24h	24h
NCI-H2122	ITGA1	x=34.03	x=1.63	x=0.33	x=4.96	x=0	x=3e-05	yes	up	Vehicle vs TNO155_10_mgkg_24h	24h
NCI-H2122	ITGA2	x=1651.17	x=1.73	x=0.26	x=6.79	x=0	x=0	yes	up	Vehicle vs TNO155_10_mgkg_24h	24h
NCI-H2122	ITGA5	x=186.09	x=1.83	x=0.3	x=5.99	x=0	x=0	yes	up	Vehicle vs TNO155_10_mgkg_24h	24h
NCI-H2122	IVL	x=7.35	x=1.83	x=0.57	x=3.2	x=0.00138	x=0.01016	yes	up	Vehicle vs TNO155_10_mgkg_24h	24h
NCI-H2122	JUN	x=1545.32	x=1.32	x=0.22	x=6.15	x=0	x=0	yes	up	Vehicle vs TNO155_10_mgkg_24h	24h
NCI-H2122	KAT2B	x=15.51	x=1.99	x=0.37	x=5.39	x=0	x=0	yes	up	Vehicle vs TNO155_10_mgkg_24h	24h
NCI-H2122	KCNQ3	x=5.83	x=2.29	x=0.76	x=3	x=0.00273	x=0.01719	yes	up	Vehicle vs TNO155_10_mgkg_24h	24h
NCI-H2122	KCNRG	x=6.51	x=1.4	x=0.55	x=2.57	x=0.01029	x=0.04642	yes	up	Vehicle vs TNO155_10_mgkg_24h	24h
NCI-H2122	KCP	x=24.2	x=1.58	x=0.42	x=3.77	x=0.00017	x=0.00201	yes	up	Vehicle vs TNO155_10_mgkg_24h	24h
NCI-H2122	KIF20B	x=671.18	x=-1.34	x=0.17	x=-7.93	x=0	x=0	yes	down	Vehicle vs TNO155_10_mgkg_24h	24h
NCI-H2122	KIF26A	x=22.6	x=-1.4	x=0.35	x=-4.02	x=6e-05	x=0.00091	yes	down	Vehicle vs TNO155_10_mgkg_24h	24h
NCI-H2122	KLF11	x=65.79	x=1.39	x=0.3	x=4.67	x=0	x=8e-05	yes	up	Vehicle vs TNO155_10_mgkg_24h	24h
NCI-H2122	KLF12	x=25	x=1.96	x=0.49	x=4.02	x=6e-05	x=9e-04	yes	up	Vehicle vs TNO155_10_mgkg_24h	24h
NCI-H2122	KLK13	x=15.27	x=-1.75	x=0.44	x=-3.95	x=8e-05	x=0.00117	yes	down	Vehicle vs TNO155_10_mgkg_24h	24h
NCI-H2122	KLKP1	x=5.56	x=2.36	x=0.73	x=3.22	x=0.00127	x=0.00954	yes	up	Vehicle vs TNO155_10_mgkg_24h	24h
NCI-H2122	KMO	x=13.35	x=1.52	x=0.43	x=3.5	x=0.00046	x=0.00445	yes	up	Vehicle vs TNO155_10_mgkg_24h	24h
NCI-H2122	KPNA7	x=16.2	x=1.37	x=0.34	x=3.97	x=7e-05	x=0.00106	yes	up	Vehicle vs TNO155_10_mgkg_24h	24h
NCI-H2122	KRT18P61	x=6.54	x=-1.91	x=0.71	x=-2.69	x=0.00721	x=0.03601	yes	down	Vehicle vs TNO155_10_mgkg_24h	24h
NCI-H2122	LAMC2	x=2485.61	x=1.6	x=0.24	x=6.76	x=0	x=0	yes	up	Vehicle vs TNO155_10_mgkg_24h	24h
NCI-H2122	LCE3D	x=8.67	x=3.6	x=0.84	x=4.28	x=2e-05	x=0.00037	yes	up	Vehicle vs TNO155_10_mgkg_24h	24h
NCI-H2122	LCE3E	x=3.44	x=2.65	x=0.95	x=2.8	x=0.00518	x=0.02799	yes	up	Vehicle vs TNO155_10_mgkg_24h	24h
NCI-H2122	LCN2	x=1557.64	x=2.4	x=0.28	x=8.56	x=0	x=0	yes	up	Vehicle vs TNO155_10_mgkg_24h	24h
NCI-H2122	LEMD1	x=3.86	x=1.93	x=0.76	x=2.54	x=0.01106	x=0.04905	yes	up	Vehicle vs TNO155_10_mgkg_24h	24h
NCI-H2122	LINC00342	x=132.51	x=1.37	x=0.31	x=4.41	x=1e-05	x=0.00023	yes	up	Vehicle vs TNO155_10_mgkg_24h	24h
NCI-H2122	LINC00520	x=7.92	x=2.13	x=0.64	x=3.31	x=0.00093	x=0.00755	yes	up	Vehicle vs TNO155_10_mgkg_24h	24h
NCI-H2122	LINC01252	x=20.1	x=1.35	x=0.34	x=3.98	x=7e-05	x=0.00105	yes	up	Vehicle vs TNO155_10_mgkg_24h	24h
NCI-H2122	LINC01311	x=9.96	x=-1.94	x=0.57	x=-3.42	x=0.00062	x=0.00559	yes	down	Vehicle vs TNO155_10_mgkg_24h	24h
NCI-H2122	LINC01361	x=4	x=1.97	x=0.73	x=2.72	x=0.00661	x=0.03375	yes	up	Vehicle vs TNO155_10_mgkg_24h	24h
NCI-H2122	LINC01619	x=16.82	x=2.04	x=0.51	x=4.04	x=5e-05	x=0.00087	yes	up	Vehicle vs TNO155_10_mgkg_24h	24h
NCI-H2122	LINC01705	x=6.02	x=2.24	x=0.71	x=3.15	x=0.00165	x=0.01172	yes	up	Vehicle vs TNO155_10_mgkg_24h	24h
NCI-H2122	LIPK	x=12.49	x=1.65	x=0.55	x=3	x=0.00271	x=0.01708	yes	up	Vehicle vs TNO155_10_mgkg_24h	24h
NCI-H2122	LOXL2	x=85.02	x=1.84	x=0.27	x=6.77	x=0	x=0	yes	up	Vehicle vs TNO155_10_mgkg_24h	24h
NCI-H2122	LPIN2	x=162.02	x=1.76	x=0.28	x=6.36	x=0	x=0	yes	up	Vehicle vs TNO155_10_mgkg_24h	24h
NCI-H2122	LYZ	x=16.44	x=1.89	x=0.58	x=3.28	x=0.00103	x=0.00812	yes	up	Vehicle vs TNO155_10_mgkg_24h	24h
NCI-H2122	MAF	x=137.18	x=2.88	x=0.58	x=4.99	x=0	x=2e-05	yes	up	Vehicle vs TNO155_10_mgkg_24h	24h
NCI-H2122	MAFF	x=359.54	x=1.46	x=0.21	x=7.12	x=0	x=0	yes	up	Vehicle vs TNO155_10_mgkg_24h	24h
NCI-H2122	MAP1B	x=64.47	x=1.35	x=0.27	x=5.08	x=0	x=2e-05	yes	up	Vehicle vs TNO155_10_mgkg_24h	24h
NCI-H2122	MAP3K8	x=54.3	x=1.43	x=0.3	x=4.73	x=0	x=7e-05	yes	up	Vehicle vs TNO155_10_mgkg_24h	24h
NCI-H2122	MB	x=86.54	x=2.24	x=0.3	x=7.56	x=0	x=0	yes	up	Vehicle vs TNO155_10_mgkg_24h	24h
NCI-H2122	MEGF6	x=12.42	x=2.43	x=0.5	x=4.83	x=0	x=4e-05	yes	up	Vehicle vs TNO155_10_mgkg_24h	24h
NCI-H2122	METTL7A	x=218.29	x=-1.36	x=0.24	x=-5.7	x=0	x=0	yes	down	Vehicle vs TNO155_10_mgkg_24h	24h
NCI-H2122	MGLL	x=173.32	x=1.31	x=0.18	x=7.11	x=0	x=0	yes	up	Vehicle vs TNO155_10_mgkg_24h	24h
NCI-H2122	MIR193BHG	x=32.58	x=2.07	x=0.36	x=5.68	x=0	x=0	yes	up	Vehicle vs TNO155_10_mgkg_24h	24h
NCI-H2122	MIR5094	x=10.18	x=1.37	x=0.47	x=2.92	x=0.0035	x=0.02089	yes	up	Vehicle vs TNO155_10_mgkg_24h	24h
NCI-H2122	MIR567	x=4.33	x=2.15	x=0.81	x=2.64	x=0.00836	x=0.04	yes	up	Vehicle vs TNO155_10_mgkg_24h	24h
NCI-H2122	MMP1	x=3.76	x=2.51	x=0.79	x=3.16	x=0.00159	x=0.01138	yes	up	Vehicle vs TNO155_10_mgkg_24h	24h
NCI-H2122	MMP10	x=74.25	x=2.42	x=0.38	x=6.35	x=0	x=0	yes	up	Vehicle vs TNO155_10_mgkg_24h	24h
NCI-H2122	MMP7	x=5.52	x=1.75	x=0.67	x=2.61	x=0.00908	x=0.04249	yes	up	Vehicle vs TNO155_10_mgkg_24h	24h
NCI-H2122	MN1	x=7.72	x=2.2	x=0.67	x=3.27	x=0.00109	x=0.00851	yes	up	Vehicle vs TNO155_10_mgkg_24h	24h
NCI-H2122	MNS1	x=287.55	x=-1.39	x=0.22	x=-6.26	x=0	x=0	yes	down	Vehicle vs TNO155_10_mgkg_24h	24h
NCI-H2122	MSRB3	x=7.04	x=2.15	x=0.62	x=3.45	x=0.00056	x=0.00515	yes	up	Vehicle vs TNO155_10_mgkg_24h	24h
NCI-H2122	MT-TD	x=50.59	x=1.85	x=0.39	x=4.73	x=0	x=7e-05	yes	up	Vehicle vs TNO155_10_mgkg_24h	24h
NCI-H2122	MT-TI	x=121.77	x=1.99	x=0.3	x=6.61	x=0	x=0	yes	up	Vehicle vs TNO155_10_mgkg_24h	24h
NCI-H2122	MT-TL1	x=4909.29	x=1.8	x=0.46	x=3.91	x=9e-05	x=0.00128	yes	up	Vehicle vs TNO155_10_mgkg_24h	24h
NCI-H2122	MT-TQ	x=41.45	x=-1.31	x=0.37	x=-3.51	x=0.00044	x=0.0043	yes	down	Vehicle vs TNO155_10_mgkg_24h	24h
NCI-H2122	MT-TV	x=446.11	x=1.66	x=0.39	x=4.25	x=2e-05	x=0.00042	yes	up	Vehicle vs TNO155_10_mgkg_24h	24h
NCI-H2122	MT1F	x=58.04	x=1.8	x=0.28	x=6.53	x=0	x=0	yes	up	Vehicle vs TNO155_10_mgkg_24h	24h
NCI-H2122	MT1X	x=114.21	x=1.73	x=0.27	x=6.4	x=0	x=0	yes	up	Vehicle vs TNO155_10_mgkg_24h	24h
NCI-H2122	MTCO1P40	x=142.47	x=2.76	x=0.45	x=6.08	x=0	x=0	yes	up	Vehicle vs TNO155_10_mgkg_24h	24h
NCI-H2122	MTCYBP35	x=3.35	x=2.91	x=1.01	x=2.88	x=0.00403	x=0.02322	yes	up	Vehicle vs TNO155_10_mgkg_24h	24h
NCI-H2122	MTRNR2L7	x=11.22	x=7.31	x=2.56	x=2.85	x=0.00435	x=0.0244	yes	up	Vehicle vs TNO155_10_mgkg_24h	24h
NCI-H2122	MUC3A	x=8	x=1.81	x=0.57	x=3.2	x=0.0014	x=0.01024	yes	up	Vehicle vs TNO155_10_mgkg_24h	24h
NCI-H2122	MX2	x=21.89	x=1.84	x=0.34	x=5.32	x=0	x=1e-05	yes	up	Vehicle vs TNO155_10_mgkg_24h	24h
NCI-H2122	MYBL1	x=24.18	x=-1.31	x=0.35	x=-3.76	x=0.00017	x=0.00202	yes	down	Vehicle vs TNO155_10_mgkg_24h	24h
NCI-H2122	MYH16	x=9.05	x=1.74	x=0.62	x=2.82	x=0.00486	x=0.02669	yes	up	Vehicle vs TNO155_10_mgkg_24h	24h
NCI-H2122	MYL9	x=38.86	x=1.71	x=0.28	x=6	x=0	x=0	yes	up	Vehicle vs TNO155_10_mgkg_24h	24h
NCI-H2122	MYZAP	x=105.57	x=1.46	x=0.23	x=6.21	x=0	x=0	yes	up	Vehicle vs TNO155_10_mgkg_24h	24h
NCI-H2122	N4BP3	x=19.04	x=1.45	x=0.46	x=3.13	x=0.00174	x=0.01222	yes	up	Vehicle vs TNO155_10_mgkg_24h	24h
NCI-H2122	NAV3	x=8.01	x=1.33	x=0.49	x=2.72	x=0.00656	x=0.03358	yes	up	Vehicle vs TNO155_10_mgkg_24h	24h
NCI-H2122	NCALD	x=5.66	x=2.65	x=0.76	x=3.49	x=0.00048	x=0.00461	yes	up	Vehicle vs TNO155_10_mgkg_24h	24h
NCI-H2122	NFKBIA	x=2327.19	x=1.36	x=0.18	x=7.56	x=0	x=0	yes	up	Vehicle vs TNO155_10_mgkg_24h	24h
NCI-H2122	NFYC-AS1	x=6.33	x=1.72	x=0.66	x=2.59	x=0.00948	x=0.04379	yes	up	Vehicle vs TNO155_10_mgkg_24h	24h
NCI-H2122	NR1D1	x=29.8	x=1.65	x=0.34	x=4.91	x=0	x=3e-05	yes	up	Vehicle vs TNO155_10_mgkg_24h	24h
NCI-H2122	NR2F2-AS1	x=4.54	x=1.83	x=0.71	x=2.57	x=0.0101	x=0.04576	yes	up	Vehicle vs TNO155_10_mgkg_24h	24h
NCI-H2122	NRIP3	x=20.36	x=1.79	x=0.41	x=4.41	x=1e-05	x=0.00023	yes	up	Vehicle vs TNO155_10_mgkg_24h	24h
NCI-H2122	OAZ3	x=8.06	x=-1.74	x=0.59	x=-2.95	x=0.00318	x=0.0194	yes	down	Vehicle vs TNO155_10_mgkg_24h	24h
NCI-H2122	OPTN	x=228.19	x=1.97	x=0.22	x=8.96	x=0	x=0	yes	up	Vehicle vs TNO155_10_mgkg_24h	24h
NCI-H2122	OSBP2	x=96.01	x=1.69	x=0.27	x=6.38	x=0	x=0	yes	up	Vehicle vs TNO155_10_mgkg_24h	24h
NCI-H2122	OSMR-AS1	x=15.72	x=1.54	x=0.37	x=4.18	x=3e-05	x=0.00052	yes	up	Vehicle vs TNO155_10_mgkg_24h	24h
NCI-H2122	P4HA1	x=603.4	x=1.31	x=0.2	x=6.5	x=0	x=0	yes	up	Vehicle vs TNO155_10_mgkg_24h	24h
NCI-H2122	PAG1	x=136.45	x=1.77	x=0.27	x=6.45	x=0	x=0	yes	up	Vehicle vs TNO155_10_mgkg_24h	24h
NCI-H2122	PCDHB7	x=5.28	x=1.99	x=0.63	x=3.18	x=0.00147	x=0.01068	yes	up	Vehicle vs TNO155_10_mgkg_24h	24h
NCI-H2122	PCDHGA12	x=9.67	x=1.35	x=0.5	x=2.7	x=0.00683	x=0.03463	yes	up	Vehicle vs TNO155_10_mgkg_24h	24h
NCI-H2122	PCDHGA8	x=5.89	x=1.99	x=0.72	x=2.75	x=0.00599	x=0.03134	yes	up	Vehicle vs TNO155_10_mgkg_24h	24h
NCI-H2122	PCDHGB6	x=20.49	x=1.32	x=0.38	x=3.45	x=0.00056	x=0.00516	yes	up	Vehicle vs TNO155_10_mgkg_24h	24h
NCI-H2122	PCSK5	x=31.67	x=1.47	x=0.41	x=3.58	x=0.00035	x=0.00358	yes	up	Vehicle vs TNO155_10_mgkg_24h	24h
NCI-H2122	PDE9A	x=37.79	x=1.44	x=0.27	x=5.35	x=0	x=0	yes	up	Vehicle vs TNO155_10_mgkg_24h	24h
NCI-H2122	PDGFB	x=106.47	x=1.35	x=0.36	x=3.74	x=0.00019	x=0.00221	yes	up	Vehicle vs TNO155_10_mgkg_24h	24h
NCI-H2122	PDZD2	x=24.63	x=1.7	x=0.42	x=4	x=6e-05	x=0.00098	yes	up	Vehicle vs TNO155_10_mgkg_24h	24h
NCI-H2122	PDZK1IP1	x=408.22	x=2.61	x=0.46	x=5.62	x=0	x=0	yes	up	Vehicle vs TNO155_10_mgkg_24h	24h
NCI-H2122	PI3	x=131.93	x=1.67	x=0.35	x=4.75	x=0	x=6e-05	yes	up	Vehicle vs TNO155_10_mgkg_24h	24h
NCI-H2122	PID1	x=53.13	x=1.55	x=0.27	x=5.69	x=0	x=0	yes	up	Vehicle vs TNO155_10_mgkg_24h	24h
NCI-H2122	PIK3IP1	x=63.48	x=2	x=0.31	x=6.42	x=0	x=0	yes	up	Vehicle vs TNO155_10_mgkg_24h	24h
NCI-H2122	PLA2G2F	x=15.23	x=2.01	x=0.52	x=3.88	x=0.00011	x=0.00143	yes	up	Vehicle vs TNO155_10_mgkg_24h	24h
NCI-H2122	PLEKHG7	x=39.94	x=2.61	x=0.43	x=6.14	x=0	x=0	yes	up	Vehicle vs TNO155_10_mgkg_24h	24h
NCI-H2122	PLEKHH2	x=11.07	x=1.83	x=0.52	x=3.49	x=0.00049	x=0.00462	yes	up	Vehicle vs TNO155_10_mgkg_24h	24h
NCI-H2122	PNCK	x=2.42	x=2.72	x=1.06	x=2.57	x=0.01011	x=0.0458	yes	up	Vehicle vs TNO155_10_mgkg_24h	24h
NCI-H2122	PNPLA3	x=7.16	x=2.53	x=0.61	x=4.15	x=3e-05	x=0.00059	yes	up	Vehicle vs TNO155_10_mgkg_24h	24h
NCI-H2122	POT1-AS1	x=7.06	x=1.64	x=0.57	x=2.88	x=0.00399	x=0.02302	yes	up	Vehicle vs TNO155_10_mgkg_24h	24h
NCI-H2122	POU2F2	x=47.77	x=2.02	x=0.34	x=6.01	x=0	x=0	yes	up	Vehicle vs TNO155_10_mgkg_24h	24h
NCI-H2122	PPARD	x=116.55	x=1.35	x=0.22	x=6.18	x=0	x=0	yes	up	Vehicle vs TNO155_10_mgkg_24h	24h
NCI-H2122	PPBP	x=3.29	x=2.56	x=0.98	x=2.62	x=0.00867	x=0.04108	yes	up	Vehicle vs TNO155_10_mgkg_24h	24h
NCI-H2122	PPP1R15A	x=266.31	x=1.6	x=0.24	x=6.58	x=0	x=0	yes	up	Vehicle vs TNO155_10_mgkg_24h	24h
NCI-H2122	PPP1R18	x=198.54	x=1.46	x=0.31	x=4.69	x=0	x=8e-05	yes	up	Vehicle vs TNO155_10_mgkg_24h	24h
NCI-H2122	PRDM1	x=535.81	x=1.72	x=0.43	x=4.04	x=5e-05	x=0.00087	yes	up	Vehicle vs TNO155_10_mgkg_24h	24h
NCI-H2122	PRKAG2-AS1	x=15.03	x=-1.47	x=0.5	x=-2.97	x=0.00296	x=0.01835	yes	down	Vehicle vs TNO155_10_mgkg_24h	24h
NCI-H2122	PROS1	x=4.26	x=1.99	x=0.73	x=2.72	x=0.00655	x=0.03354	yes	up	Vehicle vs TNO155_10_mgkg_24h	24h
NCI-H2122	PRR36	x=4.13	x=2.26	x=0.73	x=3.1	x=0.00193	x=0.01327	yes	up	Vehicle vs TNO155_10_mgkg_24h	24h
NCI-H2122	PRR5L	x=27.93	x=1.38	x=0.33	x=4.25	x=2e-05	x=0.00042	yes	up	Vehicle vs TNO155_10_mgkg_24h	24h
NCI-H2122	PRSS2	x=9.63	x=1.67	x=0.49	x=3.4	x=0.00067	x=0.00589	yes	up	Vehicle vs TNO155_10_mgkg_24h	24h
NCI-H2122	PRSS22	x=1087.12	x=1.72	x=0.27	x=6.32	x=0	x=0	yes	up	Vehicle vs TNO155_10_mgkg_24h	24h
NCI-H2122	PSORS1C1	x=4.12	x=2.21	x=0.85	x=2.61	x=0.00907	x=0.04249	yes	up	Vehicle vs TNO155_10_mgkg_24h	24h
NCI-H2122	PTAFR	x=81.12	x=1.96	x=0.27	x=7.24	x=0	x=0	yes	up	Vehicle vs TNO155_10_mgkg_24h	24h
NCI-H2122	PTGER1	x=2.49	x=3.32	x=1.15	x=2.88	x=0.00394	x=0.02283	yes	up	Vehicle vs TNO155_10_mgkg_24h	24h
NCI-H2122	PTGS2	x=1348.03	x=1.56	x=0.19	x=8.1	x=0	x=0	yes	up	Vehicle vs TNO155_10_mgkg_24h	24h
NCI-H2122	PTP4A3	x=15.93	x=1.83	x=0.44	x=4.15	x=3e-05	x=6e-04	yes	up	Vehicle vs TNO155_10_mgkg_24h	24h
NCI-H2122	PTPRH	x=48.68	x=2.55	x=0.37	x=6.95	x=0	x=0	yes	up	Vehicle vs TNO155_10_mgkg_24h	24h
NCI-H2122	PTRF	x=227.44	x=1.64	x=0.27	x=6.05	x=0	x=0	yes	up	Vehicle vs TNO155_10_mgkg_24h	24h
NCI-H2122	PWAR5	x=5.97	x=1.97	x=0.6	x=3.26	x=0.00113	x=0.00876	yes	up	Vehicle vs TNO155_10_mgkg_24h	24h
NCI-H2122	PXDC1	x=11.77	x=1.78	x=0.51	x=3.48	x=0.00049	x=0.00467	yes	up	Vehicle vs TNO155_10_mgkg_24h	24h
NCI-H2122	RAD54L	x=24.8	x=-1.51	x=0.39	x=-3.88	x=1e-04	x=0.0014	yes	down	Vehicle vs TNO155_10_mgkg_24h	24h
NCI-H2122	RAET1L	x=6.93	x=2.02	x=0.6	x=3.39	x=0.00069	x=0.00606	yes	up	Vehicle vs TNO155_10_mgkg_24h	24h
NCI-H2122	RASA2-IT1	x=7.17	x=1.99	x=0.58	x=3.42	x=0.00062	x=0.00556	yes	up	Vehicle vs TNO155_10_mgkg_24h	24h
NCI-H2122	RASD2	x=3.07	x=2.76	x=1.07	x=2.59	x=0.00961	x=0.04417	yes	up	Vehicle vs TNO155_10_mgkg_24h	24h
NCI-H2122	RBPMS	x=88.95	x=1.36	x=0.19	x=7	x=0	x=0	yes	up	Vehicle vs TNO155_10_mgkg_24h	24h
NCI-H2122	RDM1	x=10.83	x=-2.12	x=0.54	x=-3.89	x=1e-04	x=0.00139	yes	down	Vehicle vs TNO155_10_mgkg_24h	24h
NCI-H2122	RECQL4	x=152.63	x=-1.58	x=0.24	x=-6.68	x=0	x=0	yes	down	Vehicle vs TNO155_10_mgkg_24h	24h
NCI-H2122	RERG	x=17.24	x=-1.32	x=0.38	x=-3.45	x=0.00056	x=0.00514	yes	down	Vehicle vs TNO155_10_mgkg_24h	24h
NCI-H2122	RFLNA	x=4.9	x=2.75	x=0.79	x=3.48	x=5e-04	x=0.00472	yes	up	Vehicle vs TNO155_10_mgkg_24h	24h
NCI-H2122	RN7SL368P	x=18.19	x=2.03	x=0.53	x=3.84	x=0.00012	x=0.00162	yes	up	Vehicle vs TNO155_10_mgkg_24h	24h
NCI-H2122	RNASE1	x=6.08	x=2.97	x=0.83	x=3.57	x=0.00035	x=0.00366	yes	up	Vehicle vs TNO155_10_mgkg_24h	24h
NCI-H2122	RNASE7	x=5.33	x=3.15	x=0.83	x=3.8	x=0.00014	x=0.00182	yes	up	Vehicle vs TNO155_10_mgkg_24h	24h
NCI-H2122	RNF39	x=42.51	x=1.34	x=0.25	x=5.26	x=0	x=1e-05	yes	up	Vehicle vs TNO155_10_mgkg_24h	24h
NCI-H2122	RNU1-124P	x=15.7	x=1.42	x=0.43	x=3.3	x=0.00098	x=0.00787	yes	up	Vehicle vs TNO155_10_mgkg_24h	24h
NCI-H2122	RNU4-1	x=11.85	x=1.65	x=0.43	x=3.85	x=0.00012	x=0.00155	yes	up	Vehicle vs TNO155_10_mgkg_24h	24h
NCI-H2122	RNU4-80P	x=16.52	x=1.96	x=0.44	x=4.42	x=1e-05	x=0.00022	yes	up	Vehicle vs TNO155_10_mgkg_24h	24h
NCI-H2122	RNU6-125P	x=6.08	x=2.32	x=0.64	x=3.66	x=0.00025	x=0.00281	yes	up	Vehicle vs TNO155_10_mgkg_24h	24h
NCI-H2122	RNU6-510P	x=30.29	x=2.08	x=0.32	x=6.44	x=0	x=0	yes	up	Vehicle vs TNO155_10_mgkg_24h	24h
NCI-H2122	RNU6-90P	x=9.19	x=1.91	x=0.61	x=3.14	x=0.00169	x=0.01195	yes	up	Vehicle vs TNO155_10_mgkg_24h	24h
NCI-H2122	RNU6-957P	x=3.59	x=2.02	x=0.77	x=2.64	x=0.00819	x=0.03938	yes	up	Vehicle vs TNO155_10_mgkg_24h	24h
NCI-H2122	RORA	x=148.97	x=1.77	x=0.31	x=5.76	x=0	x=0	yes	up	Vehicle vs TNO155_10_mgkg_24h	24h
NCI-H2122	ROS1	x=12	x=1.58	x=0.52	x=3.03	x=0.00241	x=0.01571	yes	up	Vehicle vs TNO155_10_mgkg_24h	24h
NCI-H2122	RPL29P14	x=4.56	x=2.08	x=0.72	x=2.89	x=0.0038	x=0.02226	yes	up	Vehicle vs TNO155_10_mgkg_24h	24h
NCI-H2122	RWDD3	x=4.67	x=1.93	x=0.7	x=2.74	x=0.00607	x=0.03164	yes	up	Vehicle vs TNO155_10_mgkg_24h	24h
NCI-H2122	S100A12	x=32.25	x=2.37	x=0.39	x=6.07	x=0	x=0	yes	up	Vehicle vs TNO155_10_mgkg_24h	24h
NCI-H2122	S100A7	x=12.71	x=1.68	x=0.56	x=3.02	x=0.00253	x=0.01628	yes	up	Vehicle vs TNO155_10_mgkg_24h	24h
NCI-H2122	SAA1	x=24.06	x=5.45	x=0.73	x=7.46	x=0	x=0	yes	up	Vehicle vs TNO155_10_mgkg_24h	24h
NCI-H2122	SAA2	x=19.95	x=6.01	x=0.82	x=7.3	x=0	x=0	yes	up	Vehicle vs TNO155_10_mgkg_24h	24h
NCI-H2122	SAMD4A	x=406.99	x=1.78	x=0.3	x=5.92	x=0	x=0	yes	up	Vehicle vs TNO155_10_mgkg_24h	24h
NCI-H2122	SAT1	x=5240.81	x=1.33	x=0.19	x=7.03	x=0	x=0	yes	up	Vehicle vs TNO155_10_mgkg_24h	24h
NCI-H2122	SCARA3	x=8.33	x=-2.37	x=0.71	x=-3.33	x=0.00087	x=0.00723	yes	down	Vehicle vs TNO155_10_mgkg_24h	24h
NCI-H2122	SCN1B	x=8.26	x=1.55	x=0.56	x=2.79	x=0.0052	x=0.02803	yes	up	Vehicle vs TNO155_10_mgkg_24h	24h
NCI-H2122	SECTM1	x=15.21	x=1.53	x=0.39	x=3.9	x=1e-04	x=0.00133	yes	up	Vehicle vs TNO155_10_mgkg_24h	24h
NCI-H2122	SELENOM	x=8.16	x=1.55	x=0.55	x=2.81	x=0.00498	x=0.02715	yes	up	Vehicle vs TNO155_10_mgkg_24h	24h
NCI-H2122	SEMA7A	x=150.22	x=2.13	x=0.29	x=7.36	x=0	x=0	yes	up	Vehicle vs TNO155_10_mgkg_24h	24h
NCI-H2122	SERPINB4	x=45.65	x=3.09	x=0.4	x=7.74	x=0	x=0	yes	up	Vehicle vs TNO155_10_mgkg_24h	24h
NCI-H2122	SERPINE1	x=331.31	x=1.56	x=0.27	x=5.75	x=0	x=0	yes	up	Vehicle vs TNO155_10_mgkg_24h	24h
NCI-H2122	SGPP2	x=75.86	x=1.42	x=0.23	x=6.13	x=0	x=0	yes	up	Vehicle vs TNO155_10_mgkg_24h	24h
NCI-H2122	SH2D1B	x=3.26	x=2.87	x=1	x=2.87	x=0.00413	x=0.02357	yes	up	Vehicle vs TNO155_10_mgkg_24h	24h
NCI-H2122	SH3D21	x=21.13	x=1.78	x=0.56	x=3.21	x=0.00135	x=0.01002	yes	up	Vehicle vs TNO155_10_mgkg_24h	24h
NCI-H2122	SHC2	x=25.93	x=1.85	x=0.42	x=4.38	x=1e-05	x=0.00026	yes	up	Vehicle vs TNO155_10_mgkg_24h	24h
NCI-H2122	SLAMF7	x=8.95	x=3.11	x=0.67	x=4.63	x=0	x=1e-04	yes	up	Vehicle vs TNO155_10_mgkg_24h	24h
NCI-H2122	SLAMF9	x=48.18	x=1.86	x=0.32	x=5.86	x=0	x=0	yes	up	Vehicle vs TNO155_10_mgkg_24h	24h
NCI-H2122	SLC15A1	x=67.86	x=1.49	x=0.3	x=5.06	x=0	x=2e-05	yes	up	Vehicle vs TNO155_10_mgkg_24h	24h
NCI-H2122	SLC16A6	x=9.84	x=1.56	x=0.5	x=3.13	x=0.00174	x=0.01221	yes	up	Vehicle vs TNO155_10_mgkg_24h	24h
NCI-H2122	SLC28A3	x=81.23	x=1.69	x=0.3	x=5.63	x=0	x=0	yes	up	Vehicle vs TNO155_10_mgkg_24h	24h
NCI-H2122	SLC2A3	x=12.95	x=1.59	x=0.52	x=3.09	x=0.00203	x=0.01374	yes	up	Vehicle vs TNO155_10_mgkg_24h	24h
NCI-H2122	SLC2A6	x=10.82	x=1.36	x=0.46	x=2.96	x=0.00303	x=0.01869	yes	up	Vehicle vs TNO155_10_mgkg_24h	24h
NCI-H2122	SLC30A3	x=5.92	x=-3.54	x=0.96	x=-3.67	x=0.00024	x=0.0027	yes	down	Vehicle vs TNO155_10_mgkg_24h	24h
NCI-H2122	SLC34A2	x=12.99	x=1.33	x=0.48	x=2.8	x=0.00507	x=0.02756	yes	up	Vehicle vs TNO155_10_mgkg_24h	24h
NCI-H2122	SLCO3A1	x=38.25	x=2.27	x=0.27	x=8.37	x=0	x=0	yes	up	Vehicle vs TNO155_10_mgkg_24h	24h
NCI-H2122	SMCO2	x=11.15	x=1.38	x=0.51	x=2.69	x=0.00716	x=0.03579	yes	up	Vehicle vs TNO155_10_mgkg_24h	24h
NCI-H2122	SMIM6	x=23.84	x=1.36	x=0.35	x=3.85	x=0.00012	x=0.00156	yes	up	Vehicle vs TNO155_10_mgkg_24h	24h
NCI-H2122	SNORD13	x=111.96	x=2.26	x=0.63	x=3.56	x=0.00037	x=0.00378	yes	up	Vehicle vs TNO155_10_mgkg_24h	24h
NCI-H2122	SNORD14E	x=7.14	x=2.02	x=0.6	x=3.37	x=0.00075	x=0.00641	yes	up	Vehicle vs TNO155_10_mgkg_24h	24h
NCI-H2122	SNORD3A	x=42.57	x=2.63	x=0.38	x=6.86	x=0	x=0	yes	up	Vehicle vs TNO155_10_mgkg_24h	24h
NCI-H2122	SNORD83A	x=3.35	x=2.35	x=0.84	x=2.8	x=0.00509	x=0.02766	yes	up	Vehicle vs TNO155_10_mgkg_24h	24h
NCI-H2122	SNTN	x=4.83	x=3.27	x=1.02	x=3.2	x=0.00137	x=0.01013	yes	up	Vehicle vs TNO155_10_mgkg_24h	24h
NCI-H2122	SORCS2	x=3.13	x=4.22	x=1.2	x=3.53	x=0.00042	x=0.00411	yes	up	Vehicle vs TNO155_10_mgkg_24h	24h
NCI-H2122	SPINK1	x=4.05	x=2.24	x=0.8	x=2.81	x=0.00489	x=0.02676	yes	up	Vehicle vs TNO155_10_mgkg_24h	24h
NCI-H2122	SPNS2	x=819.96	x=1.93	x=0.41	x=4.71	x=0	x=7e-05	yes	up	Vehicle vs TNO155_10_mgkg_24h	24h
NCI-H2122	SPOCK1	x=57.88	x=2.21	x=0.42	x=5.3	x=0	x=1e-05	yes	up	Vehicle vs TNO155_10_mgkg_24h	24h
NCI-H2122	SPRR1B	x=301.89	x=2.57	x=0.47	x=5.51	x=0	x=0	yes	up	Vehicle vs TNO155_10_mgkg_24h	24h
NCI-H2122	SPRR2A	x=310.62	x=3.93	x=0.72	x=5.43	x=0	x=0	yes	up	Vehicle vs TNO155_10_mgkg_24h	24h
NCI-H2122	SPRR2D	x=44.37	x=3.73	x=0.73	x=5.14	x=0	x=1e-05	yes	up	Vehicle vs TNO155_10_mgkg_24h	24h
NCI-H2122	SPRR2E	x=23	x=5.03	x=0.71	x=7.13	x=0	x=0	yes	up	Vehicle vs TNO155_10_mgkg_24h	24h
NCI-H2122	SPRR3	x=61.43	x=2.85	x=0.41	x=6.95	x=0	x=0	yes	up	Vehicle vs TNO155_10_mgkg_24h	24h
NCI-H2122	SPTB	x=9.9	x=-1.49	x=0.54	x=-2.74	x=0.00619	x=0.03205	yes	down	Vehicle vs TNO155_10_mgkg_24h	24h
NCI-H2122	SRD5A3	x=880.07	x=1.61	x=0.21	x=7.6	x=0	x=0	yes	up	Vehicle vs TNO155_10_mgkg_24h	24h
NCI-H2122	STC1	x=1323.83	x=1.67	x=0.25	x=6.79	x=0	x=0	yes	up	Vehicle vs TNO155_10_mgkg_24h	24h
NCI-H2122	STEAP4	x=511.96	x=1.99	x=0.25	x=8.1	x=0	x=0	yes	up	Vehicle vs TNO155_10_mgkg_24h	24h
NCI-H2122	STXBP5-AS1	x=25.28	x=1.65	x=0.32	x=5.13	x=0	x=1e-05	yes	up	Vehicle vs TNO155_10_mgkg_24h	24h
NCI-H2122	SUSD3	x=8.02	x=-1.92	x=0.61	x=-3.13	x=0.00175	x=0.01226	yes	down	Vehicle vs TNO155_10_mgkg_24h	24h
NCI-H2122	TARID	x=16.58	x=1.65	x=0.45	x=3.67	x=0.00024	x=0.00272	yes	up	Vehicle vs TNO155_10_mgkg_24h	24h
NCI-H2122	TCAF2	x=9.11	x=1.66	x=0.47	x=3.51	x=0.00044	x=0.00431	yes	up	Vehicle vs TNO155_10_mgkg_24h	24h
NCI-H2122	TCEA1P4	x=3.77	x=2.32	x=0.78	x=2.98	x=0.00291	x=0.0181	yes	up	Vehicle vs TNO155_10_mgkg_24h	24h
NCI-H2122	TEF	x=5.1	x=1.66	x=0.64	x=2.58	x=0.00995	x=0.04534	yes	up	Vehicle vs TNO155_10_mgkg_24h	24h
NCI-H2122	TERT	x=14.84	x=-1.89	x=0.48	x=-3.89	x=1e-04	x=0.00137	yes	down	Vehicle vs TNO155_10_mgkg_24h	24h
NCI-H2122	TFF1	x=2472.92	x=1.34	x=0.19	x=6.95	x=0	x=0	yes	up	Vehicle vs TNO155_10_mgkg_24h	24h
NCI-H2122	TFF2	x=2.94	x=2.74	x=0.97	x=2.82	x=0.00484	x=0.02659	yes	up	Vehicle vs TNO155_10_mgkg_24h	24h
NCI-H2122	TGFA	x=214.9	x=1.41	x=0.22	x=6.29	x=0	x=0	yes	up	Vehicle vs TNO155_10_mgkg_24h	24h
NCI-H2122	THSD4	x=25.07	x=1.37	x=0.31	x=4.37	x=1e-05	x=0.00027	yes	up	Vehicle vs TNO155_10_mgkg_24h	24h
NCI-H2122	THSD7A	x=14.86	x=1.96	x=0.52	x=3.77	x=0.00017	x=0.00201	yes	up	Vehicle vs TNO155_10_mgkg_24h	24h
NCI-H2122	TIMP3	x=24.51	x=1.53	x=0.42	x=3.67	x=0.00025	x=0.00276	yes	up	Vehicle vs TNO155_10_mgkg_24h	24h
NCI-H2122	TINAG	x=7.22	x=-1.72	x=0.59	x=-2.91	x=0.00359	x=0.02132	yes	down	Vehicle vs TNO155_10_mgkg_24h	24h
NCI-H2122	TIPARP	x=185.56	x=1.31	x=0.29	x=4.47	x=1e-05	x=0.00018	yes	up	Vehicle vs TNO155_10_mgkg_24h	24h
NCI-H2122	TM4SF1-AS1	x=7.46	x=1.63	x=0.58	x=2.81	x=0.00489	x=0.02676	yes	up	Vehicle vs TNO155_10_mgkg_24h	24h
NCI-H2122	TMC1	x=5.14	x=2.36	x=0.82	x=2.89	x=0.00386	x=0.02253	yes	up	Vehicle vs TNO155_10_mgkg_24h	24h
NCI-H2122	TMEM158	x=67.94	x=1.93	x=0.34	x=5.68	x=0	x=0	yes	up	Vehicle vs TNO155_10_mgkg_24h	24h
NCI-H2122	TMEM176A	x=42.3	x=1.55	x=0.28	x=5.61	x=0	x=0	yes	up	Vehicle vs TNO155_10_mgkg_24h	24h
NCI-H2122	TMEM240	x=6.09	x=-1.96	x=0.7	x=-2.78	x=0.00538	x=0.02886	yes	down	Vehicle vs TNO155_10_mgkg_24h	24h
NCI-H2122	TMEM45A	x=139.15	x=2	x=0.25	x=7.85	x=0	x=0	yes	up	Vehicle vs TNO155_10_mgkg_24h	24h
NCI-H2122	TMPRSS11D	x=122.23	x=1.85	x=0.27	x=6.74	x=0	x=0	yes	up	Vehicle vs TNO155_10_mgkg_24h	24h
NCI-H2122	TMPRSS2	x=24.19	x=3.06	x=0.5	x=6.07	x=0	x=0	yes	up	Vehicle vs TNO155_10_mgkg_24h	24h
NCI-H2122	TMPRSS6	x=6.75	x=2.63	x=0.64	x=4.1	x=4e-05	x=7e-04	yes	up	Vehicle vs TNO155_10_mgkg_24h	24h
NCI-H2122	TNF	x=6.71	x=2.62	x=0.63	x=4.15	x=3e-05	x=6e-04	yes	up	Vehicle vs TNO155_10_mgkg_24h	24h
NCI-H2122	TNFAIP3	x=256.45	x=2.35	x=0.23	x=10.17	x=0	x=0	yes	up	Vehicle vs TNO155_10_mgkg_24h	24h
NCI-H2122	TNFRSF11B	x=5.93	x=2.09	x=0.64	x=3.25	x=0.00114	x=0.00881	yes	up	Vehicle vs TNO155_10_mgkg_24h	24h
NCI-H2122	TNFRSF1B	x=6.08	x=-1.95	x=0.75	x=-2.6	x=0.00926	x=0.04299	yes	down	Vehicle vs TNO155_10_mgkg_24h	24h
NCI-H2122	TNIP3	x=297.94	x=1.38	x=0.19	x=7.2	x=0	x=0	yes	up	Vehicle vs TNO155_10_mgkg_24h	24h
NCI-H2122	TNNT1	x=26.85	x=1.58	x=0.42	x=3.74	x=0.00019	x=0.00221	yes	up	Vehicle vs TNO155_10_mgkg_24h	24h
NCI-H2122	TNS1	x=318.99	x=1.95	x=0.41	x=4.79	x=0	x=5e-05	yes	up	Vehicle vs TNO155_10_mgkg_24h	24h
NCI-H2122	TONSL	x=19.95	x=-1.79	x=0.45	x=-4.01	x=6e-05	x=0.00093	yes	down	Vehicle vs TNO155_10_mgkg_24h	24h
NCI-H2122	TOX	x=12.85	x=1.36	x=0.43	x=3.18	x=0.00149	x=0.01081	yes	up	Vehicle vs TNO155_10_mgkg_24h	24h
NCI-H2122	TPBG	x=331.04	x=1.35	x=0.22	x=6.07	x=0	x=0	yes	up	Vehicle vs TNO155_10_mgkg_24h	24h
NCI-H2122	TPPP	x=10.87	x=1.47	x=0.46	x=3.17	x=0.00154	x=0.01109	yes	up	Vehicle vs TNO155_10_mgkg_24h	24h
NCI-H2122	TPT1P10	x=3.13	x=3.17	x=1	x=3.17	x=0.00154	x=0.01111	yes	up	Vehicle vs TNO155_10_mgkg_24h	24h
NCI-H2122	TREM1	x=128.44	x=2.31	x=0.27	x=8.62	x=0	x=0	yes	up	Vehicle vs TNO155_10_mgkg_24h	24h
NCI-H2122	TRIM31	x=30.97	x=1.71	x=0.3	x=5.75	x=0	x=0	yes	up	Vehicle vs TNO155_10_mgkg_24h	24h
NCI-H2122	TRPV3	x=39.17	x=2.04	x=0.41	x=5	x=0	x=2e-05	yes	up	Vehicle vs TNO155_10_mgkg_24h	24h
NCI-H2122	TUBA1A	x=84.31	x=1.43	x=0.23	x=6.2	x=0	x=0	yes	up	Vehicle vs TNO155_10_mgkg_24h	24h
NCI-H2122	UGT2B11	x=15.55	x=-1.42	x=0.43	x=-3.3	x=0.00096	x=0.00775	yes	down	Vehicle vs TNO155_10_mgkg_24h	24h
NCI-H2122	UGT2B28	x=6.14	x=-1.83	x=0.68	x=-2.67	x=0.00757	x=0.03728	yes	down	Vehicle vs TNO155_10_mgkg_24h	24h
NCI-H2122	VEGFA	x=1228.27	x=1.31	x=0.24	x=5.49	x=0	x=0	yes	up	Vehicle vs TNO155_10_mgkg_24h	24h
NCI-H2122	VNN1	x=101.62	x=2.31	x=0.34	x=6.72	x=0	x=0	yes	up	Vehicle vs TNO155_10_mgkg_24h	24h
NCI-H2122	VNN3	x=37.78	x=2.73	x=0.34	x=8.05	x=0	x=0	yes	up	Vehicle vs TNO155_10_mgkg_24h	24h
NCI-H2122	VSIG1	x=4.49	x=2.04	x=0.68	x=2.99	x=0.00282	x=0.01761	yes	up	Vehicle vs TNO155_10_mgkg_24h	24h
NCI-H2122	VSIG10L	x=7.5	x=-1.94	x=0.61	x=-3.17	x=0.00151	x=0.01092	yes	down	Vehicle vs TNO155_10_mgkg_24h	24h
NCI-H2122	VSNL1	x=11.85	x=-2.41	x=0.58	x=-4.15	x=3e-05	x=6e-04	yes	down	Vehicle vs TNO155_10_mgkg_24h	24h
NCI-H2122	VSTM2L	x=5.33	x=3.7	x=0.83	x=4.46	x=1e-05	x=0.00019	yes	up	Vehicle vs TNO155_10_mgkg_24h	24h
NCI-H2122	VSTM4	x=11.14	x=1.68	x=0.52	x=3.22	x=0.0013	x=0.00972	yes	up	Vehicle vs TNO155_10_mgkg_24h	24h
NCI-H2122	WFDC2	x=278.6	x=1.7	x=0.27	x=6.34	x=0	x=0	yes	up	Vehicle vs TNO155_10_mgkg_24h	24h
NCI-H2122	WFDC21P	x=36.37	x=1.91	x=0.43	x=4.4	x=1e-05	x=0.00024	yes	up	Vehicle vs TNO155_10_mgkg_24h	24h
NCI-H2122	WNT7B	x=165.16	x=1.89	x=0.47	x=4.04	x=5e-05	x=0.00087	yes	up	Vehicle vs TNO155_10_mgkg_24h	24h
NCI-H2122	WSB1	x=2736.23	x=1.33	x=0.21	x=6.33	x=0	x=0	yes	up	Vehicle vs TNO155_10_mgkg_24h	24h
NCI-H2122	XDH	x=237.53	x=1.7	x=0.25	x=6.78	x=0	x=0	yes	up	Vehicle vs TNO155_10_mgkg_24h	24h
NCI-H2122	YPEL1	x=15.47	x=1.65	x=0.41	x=4.02	x=6e-05	x=0.00093	yes	up	Vehicle vs TNO155_10_mgkg_24h	24h
NCI-H2122	ZBTB46	x=31.53	x=1.5	x=0.33	x=4.52	x=1e-05	x=0.00015	yes	up	Vehicle vs TNO155_10_mgkg_24h	24h
NCI-H2122	ZEB1	x=16.02	x=1.36	x=0.52	x=2.64	x=0.0083	x=0.03978	yes	up	Vehicle vs TNO155_10_mgkg_24h	24h
NCI-H2122	ZEB2	x=3.34	x=3.19	x=1.05	x=3.04	x=0.00239	x=0.01564	yes	up	Vehicle vs TNO155_10_mgkg_24h	24h
NCI-H2122	ZMAT4	x=2.54	x=3.88	x=1.27	x=3.05	x=0.0023	x=0.01516	yes	up	Vehicle vs TNO155_10_mgkg_24h	24h
NCI-H2122	ZNF699	x=6.18	x=2.3	x=0.89	x=2.57	x=0.01003	x=0.04558	yes	up	Vehicle vs TNO155_10_mgkg_24h	24h
NCI-H2122	ACHE	x=8.31	x=2.21	x=0.7	x=3.15	x=0.00163	x=0.03049	yes	up	Vehicle vs TNO155_10_mgkg_48h	48h
NCI-H2122	AGER	x=12.21	x=-1.88	x=0.54	x=-3.5	x=0.00046	x=0.01185	yes	down	Vehicle vs TNO155_10_mgkg_48h	48h
NCI-H2122	ANKRD36C	x=1074.8	x=1.46	x=0.37	x=4.01	x=6e-05	x=0.00256	yes	up	Vehicle vs TNO155_10_mgkg_48h	48h
NCI-H2122	APOL1	x=923.38	x=1.51	x=0.18	x=8.43	x=0	x=0	yes	up	Vehicle vs TNO155_10_mgkg_48h	48h
NCI-H2122	ARHGAP33	x=18.8	x=-2.01	x=0.42	x=-4.8	x=0	x=0.00015	yes	down	Vehicle vs TNO155_10_mgkg_48h	48h
NCI-H2122	ATP6V1C2	x=30.07	x=2.43	x=0.38	x=6.41	x=0	x=0	yes	up	Vehicle vs TNO155_10_mgkg_48h	48h
NCI-H2122	BCL2A1	x=16.58	x=1.54	x=0.38	x=4.09	x=4e-05	x=0.00193	yes	up	Vehicle vs TNO155_10_mgkg_48h	48h
NCI-H2122	BIRC3	x=223.81	x=1.79	x=0.24	x=7.58	x=0	x=0	yes	up	Vehicle vs TNO155_10_mgkg_48h	48h
NCI-H2122	BMP3	x=12.05	x=1.63	x=0.55	x=2.96	x=0.00305	x=0.04897	yes	up	Vehicle vs TNO155_10_mgkg_48h	48h
NCI-H2122	BPIFA1	x=17.76	x=4.61	x=1.35	x=3.42	x=0.00063	x=0.01491	yes	up	Vehicle vs TNO155_10_mgkg_48h	48h
NCI-H2122	BPIFB1	x=14.73	x=1.79	x=0.48	x=3.77	x=0.00016	x=0.00546	yes	up	Vehicle vs TNO155_10_mgkg_48h	48h
NCI-H2122	C15orf48	x=1185.37	x=2.11	x=0.54	x=3.94	x=8e-05	x=0.00328	yes	up	Vehicle vs TNO155_10_mgkg_48h	48h
NCI-H2122	C1S	x=18.49	x=1.52	x=0.4	x=3.78	x=0.00016	x=0.0053	yes	up	Vehicle vs TNO155_10_mgkg_48h	48h
NCI-H2122	C4BPA	x=8.94	x=1.71	x=0.49	x=3.5	x=0.00047	x=0.01194	yes	up	Vehicle vs TNO155_10_mgkg_48h	48h
NCI-H2122	CCDC110	x=12.18	x=-1.53	x=0.48	x=-3.17	x=0.00153	x=0.02908	yes	down	Vehicle vs TNO155_10_mgkg_48h	48h
NCI-H2122	CCDC78	x=9.09	x=-1.88	x=0.56	x=-3.39	x=7e-04	x=0.01613	yes	down	Vehicle vs TNO155_10_mgkg_48h	48h
NCI-H2122	CEACAM5	x=2258.73	x=1.38	x=0.22	x=6.19	x=0	x=0	yes	up	Vehicle vs TNO155_10_mgkg_48h	48h
NCI-H2122	CELF4	x=22.58	x=-1.56	x=0.37	x=-4.23	x=2e-05	x=0.00119	yes	down	Vehicle vs TNO155_10_mgkg_48h	48h
NCI-H2122	CEMIP	x=67.08	x=2.04	x=0.33	x=6.16	x=0	x=0	yes	up	Vehicle vs TNO155_10_mgkg_48h	48h
NCI-H2122	CENPE	x=707.49	x=-1.34	x=0.15	x=-8.92	x=0	x=0	yes	down	Vehicle vs TNO155_10_mgkg_48h	48h
NCI-H2122	CGNL1	x=28.45	x=1.4	x=0.35	x=3.97	x=7e-05	x=0.00296	yes	up	Vehicle vs TNO155_10_mgkg_48h	48h
NCI-H2122	CHST2	x=22.53	x=1.54	x=0.32	x=4.79	x=0	x=0.00016	yes	up	Vehicle vs TNO155_10_mgkg_48h	48h
NCI-H2122	CLIC6	x=49.03	x=1.73	x=0.24	x=7.15	x=0	x=0	yes	up	Vehicle vs TNO155_10_mgkg_48h	48h
NCI-H2122	CLIP2	x=5.92	x=1.78	x=0.59	x=3.03	x=0.00246	x=0.04175	yes	up	Vehicle vs TNO155_10_mgkg_48h	48h
NCI-H2122	COL9A2	x=9.38	x=1.99	x=0.63	x=3.17	x=0.0015	x=0.02873	yes	up	Vehicle vs TNO155_10_mgkg_48h	48h
NCI-H2122	CSF3	x=45.92	x=4.73	x=0.76	x=6.25	x=0	x=0	yes	up	Vehicle vs TNO155_10_mgkg_48h	48h
NCI-H2122	CST6	x=15.56	x=1.46	x=0.4	x=3.62	x=0.00029	x=0.00856	yes	up	Vehicle vs TNO155_10_mgkg_48h	48h
NCI-H2122	CTSS	x=173.93	x=1.62	x=0.3	x=5.34	x=0	x=1e-05	yes	up	Vehicle vs TNO155_10_mgkg_48h	48h
NCI-H2122	CXCL1	x=1116.23	x=1.51	x=0.22	x=6.98	x=0	x=0	yes	up	Vehicle vs TNO155_10_mgkg_48h	48h
NCI-H2122	CYP2B7P	x=18.27	x=1.56	x=0.37	x=4.25	x=2e-05	x=0.00111	yes	up	Vehicle vs TNO155_10_mgkg_48h	48h
NCI-H2122	DAPP1	x=98.95	x=1.52	x=0.27	x=5.66	x=0	x=0	yes	up	Vehicle vs TNO155_10_mgkg_48h	48h
NCI-H2122	DHRS9	x=189.78	x=1.46	x=0.18	x=8.14	x=0	x=0	yes	up	Vehicle vs TNO155_10_mgkg_48h	48h
NCI-H2122	DNAJC22	x=8.69	x=2.05	x=0.59	x=3.49	x=0.00049	x=0.01223	yes	up	Vehicle vs TNO155_10_mgkg_48h	48h
NCI-H2122	DOC2B	x=12.63	x=2.17	x=0.51	x=4.23	x=2e-05	x=0.00118	yes	up	Vehicle vs TNO155_10_mgkg_48h	48h
NCI-H2122	DUOX2	x=7.27	x=5.35	x=1.02	x=5.26	x=0	x=2e-05	yes	up	Vehicle vs TNO155_10_mgkg_48h	48h
NCI-H2122	DUSP9	x=20.13	x=-1.32	x=0.39	x=-3.4	x=0.00067	x=0.01555	yes	down	Vehicle vs TNO155_10_mgkg_48h	48h
NCI-H2122	FAM3D	x=33.07	x=1.76	x=0.38	x=4.6	x=0	x=3e-04	yes	up	Vehicle vs TNO155_10_mgkg_48h	48h
NCI-H2122	FCGBP	x=8.27	x=3.94	x=0.88	x=4.5	x=1e-05	x=0.00045	yes	up	Vehicle vs TNO155_10_mgkg_48h	48h
NCI-H2122	FES	x=90.19	x=-1.81	x=0.24	x=-7.52	x=0	x=0	yes	down	Vehicle vs TNO155_10_mgkg_48h	48h
NCI-H2122	FSTL1	x=20.76	x=1.35	x=0.32	x=4.29	x=2e-05	x=0.00098	yes	up	Vehicle vs TNO155_10_mgkg_48h	48h
NCI-H2122	FUT6	x=12.13	x=1.82	x=0.46	x=3.92	x=9e-05	x=0.00342	yes	up	Vehicle vs TNO155_10_mgkg_48h	48h
NCI-H2122	FUT9	x=24.11	x=-1.4	x=0.33	x=-4.23	x=2e-05	x=0.00118	yes	down	Vehicle vs TNO155_10_mgkg_48h	48h
NCI-H2122	FXYD4	x=8.12	x=-2.21	x=0.61	x=-3.64	x=0.00028	x=0.00821	yes	down	Vehicle vs TNO155_10_mgkg_48h	48h
NCI-H2122	G0S2	x=173.74	x=1.34	x=0.2	x=6.59	x=0	x=0	yes	up	Vehicle vs TNO155_10_mgkg_48h	48h
NCI-H2122	GALNT5	x=54.96	x=1.38	x=0.36	x=3.86	x=0.00011	x=0.00416	yes	up	Vehicle vs TNO155_10_mgkg_48h	48h
NCI-H2122	GAS6-AS1	x=14.34	x=-1.42	x=0.44	x=-3.27	x=0.00108	x=0.0228	yes	down	Vehicle vs TNO155_10_mgkg_48h	48h
NCI-H2122	GK-IT1	x=5.97	x=2.39	x=0.65	x=3.69	x=0.00022	x=0.00689	yes	up	Vehicle vs TNO155_10_mgkg_48h	48h
NCI-H2122	HDAC9	x=12.39	x=2.06	x=0.51	x=4.04	x=5e-05	x=0.0023	yes	up	Vehicle vs TNO155_10_mgkg_48h	48h
NCI-H2122	HMGN2P46	x=51.84	x=1.69	x=0.23	x=7.45	x=0	x=0	yes	up	Vehicle vs TNO155_10_mgkg_48h	48h
NCI-H2122	HS3ST1	x=115.93	x=1.87	x=0.22	x=8.53	x=0	x=0	yes	up	Vehicle vs TNO155_10_mgkg_48h	48h
NCI-H2122	ICAM1	x=20.32	x=1.48	x=0.32	x=4.67	x=0	x=0.00023	yes	up	Vehicle vs TNO155_10_mgkg_48h	48h
NCI-H2122	IL17C	x=20.96	x=2.23	x=0.44	x=5.06	x=0	x=5e-05	yes	up	Vehicle vs TNO155_10_mgkg_48h	48h
NCI-H2122	IL1RN	x=334.32	x=1.62	x=0.41	x=3.98	x=7e-05	x=0.00291	yes	up	Vehicle vs TNO155_10_mgkg_48h	48h
NCI-H2122	IL23A	x=67.04	x=2.27	x=0.3	x=7.64	x=0	x=0	yes	up	Vehicle vs TNO155_10_mgkg_48h	48h
NCI-H2122	IQCD	x=15.84	x=1.64	x=0.4	x=4.07	x=5e-05	x=0.00206	yes	up	Vehicle vs TNO155_10_mgkg_48h	48h
NCI-H2122	IRAK3	x=55.03	x=1.6	x=0.28	x=5.7	x=0	x=0	yes	up	Vehicle vs TNO155_10_mgkg_48h	48h
NCI-H2122	KIT	x=26.19	x=1.41	x=0.32	x=4.38	x=1e-05	x=0.00069	yes	up	Vehicle vs TNO155_10_mgkg_48h	48h
NCI-H2122	KMO	x=15.67	x=1.65	x=0.38	x=4.38	x=1e-05	x=0.00068	yes	up	Vehicle vs TNO155_10_mgkg_48h	48h
NCI-H2122	LCN2	x=1993.43	x=2.68	x=0.34	x=7.93	x=0	x=0	yes	up	Vehicle vs TNO155_10_mgkg_48h	48h
NCI-H2122	LGR6	x=40.38	x=-1.47	x=0.39	x=-3.72	x=2e-04	x=0.00638	yes	down	Vehicle vs TNO155_10_mgkg_48h	48h
NCI-H2122	LINC00342	x=144.03	x=1.36	x=0.46	x=2.95	x=0.00314	x=0.04973	yes	up	Vehicle vs TNO155_10_mgkg_48h	48h
NCI-H2122	LPIN2	x=148.32	x=1.39	x=0.23	x=6.11	x=0	x=0	yes	up	Vehicle vs TNO155_10_mgkg_48h	48h
NCI-H2122	LYZ	x=21.45	x=2.22	x=0.5	x=4.44	x=1e-05	x=0.00055	yes	up	Vehicle vs TNO155_10_mgkg_48h	48h
NCI-H2122	MAMDC4	x=11.09	x=-1.96	x=0.56	x=-3.5	x=0.00047	x=0.01186	yes	down	Vehicle vs TNO155_10_mgkg_48h	48h
NCI-H2122	MB	x=68.27	x=1.61	x=0.23	x=7.04	x=0	x=0	yes	up	Vehicle vs TNO155_10_mgkg_48h	48h
NCI-H2122	MIR3142HG	x=7.14	x=3.47	x=0.79	x=4.38	x=1e-05	x=0.00067	yes	up	Vehicle vs TNO155_10_mgkg_48h	48h
NCI-H2122	MSRB3	x=6.64	x=1.89	x=0.56	x=3.37	x=0.00075	x=0.01673	yes	up	Vehicle vs TNO155_10_mgkg_48h	48h
NCI-H2122	MST1L	x=12.98	x=-1.6	x=0.45	x=-3.59	x=0.00033	x=0.00913	yes	down	Vehicle vs TNO155_10_mgkg_48h	48h
NCI-H2122	MT-TD	x=53.67	x=1.79	x=0.57	x=3.13	x=0.00175	x=0.03214	yes	up	Vehicle vs TNO155_10_mgkg_48h	48h
NCI-H2122	MT-TI	x=171.77	x=2.46	x=0.41	x=5.98	x=0	x=0	yes	up	Vehicle vs TNO155_10_mgkg_48h	48h
NCI-H2122	MTCO1P40	x=97.59	x=1.92	x=0.52	x=3.65	x=0.00026	x=0.00792	yes	up	Vehicle vs TNO155_10_mgkg_48h	48h
NCI-H2122	MUC3A	x=10.06	x=2.06	x=0.49	x=4.22	x=2e-05	x=0.00122	yes	up	Vehicle vs TNO155_10_mgkg_48h	48h
NCI-H2122	NEGR1	x=72.62	x=-1.71	x=0.54	x=-3.19	x=0.00144	x=0.02797	yes	down	Vehicle vs TNO155_10_mgkg_48h	48h
NCI-H2122	PDZK1IP1	x=357.78	x=2.22	x=0.42	x=5.27	x=0	x=2e-05	yes	up	Vehicle vs TNO155_10_mgkg_48h	48h
NCI-H2122	PIK3IP1	x=49.82	x=1.34	x=0.3	x=4.55	x=1e-05	x=0.00036	yes	up	Vehicle vs TNO155_10_mgkg_48h	48h
NCI-H2122	PLA2G2F	x=19.41	x=2.31	x=0.43	x=5.41	x=0	x=1e-05	yes	up	Vehicle vs TNO155_10_mgkg_48h	48h
NCI-H2122	PLCE1	x=6.72	x=2.13	x=0.65	x=3.26	x=0.00112	x=0.02328	yes	up	Vehicle vs TNO155_10_mgkg_48h	48h
NCI-H2122	PLEKHG7	x=34.64	x=2.19	x=0.36	x=6.15	x=0	x=0	yes	up	Vehicle vs TNO155_10_mgkg_48h	48h
NCI-H2122	PTAFR	x=67.19	x=1.41	x=0.25	x=5.65	x=0	x=0	yes	up	Vehicle vs TNO155_10_mgkg_48h	48h
NCI-H2122	PTPRH	x=43.03	x=2.17	x=0.36	x=6	x=0	x=0	yes	up	Vehicle vs TNO155_10_mgkg_48h	48h
NCI-H2122	RFLNA	x=5.18	x=2.7	x=0.75	x=3.6	x=0.00031	x=0.00893	yes	up	Vehicle vs TNO155_10_mgkg_48h	48h
NCI-H2122	RND1	x=126.24	x=1.3	x=0.2	x=6.51	x=0	x=0	yes	up	Vehicle vs TNO155_10_mgkg_48h	48h
NCI-H2122	RPS10P2	x=6.61	x=1.83	x=0.59	x=3.12	x=0.0018	x=0.03273	yes	up	Vehicle vs TNO155_10_mgkg_48h	48h
NCI-H2122	S100A12	x=38.69	x=2.53	x=0.36	x=7.08	x=0	x=0	yes	up	Vehicle vs TNO155_10_mgkg_48h	48h
NCI-H2122	S100A7	x=14.44	x=1.75	x=0.56	x=3.13	x=0.00175	x=0.0321	yes	up	Vehicle vs TNO155_10_mgkg_48h	48h
NCI-H2122	SAA1	x=32.38	x=5.76	x=0.87	x=6.66	x=0	x=0	yes	up	Vehicle vs TNO155_10_mgkg_48h	48h
NCI-H2122	SAA2	x=26.55	x=6.3	x=0.85	x=7.38	x=0	x=0	yes	up	Vehicle vs TNO155_10_mgkg_48h	48h
NCI-H2122	SERPINB4	x=34.38	x=2.46	x=0.37	x=6.71	x=0	x=0	yes	up	Vehicle vs TNO155_10_mgkg_48h	48h
NCI-H2122	SLCO3A1	x=33.5	x=1.86	x=0.28	x=6.53	x=0	x=0	yes	up	Vehicle vs TNO155_10_mgkg_48h	48h
NCI-H2122	SMIM6	x=27.83	x=1.5	x=0.34	x=4.48	x=1e-05	x=0.00048	yes	up	Vehicle vs TNO155_10_mgkg_48h	48h
NCI-H2122	SNCAIP	x=26.49	x=1.53	x=0.33	x=4.62	x=0	x=0.00027	yes	up	Vehicle vs TNO155_10_mgkg_48h	48h
NCI-H2122	SNORD3A	x=28.51	x=1.72	x=0.31	x=5.56	x=0	x=0	yes	up	Vehicle vs TNO155_10_mgkg_48h	48h
NCI-H2122	SPNS2	x=826.85	x=1.77	x=0.4	x=4.43	x=1e-05	x=0.00056	yes	up	Vehicle vs TNO155_10_mgkg_48h	48h
NCI-H2122	SPRR1B	x=281.12	x=2.29	x=0.39	x=5.83	x=0	x=0	yes	up	Vehicle vs TNO155_10_mgkg_48h	48h
NCI-H2122	SPRR2A	x=189.88	x=2.99	x=0.64	x=4.7	x=0	x=0.00021	yes	up	Vehicle vs TNO155_10_mgkg_48h	48h
NCI-H2122	SPRR2D	x=17.91	x=2.03	x=0.44	x=4.62	x=0	x=0.00027	yes	up	Vehicle vs TNO155_10_mgkg_48h	48h
NCI-H2122	SPRR2E	x=6.2	x=2.85	x=0.73	x=3.93	x=8e-05	x=0.00336	yes	up	Vehicle vs TNO155_10_mgkg_48h	48h
NCI-H2122	SPRR3	x=37.59	x=1.8	x=0.35	x=5.14	x=0	x=3e-05	yes	up	Vehicle vs TNO155_10_mgkg_48h	48h
NCI-H2122	SRD5A3	x=862.24	x=1.38	x=0.18	x=7.78	x=0	x=0	yes	up	Vehicle vs TNO155_10_mgkg_48h	48h
NCI-H2122	STEAP4	x=426.52	x=1.45	x=0.36	x=4.03	x=6e-05	x=0.00241	yes	up	Vehicle vs TNO155_10_mgkg_48h	48h
NCI-H2122	SUSD2	x=6.3	x=-2.22	x=0.7	x=-3.15	x=0.00161	x=0.03024	yes	down	Vehicle vs TNO155_10_mgkg_48h	48h
NCI-H2122	TCAF2	x=9.69	x=1.58	x=0.47	x=3.35	x=0.00082	x=0.01813	yes	up	Vehicle vs TNO155_10_mgkg_48h	48h
NCI-H2122	TEKT1	x=4.46	x=2.5	x=0.84	x=2.99	x=0.00279	x=0.04577	yes	up	Vehicle vs TNO155_10_mgkg_48h	48h
NCI-H2122	TEX101	x=5.5	x=6.15	x=1.8	x=3.42	x=0.00062	x=0.01482	yes	up	Vehicle vs TNO155_10_mgkg_48h	48h
NCI-H2122	THSD7A	x=18.14	x=2.17	x=0.46	x=4.69	x=0	x=0.00021	yes	up	Vehicle vs TNO155_10_mgkg_48h	48h
NCI-H2122	TMC1	x=6.75	x=2.68	x=0.71	x=3.76	x=0.00017	x=0.00561	yes	up	Vehicle vs TNO155_10_mgkg_48h	48h
NCI-H2122	TMEM45A	x=108.1	x=1.3	x=0.18	x=7.09	x=0	x=0	yes	up	Vehicle vs TNO155_10_mgkg_48h	48h
NCI-H2122	TMPRSS11D	x=112.5	x=1.51	x=0.26	x=5.81	x=0	x=0	yes	up	Vehicle vs TNO155_10_mgkg_48h	48h
NCI-H2122	TMPRSS2	x=22.08	x=2.77	x=0.51	x=5.4	x=0	x=1e-05	yes	up	Vehicle vs TNO155_10_mgkg_48h	48h
NCI-H2122	TNIP3	x=342.27	x=1.48	x=0.21	x=7.03	x=0	x=0	yes	up	Vehicle vs TNO155_10_mgkg_48h	48h
NCI-H2122	TPM2	x=26.88	x=-1.67	x=0.32	x=-5.2	x=0	x=2e-05	yes	down	Vehicle vs TNO155_10_mgkg_48h	48h
NCI-H2122	TREM1	x=96.48	x=1.59	x=0.18	x=8.87	x=0	x=0	yes	up	Vehicle vs TNO155_10_mgkg_48h	48h
NCI-H2122	TRIM31	x=32.06	x=1.59	x=0.3	x=5.22	x=0	x=2e-05	yes	up	Vehicle vs TNO155_10_mgkg_48h	48h
NCI-H2122	TRPV3	x=31.77	x=1.46	x=0.35	x=4.13	x=4e-05	x=0.00167	yes	up	Vehicle vs TNO155_10_mgkg_48h	48h
NCI-H2122	UAP1L1	x=13.57	x=-1.46	x=0.46	x=-3.2	x=0.00137	x=0.02703	yes	down	Vehicle vs TNO155_10_mgkg_48h	48h
NCI-H2122	UGT2B11	x=15.31	x=-2.23	x=0.47	x=-4.69	x=0	x=0.00021	yes	down	Vehicle vs TNO155_10_mgkg_48h	48h
NCI-H2122	VNN1	x=93.87	x=2	x=0.32	x=6.27	x=0	x=0	yes	up	Vehicle vs TNO155_10_mgkg_48h	48h
NCI-H2122	VNN3	x=33.91	x=2.38	x=0.38	x=6.34	x=0	x=0	yes	up	Vehicle vs TNO155_10_mgkg_48h	48h
NCI-H2122	VSIG1	x=5.43	x=2.24	x=0.72	x=3.12	x=0.00182	x=0.03301	yes	up	Vehicle vs TNO155_10_mgkg_48h	48h
NCI-H2122	VSNL1	x=13.46	x=-2.07	x=0.56	x=-3.73	x=0.00019	x=0.00617	yes	down	Vehicle vs TNO155_10_mgkg_48h	48h
NCI-H2122	VSTM2L	x=6.44	x=3.87	x=0.82	x=4.74	x=0	x=0.00018	yes	up	Vehicle vs TNO155_10_mgkg_48h	48h
NCI-H2122	WDR97	x=40.91	x=-1.39	x=0.29	x=-4.71	x=0	x=2e-04	yes	down	Vehicle vs TNO155_10_mgkg_48h	48h
NCI-H2122	WFDC2	x=307.45	x=1.72	x=0.24	x=7.04	x=0	x=0	yes	up	Vehicle vs TNO155_10_mgkg_48h	48h
NCI-H2122	XDH	x=219.17	x=1.35	x=0.15	x=8.91	x=0	x=0	yes	up	Vehicle vs TNO155_10_mgkg_48h	48h
NCI-H2122	ABLIM2	x=12.55	x=1.72	x=0.51	x=3.4	x=0.00067	x=0.01007	yes	up	Vehicle vs Adagrasib_100_mgkg_4h	4h
NCI-H2122	ACE2	x=8.26	x=1.5	x=0.53	x=2.85	x=0.00433	x=0.04408	yes	up	Vehicle vs Adagrasib_100_mgkg_4h	4h
NCI-H2122	ACOX2	x=22.98	x=-4.98	x=0.69	x=-7.27	x=0	x=0	yes	down	Vehicle vs Adagrasib_100_mgkg_4h	4h
NCI-H2122	ADAM19	x=69.9	x=-1.68	x=0.22	x=-7.67	x=0	x=0	yes	down	Vehicle vs Adagrasib_100_mgkg_4h	4h
NCI-H2122	ADAM28	x=245.02	x=-1.38	x=0.18	x=-7.7	x=0	x=0	yes	down	Vehicle vs Adagrasib_100_mgkg_4h	4h
NCI-H2122	ADIRF	x=14.11	x=-1.62	x=0.48	x=-3.35	x=0.00081	x=0.01167	yes	down	Vehicle vs Adagrasib_100_mgkg_4h	4h
NCI-H2122	AKR1C4	x=12.25	x=2.45	x=0.46	x=5.38	x=0	x=0	yes	up	Vehicle vs Adagrasib_100_mgkg_4h	4h
NCI-H2122	ALDOC	x=70.31	x=-1.44	x=0.25	x=-5.76	x=0	x=0	yes	down	Vehicle vs Adagrasib_100_mgkg_4h	4h
NCI-H2122	ALOX5	x=11.6	x=1.59	x=0.42	x=3.8	x=0.00015	x=0.00286	yes	up	Vehicle vs Adagrasib_100_mgkg_4h	4h
NCI-H2122	AMN	x=67.38	x=1.61	x=0.23	x=6.9	x=0	x=0	yes	up	Vehicle vs Adagrasib_100_mgkg_4h	4h
NCI-H2122	ANGPTL4	x=56.06	x=-3.13	x=0.65	x=-4.78	x=0	x=6e-05	yes	down	Vehicle vs Adagrasib_100_mgkg_4h	4h
NCI-H2122	ANKRD37	x=175.24	x=-1.95	x=0.26	x=-7.41	x=0	x=0	yes	down	Vehicle vs Adagrasib_100_mgkg_4h	4h
NCI-H2122	ANTXR2	x=74.14	x=-1.4	x=0.23	x=-6.03	x=0	x=0	yes	down	Vehicle vs Adagrasib_100_mgkg_4h	4h
NCI-H2122	ANXA6	x=614.47	x=1.93	x=0.22	x=8.59	x=0	x=0	yes	up	Vehicle vs Adagrasib_100_mgkg_4h	4h
NCI-H2122	AOC1	x=47.91	x=2.05	x=0.24	x=8.41	x=0	x=0	yes	up	Vehicle vs Adagrasib_100_mgkg_4h	4h
NCI-H2122	ARL4D	x=159.14	x=-1.36	x=0.25	x=-5.54	x=0	x=0	yes	down	Vehicle vs Adagrasib_100_mgkg_4h	4h
NCI-H2122	ARMCX2	x=10.66	x=-1.65	x=0.49	x=-3.36	x=0.00078	x=0.01126	yes	down	Vehicle vs Adagrasib_100_mgkg_4h	4h
NCI-H2122	ARSE	x=10.39	x=1.47	x=0.5	x=2.92	x=0.00346	x=0.03693	yes	up	Vehicle vs Adagrasib_100_mgkg_4h	4h
NCI-H2122	ASPG	x=24.65	x=1.57	x=0.3	x=5.15	x=0	x=1e-05	yes	up	Vehicle vs Adagrasib_100_mgkg_4h	4h
NCI-H2122	ATP10B	x=246.47	x=1.51	x=0.22	x=6.74	x=0	x=0	yes	up	Vehicle vs Adagrasib_100_mgkg_4h	4h
NCI-H2122	ATP6V1B1	x=7.96	x=2.01	x=0.69	x=2.93	x=0.00342	x=0.03652	yes	up	Vehicle vs Adagrasib_100_mgkg_4h	4h
NCI-H2122	ATP6V1C2	x=30.1	x=2.39	x=0.33	x=7.26	x=0	x=0	yes	up	Vehicle vs Adagrasib_100_mgkg_4h	4h
NCI-H2122	AXDND1	x=4.45	x=2.59	x=0.75	x=3.46	x=0.00054	x=0.00846	yes	up	Vehicle vs Adagrasib_100_mgkg_4h	4h
NCI-H2122	AZGP1	x=77.5	x=-1.87	x=0.3	x=-6.24	x=0	x=0	yes	down	Vehicle vs Adagrasib_100_mgkg_4h	4h
NCI-H2122	BAIAP3	x=26.52	x=-1.71	x=0.35	x=-4.81	x=0	x=5e-05	yes	down	Vehicle vs Adagrasib_100_mgkg_4h	4h
NCI-H2122	BCAS1	x=910.62	x=1.59	x=0.15	x=10.77	x=0	x=0	yes	up	Vehicle vs Adagrasib_100_mgkg_4h	4h
NCI-H2122	BDKRB2	x=496.22	x=1.59	x=0.21	x=7.41	x=0	x=0	yes	up	Vehicle vs Adagrasib_100_mgkg_4h	4h
NCI-H2122	BMP3	x=14.52	x=1.93	x=0.46	x=4.2	x=3e-05	x=0.00065	yes	up	Vehicle vs Adagrasib_100_mgkg_4h	4h
NCI-H2122	BPIFA2	x=122.05	x=-1.91	x=0.26	x=-7.32	x=0	x=0	yes	down	Vehicle vs Adagrasib_100_mgkg_4h	4h
NCI-H2122	C10orf10	x=18.47	x=2.17	x=0.49	x=4.44	x=1e-05	x=0.00026	yes	up	Vehicle vs Adagrasib_100_mgkg_4h	4h
NCI-H2122	C10orf95	x=9.27	x=1.4	x=0.46	x=3.07	x=0.00215	x=0.02564	yes	up	Vehicle vs Adagrasib_100_mgkg_4h	4h
NCI-H2122	C11orf96	x=6.59	x=-2.78	x=0.77	x=-3.62	x=0.00029	x=0.0051	yes	down	Vehicle vs Adagrasib_100_mgkg_4h	4h
NCI-H2122	C15orf48	x=829.67	x=1.34	x=0.47	x=2.84	x=0.00452	x=0.04575	yes	up	Vehicle vs Adagrasib_100_mgkg_4h	4h
NCI-H2122	C2orf54	x=42.81	x=2.27	x=0.28	x=8.09	x=0	x=0	yes	up	Vehicle vs Adagrasib_100_mgkg_4h	4h
NCI-H2122	C4BPB	x=7.54	x=2.36	x=0.65	x=3.61	x=0.00031	x=0.00527	yes	up	Vehicle vs Adagrasib_100_mgkg_4h	4h
NCI-H2122	C4orf19	x=11.99	x=2.23	x=0.58	x=3.86	x=0.00011	x=0.00228	yes	up	Vehicle vs Adagrasib_100_mgkg_4h	4h
NCI-H2122	C5orf46	x=28.99	x=1.52	x=0.34	x=4.45	x=1e-05	x=0.00026	yes	up	Vehicle vs Adagrasib_100_mgkg_4h	4h
NCI-H2122	C6orf223	x=8.15	x=-2.64	x=0.71	x=-3.7	x=0.00021	x=0.0039	yes	down	Vehicle vs Adagrasib_100_mgkg_4h	4h
NCI-H2122	CA9	x=288.26	x=-1.54	x=0.26	x=-5.81	x=0	x=0	yes	down	Vehicle vs Adagrasib_100_mgkg_4h	4h
NCI-H2122	CAPN14	x=10.35	x=2.46	x=0.56	x=4.38	x=1e-05	x=0.00033	yes	up	Vehicle vs Adagrasib_100_mgkg_4h	4h
NCI-H2122	CAPN5	x=110.18	x=1.53	x=0.18	x=8.31	x=0	x=0	yes	up	Vehicle vs Adagrasib_100_mgkg_4h	4h
NCI-H2122	CAPN9	x=95.48	x=2.61	x=0.22	x=12.06	x=0	x=0	yes	up	Vehicle vs Adagrasib_100_mgkg_4h	4h
NCI-H2122	CASC11	x=53.18	x=1.94	x=0.25	x=7.67	x=0	x=0	yes	up	Vehicle vs Adagrasib_100_mgkg_4h	4h
NCI-H2122	CCAT1	x=4.93	x=-2.71	x=0.93	x=-2.92	x=0.00347	x=0.03694	yes	down	Vehicle vs Adagrasib_100_mgkg_4h	4h
NCI-H2122	CCDC160	x=32.92	x=-1.71	x=0.29	x=-5.9	x=0	x=0	yes	down	Vehicle vs Adagrasib_100_mgkg_4h	4h
NCI-H2122	CCL20	x=28.54	x=-1.63	x=0.41	x=-4.01	x=6e-05	x=0.00133	yes	down	Vehicle vs Adagrasib_100_mgkg_4h	4h
NCI-H2122	CD24	x=926.32	x=1.37	x=0.1	x=13.8	x=0	x=0	yes	up	Vehicle vs Adagrasib_100_mgkg_4h	4h
NCI-H2122	CEACAM1	x=42.7	x=-1.43	x=0.26	x=-5.48	x=0	x=0	yes	down	Vehicle vs Adagrasib_100_mgkg_4h	4h
NCI-H2122	CELF4	x=22.05	x=-1.95	x=0.41	x=-4.79	x=0	x=6e-05	yes	down	Vehicle vs Adagrasib_100_mgkg_4h	4h
NCI-H2122	CEMIP	x=20.8	x=-1.41	x=0.47	x=-2.98	x=0.00288	x=0.03208	yes	down	Vehicle vs Adagrasib_100_mgkg_4h	4h
NCI-H2122	CFAP47	x=2.38	x=-4.51	x=1.36	x=-3.31	x=0.00094	x=0.01313	yes	down	Vehicle vs Adagrasib_100_mgkg_4h	4h
NCI-H2122	CGA	x=8.58	x=3.72	x=0.74	x=5.06	x=0	x=2e-05	yes	up	Vehicle vs Adagrasib_100_mgkg_4h	4h
NCI-H2122	CHST2	x=7.78	x=-3.03	x=0.7	x=-4.32	x=2e-05	x=0.00043	yes	down	Vehicle vs Adagrasib_100_mgkg_4h	4h
NCI-H2122	CKB	x=282.47	x=1.94	x=0.18	x=10.58	x=0	x=0	yes	up	Vehicle vs Adagrasib_100_mgkg_4h	4h
NCI-H2122	CLCA2	x=31.45	x=-1.75	x=0.4	x=-4.43	x=1e-05	x=0.00028	yes	down	Vehicle vs Adagrasib_100_mgkg_4h	4h
NCI-H2122	CLDN10	x=7.82	x=-2.29	x=0.64	x=-3.58	x=0.00034	x=0.00579	yes	down	Vehicle vs Adagrasib_100_mgkg_4h	4h
NCI-H2122	CLDN10-AS1	x=26.05	x=-1.92	x=0.37	x=-5.2	x=0	x=1e-05	yes	down	Vehicle vs Adagrasib_100_mgkg_4h	4h
NCI-H2122	CLIC5	x=6.13	x=4.03	x=0.87	x=4.64	x=0	x=0.00012	yes	up	Vehicle vs Adagrasib_100_mgkg_4h	4h
NCI-H2122	CMAHP	x=3.5	x=4.19	x=1.11	x=3.79	x=0.00015	x=0.00292	yes	up	Vehicle vs Adagrasib_100_mgkg_4h	4h
NCI-H2122	CMTM3	x=13.23	x=-1.8	x=0.48	x=-3.76	x=0.00017	x=0.00326	yes	down	Vehicle vs Adagrasib_100_mgkg_4h	4h
NCI-H2122	COL4A4	x=269.6	x=1.37	x=0.12	x=11.49	x=0	x=0	yes	up	Vehicle vs Adagrasib_100_mgkg_4h	4h
NCI-H2122	COX6B2	x=14.48	x=1.49	x=0.43	x=3.49	x=0.00047	x=0.00765	yes	up	Vehicle vs Adagrasib_100_mgkg_4h	4h
NCI-H2122	CPM	x=258.04	x=1.36	x=0.22	x=6.05	x=0	x=0	yes	up	Vehicle vs Adagrasib_100_mgkg_4h	4h
NCI-H2122	CRLF1	x=4.29	x=-4.6	x=1.22	x=-3.78	x=0.00016	x=0.00305	yes	down	Vehicle vs Adagrasib_100_mgkg_4h	4h
NCI-H2122	CSF3	x=2.22	x=-3.63	x=1.23	x=-2.94	x=0.00328	x=0.03532	yes	down	Vehicle vs Adagrasib_100_mgkg_4h	4h
NCI-H2122	CST7	x=6.51	x=2.5	x=0.61	x=4.09	x=4e-05	x=0.00099	yes	up	Vehicle vs Adagrasib_100_mgkg_4h	4h
NCI-H2122	CXCL14	x=638.66	x=1.49	x=0.23	x=6.42	x=0	x=0	yes	up	Vehicle vs Adagrasib_100_mgkg_4h	4h
NCI-H2122	CXCL8	x=305.22	x=-1.67	x=0.4	x=-4.19	x=3e-05	x=0.00069	yes	down	Vehicle vs Adagrasib_100_mgkg_4h	4h
NCI-H2122	CXCR4	x=8.41	x=-4.84	x=1.13	x=-4.28	x=2e-05	x=0.00049	yes	down	Vehicle vs Adagrasib_100_mgkg_4h	4h
NCI-H2122	CYP24A1	x=877.63	x=-1.69	x=0.19	x=-8.83	x=0	x=0	yes	down	Vehicle vs Adagrasib_100_mgkg_4h	4h
NCI-H2122	CYP26B1	x=29.06	x=-1.67	x=0.32	x=-5.2	x=0	x=1e-05	yes	down	Vehicle vs Adagrasib_100_mgkg_4h	4h
NCI-H2122	CYP27C1	x=8	x=-2.68	x=0.69	x=-3.88	x=1e-04	x=0.00214	yes	down	Vehicle vs Adagrasib_100_mgkg_4h	4h
NCI-H2122	CYP2C9	x=4.21	x=2.51	x=0.84	x=2.98	x=0.00284	x=0.03175	yes	up	Vehicle vs Adagrasib_100_mgkg_4h	4h
NCI-H2122	DAB2	x=156.89	x=1.37	x=0.22	x=6.1	x=0	x=0	yes	up	Vehicle vs Adagrasib_100_mgkg_4h	4h
NCI-H2122	DDC	x=36.95	x=1.36	x=0.36	x=3.76	x=0.00017	x=0.00322	yes	up	Vehicle vs Adagrasib_100_mgkg_4h	4h
NCI-H2122	DHRS9	x=75.39	x=-1.77	x=0.25	x=-6.97	x=0	x=0	yes	down	Vehicle vs Adagrasib_100_mgkg_4h	4h
NCI-H2122	DMBT1	x=252.39	x=-1.9	x=0.27	x=-7.11	x=0	x=0	yes	down	Vehicle vs Adagrasib_100_mgkg_4h	4h
NCI-H2122	DNAH2	x=37.17	x=-1.5	x=0.26	x=-5.67	x=0	x=0	yes	down	Vehicle vs Adagrasib_100_mgkg_4h	4h
NCI-H2122	DNASE1	x=183.82	x=-1.3	x=0.2	x=-6.5	x=0	x=0	yes	down	Vehicle vs Adagrasib_100_mgkg_4h	4h
NCI-H2122	DPCR1	x=49.8	x=4.4	x=0.43	x=10.33	x=0	x=0	yes	up	Vehicle vs Adagrasib_100_mgkg_4h	4h
NCI-H2122	DUSP5	x=163.58	x=-1.55	x=0.28	x=-5.57	x=0	x=0	yes	down	Vehicle vs Adagrasib_100_mgkg_4h	4h
NCI-H2122	DUSP6	x=415.42	x=-3.98	x=0.21	x=-19.21	x=0	x=0	yes	down	Vehicle vs Adagrasib_100_mgkg_4h	4h
NCI-H2122	DUSP8	x=156.25	x=1.37	x=0.22	x=6.39	x=0	x=0	yes	up	Vehicle vs Adagrasib_100_mgkg_4h	4h
NCI-H2122	DUSP9	x=19.45	x=-1.77	x=0.38	x=-4.66	x=0	x=1e-04	yes	down	Vehicle vs Adagrasib_100_mgkg_4h	4h
NCI-H2122	DZIP1	x=15.97	x=-1.86	x=0.41	x=-4.57	x=0	x=0.00015	yes	down	Vehicle vs Adagrasib_100_mgkg_4h	4h
NCI-H2122	EFCAB1	x=2.4	x=-3.72	x=1.23	x=-3.02	x=0.00257	x=0.02932	yes	down	Vehicle vs Adagrasib_100_mgkg_4h	4h
NCI-H2122	EGLN3	x=823.9	x=-1.33	x=0.25	x=-5.35	x=0	x=0	yes	down	Vehicle vs Adagrasib_100_mgkg_4h	4h
NCI-H2122	EGR1	x=126.91	x=-1.69	x=0.44	x=-3.85	x=0.00012	x=0.00242	yes	down	Vehicle vs Adagrasib_100_mgkg_4h	4h
NCI-H2122	ELMO1	x=9.04	x=1.54	x=0.54	x=2.83	x=0.00469	x=0.04699	yes	up	Vehicle vs Adagrasib_100_mgkg_4h	4h
NCI-H2122	ENO2	x=61.18	x=-1.48	x=0.24	x=-6.17	x=0	x=0	yes	down	Vehicle vs Adagrasib_100_mgkg_4h	4h
NCI-H2122	EPHB1	x=7.86	x=-1.64	x=0.56	x=-2.94	x=0.00333	x=0.03568	yes	down	Vehicle vs Adagrasib_100_mgkg_4h	4h
NCI-H2122	EPS8L3	x=207.29	x=1.7	x=0.29	x=5.89	x=0	x=0	yes	up	Vehicle vs Adagrasib_100_mgkg_4h	4h
NCI-H2122	ERRFI1	x=977.38	x=-1.67	x=0.56	x=-2.98	x=0.00288	x=0.03208	yes	down	Vehicle vs Adagrasib_100_mgkg_4h	4h
NCI-H2122	ETV1	x=86.84	x=-3.99	x=0.29	x=-13.82	x=0	x=0	yes	down	Vehicle vs Adagrasib_100_mgkg_4h	4h
NCI-H2122	ETV4	x=50.97	x=-5.67	x=0.6	x=-9.46	x=0	x=0	yes	down	Vehicle vs Adagrasib_100_mgkg_4h	4h
NCI-H2122	ETV5	x=38.74	x=-4.9	x=0.54	x=-9.14	x=0	x=0	yes	down	Vehicle vs Adagrasib_100_mgkg_4h	4h
NCI-H2122	EVI2B	x=6.63	x=-3.09	x=0.76	x=-4.06	x=5e-05	x=0.00112	yes	down	Vehicle vs Adagrasib_100_mgkg_4h	4h
NCI-H2122	F5	x=47.96	x=2.34	x=0.38	x=6.17	x=0	x=0	yes	up	Vehicle vs Adagrasib_100_mgkg_4h	4h
NCI-H2122	FADS2	x=67.32	x=-1.77	x=0.24	x=-7.53	x=0	x=0	yes	down	Vehicle vs Adagrasib_100_mgkg_4h	4h
NCI-H2122	FAIM2	x=1.93	x=-4.19	x=1.39	x=-3.02	x=0.00252	x=0.02892	yes	down	Vehicle vs Adagrasib_100_mgkg_4h	4h
NCI-H2122	FAM129A	x=40.36	x=-1.6	x=0.29	x=-5.51	x=0	x=0	yes	down	Vehicle vs Adagrasib_100_mgkg_4h	4h
NCI-H2122	FAM189A2	x=11.28	x=1.65	x=0.49	x=3.34	x=0.00085	x=0.01201	yes	up	Vehicle vs Adagrasib_100_mgkg_4h	4h
NCI-H2122	FAM20A	x=5.59	x=2.05	x=0.61	x=3.37	x=0.00075	x=0.01092	yes	up	Vehicle vs Adagrasib_100_mgkg_4h	4h
NCI-H2122	FAM212A	x=2.56	x=-4.62	x=1.36	x=-3.4	x=0.00068	x=0.01019	yes	down	Vehicle vs Adagrasib_100_mgkg_4h	4h
NCI-H2122	FAM86EP	x=8.88	x=1.37	x=0.46	x=2.96	x=0.00309	x=0.03372	yes	up	Vehicle vs Adagrasib_100_mgkg_4h	4h
NCI-H2122	FAXDC2	x=20.94	x=-1.36	x=0.4	x=-3.4	x=0.00068	x=0.01018	yes	down	Vehicle vs Adagrasib_100_mgkg_4h	4h
NCI-H2122	FER1L6	x=8.18	x=2.65	x=0.81	x=3.28	x=0.00105	x=0.01435	yes	up	Vehicle vs Adagrasib_100_mgkg_4h	4h
NCI-H2122	FGB	x=918.15	x=1.35	x=0.2	x=6.85	x=0	x=0	yes	up	Vehicle vs Adagrasib_100_mgkg_4h	4h
NCI-H2122	FLRT3	x=70.37	x=-1.49	x=0.24	x=-6.33	x=0	x=0	yes	down	Vehicle vs Adagrasib_100_mgkg_4h	4h
NCI-H2122	FLVCR2	x=20.06	x=2.87	x=0.42	x=6.88	x=0	x=0	yes	up	Vehicle vs Adagrasib_100_mgkg_4h	4h
NCI-H2122	FN1	x=192.54	x=-1.5	x=0.3	x=-4.94	x=0	x=3e-05	yes	down	Vehicle vs Adagrasib_100_mgkg_4h	4h
NCI-H2122	FOXA2	x=21.43	x=2.72	x=0.43	x=6.27	x=0	x=0	yes	up	Vehicle vs Adagrasib_100_mgkg_4h	4h
NCI-H2122	FOXJ1	x=52.85	x=-2.05	x=0.42	x=-4.95	x=0	x=3e-05	yes	down	Vehicle vs Adagrasib_100_mgkg_4h	4h
NCI-H2122	FRY	x=61.65	x=-1.58	x=0.22	x=-7.18	x=0	x=0	yes	down	Vehicle vs Adagrasib_100_mgkg_4h	4h
NCI-H2122	FSTL3	x=162.34	x=1.33	x=0.14	x=9.56	x=0	x=0	yes	up	Vehicle vs Adagrasib_100_mgkg_4h	4h
NCI-H2122	FYN	x=6.35	x=-2.73	x=0.78	x=-3.49	x=0.00049	x=0.00779	yes	down	Vehicle vs Adagrasib_100_mgkg_4h	4h
NCI-H2122	GAMT	x=12.69	x=-1.87	x=0.44	x=-4.26	x=2e-05	x=0.00053	yes	down	Vehicle vs Adagrasib_100_mgkg_4h	4h
NCI-H2122	GCHFR	x=50.38	x=-1.4	x=0.26	x=-5.3	x=0	x=1e-05	yes	down	Vehicle vs Adagrasib_100_mgkg_4h	4h
NCI-H2122	GGT5	x=4.59	x=-4.69	x=1.14	x=-4.13	x=4e-05	x=0.00087	yes	down	Vehicle vs Adagrasib_100_mgkg_4h	4h
NCI-H2122	GJB1	x=9.02	x=2.06	x=0.64	x=3.23	x=0.00122	x=0.01623	yes	up	Vehicle vs Adagrasib_100_mgkg_4h	4h
NCI-H2122	GJC2	x=7	x=-2.44	x=0.69	x=-3.56	x=0.00038	x=0.00635	yes	down	Vehicle vs Adagrasib_100_mgkg_4h	4h
NCI-H2122	GLDN	x=9.47	x=-1.56	x=0.48	x=-3.26	x=0.0011	x=0.0149	yes	down	Vehicle vs Adagrasib_100_mgkg_4h	4h
NCI-H2122	GLI3	x=7.12	x=-2.47	x=0.65	x=-3.77	x=0.00016	x=0.00312	yes	down	Vehicle vs Adagrasib_100_mgkg_4h	4h
NCI-H2122	GNG4	x=107.34	x=-1.35	x=0.19	x=-7.1	x=0	x=0	yes	down	Vehicle vs Adagrasib_100_mgkg_4h	4h
NCI-H2122	GPR146	x=3.56	x=-4.32	x=1.18	x=-3.65	x=0.00026	x=0.00457	yes	down	Vehicle vs Adagrasib_100_mgkg_4h	4h
NCI-H2122	H19	x=2.93	x=-4.07	x=1.27	x=-3.21	x=0.00133	x=0.01736	yes	down	Vehicle vs Adagrasib_100_mgkg_4h	4h
NCI-H2122	HAL	x=101.53	x=-1.49	x=0.18	x=-8.14	x=0	x=0	yes	down	Vehicle vs Adagrasib_100_mgkg_4h	4h
NCI-H2122	HEY1	x=383.51	x=-2.94	x=0.18	x=-16.48	x=0	x=0	yes	down	Vehicle vs Adagrasib_100_mgkg_4h	4h
NCI-H2122	HHLA2	x=7.85	x=2.79	x=0.76	x=3.68	x=0.00023	x=0.00419	yes	up	Vehicle vs Adagrasib_100_mgkg_4h	4h
NCI-H2122	HIF1A-AS2	x=13.04	x=-1.9	x=0.51	x=-3.71	x=0.00021	x=0.00378	yes	down	Vehicle vs Adagrasib_100_mgkg_4h	4h
NCI-H2122	HMOX1	x=217.31	x=1.72	x=0.2	x=8.74	x=0	x=0	yes	up	Vehicle vs Adagrasib_100_mgkg_4h	4h
NCI-H2122	HNF1A-AS1	x=12.26	x=3.24	x=0.61	x=5.36	x=0	x=0	yes	up	Vehicle vs Adagrasib_100_mgkg_4h	4h
NCI-H2122	HNF4A	x=9.88	x=3.34	x=0.59	x=5.66	x=0	x=0	yes	up	Vehicle vs Adagrasib_100_mgkg_4h	4h
NCI-H2122	HOPX	x=8.13	x=3.21	x=0.64	x=5.05	x=0	x=2e-05	yes	up	Vehicle vs Adagrasib_100_mgkg_4h	4h
NCI-H2122	HOXA-AS3	x=10.91	x=-1.82	x=0.54	x=-3.37	x=0.00075	x=0.01094	yes	down	Vehicle vs Adagrasib_100_mgkg_4h	4h
NCI-H2122	HSPA6	x=49.61	x=-3.03	x=0.36	x=-8.43	x=0	x=0	yes	down	Vehicle vs Adagrasib_100_mgkg_4h	4h
NCI-H2122	HSPB8	x=137.76	x=1.52	x=0.23	x=6.58	x=0	x=0	yes	up	Vehicle vs Adagrasib_100_mgkg_4h	4h
NCI-H2122	HTR3A	x=9.36	x=1.66	x=0.49	x=3.38	x=0.00072	x=0.01062	yes	up	Vehicle vs Adagrasib_100_mgkg_4h	4h
NCI-H2122	IDI2-AS1	x=5.64	x=2.05	x=0.64	x=3.18	x=0.00146	x=0.01885	yes	up	Vehicle vs Adagrasib_100_mgkg_4h	4h
NCI-H2122	IGFBP4	x=172.17	x=-1.37	x=0.2	x=-6.82	x=0	x=0	yes	down	Vehicle vs Adagrasib_100_mgkg_4h	4h
NCI-H2122	IGFBP5	x=90.43	x=-2.63	x=0.26	x=-10.05	x=0	x=0	yes	down	Vehicle vs Adagrasib_100_mgkg_4h	4h
NCI-H2122	IGFL2	x=13.16	x=-2.22	x=0.49	x=-4.48	x=1e-05	x=0.00023	yes	down	Vehicle vs Adagrasib_100_mgkg_4h	4h
NCI-H2122	IGFL4	x=19.38	x=-1.44	x=0.34	x=-4.25	x=2e-05	x=0.00055	yes	down	Vehicle vs Adagrasib_100_mgkg_4h	4h
NCI-H2122	IL17C	x=4.74	x=-3.99	x=1.12	x=-3.56	x=0.00037	x=0.0063	yes	down	Vehicle vs Adagrasib_100_mgkg_4h	4h
NCI-H2122	IL1A	x=455.57	x=-1.46	x=0.38	x=-3.84	x=0.00012	x=0.00248	yes	down	Vehicle vs Adagrasib_100_mgkg_4h	4h
NCI-H2122	IL1B	x=75.68	x=-1.37	x=0.37	x=-3.68	x=0.00023	x=0.00415	yes	down	Vehicle vs Adagrasib_100_mgkg_4h	4h
NCI-H2122	IL6	x=14.28	x=1.36	x=0.4	x=3.38	x=0.00072	x=0.0106	yes	up	Vehicle vs Adagrasib_100_mgkg_4h	4h
NCI-H2122	INHBB	x=18.89	x=2.84	x=0.5	x=5.67	x=0	x=0	yes	up	Vehicle vs Adagrasib_100_mgkg_4h	4h
NCI-H2122	IPCEF1	x=15.54	x=-1.41	x=0.46	x=-3.04	x=0.00233	x=0.02712	yes	down	Vehicle vs Adagrasib_100_mgkg_4h	4h
NCI-H2122	IRX3	x=125.55	x=-1.9	x=0.22	x=-8.78	x=0	x=0	yes	down	Vehicle vs Adagrasib_100_mgkg_4h	4h
NCI-H2122	ITGA5	x=71.51	x=-1.35	x=0.22	x=-6.15	x=0	x=0	yes	down	Vehicle vs Adagrasib_100_mgkg_4h	4h
NCI-H2122	IZUMO4	x=10.96	x=-1.5	x=0.52	x=-2.88	x=0.00398	x=0.04118	yes	down	Vehicle vs Adagrasib_100_mgkg_4h	4h
NCI-H2122	KCNJ12	x=18.68	x=-1.66	x=0.38	x=-4.37	x=1e-05	x=0.00035	yes	down	Vehicle vs Adagrasib_100_mgkg_4h	4h
NCI-H2122	KCNJ6	x=6.62	x=-3.94	x=1.09	x=-3.63	x=0.00028	x=0.00493	yes	down	Vehicle vs Adagrasib_100_mgkg_4h	4h
NCI-H2122	KCP	x=30.72	x=1.83	x=0.29	x=6.33	x=0	x=0	yes	up	Vehicle vs Adagrasib_100_mgkg_4h	4h
NCI-H2122	KIAA1324	x=48.6	x=-1.35	x=0.3	x=-4.48	x=1e-05	x=0.00022	yes	down	Vehicle vs Adagrasib_100_mgkg_4h	4h
NCI-H2122	KIT	x=28.91	x=1.58	x=0.29	x=5.36	x=0	x=0	yes	up	Vehicle vs Adagrasib_100_mgkg_4h	4h
NCI-H2122	KLF2	x=269.22	x=1.67	x=0.22	x=7.72	x=0	x=0	yes	up	Vehicle vs Adagrasib_100_mgkg_4h	4h
NCI-H2122	KLK11	x=325.87	x=-1.59	x=0.26	x=-6.08	x=0	x=0	yes	down	Vehicle vs Adagrasib_100_mgkg_4h	4h
NCI-H2122	KLK12	x=10.45	x=-3.06	x=0.74	x=-4.13	x=4e-05	x=0.00086	yes	down	Vehicle vs Adagrasib_100_mgkg_4h	4h
NCI-H2122	KLK13	x=15.77	x=-2.61	x=0.5	x=-5.21	x=0	x=1e-05	yes	down	Vehicle vs Adagrasib_100_mgkg_4h	4h
NCI-H2122	KLK6	x=83.31	x=1.58	x=0.23	x=6.8	x=0	x=0	yes	up	Vehicle vs Adagrasib_100_mgkg_4h	4h
NCI-H2122	KRT4	x=22.88	x=-1.77	x=0.36	x=-4.94	x=0	x=3e-05	yes	down	Vehicle vs Adagrasib_100_mgkg_4h	4h
NCI-H2122	KRTAP5-AS1	x=45.97	x=1.38	x=0.35	x=3.96	x=7e-05	x=0.00161	yes	up	Vehicle vs Adagrasib_100_mgkg_4h	4h
NCI-H2122	LBP	x=7.48	x=2.9	x=0.68	x=4.29	x=2e-05	x=0.00047	yes	up	Vehicle vs Adagrasib_100_mgkg_4h	4h
NCI-H2122	LEKR1	x=11.07	x=-1.43	x=0.48	x=-3	x=0.00268	x=0.03031	yes	down	Vehicle vs Adagrasib_100_mgkg_4h	4h
NCI-H2122	LGR6	x=41.7	x=-1.43	x=0.38	x=-3.79	x=0.00015	x=0.00295	yes	down	Vehicle vs Adagrasib_100_mgkg_4h	4h
NCI-H2122	LINC00323	x=14.91	x=1.62	x=0.37	x=4.38	x=1e-05	x=0.00034	yes	up	Vehicle vs Adagrasib_100_mgkg_4h	4h
NCI-H2122	LINC00659	x=6	x=-2.15	x=0.66	x=-3.28	x=0.00102	x=0.01406	yes	down	Vehicle vs Adagrasib_100_mgkg_4h	4h
NCI-H2122	LINC00707	x=68.04	x=2.11	x=0.22	x=9.53	x=0	x=0	yes	up	Vehicle vs Adagrasib_100_mgkg_4h	4h
NCI-H2122	LINC01133	x=9.63	x=2.85	x=0.58	x=4.89	x=0	x=4e-05	yes	up	Vehicle vs Adagrasib_100_mgkg_4h	4h
NCI-H2122	LOXL2	x=32.09	x=-1.46	x=0.34	x=-4.28	x=2e-05	x=0.00049	yes	down	Vehicle vs Adagrasib_100_mgkg_4h	4h
NCI-H2122	LPAR6	x=4.65	x=-2.59	x=0.86	x=-3.01	x=0.00265	x=0.03002	yes	down	Vehicle vs Adagrasib_100_mgkg_4h	4h
NCI-H2122	LRRC56	x=3.52	x=-3.53	x=1.19	x=-2.97	x=0.00302	x=0.03326	yes	down	Vehicle vs Adagrasib_100_mgkg_4h	4h
NCI-H2122	MAF	x=25.26	x=-2.58	x=0.48	x=-5.34	x=0	x=0	yes	down	Vehicle vs Adagrasib_100_mgkg_4h	4h
NCI-H2122	MAP3K19	x=2.37	x=-4.53	x=1.39	x=-3.26	x=0.00112	x=0.01516	yes	down	Vehicle vs Adagrasib_100_mgkg_4h	4h
NCI-H2122	MAST4-IT1	x=3.82	x=2.34	x=0.81	x=2.89	x=0.00388	x=0.04032	yes	up	Vehicle vs Adagrasib_100_mgkg_4h	4h
NCI-H2122	MCTP1	x=150.38	x=-1.81	x=0.16	x=-11.39	x=0	x=0	yes	down	Vehicle vs Adagrasib_100_mgkg_4h	4h
NCI-H2122	MDK	x=200.09	x=-1.75	x=0.19	x=-9.04	x=0	x=0	yes	down	Vehicle vs Adagrasib_100_mgkg_4h	4h
NCI-H2122	MKRN9P	x=4.67	x=5.87	x=1.08	x=5.45	x=0	x=0	yes	up	Vehicle vs Adagrasib_100_mgkg_4h	4h
NCI-H2122	MMP10	x=19.15	x=-1.86	x=0.39	x=-4.8	x=0	x=6e-05	yes	down	Vehicle vs Adagrasib_100_mgkg_4h	4h
NCI-H2122	MMP24	x=3.05	x=4.63	x=1.27	x=3.66	x=0.00025	x=0.00449	yes	up	Vehicle vs Adagrasib_100_mgkg_4h	4h
NCI-H2122	MMP7	x=11.22	x=2.83	x=0.57	x=5	x=0	x=2e-05	yes	up	Vehicle vs Adagrasib_100_mgkg_4h	4h
NCI-H2122	MSMB	x=60.4	x=2.16	x=0.27	x=8	x=0	x=0	yes	up	Vehicle vs Adagrasib_100_mgkg_4h	4h
NCI-H2122	MTMR7	x=20.97	x=2.32	x=0.35	x=6.65	x=0	x=0	yes	up	Vehicle vs Adagrasib_100_mgkg_4h	4h
NCI-H2122	MUC13	x=781.62	x=1.6	x=0.37	x=4.28	x=2e-05	x=0.00049	yes	up	Vehicle vs Adagrasib_100_mgkg_4h	4h
NCI-H2122	MUC15	x=89.42	x=1.5	x=0.23	x=6.62	x=0	x=0	yes	up	Vehicle vs Adagrasib_100_mgkg_4h	4h
NCI-H2122	MUC4	x=1407.28	x=1.48	x=0.17	x=8.92	x=0	x=0	yes	up	Vehicle vs Adagrasib_100_mgkg_4h	4h
NCI-H2122	MUCL1	x=264.24	x=-2.05	x=0.43	x=-4.77	x=0	x=6e-05	yes	down	Vehicle vs Adagrasib_100_mgkg_4h	4h
NCI-H2122	MX2	x=18.95	x=1.3	x=0.34	x=3.86	x=0.00012	x=0.00236	yes	up	Vehicle vs Adagrasib_100_mgkg_4h	4h
NCI-H2122	MYCN	x=55.6	x=-2.3	x=0.25	x=-9.07	x=0	x=0	yes	down	Vehicle vs Adagrasib_100_mgkg_4h	4h
NCI-H2122	MYEOV	x=189.04	x=-1.69	x=0.23	x=-7.31	x=0	x=0	yes	down	Vehicle vs Adagrasib_100_mgkg_4h	4h
NCI-H2122	MYL9	x=57.1	x=2.22	x=0.3	x=7.34	x=0	x=0	yes	up	Vehicle vs Adagrasib_100_mgkg_4h	4h
NCI-H2122	MYO15B	x=52.75	x=1.51	x=0.26	x=5.87	x=0	x=0	yes	up	Vehicle vs Adagrasib_100_mgkg_4h	4h
NCI-H2122	MYO1A	x=3.11	x=2.96	x=1.01	x=2.93	x=0.00335	x=0.03582	yes	up	Vehicle vs Adagrasib_100_mgkg_4h	4h
NCI-H2122	N4BP3	x=7.75	x=-2.26	x=0.66	x=-3.43	x=0.00061	x=0.00932	yes	down	Vehicle vs Adagrasib_100_mgkg_4h	4h
NCI-H2122	NDRG1	x=2533.01	x=-1.87	x=0.33	x=-5.61	x=0	x=0	yes	down	Vehicle vs Adagrasib_100_mgkg_4h	4h
NCI-H2122	NDUFA4L2	x=5.81	x=-4.28	x=1.21	x=-3.52	x=0.00043	x=0.00708	yes	down	Vehicle vs Adagrasib_100_mgkg_4h	4h
NCI-H2122	NEGR1	x=67.67	x=-2.64	x=0.4	x=-6.54	x=0	x=0	yes	down	Vehicle vs Adagrasib_100_mgkg_4h	4h
NCI-H2122	NGEF	x=19.6	x=-1.31	x=0.34	x=-3.87	x=0.00011	x=0.00223	yes	down	Vehicle vs Adagrasib_100_mgkg_4h	4h
NCI-H2122	NIPAL4	x=7.47	x=-2.16	x=0.66	x=-3.26	x=0.00111	x=0.0151	yes	down	Vehicle vs Adagrasib_100_mgkg_4h	4h
NCI-H2122	NLRP1	x=32.54	x=-1.62	x=0.32	x=-4.98	x=0	x=3e-05	yes	down	Vehicle vs Adagrasib_100_mgkg_4h	4h
NCI-H2122	NR2F1-AS1	x=48.36	x=-1.42	x=0.27	x=-5.22	x=0	x=1e-05	yes	down	Vehicle vs Adagrasib_100_mgkg_4h	4h
NCI-H2122	NR4A3	x=9.54	x=1.62	x=0.49	x=3.29	x=0.00101	x=0.01398	yes	up	Vehicle vs Adagrasib_100_mgkg_4h	4h
NCI-H2122	NRP1	x=55.49	x=-1.6	x=0.26	x=-6.11	x=0	x=0	yes	down	Vehicle vs Adagrasib_100_mgkg_4h	4h
NCI-H2122	NT5E	x=178.5	x=-1.83	x=0.14	x=-13.07	x=0	x=0	yes	down	Vehicle vs Adagrasib_100_mgkg_4h	4h
NCI-H2122	NXN	x=137.43	x=-1.83	x=0.26	x=-7.02	x=0	x=0	yes	down	Vehicle vs Adagrasib_100_mgkg_4h	4h
NCI-H2122	NXPH4	x=3.21	x=-4.16	x=1.26	x=-3.3	x=0.00096	x=0.01337	yes	down	Vehicle vs Adagrasib_100_mgkg_4h	4h
NCI-H2122	P3H2	x=45.51	x=2.26	x=0.33	x=6.93	x=0	x=0	yes	up	Vehicle vs Adagrasib_100_mgkg_4h	4h
NCI-H2122	PADI1	x=21.76	x=-1.34	x=0.36	x=-3.77	x=0.00016	x=0.00312	yes	down	Vehicle vs Adagrasib_100_mgkg_4h	4h
NCI-H2122	PCED1B-AS1	x=23.5	x=-1.61	x=0.36	x=-4.46	x=1e-05	x=0.00024	yes	down	Vehicle vs Adagrasib_100_mgkg_4h	4h
NCI-H2122	PDE2A	x=4.02	x=-4.5	x=1.21	x=-3.72	x=2e-04	x=0.00364	yes	down	Vehicle vs Adagrasib_100_mgkg_4h	4h
NCI-H2122	PDGFA	x=344.9	x=1.48	x=0.12	x=12.82	x=0	x=0	yes	up	Vehicle vs Adagrasib_100_mgkg_4h	4h
NCI-H2122	PDZD2	x=24.34	x=1.44	x=0.3	x=4.84	x=0	x=5e-05	yes	up	Vehicle vs Adagrasib_100_mgkg_4h	4h
NCI-H2122	PECAM1	x=15.44	x=-1.43	x=0.38	x=-3.76	x=0.00017	x=0.00326	yes	down	Vehicle vs Adagrasib_100_mgkg_4h	4h
NCI-H2122	PFKFB4	x=65.84	x=-2.12	x=0.23	x=-9.26	x=0	x=0	yes	down	Vehicle vs Adagrasib_100_mgkg_4h	4h
NCI-H2122	PHGDH	x=49.15	x=-1.64	x=0.24	x=-6.95	x=0	x=0	yes	down	Vehicle vs Adagrasib_100_mgkg_4h	4h
NCI-H2122	PHLDA1	x=1142.96	x=-1.37	x=0.18	x=-7.82	x=0	x=0	yes	down	Vehicle vs Adagrasib_100_mgkg_4h	4h
NCI-H2122	PITPNC1	x=176.44	x=-1.62	x=0.14	x=-11.51	x=0	x=0	yes	down	Vehicle vs Adagrasib_100_mgkg_4h	4h
NCI-H2122	PLA2G10	x=104.72	x=1.47	x=0.18	x=8.26	x=0	x=0	yes	up	Vehicle vs Adagrasib_100_mgkg_4h	4h
NCI-H2122	PLAC4	x=46.37	x=2.64	x=0.36	x=7.25	x=0	x=0	yes	up	Vehicle vs Adagrasib_100_mgkg_4h	4h
NCI-H2122	PLAT	x=137.18	x=-2.11	x=0.32	x=-6.53	x=0	x=0	yes	down	Vehicle vs Adagrasib_100_mgkg_4h	4h
NCI-H2122	PLIN5	x=11.13	x=-1.55	x=0.49	x=-3.14	x=0.00169	x=0.02113	yes	down	Vehicle vs Adagrasib_100_mgkg_4h	4h
NCI-H2122	PLPPR3	x=1.89	x=-4.19	x=1.38	x=-3.03	x=0.00243	x=0.02809	yes	down	Vehicle vs Adagrasib_100_mgkg_4h	4h
NCI-H2122	POT1-AS1	x=11.31	x=2.3	x=0.49	x=4.72	x=0	x=8e-05	yes	up	Vehicle vs Adagrasib_100_mgkg_4h	4h
NCI-H2122	PPFIA4	x=10.29	x=-2.4	x=0.57	x=-4.18	x=3e-05	x=7e-04	yes	down	Vehicle vs Adagrasib_100_mgkg_4h	4h
NCI-H2122	PPP1R3G	x=29.77	x=-1.51	x=0.3	x=-5	x=0	x=2e-05	yes	down	Vehicle vs Adagrasib_100_mgkg_4h	4h
NCI-H2122	PRDM8	x=14.16	x=-2.61	x=0.6	x=-4.32	x=2e-05	x=0.00042	yes	down	Vehicle vs Adagrasib_100_mgkg_4h	4h
NCI-H2122	PRSS2	x=3.16	x=-4.14	x=1.19	x=-3.49	x=0.00048	x=0.00765	yes	down	Vehicle vs Adagrasib_100_mgkg_4h	4h
NCI-H2122	PSAPL1	x=2.48	x=4.95	x=1.21	x=4.1	x=4e-05	x=0.00096	yes	up	Vehicle vs Adagrasib_100_mgkg_4h	4h
NCI-H2122	PSCA	x=83.24	x=1.35	x=0.2	x=6.91	x=0	x=0	yes	up	Vehicle vs Adagrasib_100_mgkg_4h	4h
NCI-H2122	PTGES	x=496.85	x=-1.47	x=0.13	x=-11.65	x=0	x=0	yes	down	Vehicle vs Adagrasib_100_mgkg_4h	4h
NCI-H2122	PTGS2	x=594.32	x=-1.32	x=0.17	x=-7.99	x=0	x=0	yes	down	Vehicle vs Adagrasib_100_mgkg_4h	4h
NCI-H2122	PXDC1	x=12.25	x=1.64	x=0.5	x=3.31	x=0.00094	x=0.01315	yes	up	Vehicle vs Adagrasib_100_mgkg_4h	4h
NCI-H2122	RAB26	x=24.21	x=-1.46	x=0.32	x=-4.58	x=0	x=0.00014	yes	down	Vehicle vs Adagrasib_100_mgkg_4h	4h
NCI-H2122	RAET1L	x=7.61	x=1.99	x=0.6	x=3.32	x=0.00089	x=0.01258	yes	up	Vehicle vs Adagrasib_100_mgkg_4h	4h
NCI-H2122	RGMA	x=6.66	x=2.58	x=0.65	x=3.97	x=7e-05	x=0.00155	yes	up	Vehicle vs Adagrasib_100_mgkg_4h	4h
NCI-H2122	RGS17	x=58.05	x=-3.51	x=0.33	x=-10.62	x=0	x=0	yes	down	Vehicle vs Adagrasib_100_mgkg_4h	4h
NCI-H2122	RHOH	x=7.95	x=-2.13	x=0.59	x=-3.61	x=3e-04	x=0.00522	yes	down	Vehicle vs Adagrasib_100_mgkg_4h	4h
NCI-H2122	RNF122	x=4.27	x=-2.4	x=0.85	x=-2.83	x=0.00462	x=0.04636	yes	down	Vehicle vs Adagrasib_100_mgkg_4h	4h
NCI-H2122	RNF157	x=12.13	x=-1.99	x=0.64	x=-3.09	x=0.00199	x=0.02411	yes	down	Vehicle vs Adagrasib_100_mgkg_4h	4h
NCI-H2122	RNF186	x=9.14	x=2.76	x=0.54	x=5.09	x=0	x=2e-05	yes	up	Vehicle vs Adagrasib_100_mgkg_4h	4h
NCI-H2122	RPL7P18	x=14.3	x=-1.78	x=0.41	x=-4.33	x=2e-05	x=0.00041	yes	down	Vehicle vs Adagrasib_100_mgkg_4h	4h
NCI-H2122	RPTN	x=15.51	x=4.64	x=0.68	x=6.82	x=0	x=0	yes	up	Vehicle vs Adagrasib_100_mgkg_4h	4h
NCI-H2122	S100A8	x=2090.42	x=-2.4	x=0.41	x=-5.82	x=0	x=0	yes	down	Vehicle vs Adagrasib_100_mgkg_4h	4h
NCI-H2122	S100A9	x=4566.03	x=-1.66	x=0.2	x=-8.48	x=0	x=0	yes	down	Vehicle vs Adagrasib_100_mgkg_4h	4h
NCI-H2122	SBK1	x=16.21	x=-1.62	x=0.53	x=-3.06	x=0.00219	x=0.02594	yes	down	Vehicle vs Adagrasib_100_mgkg_4h	4h
NCI-H2122	SCARA3	x=9.76	x=-2.04	x=0.57	x=-3.6	x=0.00032	x=0.00547	yes	down	Vehicle vs Adagrasib_100_mgkg_4h	4h
NCI-H2122	SCD5	x=14.49	x=-1.59	x=0.42	x=-3.78	x=0.00016	x=0.00301	yes	down	Vehicle vs Adagrasib_100_mgkg_4h	4h
NCI-H2122	SCGB3A2	x=9.36	x=2.37	x=0.53	x=4.49	x=1e-05	x=0.00021	yes	up	Vehicle vs Adagrasib_100_mgkg_4h	4h
NCI-H2122	SCIN	x=69.22	x=1.74	x=0.25	x=6.99	x=0	x=0	yes	up	Vehicle vs Adagrasib_100_mgkg_4h	4h
NCI-H2122	SECTM1	x=20.89	x=1.92	x=0.34	x=5.6	x=0	x=0	yes	up	Vehicle vs Adagrasib_100_mgkg_4h	4h
NCI-H2122	SEMA4B	x=1064.43	x=-1.44	x=0.11	x=-12.52	x=0	x=0	yes	down	Vehicle vs Adagrasib_100_mgkg_4h	4h
NCI-H2122	SEMA4G	x=19.47	x=1.49	x=0.35	x=4.22	x=2e-05	x=0.00062	yes	up	Vehicle vs Adagrasib_100_mgkg_4h	4h
NCI-H2122	SERPINB3	x=1153.58	x=-1.35	x=0.25	x=-5.37	x=0	x=0	yes	down	Vehicle vs Adagrasib_100_mgkg_4h	4h
NCI-H2122	SERPINE1	x=128.8	x=-2.31	x=0.27	x=-8.49	x=0	x=0	yes	down	Vehicle vs Adagrasib_100_mgkg_4h	4h
NCI-H2122	SERPINE2	x=285.71	x=-1.49	x=0.16	x=-9.4	x=0	x=0	yes	down	Vehicle vs Adagrasib_100_mgkg_4h	4h
NCI-H2122	SERPINF1	x=25.02	x=1.75	x=0.32	x=5.5	x=0	x=0	yes	up	Vehicle vs Adagrasib_100_mgkg_4h	4h
NCI-H2122	SFTA2	x=10.22	x=2.01	x=0.48	x=4.17	x=3e-05	x=0.00074	yes	up	Vehicle vs Adagrasib_100_mgkg_4h	4h
NCI-H2122	SGSM1	x=11.45	x=-1.61	x=0.47	x=-3.39	x=0.00069	x=0.01022	yes	down	Vehicle vs Adagrasib_100_mgkg_4h	4h
NCI-H2122	SHC3	x=7.77	x=-3.07	x=0.7	x=-4.36	x=1e-05	x=0.00036	yes	down	Vehicle vs Adagrasib_100_mgkg_4h	4h
NCI-H2122	SHC4	x=9.34	x=-3.64	x=0.73	x=-5	x=0	x=2e-05	yes	down	Vehicle vs Adagrasib_100_mgkg_4h	4h
NCI-H2122	SIRPB1	x=11.98	x=-1.84	x=0.57	x=-3.26	x=0.00112	x=0.01515	yes	down	Vehicle vs Adagrasib_100_mgkg_4h	4h
NCI-H2122	SLAMF9	x=17.37	x=-1.64	x=0.43	x=-3.8	x=0.00014	x=0.00281	yes	down	Vehicle vs Adagrasib_100_mgkg_4h	4h
NCI-H2122	SLC17A9	x=95.89	x=1.54	x=0.32	x=4.84	x=0	x=5e-05	yes	up	Vehicle vs Adagrasib_100_mgkg_4h	4h
NCI-H2122	SLC22A18AS	x=23.33	x=-1.64	x=0.34	x=-4.87	x=0	x=4e-05	yes	down	Vehicle vs Adagrasib_100_mgkg_4h	4h
NCI-H2122	SLC26A7	x=13.83	x=1.68	x=0.42	x=4.01	x=6e-05	x=0.00137	yes	up	Vehicle vs Adagrasib_100_mgkg_4h	4h
NCI-H2122	SLC2A14	x=2.93	x=-4.03	x=1.33	x=-3.02	x=0.00252	x=0.02892	yes	down	Vehicle vs Adagrasib_100_mgkg_4h	4h
NCI-H2122	SLC2A3	x=4.34	x=-4.63	x=1.15	x=-4.03	x=6e-05	x=0.00127	yes	down	Vehicle vs Adagrasib_100_mgkg_4h	4h
NCI-H2122	SLC6A9	x=39.5	x=1.32	x=0.23	x=5.74	x=0	x=0	yes	up	Vehicle vs Adagrasib_100_mgkg_4h	4h
NCI-H2122	SLCO3A1	x=35.29	x=1.91	x=0.32	x=5.94	x=0	x=0	yes	up	Vehicle vs Adagrasib_100_mgkg_4h	4h
NCI-H2122	SLITRK6	x=102.99	x=-1.98	x=0.2	x=-9.72	x=0	x=0	yes	down	Vehicle vs Adagrasib_100_mgkg_4h	4h
NCI-H2122	SMAD6	x=39.96	x=-1.34	x=0.29	x=-4.66	x=0	x=1e-04	yes	down	Vehicle vs Adagrasib_100_mgkg_4h	4h
NCI-H2122	SMAD9	x=15.97	x=-3.26	x=0.54	x=-6.07	x=0	x=0	yes	down	Vehicle vs Adagrasib_100_mgkg_4h	4h
NCI-H2122	SMIM5	x=24.12	x=1.68	x=0.37	x=4.58	x=0	x=0.00014	yes	up	Vehicle vs Adagrasib_100_mgkg_4h	4h
NCI-H2122	SMOX	x=272.83	x=-1.32	x=0.17	x=-7.94	x=0	x=0	yes	down	Vehicle vs Adagrasib_100_mgkg_4h	4h
NCI-H2122	SNCG	x=67.44	x=-2.03	x=0.29	x=-7.07	x=0	x=0	yes	down	Vehicle vs Adagrasib_100_mgkg_4h	4h
NCI-H2122	SNORA79	x=12.74	x=-1.41	x=0.49	x=-2.91	x=0.00366	x=0.03857	yes	down	Vehicle vs Adagrasib_100_mgkg_4h	4h
NCI-H2122	SOST	x=6.57	x=-5.98	x=1.27	x=-4.69	x=0	x=9e-05	yes	down	Vehicle vs Adagrasib_100_mgkg_4h	4h
NCI-H2122	SOX18	x=3.95	x=-2.64	x=0.94	x=-2.82	x=0.00483	x=0.04796	yes	down	Vehicle vs Adagrasib_100_mgkg_4h	4h
NCI-H2122	SOX21	x=63.29	x=-1.51	x=0.23	x=-6.61	x=0	x=0	yes	down	Vehicle vs Adagrasib_100_mgkg_4h	4h
NCI-H2122	SPINK1	x=42.18	x=5.74	x=0.59	x=9.69	x=0	x=0	yes	up	Vehicle vs Adagrasib_100_mgkg_4h	4h
NCI-H2122	SPOCK1	x=15.95	x=-2.37	x=0.45	x=-5.29	x=0	x=1e-05	yes	down	Vehicle vs Adagrasib_100_mgkg_4h	4h
NCI-H2122	SPRED1	x=337.61	x=-1.56	x=0.16	x=-9.73	x=0	x=0	yes	down	Vehicle vs Adagrasib_100_mgkg_4h	4h
NCI-H2122	SPRR2D	x=4.81	x=-2.62	x=0.88	x=-2.97	x=0.00299	x=0.0331	yes	down	Vehicle vs Adagrasib_100_mgkg_4h	4h
NCI-H2122	SPRY4	x=21.87	x=-4.91	x=0.7	x=-7.06	x=0	x=0	yes	down	Vehicle vs Adagrasib_100_mgkg_4h	4h
NCI-H2122	SPRY4-IT1	x=10.83	x=-3.58	x=0.69	x=-5.18	x=0	x=1e-05	yes	down	Vehicle vs Adagrasib_100_mgkg_4h	4h
NCI-H2122	SSTR1	x=3.35	x=5.39	x=1.17	x=4.62	x=0	x=0.00012	yes	up	Vehicle vs Adagrasib_100_mgkg_4h	4h
NCI-H2122	ST3GAL5	x=18.24	x=-1.66	x=0.41	x=-4.07	x=5e-05	x=0.00108	yes	down	Vehicle vs Adagrasib_100_mgkg_4h	4h
NCI-H2122	ST8SIA6	x=2.36	x=-4.52	x=1.28	x=-3.53	x=0.00041	x=0.0068	yes	down	Vehicle vs Adagrasib_100_mgkg_4h	4h
NCI-H2122	STC1	x=428.95	x=-5.17	x=0.43	x=-11.95	x=0	x=0	yes	down	Vehicle vs Adagrasib_100_mgkg_4h	4h
NCI-H2122	STS	x=129.02	x=1.44	x=0.17	x=8.33	x=0	x=0	yes	up	Vehicle vs Adagrasib_100_mgkg_4h	4h
NCI-H2122	SULF2	x=11.26	x=-1.38	x=0.47	x=-2.91	x=0.00367	x=0.03859	yes	down	Vehicle vs Adagrasib_100_mgkg_4h	4h
NCI-H2122	SUSD2	x=5.55	x=-5.73	x=1.16	x=-4.95	x=0	x=3e-05	yes	down	Vehicle vs Adagrasib_100_mgkg_4h	4h
NCI-H2122	SYNPO	x=78.4	x=1.68	x=0.21	x=7.93	x=0	x=0	yes	up	Vehicle vs Adagrasib_100_mgkg_4h	4h
NCI-H2122	SYT16	x=5.54	x=3.29	x=0.82	x=4.03	x=6e-05	x=0.00126	yes	up	Vehicle vs Adagrasib_100_mgkg_4h	4h
NCI-H2122	SYTL2	x=62.51	x=1.65	x=0.36	x=4.64	x=0	x=0.00011	yes	up	Vehicle vs Adagrasib_100_mgkg_4h	4h
NCI-H2122	TAGLN	x=117.2	x=1.6	x=0.28	x=5.8	x=0	x=0	yes	up	Vehicle vs Adagrasib_100_mgkg_4h	4h
NCI-H2122	TINAG	x=8.38	x=-1.54	x=0.52	x=-2.96	x=0.00309	x=0.03377	yes	down	Vehicle vs Adagrasib_100_mgkg_4h	4h
NCI-H2122	TLE6	x=16.24	x=-2.99	x=0.49	x=-6.07	x=0	x=0	yes	down	Vehicle vs Adagrasib_100_mgkg_4h	4h
NCI-H2122	TM4SF20	x=23.33	x=3.71	x=1.06	x=3.5	x=0.00046	x=0.00749	yes	up	Vehicle vs Adagrasib_100_mgkg_4h	4h
NCI-H2122	TMEM105	x=16.49	x=-1.45	x=0.39	x=-3.72	x=2e-04	x=0.00364	yes	down	Vehicle vs Adagrasib_100_mgkg_4h	4h
NCI-H2122	TMEM213	x=8.34	x=-3.15	x=0.87	x=-3.6	x=0.00032	x=0.00541	yes	down	Vehicle vs Adagrasib_100_mgkg_4h	4h
NCI-H2122	TMEM217	x=7.58	x=2	x=0.57	x=3.51	x=0.00045	x=0.00728	yes	up	Vehicle vs Adagrasib_100_mgkg_4h	4h
NCI-H2122	TMEM45A	x=49.23	x=-1.32	x=0.24	x=-5.59	x=0	x=0	yes	down	Vehicle vs Adagrasib_100_mgkg_4h	4h
NCI-H2122	TMEM55A	x=30.58	x=-1.51	x=0.29	x=-5.25	x=0	x=1e-05	yes	down	Vehicle vs Adagrasib_100_mgkg_4h	4h
NCI-H2122	TNFRSF19	x=21.55	x=1.42	x=0.32	x=4.39	x=1e-05	x=0.00033	yes	up	Vehicle vs Adagrasib_100_mgkg_4h	4h
NCI-H2122	TNFRSF1B	x=24.02	x=2.02	x=0.42	x=4.8	x=0	x=6e-05	yes	up	Vehicle vs Adagrasib_100_mgkg_4h	4h
NCI-H2122	TNIK	x=4.52	x=-2.47	x=0.84	x=-2.95	x=0.00317	x=0.03429	yes	down	Vehicle vs Adagrasib_100_mgkg_4h	4h
NCI-H2122	TNNT1	x=10.41	x=-2.24	x=0.56	x=-3.98	x=7e-05	x=0.00152	yes	down	Vehicle vs Adagrasib_100_mgkg_4h	4h
NCI-H2122	TOX2	x=84.54	x=-1.34	x=0.18	x=-7.56	x=0	x=0	yes	down	Vehicle vs Adagrasib_100_mgkg_4h	4h
NCI-H2122	TPPP	x=12.69	x=1.56	x=0.41	x=3.81	x=0.00014	x=0.00275	yes	up	Vehicle vs Adagrasib_100_mgkg_4h	4h
NCI-H2122	TREM1	x=36.65	x=-1.61	x=0.33	x=-4.82	x=0	x=5e-05	yes	down	Vehicle vs Adagrasib_100_mgkg_4h	4h
NCI-H2122	TRIM31	x=41.38	x=2.04	x=0.25	x=8.23	x=0	x=0	yes	up	Vehicle vs Adagrasib_100_mgkg_4h	4h
NCI-H2122	TRPM5	x=6.4	x=4.12	x=0.84	x=4.9	x=0	x=4e-05	yes	up	Vehicle vs Adagrasib_100_mgkg_4h	4h
NCI-H2122	TSPAN8	x=875.74	x=1.44	x=0.19	x=7.5	x=0	x=0	yes	up	Vehicle vs Adagrasib_100_mgkg_4h	4h
NCI-H2122	UBALD2	x=484.95	x=-1.35	x=0.14	x=-9.62	x=0	x=0	yes	down	Vehicle vs Adagrasib_100_mgkg_4h	4h
NCI-H2122	UCP2	x=133.99	x=1.43	x=0.15	x=9.81	x=0	x=0	yes	up	Vehicle vs Adagrasib_100_mgkg_4h	4h
NCI-H2122	UGT2B11	x=13.77	x=-4.98	x=0.9	x=-5.5	x=0	x=0	yes	down	Vehicle vs Adagrasib_100_mgkg_4h	4h
NCI-H2122	UGT2B28	x=6.4	x=-2.73	x=0.73	x=-3.75	x=0.00017	x=0.0033	yes	down	Vehicle vs Adagrasib_100_mgkg_4h	4h
NCI-H2122	UNC5D	x=3.8	x=-3	x=1.05	x=-2.84	x=0.00447	x=0.04531	yes	down	Vehicle vs Adagrasib_100_mgkg_4h	4h
NCI-H2122	USH1C	x=4.55	x=2.93	x=0.79	x=3.72	x=2e-04	x=0.00373	yes	up	Vehicle vs Adagrasib_100_mgkg_4h	4h
NCI-H2122	VCAN	x=413.44	x=-1.9	x=0.42	x=-4.53	x=1e-05	x=0.00018	yes	down	Vehicle vs Adagrasib_100_mgkg_4h	4h
NCI-H2122	VIL1	x=99.18	x=2.16	x=0.5	x=4.29	x=2e-05	x=0.00047	yes	up	Vehicle vs Adagrasib_100_mgkg_4h	4h
NCI-H2122	VILL	x=35.73	x=1.88	x=0.31	x=6.09	x=0	x=0	yes	up	Vehicle vs Adagrasib_100_mgkg_4h	4h
NCI-H2122	VIPR2	x=14.79	x=1.89	x=0.45	x=4.16	x=3e-05	x=0.00078	yes	up	Vehicle vs Adagrasib_100_mgkg_4h	4h
NCI-H2122	VNN1	x=72.65	x=1.43	x=0.34	x=4.24	x=2e-05	x=0.00058	yes	up	Vehicle vs Adagrasib_100_mgkg_4h	4h
NCI-H2122	VPS37D	x=21.56	x=-1.88	x=0.34	x=-5.53	x=0	x=0	yes	down	Vehicle vs Adagrasib_100_mgkg_4h	4h
NCI-H2122	VSIG10L	x=8.71	x=-1.71	x=0.53	x=-3.24	x=0.00121	x=0.01608	yes	down	Vehicle vs Adagrasib_100_mgkg_4h	4h
NCI-H2122	VSIR	x=9.94	x=1.45	x=0.48	x=3.02	x=0.00251	x=0.02886	yes	up	Vehicle vs Adagrasib_100_mgkg_4h	4h
NCI-H2122	WFDC21P	x=60.91	x=2.63	x=0.34	x=7.69	x=0	x=0	yes	up	Vehicle vs Adagrasib_100_mgkg_4h	4h
NCI-H2122	ZFPM2-AS1	x=38.29	x=-1.66	x=0.27	x=-6.06	x=0	x=0	yes	down	Vehicle vs Adagrasib_100_mgkg_4h	4h
NCI-H2122	ZMYND15	x=10.25	x=1.45	x=0.46	x=3.14	x=0.00168	x=0.02109	yes	up	Vehicle vs Adagrasib_100_mgkg_4h	4h
NCI-H2122	ZNF467	x=14.69	x=-2.48	x=0.48	x=-5.11	x=0	x=1e-05	yes	down	Vehicle vs Adagrasib_100_mgkg_4h	4h
NCI-H2122	ABLIM2	x=13.54	x=1.68	x=0.52	x=3.25	x=0.00117	x=0.01405	yes	up	Vehicle vs Adagrasib_100_mgkg_24h	24h
NCI-H2122	ACE2	x=11.55	x=1.95	x=0.47	x=4.1	x=4e-05	x=0.00088	yes	up	Vehicle vs Adagrasib_100_mgkg_24h	24h
NCI-H2122	ACOX2	x=24.79	x=-6.83	x=0.91	x=-7.48	x=0	x=0	yes	down	Vehicle vs Adagrasib_100_mgkg_24h	24h
NCI-H2122	ADAM28	x=270.49	x=-1.38	x=0.18	x=-7.78	x=0	x=0	yes	down	Vehicle vs Adagrasib_100_mgkg_24h	24h
NCI-H2122	ADH1C	x=21.96	x=2.04	x=0.36	x=5.65	x=0	x=0	yes	up	Vehicle vs Adagrasib_100_mgkg_24h	24h
NCI-H2122	ADH7	x=16.73	x=1.42	x=0.36	x=3.99	x=7e-05	x=0.00135	yes	up	Vehicle vs Adagrasib_100_mgkg_24h	24h
NCI-H2122	ADIRF	x=15.74	x=-1.62	x=0.49	x=-3.32	x=0.00088	x=0.01121	yes	down	Vehicle vs Adagrasib_100_mgkg_24h	24h
NCI-H2122	AKR1C4	x=15.54	x=2.7	x=0.44	x=6.15	x=0	x=0	yes	up	Vehicle vs Adagrasib_100_mgkg_24h	24h
NCI-H2122	ALDOC	x=74.17	x=-1.72	x=0.27	x=-6.41	x=0	x=0	yes	down	Vehicle vs Adagrasib_100_mgkg_24h	24h
NCI-H2122	ALOX5	x=17.33	x=2.18	x=0.45	x=4.9	x=0	x=3e-05	yes	up	Vehicle vs Adagrasib_100_mgkg_24h	24h
NCI-H2122	ANGPTL4	x=63.84	x=-2.59	x=0.29	x=-8.84	x=0	x=0	yes	down	Vehicle vs Adagrasib_100_mgkg_24h	24h
NCI-H2122	ANKRD12	x=952.49	x=-1.96	x=0.17	x=-11.79	x=0	x=0	yes	down	Vehicle vs Adagrasib_100_mgkg_24h	24h
NCI-H2122	ANO3	x=26.1	x=-1.45	x=0.41	x=-3.56	x=0.00037	x=0.00566	yes	down	Vehicle vs Adagrasib_100_mgkg_24h	24h
NCI-H2122	ANXA3	x=572.39	x=1.51	x=0.1	x=15.29	x=0	x=0	yes	up	Vehicle vs Adagrasib_100_mgkg_24h	24h
NCI-H2122	ANXA6	x=816.15	x=2.27	x=0.23	x=10.08	x=0	x=0	yes	up	Vehicle vs Adagrasib_100_mgkg_24h	24h
NCI-H2122	AOC1	x=65.58	x=2.43	x=0.26	x=9.42	x=0	x=0	yes	up	Vehicle vs Adagrasib_100_mgkg_24h	24h
NCI-H2122	APOL6	x=98.68	x=1.38	x=0.17	x=8.14	x=0	x=0	yes	up	Vehicle vs Adagrasib_100_mgkg_24h	24h
NCI-H2122	ARHGAP33	x=21.64	x=-1.84	x=0.4	x=-4.64	x=0	x=1e-04	yes	down	Vehicle vs Adagrasib_100_mgkg_24h	24h
NCI-H2122	ARMCX2	x=12.17	x=-1.55	x=0.47	x=-3.29	x=0.00101	x=0.01249	yes	down	Vehicle vs Adagrasib_100_mgkg_24h	24h
NCI-H2122	ASPG	x=28.3	x=1.62	x=0.33	x=4.91	x=0	x=3e-05	yes	up	Vehicle vs Adagrasib_100_mgkg_24h	24h
NCI-H2122	ASS1	x=136.85	x=1.34	x=0.18	x=7.27	x=0	x=0	yes	up	Vehicle vs Adagrasib_100_mgkg_24h	24h
NCI-H2122	ATF3	x=78.54	x=1.33	x=0.32	x=4.2	x=3e-05	x=6e-04	yes	up	Vehicle vs Adagrasib_100_mgkg_24h	24h
NCI-H2122	ATP10B	x=335.92	x=1.92	x=0.24	x=8.16	x=0	x=0	yes	up	Vehicle vs Adagrasib_100_mgkg_24h	24h
NCI-H2122	ATP6V1B1	x=14.38	x=2.87	x=0.6	x=4.77	x=0	x=6e-05	yes	up	Vehicle vs Adagrasib_100_mgkg_24h	24h
NCI-H2122	ATP6V1C2	x=25.73	x=1.92	x=0.36	x=5.29	x=0	x=1e-05	yes	up	Vehicle vs Adagrasib_100_mgkg_24h	24h
NCI-H2122	ATP8B3	x=7.63	x=-2.28	x=0.66	x=-3.44	x=0.00059	x=0.00819	yes	down	Vehicle vs Adagrasib_100_mgkg_24h	24h
NCI-H2122	AZGP1	x=87.8	x=-1.62	x=0.32	x=-4.99	x=0	x=2e-05	yes	down	Vehicle vs Adagrasib_100_mgkg_24h	24h
NCI-H2122	B3GNT7	x=279.46	x=1.54	x=0.2	x=7.57	x=0	x=0	yes	up	Vehicle vs Adagrasib_100_mgkg_24h	24h
NCI-H2122	BAIAP3	x=26.48	x=-2.64	x=0.38	x=-6.93	x=0	x=0	yes	down	Vehicle vs Adagrasib_100_mgkg_24h	24h
NCI-H2122	BCAS1	x=1130.25	x=1.82	x=0.18	x=10.28	x=0	x=0	yes	up	Vehicle vs Adagrasib_100_mgkg_24h	24h
NCI-H2122	BDKRB2	x=532.25	x=1.53	x=0.26	x=5.96	x=0	x=0	yes	up	Vehicle vs Adagrasib_100_mgkg_24h	24h
NCI-H2122	BMP3	x=26.37	x=2.8	x=0.43	x=6.54	x=0	x=0	yes	up	Vehicle vs Adagrasib_100_mgkg_24h	24h
NCI-H2122	BPIFA2	x=132.21	x=-2.08	x=0.26	x=-7.86	x=0	x=0	yes	down	Vehicle vs Adagrasib_100_mgkg_24h	24h
NCI-H2122	C10orf10	x=29.78	x=2.83	x=0.55	x=5.16	x=0	x=1e-05	yes	up	Vehicle vs Adagrasib_100_mgkg_24h	24h
NCI-H2122	C10orf105	x=2.27	x=3.34	x=1.19	x=2.8	x=0.00512	x=0.04501	yes	up	Vehicle vs Adagrasib_100_mgkg_24h	24h
NCI-H2122	C10orf95	x=12.85	x=1.81	x=0.46	x=3.98	x=7e-05	x=0.00137	yes	up	Vehicle vs Adagrasib_100_mgkg_24h	24h
NCI-H2122	C15orf48	x=1205.05	x=1.9	x=0.48	x=3.97	x=7e-05	x=0.00141	yes	up	Vehicle vs Adagrasib_100_mgkg_24h	24h
NCI-H2122	C1S	x=20.63	x=1.51	x=0.4	x=3.81	x=0.00014	x=0.00254	yes	up	Vehicle vs Adagrasib_100_mgkg_24h	24h
NCI-H2122	C2orf54	x=54.67	x=2.53	x=0.26	x=9.63	x=0	x=0	yes	up	Vehicle vs Adagrasib_100_mgkg_24h	24h
NCI-H2122	C4BPB	x=7.82	x=2.28	x=0.69	x=3.29	x=0.001	x=0.01244	yes	up	Vehicle vs Adagrasib_100_mgkg_24h	24h
NCI-H2122	C4orf19	x=17.01	x=2.69	x=0.56	x=4.78	x=0	x=6e-05	yes	up	Vehicle vs Adagrasib_100_mgkg_24h	24h
NCI-H2122	C5orf46	x=33.56	x=1.64	x=0.35	x=4.68	x=0	x=8e-05	yes	up	Vehicle vs Adagrasib_100_mgkg_24h	24h
NCI-H2122	C6orf222	x=1.93	x=4.44	x=1.4	x=3.18	x=0.00149	x=0.01702	yes	up	Vehicle vs Adagrasib_100_mgkg_24h	24h
NCI-H2122	C8orf34-AS1	x=1.55	x=4.08	x=1.34	x=3.04	x=0.00233	x=0.02417	yes	up	Vehicle vs Adagrasib_100_mgkg_24h	24h
NCI-H2122	CA9	x=299.99	x=-2	x=0.23	x=-8.58	x=0	x=0	yes	down	Vehicle vs Adagrasib_100_mgkg_24h	24h
NCI-H2122	CACNA1C	x=7	x=1.8	x=0.62	x=2.9	x=0.00377	x=0.03582	yes	up	Vehicle vs Adagrasib_100_mgkg_24h	24h
NCI-H2122	CACNG4	x=7.4	x=3.05	x=0.76	x=3.99	x=7e-05	x=0.00136	yes	up	Vehicle vs Adagrasib_100_mgkg_24h	24h
NCI-H2122	CAPN14	x=15.27	x=2.95	x=0.53	x=5.54	x=0	x=0	yes	up	Vehicle vs Adagrasib_100_mgkg_24h	24h
NCI-H2122	CAPN5	x=129.22	x=1.65	x=0.2	x=8.29	x=0	x=0	yes	up	Vehicle vs Adagrasib_100_mgkg_24h	24h
NCI-H2122	CAPN9	x=121.96	x=2.86	x=0.29	x=10	x=0	x=0	yes	up	Vehicle vs Adagrasib_100_mgkg_24h	24h
NCI-H2122	CASC11	x=48.67	x=1.57	x=0.3	x=5.15	x=0	x=1e-05	yes	up	Vehicle vs Adagrasib_100_mgkg_24h	24h
NCI-H2122	CASKIN1	x=3.34	x=-3.03	x=1.03	x=-2.94	x=0.00326	x=0.03185	yes	down	Vehicle vs Adagrasib_100_mgkg_24h	24h
NCI-H2122	CBARP	x=21.41	x=-1.39	x=0.34	x=-4.11	x=4e-05	x=0.00085	yes	down	Vehicle vs Adagrasib_100_mgkg_24h	24h
NCI-H2122	CCAT1	x=5.36	x=-2.77	x=0.87	x=-3.17	x=0.00152	x=0.01727	yes	down	Vehicle vs Adagrasib_100_mgkg_24h	24h
NCI-H2122	CCDC160	x=38.14	x=-1.39	x=0.28	x=-5.02	x=0	x=2e-05	yes	down	Vehicle vs Adagrasib_100_mgkg_24h	24h
NCI-H2122	CCDC168	x=3.35	x=-3.07	x=1.05	x=-2.92	x=0.00354	x=0.03397	yes	down	Vehicle vs Adagrasib_100_mgkg_24h	24h
NCI-H2122	CCDC175	x=1.79	x=-4.28	x=1.33	x=-3.21	x=0.00132	x=0.01537	yes	down	Vehicle vs Adagrasib_100_mgkg_24h	24h
NCI-H2122	CCDC28B	x=5.84	x=-1.81	x=0.62	x=-2.92	x=0.00351	x=0.03373	yes	down	Vehicle vs Adagrasib_100_mgkg_24h	24h
NCI-H2122	CCDC88A	x=734.23	x=-1.75	x=0.16	x=-10.86	x=0	x=0	yes	down	Vehicle vs Adagrasib_100_mgkg_24h	24h
NCI-H2122	CD24	x=1215.24	x=1.73	x=0.13	x=12.98	x=0	x=0	yes	up	Vehicle vs Adagrasib_100_mgkg_24h	24h
NCI-H2122	CDH3	x=33.51	x=1.49	x=0.29	x=5.12	x=0	x=1e-05	yes	up	Vehicle vs Adagrasib_100_mgkg_24h	24h
NCI-H2122	CEACAM5	x=3177.02	x=1.81	x=0.23	x=7.83	x=0	x=0	yes	up	Vehicle vs Adagrasib_100_mgkg_24h	24h
NCI-H2122	CEACAM6	x=7002.38	x=1.44	x=0.18	x=8.15	x=0	x=0	yes	up	Vehicle vs Adagrasib_100_mgkg_24h	24h
NCI-H2122	CELF4	x=25.61	x=-1.57	x=0.36	x=-4.37	x=1e-05	x=3e-04	yes	down	Vehicle vs Adagrasib_100_mgkg_24h	24h
NCI-H2122	CEMIP	x=22.85	x=-1.39	x=0.45	x=-3.09	x=0.00198	x=0.02127	yes	down	Vehicle vs Adagrasib_100_mgkg_24h	24h
NCI-H2122	CENPE	x=730.89	x=-2.02	x=0.13	x=-15.17	x=0	x=0	yes	down	Vehicle vs Adagrasib_100_mgkg_24h	24h
NCI-H2122	CGA	x=5.43	x=2.81	x=0.71	x=3.93	x=8e-05	x=0.00161	yes	up	Vehicle vs Adagrasib_100_mgkg_24h	24h
NCI-H2122	CHST2	x=8.76	x=-2.31	x=0.59	x=-3.94	x=8e-05	x=0.0016	yes	down	Vehicle vs Adagrasib_100_mgkg_24h	24h
NCI-H2122	CKB	x=416.01	x=2.47	x=0.29	x=8.38	x=0	x=0	yes	up	Vehicle vs Adagrasib_100_mgkg_24h	24h
NCI-H2122	CLCA2	x=36.39	x=-1.48	x=0.4	x=-3.68	x=0.00023	x=0.00387	yes	down	Vehicle vs Adagrasib_100_mgkg_24h	24h
NCI-H2122	CLDN10	x=8.1	x=-2.67	x=0.71	x=-3.75	x=0.00018	x=0.00312	yes	down	Vehicle vs Adagrasib_100_mgkg_24h	24h
NCI-H2122	CLDN10-AS1	x=27.37	x=-2.24	x=0.4	x=-5.6	x=0	x=0	yes	down	Vehicle vs Adagrasib_100_mgkg_24h	24h
NCI-H2122	CLEC2B	x=2.74	x=-4.21	x=1.36	x=-3.1	x=0.00195	x=0.021	yes	down	Vehicle vs Adagrasib_100_mgkg_24h	24h
NCI-H2122	CLIC5	x=15.28	x=5.22	x=1.27	x=4.12	x=4e-05	x=0.00081	yes	up	Vehicle vs Adagrasib_100_mgkg_24h	24h
NCI-H2122	CLSTN3	x=35.17	x=-1.31	x=0.25	x=-5.27	x=0	x=1e-05	yes	down	Vehicle vs Adagrasib_100_mgkg_24h	24h
NCI-H2122	CMAHP	x=4.1	x=4.32	x=1.07	x=4.05	x=5e-05	x=0.00108	yes	up	Vehicle vs Adagrasib_100_mgkg_24h	24h
NCI-H2122	COL7A1	x=77.21	x=-1.38	x=0.3	x=-4.55	x=1e-05	x=0.00015	yes	down	Vehicle vs Adagrasib_100_mgkg_24h	24h
NCI-H2122	COX6B2	x=17.98	x=1.74	x=0.37	x=4.7	x=0	x=8e-05	yes	up	Vehicle vs Adagrasib_100_mgkg_24h	24h
NCI-H2122	CPM	x=278.48	x=1.31	x=0.18	x=7.18	x=0	x=0	yes	up	Vehicle vs Adagrasib_100_mgkg_24h	24h
NCI-H2122	CREB5	x=121.03	x=1.32	x=0.17	x=7.96	x=0	x=0	yes	up	Vehicle vs Adagrasib_100_mgkg_24h	24h
NCI-H2122	CRLF1	x=4.96	x=-3.45	x=0.99	x=-3.48	x=0.00051	x=0.00724	yes	down	Vehicle vs Adagrasib_100_mgkg_24h	24h
NCI-H2122	CST7	x=10.18	x=3.07	x=0.78	x=3.92	x=9e-05	x=0.00167	yes	up	Vehicle vs Adagrasib_100_mgkg_24h	24h
NCI-H2122	CTSS	x=198.2	x=1.62	x=0.29	x=5.55	x=0	x=0	yes	up	Vehicle vs Adagrasib_100_mgkg_24h	24h
NCI-H2122	CXCL14	x=736.81	x=1.58	x=0.43	x=3.67	x=0.00024	x=0.00401	yes	up	Vehicle vs Adagrasib_100_mgkg_24h	24h
NCI-H2122	CXCL8	x=336.24	x=-1.68	x=0.3	x=-5.66	x=0	x=0	yes	down	Vehicle vs Adagrasib_100_mgkg_24h	24h
NCI-H2122	CXCR4	x=9.65	x=-3.5	x=0.76	x=-4.58	x=0	x=0.00013	yes	down	Vehicle vs Adagrasib_100_mgkg_24h	24h
NCI-H2122	CYP24A1	x=1000.33	x=-1.48	x=0.17	x=-8.77	x=0	x=0	yes	down	Vehicle vs Adagrasib_100_mgkg_24h	24h
NCI-H2122	DIRAS3	x=14.4	x=-2.26	x=0.66	x=-3.44	x=0.00059	x=0.00815	yes	down	Vehicle vs Adagrasib_100_mgkg_24h	24h
NCI-H2122	DMBT1	x=277.18	x=-1.95	x=0.58	x=-3.36	x=0.00078	x=0.01012	yes	down	Vehicle vs Adagrasib_100_mgkg_24h	24h
NCI-H2122	DNAH2	x=41.32	x=-1.52	x=0.28	x=-5.5	x=0	x=0	yes	down	Vehicle vs Adagrasib_100_mgkg_24h	24h
NCI-H2122	DPCR1	x=81.3	x=5	x=0.72	x=6.96	x=0	x=0	yes	up	Vehicle vs Adagrasib_100_mgkg_24h	24h
NCI-H2122	DRC1	x=3.27	x=2.89	x=0.93	x=3.11	x=0.0019	x=0.02061	yes	up	Vehicle vs Adagrasib_100_mgkg_24h	24h
NCI-H2122	DUSP6	x=462.53	x=-3.75	x=0.17	x=-22.05	x=0	x=0	yes	down	Vehicle vs Adagrasib_100_mgkg_24h	24h
NCI-H2122	DUSP9	x=23.3	x=-1.33	x=0.36	x=-3.64	x=0.00027	x=0.00439	yes	down	Vehicle vs Adagrasib_100_mgkg_24h	24h
NCI-H2122	DZIP1	x=18.75	x=-1.41	x=0.37	x=-3.81	x=0.00014	x=0.00249	yes	down	Vehicle vs Adagrasib_100_mgkg_24h	24h
NCI-H2122	ECM1	x=23.21	x=-1.37	x=0.33	x=-4.14	x=4e-05	x=0.00077	yes	down	Vehicle vs Adagrasib_100_mgkg_24h	24h
NCI-H2122	EDN1	x=168.66	x=1.44	x=0.2	x=7.1	x=0	x=0	yes	up	Vehicle vs Adagrasib_100_mgkg_24h	24h
NCI-H2122	EDN2	x=68.62	x=2.35	x=0.71	x=3.31	x=0.00092	x=0.01157	yes	up	Vehicle vs Adagrasib_100_mgkg_24h	24h
NCI-H2122	ELMO1	x=11.7	x=1.79	x=0.49	x=3.65	x=0.00026	x=0.00422	yes	up	Vehicle vs Adagrasib_100_mgkg_24h	24h
NCI-H2122	ENO2	x=69.64	x=-1.32	x=0.28	x=-4.8	x=0	x=5e-05	yes	down	Vehicle vs Adagrasib_100_mgkg_24h	24h
NCI-H2122	ENTPD2	x=19.29	x=-1.31	x=0.37	x=-3.51	x=0.00044	x=0.00651	yes	down	Vehicle vs Adagrasib_100_mgkg_24h	24h
NCI-H2122	EPS8L3	x=222.82	x=1.64	x=0.29	x=5.63	x=0	x=0	yes	up	Vehicle vs Adagrasib_100_mgkg_24h	24h
NCI-H2122	ERRFI1	x=1134.75	x=-1.34	x=0.48	x=-2.8	x=0.00514	x=0.04503	yes	down	Vehicle vs Adagrasib_100_mgkg_24h	24h
NCI-H2122	ETV1	x=94.87	x=-4.43	x=0.29	x=-15.45	x=0	x=0	yes	down	Vehicle vs Adagrasib_100_mgkg_24h	24h
NCI-H2122	ETV4	x=56.65	x=-5.51	x=0.51	x=-10.8	x=0	x=0	yes	down	Vehicle vs Adagrasib_100_mgkg_24h	24h
NCI-H2122	ETV5	x=42.46	x=-5.49	x=0.54	x=-10.11	x=0	x=0	yes	down	Vehicle vs Adagrasib_100_mgkg_24h	24h
NCI-H2122	EVI2B	x=7.79	x=-2.3	x=0.59	x=-3.93	x=8e-05	x=0.00163	yes	down	Vehicle vs Adagrasib_100_mgkg_24h	24h
NCI-H2122	F2RL1	x=109.35	x=1.37	x=0.21	x=6.46	x=0	x=0	yes	up	Vehicle vs Adagrasib_100_mgkg_24h	24h
NCI-H2122	F5	x=46.2	x=2.1	x=0.4	x=5.31	x=0	x=0	yes	up	Vehicle vs Adagrasib_100_mgkg_24h	24h
NCI-H2122	FADS2	x=73.36	x=-1.85	x=0.54	x=-3.41	x=0.00064	x=0.00878	yes	down	Vehicle vs Adagrasib_100_mgkg_24h	24h
NCI-H2122	FAIM2	x=2.27	x=-3.76	x=1.3	x=-2.89	x=0.00389	x=0.03661	yes	down	Vehicle vs Adagrasib_100_mgkg_24h	24h
NCI-H2122	FAM129A	x=45.06	x=-1.47	x=0.31	x=-4.77	x=0	x=6e-05	yes	down	Vehicle vs Adagrasib_100_mgkg_24h	24h
NCI-H2122	FAM171A2	x=10.73	x=-1.49	x=0.51	x=-2.91	x=0.00361	x=0.03444	yes	down	Vehicle vs Adagrasib_100_mgkg_24h	24h
NCI-H2122	FAM184A	x=50.54	x=-1.38	x=0.28	x=-4.96	x=0	x=3e-05	yes	down	Vehicle vs Adagrasib_100_mgkg_24h	24h
NCI-H2122	FAM20A	x=5.23	x=1.77	x=0.63	x=2.82	x=0.00482	x=0.04292	yes	up	Vehicle vs Adagrasib_100_mgkg_24h	24h
NCI-H2122	FAM86EP	x=10.31	x=1.45	x=0.5	x=2.91	x=0.0036	x=0.03442	yes	up	Vehicle vs Adagrasib_100_mgkg_24h	24h
NCI-H2122	FBXO39	x=4.35	x=-2.66	x=0.88	x=-3.01	x=0.00262	x=0.02663	yes	down	Vehicle vs Adagrasib_100_mgkg_24h	24h
NCI-H2122	FER1L6	x=8.33	x=2.51	x=0.74	x=3.4	x=0.00066	x=0.009	yes	up	Vehicle vs Adagrasib_100_mgkg_24h	24h
NCI-H2122	FFAR2	x=1.78	x=4.35	x=1.36	x=3.2	x=0.00137	x=0.01588	yes	up	Vehicle vs Adagrasib_100_mgkg_24h	24h
NCI-H2122	FHOD3	x=14.58	x=-1.68	x=0.5	x=-3.36	x=0.00077	x=0.01003	yes	down	Vehicle vs Adagrasib_100_mgkg_24h	24h
NCI-H2122	FLVCR2	x=22.3	x=2.87	x=0.4	x=7.2	x=0	x=0	yes	up	Vehicle vs Adagrasib_100_mgkg_24h	24h
NCI-H2122	FOXA2	x=25.31	x=2.84	x=0.46	x=6.21	x=0	x=0	yes	up	Vehicle vs Adagrasib_100_mgkg_24h	24h
NCI-H2122	FOXJ1	x=62.85	x=-1.46	x=0.43	x=-3.4	x=0.00067	x=0.0091	yes	down	Vehicle vs Adagrasib_100_mgkg_24h	24h
NCI-H2122	FREM2	x=8.18	x=-2.48	x=0.67	x=-3.7	x=0.00021	x=0.0036	yes	down	Vehicle vs Adagrasib_100_mgkg_24h	24h
NCI-H2122	FSTL1	x=23.36	x=1.34	x=0.33	x=4.11	x=4e-05	x=0.00083	yes	up	Vehicle vs Adagrasib_100_mgkg_24h	24h
NCI-H2122	FUT2	x=119.79	x=1.37	x=0.19	x=7.2	x=0	x=0	yes	up	Vehicle vs Adagrasib_100_mgkg_24h	24h
NCI-H2122	FYB	x=29.67	x=-1.63	x=0.35	x=-4.59	x=0	x=0.00012	yes	down	Vehicle vs Adagrasib_100_mgkg_24h	24h
NCI-H2122	GABBR1	x=15.89	x=-1.95	x=0.41	x=-4.73	x=0	x=7e-05	yes	down	Vehicle vs Adagrasib_100_mgkg_24h	24h
NCI-H2122	GABRP	x=12.62	x=1.84	x=0.5	x=3.65	x=0.00026	x=0.00424	yes	up	Vehicle vs Adagrasib_100_mgkg_24h	24h
NCI-H2122	GAMT	x=13.78	x=-1.93	x=0.41	x=-4.75	x=0	x=6e-05	yes	down	Vehicle vs Adagrasib_100_mgkg_24h	24h
NCI-H2122	GBP1	x=147.44	x=1.77	x=0.22	x=8.14	x=0	x=0	yes	up	Vehicle vs Adagrasib_100_mgkg_24h	24h
NCI-H2122	GEM	x=9.59	x=-1.46	x=0.49	x=-2.97	x=0.00296	x=0.02944	yes	down	Vehicle vs Adagrasib_100_mgkg_24h	24h
NCI-H2122	GGT5	x=5.22	x=-4.39	x=1.02	x=-4.29	x=2e-05	x=0.00042	yes	down	Vehicle vs Adagrasib_100_mgkg_24h	24h
NCI-H2122	GJB1	x=10.58	x=2.23	x=0.61	x=3.64	x=0.00028	x=0.00444	yes	up	Vehicle vs Adagrasib_100_mgkg_24h	24h
NCI-H2122	GJC2	x=7.83	x=-2.21	x=0.62	x=-3.58	x=0.00034	x=0.00534	yes	down	Vehicle vs Adagrasib_100_mgkg_24h	24h
NCI-H2122	GLP2R	x=9.42	x=1.68	x=0.53	x=3.16	x=0.00159	x=0.01785	yes	up	Vehicle vs Adagrasib_100_mgkg_24h	24h
NCI-H2122	GNAZ	x=8.81	x=-1.35	x=0.48	x=-2.82	x=0.00487	x=0.04331	yes	down	Vehicle vs Adagrasib_100_mgkg_24h	24h
NCI-H2122	GNG4	x=118.41	x=-1.4	x=0.19	x=-7.44	x=0	x=0	yes	down	Vehicle vs Adagrasib_100_mgkg_24h	24h
NCI-H2122	GPR141	x=30.65	x=-1.47	x=0.32	x=-4.58	x=0	x=0.00013	yes	down	Vehicle vs Adagrasib_100_mgkg_24h	24h
NCI-H2122	GUCA2B	x=1.93	x=4.44	x=1.43	x=3.11	x=0.00188	x=0.02047	yes	up	Vehicle vs Adagrasib_100_mgkg_24h	24h
NCI-H2122	H19	x=3.3	x=-3.83	x=1.15	x=-3.35	x=0.00082	x=0.01056	yes	down	Vehicle vs Adagrasib_100_mgkg_24h	24h
NCI-H2122	HAL	x=110.43	x=-1.58	x=0.18	x=-8.62	x=0	x=0	yes	down	Vehicle vs Adagrasib_100_mgkg_24h	24h
NCI-H2122	HDAC9	x=13.43	x=1.96	x=0.49	x=3.96	x=7e-05	x=0.00146	yes	up	Vehicle vs Adagrasib_100_mgkg_24h	24h
NCI-H2122	HEY1	x=430.37	x=-2.71	x=0.24	x=-11.32	x=0	x=0	yes	down	Vehicle vs Adagrasib_100_mgkg_24h	24h
NCI-H2122	HHLA2	x=8.48	x=2.78	x=0.74	x=3.76	x=0.00017	x=0.00299	yes	up	Vehicle vs Adagrasib_100_mgkg_24h	24h
NCI-H2122	HLA-B	x=81.8	x=1.42	x=0.29	x=4.93	x=0	x=3e-05	yes	up	Vehicle vs Adagrasib_100_mgkg_24h	24h
NCI-H2122	HMMR	x=263.87	x=-1.39	x=0.15	x=-9.49	x=0	x=0	yes	down	Vehicle vs Adagrasib_100_mgkg_24h	24h
NCI-H2122	HMOX1	x=239.8	x=1.72	x=0.18	x=9.37	x=0	x=0	yes	up	Vehicle vs Adagrasib_100_mgkg_24h	24h
NCI-H2122	HNF4A	x=6.24	x=2.43	x=0.73	x=3.33	x=0.00086	x=0.01098	yes	up	Vehicle vs Adagrasib_100_mgkg_24h	24h
NCI-H2122	HOPX	x=7.08	x=2.84	x=0.67	x=4.22	x=2e-05	x=0.00054	yes	up	Vehicle vs Adagrasib_100_mgkg_24h	24h
NCI-H2122	HPSE	x=3.6	x=2.33	x=0.83	x=2.8	x=0.00516	x=0.04515	yes	up	Vehicle vs Adagrasib_100_mgkg_24h	24h
NCI-H2122	HSPA6	x=54.91	x=-3.11	x=0.34	x=-9.18	x=0	x=0	yes	down	Vehicle vs Adagrasib_100_mgkg_24h	24h
NCI-H2122	HSPB8	x=160.02	x=1.62	x=0.23	x=7.07	x=0	x=0	yes	up	Vehicle vs Adagrasib_100_mgkg_24h	24h
NCI-H2122	HTR3A	x=11.97	x=1.95	x=0.45	x=4.29	x=2e-05	x=0.00042	yes	up	Vehicle vs Adagrasib_100_mgkg_24h	24h
NCI-H2122	IFIT2	x=7.63	x=1.92	x=0.55	x=3.51	x=0.00045	x=0.00665	yes	up	Vehicle vs Adagrasib_100_mgkg_24h	24h
NCI-H2122	IGFBP4	x=189.51	x=-1.41	x=0.22	x=-6.53	x=0	x=0	yes	down	Vehicle vs Adagrasib_100_mgkg_24h	24h
NCI-H2122	IGFBP5	x=111.54	x=-1.62	x=0.24	x=-6.65	x=0	x=0	yes	down	Vehicle vs Adagrasib_100_mgkg_24h	24h
NCI-H2122	IGFL4	x=19.41	x=-2.32	x=0.42	x=-5.5	x=0	x=0	yes	down	Vehicle vs Adagrasib_100_mgkg_24h	24h
NCI-H2122	IL17C	x=5.25	x=-4.4	x=1.03	x=-4.25	x=2e-05	x=0.00048	yes	down	Vehicle vs Adagrasib_100_mgkg_24h	24h
NCI-H2122	IL1A	x=515.79	x=-1.3	x=0.41	x=-3.15	x=0.00161	x=0.01797	yes	down	Vehicle vs Adagrasib_100_mgkg_24h	24h
NCI-H2122	IL1RN	x=333.4	x=1.34	x=0.26	x=5.09	x=0	x=1e-05	yes	up	Vehicle vs Adagrasib_100_mgkg_24h	24h
NCI-H2122	IL22RA1	x=17.91	x=1.54	x=0.42	x=3.64	x=0.00027	x=0.00436	yes	up	Vehicle vs Adagrasib_100_mgkg_24h	24h
NCI-H2122	IL33	x=3.29	x=-3.18	x=1.02	x=-3.11	x=0.00186	x=0.02035	yes	down	Vehicle vs Adagrasib_100_mgkg_24h	24h
NCI-H2122	INHBB	x=30.37	x=3.46	x=0.75	x=4.59	x=0	x=0.00013	yes	up	Vehicle vs Adagrasib_100_mgkg_24h	24h
NCI-H2122	INSL4	x=230.06	x=1.31	x=0.16	x=8.14	x=0	x=0	yes	up	Vehicle vs Adagrasib_100_mgkg_24h	24h
NCI-H2122	IRX3	x=141.85	x=-1.7	x=0.25	x=-6.85	x=0	x=0	yes	down	Vehicle vs Adagrasib_100_mgkg_24h	24h
NCI-H2122	ISYNA1	x=15.65	x=-1.45	x=0.41	x=-3.51	x=0.00045	x=0.00665	yes	down	Vehicle vs Adagrasib_100_mgkg_24h	24h
NCI-H2122	ITGA11	x=3.52	x=-2.81	x=0.95	x=-2.94	x=0.00325	x=0.03182	yes	down	Vehicle vs Adagrasib_100_mgkg_24h	24h
NCI-H2122	IYD	x=43.32	x=1.35	x=0.28	x=4.8	x=0	x=5e-05	yes	up	Vehicle vs Adagrasib_100_mgkg_24h	24h
NCI-H2122	IZUMO4	x=11.92	x=-1.61	x=0.48	x=-3.35	x=0.00082	x=0.01051	yes	down	Vehicle vs Adagrasib_100_mgkg_24h	24h
NCI-H2122	KCNC2	x=5.45	x=-2.25	x=0.8	x=-2.8	x=0.00507	x=0.04458	yes	down	Vehicle vs Adagrasib_100_mgkg_24h	24h
NCI-H2122	KCNJ6	x=7.86	x=-2.8	x=0.87	x=-3.2	x=0.00137	x=0.01584	yes	down	Vehicle vs Adagrasib_100_mgkg_24h	24h
NCI-H2122	KCNK2	x=2.75	x=-3.09	x=1.06	x=-2.9	x=0.00368	x=0.03503	yes	down	Vehicle vs Adagrasib_100_mgkg_24h	24h
NCI-H2122	KDR	x=1.82	x=4.44	x=1.3	x=3.42	x=0.00063	x=0.00872	yes	up	Vehicle vs Adagrasib_100_mgkg_24h	24h
NCI-H2122	KIF20B	x=811.59	x=-1.5	x=0.12	x=-12.3	x=0	x=0	yes	down	Vehicle vs Adagrasib_100_mgkg_24h	24h
NCI-H2122	KIR3DL1	x=4.48	x=-3.2	x=0.95	x=-3.36	x=0.00079	x=0.01025	yes	down	Vehicle vs Adagrasib_100_mgkg_24h	24h
NCI-H2122	KISS1R	x=46.25	x=-2.2	x=0.38	x=-5.82	x=0	x=0	yes	down	Vehicle vs Adagrasib_100_mgkg_24h	24h
NCI-H2122	KIT	x=33.1	x=1.62	x=0.35	x=4.68	x=0	x=9e-05	yes	up	Vehicle vs Adagrasib_100_mgkg_24h	24h
NCI-H2122	KLF2	x=296.33	x=1.66	x=0.25	x=6.63	x=0	x=0	yes	up	Vehicle vs Adagrasib_100_mgkg_24h	24h
NCI-H2122	KLK11	x=367.5	x=-1.46	x=0.3	x=-4.87	x=0	x=4e-05	yes	down	Vehicle vs Adagrasib_100_mgkg_24h	24h
NCI-H2122	KLK12	x=12.34	x=-2.09	x=0.64	x=-3.28	x=0.00104	x=0.0129	yes	down	Vehicle vs Adagrasib_100_mgkg_24h	24h
NCI-H2122	KLK13	x=17.71	x=-2.4	x=0.44	x=-5.46	x=0	x=0	yes	down	Vehicle vs Adagrasib_100_mgkg_24h	24h
NCI-H2122	KLK6	x=113.63	x=1.99	x=0.25	x=7.96	x=0	x=0	yes	up	Vehicle vs Adagrasib_100_mgkg_24h	24h
NCI-H2122	KPNA7	x=20.33	x=1.4	x=0.37	x=3.78	x=0.00016	x=0.00279	yes	up	Vehicle vs Adagrasib_100_mgkg_24h	24h
NCI-H2122	KREMEN2	x=4.28	x=-2.72	x=0.83	x=-3.26	x=0.0011	x=0.01343	yes	down	Vehicle vs Adagrasib_100_mgkg_24h	24h
NCI-H2122	KRT6B	x=299.8	x=1.59	x=0.27	x=5.85	x=0	x=0	yes	up	Vehicle vs Adagrasib_100_mgkg_24h	24h
NCI-H2122	KRT6C	x=4.7	x=2.81	x=0.78	x=3.58	x=0.00034	x=0.00527	yes	up	Vehicle vs Adagrasib_100_mgkg_24h	24h
NCI-H2122	KRTAP5-AS1	x=54.82	x=1.56	x=0.39	x=4.02	x=6e-05	x=0.00121	yes	up	Vehicle vs Adagrasib_100_mgkg_24h	24h
NCI-H2122	LBP	x=12.73	x=3.65	x=0.81	x=4.49	x=1e-05	x=0.00019	yes	up	Vehicle vs Adagrasib_100_mgkg_24h	24h
NCI-H2122	LCN2	x=1187.88	x=1.47	x=0.39	x=3.79	x=0.00015	x=0.00265	yes	up	Vehicle vs Adagrasib_100_mgkg_24h	24h
NCI-H2122	LGI4	x=2.25	x=-3.94	x=1.34	x=-2.94	x=0.00328	x=0.03195	yes	down	Vehicle vs Adagrasib_100_mgkg_24h	24h
NCI-H2122	LGR6	x=43.58	x=-1.78	x=0.37	x=-4.87	x=0	x=4e-05	yes	down	Vehicle vs Adagrasib_100_mgkg_24h	24h
NCI-H2122	LINC00184	x=1.58	x=-4.12	x=1.42	x=-2.9	x=0.00377	x=0.03577	yes	down	Vehicle vs Adagrasib_100_mgkg_24h	24h
NCI-H2122	LINC00659	x=6.43	x=-2.53	x=0.66	x=-3.83	x=0.00013	x=0.00231	yes	down	Vehicle vs Adagrasib_100_mgkg_24h	24h
NCI-H2122	LINC00707	x=97.85	x=2.58	x=0.23	x=11.04	x=0	x=0	yes	up	Vehicle vs Adagrasib_100_mgkg_24h	24h
NCI-H2122	LINC00857	x=17.86	x=1.38	x=0.41	x=3.38	x=0.00072	x=0.00952	yes	up	Vehicle vs Adagrasib_100_mgkg_24h	24h
NCI-H2122	LINC00939	x=4.29	x=-2.65	x=0.83	x=-3.18	x=0.00146	x=0.01672	yes	down	Vehicle vs Adagrasib_100_mgkg_24h	24h
NCI-H2122	LINC01133	x=14.99	x=3.4	x=0.54	x=6.3	x=0	x=0	yes	up	Vehicle vs Adagrasib_100_mgkg_24h	24h
NCI-H2122	LINC01277	x=6.45	x=-2.01	x=0.67	x=-3.01	x=0.00258	x=0.02633	yes	down	Vehicle vs Adagrasib_100_mgkg_24h	24h
NCI-H2122	LINC01607	x=2.93	x=-3.04	x=1.08	x=-2.82	x=0.0048	x=0.04282	yes	down	Vehicle vs Adagrasib_100_mgkg_24h	24h
NCI-H2122	LINC01748	x=2.65	x=-3.45	x=1.23	x=-2.81	x=0.005	x=0.04414	yes	down	Vehicle vs Adagrasib_100_mgkg_24h	24h
NCI-H2122	LOXL2	x=35.59	x=-1.35	x=0.29	x=-4.72	x=0	x=7e-05	yes	down	Vehicle vs Adagrasib_100_mgkg_24h	24h
NCI-H2122	LPAR6	x=5.35	x=-2.1	x=0.73	x=-2.88	x=0.00395	x=0.03711	yes	down	Vehicle vs Adagrasib_100_mgkg_24h	24h
NCI-H2122	LYZ	x=25.61	x=2.33	x=0.77	x=3.02	x=0.00256	x=0.02622	yes	up	Vehicle vs Adagrasib_100_mgkg_24h	24h
NCI-H2122	MAF	x=29.58	x=-2.06	x=0.43	x=-4.76	x=0	x=6e-05	yes	down	Vehicle vs Adagrasib_100_mgkg_24h	24h
NCI-H2122	MAP2	x=772.59	x=1.46	x=0.15	x=10.03	x=0	x=0	yes	up	Vehicle vs Adagrasib_100_mgkg_24h	24h
NCI-H2122	MAST4-AS1	x=6.8	x=-1.76	x=0.62	x=-2.84	x=0.00445	x=0.04068	yes	down	Vehicle vs Adagrasib_100_mgkg_24h	24h
NCI-H2122	MCTP1	x=165.59	x=-1.8	x=0.16	x=-10.98	x=0	x=0	yes	down	Vehicle vs Adagrasib_100_mgkg_24h	24h
NCI-H2122	MDK	x=234.54	x=-1.37	x=0.22	x=-6.33	x=0	x=0	yes	down	Vehicle vs Adagrasib_100_mgkg_24h	24h
NCI-H2122	MGLL	x=243.67	x=1.57	x=0.2	x=7.92	x=0	x=0	yes	up	Vehicle vs Adagrasib_100_mgkg_24h	24h
NCI-H2122	MKRN9P	x=3.98	x=5.49	x=1.12	x=4.91	x=0	x=3e-05	yes	up	Vehicle vs Adagrasib_100_mgkg_24h	24h
NCI-H2122	MLXIPL	x=40.09	x=-1.61	x=0.31	x=-5.16	x=0	x=1e-05	yes	down	Vehicle vs Adagrasib_100_mgkg_24h	24h
NCI-H2122	MMP10	x=22.53	x=-1.34	x=0.38	x=-3.51	x=0.00045	x=0.0066	yes	down	Vehicle vs Adagrasib_100_mgkg_24h	24h
NCI-H2122	MMP24	x=3.68	x=4.77	x=1.16	x=4.11	x=4e-05	x=0.00085	yes	up	Vehicle vs Adagrasib_100_mgkg_24h	24h
NCI-H2122	MMP7	x=15.91	x=3.23	x=0.49	x=6.61	x=0	x=0	yes	up	Vehicle vs Adagrasib_100_mgkg_24h	24h
NCI-H2122	MNS1	x=360.43	x=-1.33	x=0.26	x=-5.19	x=0	x=1e-05	yes	down	Vehicle vs Adagrasib_100_mgkg_24h	24h
NCI-H2122	MSLN	x=322.52	x=1.63	x=0.28	x=5.77	x=0	x=0	yes	up	Vehicle vs Adagrasib_100_mgkg_24h	24h
NCI-H2122	MSMB	x=118.33	x=3.16	x=0.55	x=5.74	x=0	x=0	yes	up	Vehicle vs Adagrasib_100_mgkg_24h	24h
NCI-H2122	MSRB3	x=7.24	x=1.82	x=0.56	x=3.23	x=0.00123	x=0.01454	yes	up	Vehicle vs Adagrasib_100_mgkg_24h	24h
NCI-H2122	MST1L	x=15.03	x=-1.54	x=0.45	x=-3.4	x=0.00067	x=0.00903	yes	down	Vehicle vs Adagrasib_100_mgkg_24h	24h
NCI-H2122	MT-TD	x=81.69	x=2.33	x=0.53	x=4.37	x=1e-05	x=3e-04	yes	up	Vehicle vs Adagrasib_100_mgkg_24h	24h
NCI-H2122	MT-TI	x=167.14	x=2.18	x=0.31	x=7.11	x=0	x=0	yes	up	Vehicle vs Adagrasib_100_mgkg_24h	24h
NCI-H2122	MTAPP2	x=3.77	x=3.19	x=1.13	x=2.84	x=0.00455	x=0.04126	yes	up	Vehicle vs Adagrasib_100_mgkg_24h	24h
NCI-H2122	MTCO1P40	x=131.7	x=2.23	x=0.3	x=7.48	x=0	x=0	yes	up	Vehicle vs Adagrasib_100_mgkg_24h	24h
NCI-H2122	MTMR7	x=17.94	x=1.87	x=0.35	x=5.35	x=0	x=0	yes	up	Vehicle vs Adagrasib_100_mgkg_24h	24h
NCI-H2122	MUC13	x=961.98	x=1.81	x=0.28	x=6.56	x=0	x=0	yes	up	Vehicle vs Adagrasib_100_mgkg_24h	24h
NCI-H2122	MUC5B	x=1063.93	x=-1.58	x=0.18	x=-8.68	x=0	x=0	yes	down	Vehicle vs Adagrasib_100_mgkg_24h	24h
NCI-H2122	MUC6	x=7.54	x=-3.65	x=0.98	x=-3.73	x=0.00019	x=0.00325	yes	down	Vehicle vs Adagrasib_100_mgkg_24h	24h
NCI-H2122	MUCL1	x=299.65	x=-1.83	x=0.46	x=-3.94	x=8e-05	x=0.0016	yes	down	Vehicle vs Adagrasib_100_mgkg_24h	24h
NCI-H2122	MX2	x=25.65	x=1.73	x=0.39	x=4.48	x=1e-05	x=2e-04	yes	up	Vehicle vs Adagrasib_100_mgkg_24h	24h
NCI-H2122	MYCN	x=62.11	x=-2.21	x=0.25	x=-8.94	x=0	x=0	yes	down	Vehicle vs Adagrasib_100_mgkg_24h	24h
NCI-H2122	MYEOV	x=213.61	x=-1.53	x=0.21	x=-7.43	x=0	x=0	yes	down	Vehicle vs Adagrasib_100_mgkg_24h	24h
NCI-H2122	MYL9	x=71.65	x=2.45	x=0.31	x=7.8	x=0	x=0	yes	up	Vehicle vs Adagrasib_100_mgkg_24h	24h
NCI-H2122	MYO15B	x=58.22	x=1.51	x=0.24	x=6.36	x=0	x=0	yes	up	Vehicle vs Adagrasib_100_mgkg_24h	24h
NCI-H2122	NCF2	x=292.49	x=1.55	x=0.21	x=7.56	x=0	x=0	yes	up	Vehicle vs Adagrasib_100_mgkg_24h	24h
NCI-H2122	NDRG1	x=2995.65	x=-1.39	x=0.22	x=-6.45	x=0	x=0	yes	down	Vehicle vs Adagrasib_100_mgkg_24h	24h
NCI-H2122	NDUFA4L2	x=6.2	x=-5.39	x=1.19	x=-4.53	x=1e-05	x=0.00016	yes	down	Vehicle vs Adagrasib_100_mgkg_24h	24h
NCI-H2122	NEGR1	x=70.37	x=-3.65	x=0.65	x=-5.58	x=0	x=0	yes	down	Vehicle vs Adagrasib_100_mgkg_24h	24h
NCI-H2122	NLRP1	x=35.06	x=-1.76	x=0.32	x=-5.56	x=0	x=0	yes	down	Vehicle vs Adagrasib_100_mgkg_24h	24h
NCI-H2122	NOS1	x=3.42	x=-4.03	x=1.25	x=-3.24	x=0.00121	x=0.01436	yes	down	Vehicle vs Adagrasib_100_mgkg_24h	24h
NCI-H2122	NPNT	x=10.26	x=1.65	x=0.55	x=2.99	x=0.00279	x=0.02809	yes	up	Vehicle vs Adagrasib_100_mgkg_24h	24h
NCI-H2122	NR2F1-AS1	x=54.51	x=-1.33	x=0.23	x=-5.73	x=0	x=0	yes	down	Vehicle vs Adagrasib_100_mgkg_24h	24h
NCI-H2122	NR4A3	x=9.53	x=1.41	x=0.46	x=3.07	x=0.00216	x=0.02278	yes	up	Vehicle vs Adagrasib_100_mgkg_24h	24h
NCI-H2122	NRP1	x=63.37	x=-1.38	x=0.21	x=-6.49	x=0	x=0	yes	down	Vehicle vs Adagrasib_100_mgkg_24h	24h
NCI-H2122	NT5E	x=197.52	x=-1.79	x=0.16	x=-11.08	x=0	x=0	yes	down	Vehicle vs Adagrasib_100_mgkg_24h	24h
NCI-H2122	NTN4	x=63.2	x=1.35	x=0.25	x=5.33	x=0	x=0	yes	up	Vehicle vs Adagrasib_100_mgkg_24h	24h
NCI-H2122	NUPR1	x=3.82	x=-2.57	x=0.92	x=-2.79	x=0.00534	x=0.04606	yes	down	Vehicle vs Adagrasib_100_mgkg_24h	24h
NCI-H2122	NXN	x=147.38	x=-2.09	x=0.27	x=-7.81	x=0	x=0	yes	down	Vehicle vs Adagrasib_100_mgkg_24h	24h
NCI-H2122	OASL	x=4.18	x=2.96	x=0.84	x=3.51	x=0.00045	x=0.00654	yes	up	Vehicle vs Adagrasib_100_mgkg_24h	24h
NCI-H2122	P3H2	x=56.73	x=2.48	x=0.35	x=7.13	x=0	x=0	yes	up	Vehicle vs Adagrasib_100_mgkg_24h	24h
NCI-H2122	PAQR8	x=15.56	x=1.31	x=0.42	x=3.1	x=0.00194	x=0.02095	yes	up	Vehicle vs Adagrasib_100_mgkg_24h	24h
NCI-H2122	PCDH7	x=77.89	x=1.36	x=0.21	x=6.6	x=0	x=0	yes	up	Vehicle vs Adagrasib_100_mgkg_24h	24h
NCI-H2122	PCED1B-AS1	x=26.34	x=-1.46	x=0.41	x=-3.57	x=0.00035	x=0.00545	yes	down	Vehicle vs Adagrasib_100_mgkg_24h	24h
NCI-H2122	PCP2	x=1.74	x=-4.22	x=1.35	x=-3.13	x=0.00172	x=0.01902	yes	down	Vehicle vs Adagrasib_100_mgkg_24h	24h
NCI-H2122	PDE2A	x=4.86	x=-2.59	x=0.84	x=-3.1	x=0.00195	x=0.02097	yes	down	Vehicle vs Adagrasib_100_mgkg_24h	24h
NCI-H2122	PDGFA	x=409.42	x=1.63	x=0.15	x=10.79	x=0	x=0	yes	up	Vehicle vs Adagrasib_100_mgkg_24h	24h
NCI-H2122	PDGFD	x=12.79	x=1.5	x=0.44	x=3.38	x=0.00071	x=0.00952	yes	up	Vehicle vs Adagrasib_100_mgkg_24h	24h
NCI-H2122	PECAM1	x=16.81	x=-1.51	x=0.4	x=-3.79	x=0.00015	x=0.00268	yes	down	Vehicle vs Adagrasib_100_mgkg_24h	24h
NCI-H2122	PHGR1	x=3.07	x=4.47	x=1.29	x=3.45	x=0.00055	x=0.00775	yes	up	Vehicle vs Adagrasib_100_mgkg_24h	24h
NCI-H2122	PI3	x=59.71	x=-1.44	x=0.26	x=-5.55	x=0	x=0	yes	down	Vehicle vs Adagrasib_100_mgkg_24h	24h
NCI-H2122	PIK3IP1	x=61.14	x=1.5	x=0.26	x=5.75	x=0	x=0	yes	up	Vehicle vs Adagrasib_100_mgkg_24h	24h
NCI-H2122	PITPNC1	x=193.64	x=-1.65	x=0.13	x=-12.76	x=0	x=0	yes	down	Vehicle vs Adagrasib_100_mgkg_24h	24h
NCI-H2122	PLA2G10	x=128.25	x=1.69	x=0.19	x=9.08	x=0	x=0	yes	up	Vehicle vs Adagrasib_100_mgkg_24h	24h
NCI-H2122	PLAC4	x=46.7	x=2.5	x=0.32	x=7.71	x=0	x=0	yes	up	Vehicle vs Adagrasib_100_mgkg_24h	24h
NCI-H2122	PLAT	x=156.29	x=-1.85	x=0.47	x=-3.97	x=7e-05	x=0.00142	yes	down	Vehicle vs Adagrasib_100_mgkg_24h	24h
NCI-H2122	PLCE1	x=7.37	x=1.98	x=0.58	x=3.42	x=0.00062	x=0.00851	yes	up	Vehicle vs Adagrasib_100_mgkg_24h	24h
NCI-H2122	PLCH2	x=5.53	x=-1.9	x=0.67	x=-2.84	x=0.00457	x=0.04141	yes	down	Vehicle vs Adagrasib_100_mgkg_24h	24h
NCI-H2122	PLIN5	x=12.85	x=-1.31	x=0.45	x=-2.94	x=0.00326	x=0.03185	yes	down	Vehicle vs Adagrasib_100_mgkg_24h	24h
NCI-H2122	PLXND1	x=45.96	x=-1.56	x=0.26	x=-5.94	x=0	x=0	yes	down	Vehicle vs Adagrasib_100_mgkg_24h	24h
NCI-H2122	POT1-AS1	x=10.04	x=1.92	x=0.52	x=3.71	x=0.00021	x=0.00348	yes	up	Vehicle vs Adagrasib_100_mgkg_24h	24h
NCI-H2122	POU2F3	x=50.07	x=1.51	x=0.33	x=4.55	x=1e-05	x=0.00015	yes	up	Vehicle vs Adagrasib_100_mgkg_24h	24h
NCI-H2122	PPFIA4	x=12.13	x=-1.77	x=0.53	x=-3.36	x=0.00078	x=0.01013	yes	down	Vehicle vs Adagrasib_100_mgkg_24h	24h
NCI-H2122	PRDM8	x=15.48	x=-2.64	x=0.51	x=-5.16	x=0	x=1e-05	yes	down	Vehicle vs Adagrasib_100_mgkg_24h	24h
NCI-H2122	PRSS12	x=45.17	x=1.59	x=0.25	x=6.25	x=0	x=0	yes	up	Vehicle vs Adagrasib_100_mgkg_24h	24h
NCI-H2122	PRSS2	x=3.51	x=-4.47	x=1.12	x=-3.98	x=7e-05	x=0.0014	yes	down	Vehicle vs Adagrasib_100_mgkg_24h	24h
NCI-H2122	PSCA	x=112.99	x=1.78	x=0.24	x=7.35	x=0	x=0	yes	up	Vehicle vs Adagrasib_100_mgkg_24h	24h
NCI-H2122	PSMB9	x=7.91	x=1.75	x=0.58	x=3	x=0.00274	x=0.02766	yes	up	Vehicle vs Adagrasib_100_mgkg_24h	24h
NCI-H2122	PTPRH	x=39.15	x=1.75	x=0.35	x=5.01	x=0	x=2e-05	yes	up	Vehicle vs Adagrasib_100_mgkg_24h	24h
NCI-H2122	PXDC1	x=18.19	x=2.21	x=0.44	x=4.97	x=0	x=2e-05	yes	up	Vehicle vs Adagrasib_100_mgkg_24h	24h
NCI-H2122	RAB26	x=24.41	x=-2.14	x=0.35	x=-6.19	x=0	x=0	yes	down	Vehicle vs Adagrasib_100_mgkg_24h	24h
NCI-H2122	RAET1L	x=13.42	x=2.84	x=0.52	x=5.45	x=0	x=0	yes	up	Vehicle vs Adagrasib_100_mgkg_24h	24h
NCI-H2122	RAPGEF3	x=17.42	x=-1.33	x=0.44	x=-3.03	x=0.00246	x=0.02534	yes	down	Vehicle vs Adagrasib_100_mgkg_24h	24h
NCI-H2122	RASSF2	x=11.07	x=2.18	x=0.49	x=4.4	x=1e-05	x=0.00027	yes	up	Vehicle vs Adagrasib_100_mgkg_24h	24h
NCI-H2122	RBPMS	x=109.89	x=1.36	x=0.21	x=6.52	x=0	x=0	yes	up	Vehicle vs Adagrasib_100_mgkg_24h	24h
NCI-H2122	RBPMS2	x=17.7	x=-1.74	x=0.49	x=-3.53	x=0.00042	x=0.00625	yes	down	Vehicle vs Adagrasib_100_mgkg_24h	24h
NCI-H2122	RCOR2	x=4.5	x=-2.96	x=0.91	x=-3.25	x=0.00117	x=0.01406	yes	down	Vehicle vs Adagrasib_100_mgkg_24h	24h
NCI-H2122	RGMA	x=9.66	x=3.01	x=0.68	x=4.42	x=1e-05	x=0.00025	yes	up	Vehicle vs Adagrasib_100_mgkg_24h	24h
NCI-H2122	RGS17	x=62.83	x=-3.83	x=0.4	x=-9.5	x=0	x=0	yes	down	Vehicle vs Adagrasib_100_mgkg_24h	24h
NCI-H2122	RHOH	x=7.98	x=-3.38	x=0.69	x=-4.88	x=0	x=4e-05	yes	down	Vehicle vs Adagrasib_100_mgkg_24h	24h
NCI-H2122	RNF186	x=10.19	x=2.8	x=0.53	x=5.25	x=0	x=1e-05	yes	up	Vehicle vs Adagrasib_100_mgkg_24h	24h
NCI-H2122	RPL7P18	x=15.01	x=-2.31	x=0.45	x=-5.11	x=0	x=1e-05	yes	down	Vehicle vs Adagrasib_100_mgkg_24h	24h
NCI-H2122	RPTN	x=16.82	x=4.65	x=1.09	x=4.25	x=2e-05	x=5e-04	yes	up	Vehicle vs Adagrasib_100_mgkg_24h	24h
NCI-H2122	RTP4	x=3.54	x=2.67	x=0.91	x=2.94	x=0.00332	x=0.03221	yes	up	Vehicle vs Adagrasib_100_mgkg_24h	24h
NCI-H2122	S100A8	x=2281.16	x=-2.54	x=0.55	x=-4.6	x=0	x=0.00012	yes	down	Vehicle vs Adagrasib_100_mgkg_24h	24h
NCI-H2122	S100A9	x=5274.96	x=-1.36	x=0.49	x=-2.79	x=0.00533	x=0.046	yes	down	Vehicle vs Adagrasib_100_mgkg_24h	24h
NCI-H2122	S1PR1	x=36.69	x=1.35	x=0.29	x=4.71	x=0	x=7e-05	yes	up	Vehicle vs Adagrasib_100_mgkg_24h	24h
NCI-H2122	SBK1	x=17.87	x=-1.5	x=0.46	x=-3.28	x=0.00105	x=0.01293	yes	down	Vehicle vs Adagrasib_100_mgkg_24h	24h
NCI-H2122	SCARA3	x=10.53	x=-2.42	x=0.57	x=-4.26	x=2e-05	x=0.00048	yes	down	Vehicle vs Adagrasib_100_mgkg_24h	24h
NCI-H2122	SCARNA18	x=5.46	x=-2.61	x=0.72	x=-3.61	x=3e-04	x=0.0048	yes	down	Vehicle vs Adagrasib_100_mgkg_24h	24h
NCI-H2122	SCGB3A2	x=12.19	x=2.65	x=0.5	x=5.26	x=0	x=1e-05	yes	up	Vehicle vs Adagrasib_100_mgkg_24h	24h
NCI-H2122	SCIN	x=83.65	x=1.92	x=0.24	x=8.09	x=0	x=0	yes	up	Vehicle vs Adagrasib_100_mgkg_24h	24h
NCI-H2122	SECTM1	x=30.35	x=2.42	x=0.41	x=5.88	x=0	x=0	yes	up	Vehicle vs Adagrasib_100_mgkg_24h	24h
NCI-H2122	SERPINB13	x=5.84	x=-2.34	x=0.8	x=-2.92	x=0.00351	x=0.03374	yes	down	Vehicle vs Adagrasib_100_mgkg_24h	24h
NCI-H2122	SERPINB2	x=2.73	x=3.03	x=1.06	x=2.85	x=0.00442	x=0.04047	yes	up	Vehicle vs Adagrasib_100_mgkg_24h	24h
NCI-H2122	SERPINE1	x=160.42	x=-1.37	x=0.27	x=-5.12	x=0	x=1e-05	yes	down	Vehicle vs Adagrasib_100_mgkg_24h	24h
NCI-H2122	SERPINE2	x=325.65	x=-1.31	x=0.2	x=-6.62	x=0	x=0	yes	down	Vehicle vs Adagrasib_100_mgkg_24h	24h
NCI-H2122	SERPINF1	x=28.22	x=1.82	x=0.31	x=5.82	x=0	x=0	yes	up	Vehicle vs Adagrasib_100_mgkg_24h	24h
NCI-H2122	SFTA2	x=11.69	x=2.09	x=0.47	x=4.48	x=1e-05	x=0.00019	yes	up	Vehicle vs Adagrasib_100_mgkg_24h	24h
NCI-H2122	SGO2	x=356.68	x=-1.39	x=0.13	x=-10.56	x=0	x=0	yes	down	Vehicle vs Adagrasib_100_mgkg_24h	24h
NCI-H2122	SGSM1	x=12.95	x=-1.42	x=0.43	x=-3.27	x=0.00107	x=0.0131	yes	down	Vehicle vs Adagrasib_100_mgkg_24h	24h
NCI-H2122	SHC3	x=9.77	x=-1.75	x=0.48	x=-3.63	x=0.00028	x=0.0045	yes	down	Vehicle vs Adagrasib_100_mgkg_24h	24h
NCI-H2122	SHC4	x=11.13	x=-2.3	x=0.48	x=-4.76	x=0	x=6e-05	yes	down	Vehicle vs Adagrasib_100_mgkg_24h	24h
NCI-H2122	SIRPB1	x=12.68	x=-2.21	x=0.55	x=-4.02	x=6e-05	x=0.00119	yes	down	Vehicle vs Adagrasib_100_mgkg_24h	24h
NCI-H2122	SLAMF7	x=5.68	x=1.99	x=0.71	x=2.83	x=0.00472	x=0.0422	yes	up	Vehicle vs Adagrasib_100_mgkg_24h	24h
NCI-H2122	SLC22A18AS	x=27.29	x=-1.37	x=0.31	x=-4.41	x=1e-05	x=0.00026	yes	down	Vehicle vs Adagrasib_100_mgkg_24h	24h
NCI-H2122	SLC26A7	x=14.16	x=1.51	x=0.43	x=3.51	x=0.00045	x=0.00662	yes	up	Vehicle vs Adagrasib_100_mgkg_24h	24h
NCI-H2122	SLC2A14	x=3.42	x=-3.18	x=1.16	x=-2.75	x=0.00591	x=0.04983	yes	down	Vehicle vs Adagrasib_100_mgkg_24h	24h
NCI-H2122	SLC2A3	x=4.91	x=-3.23	x=0.91	x=-3.55	x=0.00038	x=0.0058	yes	down	Vehicle vs Adagrasib_100_mgkg_24h	24h
NCI-H2122	SLC4A3	x=20.12	x=-1.58	x=0.37	x=-4.21	x=3e-05	x=0.00058	yes	down	Vehicle vs Adagrasib_100_mgkg_24h	24h
NCI-H2122	SLC6A9	x=44.23	x=1.33	x=0.23	x=5.86	x=0	x=0	yes	up	Vehicle vs Adagrasib_100_mgkg_24h	24h
NCI-H2122	SLCO3A1	x=41.28	x=2	x=0.3	x=6.56	x=0	x=0	yes	up	Vehicle vs Adagrasib_100_mgkg_24h	24h
NCI-H2122	SLITRK6	x=114.21	x=-2.01	x=0.23	x=-8.78	x=0	x=0	yes	down	Vehicle vs Adagrasib_100_mgkg_24h	24h
NCI-H2122	SMAD6	x=43.42	x=-1.49	x=0.24	x=-6.11	x=0	x=0	yes	down	Vehicle vs Adagrasib_100_mgkg_24h	24h
NCI-H2122	SMAD9	x=19.42	x=-2.09	x=0.42	x=-5.04	x=0	x=2e-05	yes	down	Vehicle vs Adagrasib_100_mgkg_24h	24h
NCI-H2122	SMIM5	x=26.86	x=1.71	x=0.37	x=4.6	x=0	x=0.00012	yes	up	Vehicle vs Adagrasib_100_mgkg_24h	24h
NCI-H2122	SNCG	x=82.22	x=-1.37	x=0.31	x=-4.38	x=1e-05	x=3e-04	yes	down	Vehicle vs Adagrasib_100_mgkg_24h	24h
NCI-H2122	SOST	x=7.43	x=-5.02	x=1.15	x=-4.37	x=1e-05	x=0.00031	yes	down	Vehicle vs Adagrasib_100_mgkg_24h	24h
NCI-H2122	SOX21	x=72.67	x=-1.32	x=0.25	x=-5.37	x=0	x=0	yes	down	Vehicle vs Adagrasib_100_mgkg_24h	24h
NCI-H2122	SPAG4	x=10.36	x=-1.62	x=0.48	x=-3.35	x=0.00081	x=0.01044	yes	down	Vehicle vs Adagrasib_100_mgkg_24h	24h
NCI-H2122	SPINK1	x=71.06	x=6.37	x=0.94	x=6.81	x=0	x=0	yes	up	Vehicle vs Adagrasib_100_mgkg_24h	24h
NCI-H2122	SPOCK1	x=18.77	x=-1.8	x=0.37	x=-4.8	x=0	x=5e-05	yes	down	Vehicle vs Adagrasib_100_mgkg_24h	24h
NCI-H2122	SPRED1	x=368.49	x=-1.64	x=0.21	x=-7.66	x=0	x=0	yes	down	Vehicle vs Adagrasib_100_mgkg_24h	24h
NCI-H2122	SPRR1A	x=4.44	x=3.11	x=0.92	x=3.39	x=0.00071	x=0.00945	yes	up	Vehicle vs Adagrasib_100_mgkg_24h	24h
NCI-H2122	SPRR3	x=38.79	x=1.62	x=0.35	x=4.65	x=0	x=1e-04	yes	up	Vehicle vs Adagrasib_100_mgkg_24h	24h
NCI-H2122	SPRY4	x=24.39	x=-4.5	x=0.53	x=-8.49	x=0	x=0	yes	down	Vehicle vs Adagrasib_100_mgkg_24h	24h
NCI-H2122	SPRY4-IT1	x=11.23	x=-6.26	x=1.02	x=-6.13	x=0	x=0	yes	down	Vehicle vs Adagrasib_100_mgkg_24h	24h
NCI-H2122	SRCIN1	x=21.53	x=-1.41	x=0.35	x=-4	x=6e-05	x=0.0013	yes	down	Vehicle vs Adagrasib_100_mgkg_24h	24h
NCI-H2122	SSTR1	x=1.99	x=4.55	x=1.22	x=3.71	x=2e-04	x=0.00348	yes	up	Vehicle vs Adagrasib_100_mgkg_24h	24h
NCI-H2122	STC1	x=479.16	x=-4.56	x=0.26	x=-17.76	x=0	x=0	yes	down	Vehicle vs Adagrasib_100_mgkg_24h	24h
NCI-H2122	STS	x=179.6	x=1.91	x=0.21	x=9.06	x=0	x=0	yes	up	Vehicle vs Adagrasib_100_mgkg_24h	24h
NCI-H2122	SULF2	x=12.17	x=-1.55	x=0.44	x=-3.48	x=0.00051	x=0.00723	yes	down	Vehicle vs Adagrasib_100_mgkg_24h	24h
NCI-H2122	SUSD2	x=6.3	x=-4.78	x=1.03	x=-4.65	x=0	x=1e-04	yes	down	Vehicle vs Adagrasib_100_mgkg_24h	24h
NCI-H2122	SYCP2	x=34.53	x=-1.44	x=0.29	x=-4.99	x=0	x=2e-05	yes	down	Vehicle vs Adagrasib_100_mgkg_24h	24h
NCI-H2122	SYNPO	x=112.49	x=2.18	x=0.28	x=7.8	x=0	x=0	yes	up	Vehicle vs Adagrasib_100_mgkg_24h	24h
NCI-H2122	SYT16	x=4.95	x=2.96	x=0.81	x=3.64	x=0.00027	x=0.00442	yes	up	Vehicle vs Adagrasib_100_mgkg_24h	24h
NCI-H2122	SYTL2	x=107.27	x=2.48	x=0.53	x=4.72	x=0	x=7e-05	yes	up	Vehicle vs Adagrasib_100_mgkg_24h	24h
NCI-H2122	TAGLN	x=150.24	x=1.9	x=0.25	x=7.48	x=0	x=0	yes	up	Vehicle vs Adagrasib_100_mgkg_24h	24h
NCI-H2122	TAS1R3	x=1.9	x=-3.66	x=1.29	x=-2.85	x=0.00439	x=0.04029	yes	down	Vehicle vs Adagrasib_100_mgkg_24h	24h
NCI-H2122	TBX6	x=11.43	x=-1.52	x=0.44	x=-3.48	x=0.00051	x=0.00724	yes	down	Vehicle vs Adagrasib_100_mgkg_24h	24h
NCI-H2122	TBXAS1	x=12.41	x=-1.38	x=0.48	x=-2.86	x=0.0042	x=0.03893	yes	down	Vehicle vs Adagrasib_100_mgkg_24h	24h
NCI-H2122	TERT	x=19.87	x=-1.36	x=0.36	x=-3.8	x=0.00015	x=0.00262	yes	down	Vehicle vs Adagrasib_100_mgkg_24h	24h
NCI-H2122	THEMIS2	x=19.77	x=1.38	x=0.35	x=3.89	x=1e-04	x=0.00188	yes	up	Vehicle vs Adagrasib_100_mgkg_24h	24h
NCI-H2122	TINAG	x=7.83	x=-3.18	x=0.67	x=-4.75	x=0	x=6e-05	yes	down	Vehicle vs Adagrasib_100_mgkg_24h	24h
NCI-H2122	TLE6	x=18.41	x=-2.77	x=0.47	x=-5.96	x=0	x=0	yes	down	Vehicle vs Adagrasib_100_mgkg_24h	24h
NCI-H2122	TMCC3	x=228.83	x=1.34	x=0.24	x=5.57	x=0	x=0	yes	up	Vehicle vs Adagrasib_100_mgkg_24h	24h
NCI-H2122	TMEM105	x=17.53	x=-1.63	x=0.39	x=-4.21	x=3e-05	x=0.00058	yes	down	Vehicle vs Adagrasib_100_mgkg_24h	24h
NCI-H2122	TMEM213	x=9.01	x=-3.56	x=0.85	x=-4.16	x=3e-05	x=0.00069	yes	down	Vehicle vs Adagrasib_100_mgkg_24h	24h
NCI-H2122	TMEM74B	x=18.26	x=-1.32	x=0.39	x=-3.38	x=0.00073	x=0.00966	yes	down	Vehicle vs Adagrasib_100_mgkg_24h	24h
NCI-H2122	TNFRSF19	x=26.2	x=1.61	x=0.32	x=4.97	x=0	x=2e-05	yes	up	Vehicle vs Adagrasib_100_mgkg_24h	24h
NCI-H2122	TNFRSF1B	x=23.67	x=1.8	x=0.36	x=4.94	x=0	x=3e-05	yes	up	Vehicle vs Adagrasib_100_mgkg_24h	24h
NCI-H2122	TNS2	x=102.89	x=-1.53	x=0.2	x=-7.52	x=0	x=0	yes	down	Vehicle vs Adagrasib_100_mgkg_24h	24h
NCI-H2122	TP53INP2	x=198.94	x=1.38	x=0.2	x=6.77	x=0	x=0	yes	up	Vehicle vs Adagrasib_100_mgkg_24h	24h
NCI-H2122	TPM2	x=30.26	x=-1.83	x=0.29	x=-6.4	x=0	x=0	yes	down	Vehicle vs Adagrasib_100_mgkg_24h	24h
NCI-H2122	TREM1	x=40.27	x=-1.62	x=0.32	x=-5.09	x=0	x=1e-05	yes	down	Vehicle vs Adagrasib_100_mgkg_24h	24h
NCI-H2122	TRIM31	x=55.95	x=2.43	x=0.36	x=6.85	x=0	x=0	yes	up	Vehicle vs Adagrasib_100_mgkg_24h	24h
NCI-H2122	TRPM5	x=3.99	x=3.17	x=1.01	x=3.15	x=0.00165	x=0.01836	yes	up	Vehicle vs Adagrasib_100_mgkg_24h	24h
NCI-H2122	TSPAN8	x=992.89	x=1.5	x=0.21	x=7.04	x=0	x=0	yes	up	Vehicle vs Adagrasib_100_mgkg_24h	24h
NCI-H2122	UCA1	x=113.61	x=1.52	x=0.21	x=7.14	x=0	x=0	yes	up	Vehicle vs Adagrasib_100_mgkg_24h	24h
NCI-H2122	UCP2	x=155.33	x=1.53	x=0.23	x=6.64	x=0	x=0	yes	up	Vehicle vs Adagrasib_100_mgkg_24h	24h
NCI-H2122	UGT2B11	x=15.23	x=-5.47	x=0.89	x=-6.13	x=0	x=0	yes	down	Vehicle vs Adagrasib_100_mgkg_24h	24h
NCI-H2122	UGT2B28	x=6.85	x=-3.13	x=0.71	x=-4.43	x=1e-05	x=0.00024	yes	down	Vehicle vs Adagrasib_100_mgkg_24h	24h
NCI-H2122	VCAN	x=441.28	x=-2.2	x=0.49	x=-4.47	x=1e-05	x=2e-04	yes	down	Vehicle vs Adagrasib_100_mgkg_24h	24h
NCI-H2122	VIL1	x=87.39	x=1.73	x=0.53	x=3.23	x=0.00123	x=0.01452	yes	up	Vehicle vs Adagrasib_100_mgkg_24h	24h
NCI-H2122	VILL	x=50.21	x=2.32	x=0.31	x=7.38	x=0	x=0	yes	up	Vehicle vs Adagrasib_100_mgkg_24h	24h
NCI-H2122	VIPR2	x=13.21	x=1.5	x=0.4	x=3.72	x=2e-04	x=0.00336	yes	up	Vehicle vs Adagrasib_100_mgkg_24h	24h
NCI-H2122	VNN1	x=92.45	x=1.73	x=0.37	x=4.62	x=0	x=0.00011	yes	up	Vehicle vs Adagrasib_100_mgkg_24h	24h
NCI-H2122	VSIR	x=10.6	x=1.4	x=0.47	x=2.96	x=0.00304	x=0.03016	yes	up	Vehicle vs Adagrasib_100_mgkg_24h	24h
NCI-H2122	VWA2	x=5.75	x=2.66	x=0.72	x=3.68	x=0.00024	x=0.0039	yes	up	Vehicle vs Adagrasib_100_mgkg_24h	24h
NCI-H2122	WFDC21P	x=86.5	x=3.06	x=0.6	x=5.13	x=0	x=1e-05	yes	up	Vehicle vs Adagrasib_100_mgkg_24h	24h
NCI-H2122	WIPF3	x=11.1	x=-1.53	x=0.52	x=-2.93	x=0.00344	x=0.03324	yes	down	Vehicle vs Adagrasib_100_mgkg_24h	24h
NCI-H2122	ZNF467	x=16.01	x=-2.71	x=0.45	x=-5.96	x=0	x=0	yes	down	Vehicle vs Adagrasib_100_mgkg_24h	24h
NCI-H2122	ACOX2	x=22.54	x=-3.03	x=0.43	x=-7.09	x=0	x=0	yes	down	Vehicle vs Adagrasib_100_mgkg_48h	48h
NCI-H2122	ACTL8	x=21.04	x=1.36	x=0.47	x=2.91	x=0.00362	x=0.04718	yes	up	Vehicle vs Adagrasib_100_mgkg_48h	48h
NCI-H2122	ADM5	x=12.49	x=-1.5	x=0.44	x=-3.44	x=0.00057	x=0.01143	yes	down	Vehicle vs Adagrasib_100_mgkg_48h	48h
NCI-H2122	AGER	x=11.23	x=-2	x=0.51	x=-3.92	x=9e-05	x=0.00257	yes	down	Vehicle vs Adagrasib_100_mgkg_48h	48h
NCI-H2122	ALOX5	x=10.76	x=1.62	x=0.46	x=3.53	x=0.00041	x=0.00879	yes	up	Vehicle vs Adagrasib_100_mgkg_48h	48h
NCI-H2122	ANKRD12	x=823.01	x=-1.67	x=0.1	x=-16.46	x=0	x=0	yes	down	Vehicle vs Adagrasib_100_mgkg_48h	48h
NCI-H2122	ANXA3	x=455.69	x=1.42	x=0.14	x=10.42	x=0	x=0	yes	up	Vehicle vs Adagrasib_100_mgkg_48h	48h
NCI-H2122	ANXA6	x=647.1	x=2.19	x=0.22	x=9.78	x=0	x=0	yes	up	Vehicle vs Adagrasib_100_mgkg_48h	48h
NCI-H2122	AOC1	x=47.79	x=2.21	x=0.25	x=8.94	x=0	x=0	yes	up	Vehicle vs Adagrasib_100_mgkg_48h	48h
NCI-H2122	APOL1	x=865.02	x=1.49	x=0.2	x=7.31	x=0	x=0	yes	up	Vehicle vs Adagrasib_100_mgkg_48h	48h
NCI-H2122	AR	x=316.75	x=-1.32	x=0.15	x=-9	x=0	x=0	yes	down	Vehicle vs Adagrasib_100_mgkg_48h	48h
NCI-H2122	ARHGAP33	x=18.86	x=-1.55	x=0.39	x=-3.93	x=9e-05	x=0.00254	yes	down	Vehicle vs Adagrasib_100_mgkg_48h	48h
NCI-H2122	ARMCX2	x=9.4	x=-1.93	x=0.54	x=-3.59	x=0.00034	x=0.00758	yes	down	Vehicle vs Adagrasib_100_mgkg_48h	48h
NCI-H2122	ASPG	x=22.04	x=1.51	x=0.35	x=4.32	x=2e-05	x=0.00062	yes	up	Vehicle vs Adagrasib_100_mgkg_48h	48h
NCI-H2122	ATF3	x=77.55	x=1.68	x=0.29	x=5.83	x=0	x=0	yes	up	Vehicle vs Adagrasib_100_mgkg_48h	48h
NCI-H2122	ATP10B	x=225.69	x=1.5	x=0.3	x=5.02	x=0	x=3e-05	yes	up	Vehicle vs Adagrasib_100_mgkg_48h	48h
NCI-H2122	ATP6V1C2	x=25.01	x=2.21	x=0.38	x=5.81	x=0	x=0	yes	up	Vehicle vs Adagrasib_100_mgkg_48h	48h
NCI-H2122	AXL	x=5.9	x=-2.45	x=0.76	x=-3.2	x=0.00135	x=0.02224	yes	down	Vehicle vs Adagrasib_100_mgkg_48h	48h
NCI-H2122	AZGP1	x=70.23	x=-1.97	x=0.31	x=-6.45	x=0	x=0	yes	down	Vehicle vs Adagrasib_100_mgkg_48h	48h
NCI-H2122	BAIAP3	x=23.85	x=-1.85	x=0.4	x=-4.64	x=0	x=0.00017	yes	down	Vehicle vs Adagrasib_100_mgkg_48h	48h
NCI-H2122	BCAS1	x=851.8	x=1.63	x=0.23	x=6.98	x=0	x=0	yes	up	Vehicle vs Adagrasib_100_mgkg_48h	48h
NCI-H2122	BDKRB2	x=399.5	x=1.31	x=0.25	x=5.35	x=0	x=1e-05	yes	up	Vehicle vs Adagrasib_100_mgkg_48h	48h
NCI-H2122	BMP3	x=10.48	x=1.44	x=0.49	x=2.94	x=0.00323	x=0.04356	yes	up	Vehicle vs Adagrasib_100_mgkg_48h	48h
NCI-H2122	C10orf10	x=19.14	x=2.39	x=0.58	x=4.15	x=3e-05	x=0.00112	yes	up	Vehicle vs Adagrasib_100_mgkg_48h	48h
NCI-H2122	C15orf48	x=972.02	x=1.84	x=0.54	x=3.39	x=7e-04	x=0.01351	yes	up	Vehicle vs Adagrasib_100_mgkg_48h	48h
NCI-H2122	C2orf54	x=37.54	x=2.19	x=0.28	x=7.69	x=0	x=0	yes	up	Vehicle vs Adagrasib_100_mgkg_48h	48h
NCI-H2122	C4BPB	x=6.87	x=2.33	x=0.62	x=3.76	x=0.00017	x=0.00431	yes	up	Vehicle vs Adagrasib_100_mgkg_48h	48h
NCI-H2122	C4orf19	x=10.56	x=2.16	x=0.62	x=3.47	x=0.00052	x=0.01064	yes	up	Vehicle vs Adagrasib_100_mgkg_48h	48h
NCI-H2122	C5orf46	x=26.83	x=1.55	x=0.34	x=4.54	x=1e-05	x=0.00026	yes	up	Vehicle vs Adagrasib_100_mgkg_48h	48h
NCI-H2122	CACNA1C	x=6.57	x=2.01	x=0.6	x=3.39	x=0.00071	x=0.01357	yes	up	Vehicle vs Adagrasib_100_mgkg_48h	48h
NCI-H2122	CACNG4	x=4.24	x=2.46	x=0.76	x=3.23	x=0.00125	x=0.02108	yes	up	Vehicle vs Adagrasib_100_mgkg_48h	48h
NCI-H2122	CAPN14	x=14.29	x=3.14	x=0.59	x=5.32	x=0	x=1e-05	yes	up	Vehicle vs Adagrasib_100_mgkg_48h	48h
NCI-H2122	CAPN5	x=97.28	x=1.46	x=0.23	x=6.2	x=0	x=0	yes	up	Vehicle vs Adagrasib_100_mgkg_48h	48h
NCI-H2122	CAPN9	x=71.88	x=2.26	x=0.3	x=7.44	x=0	x=0	yes	up	Vehicle vs Adagrasib_100_mgkg_48h	48h
NCI-H2122	CASC10	x=12.54	x=1.36	x=0.42	x=3.22	x=0.0013	x=0.02169	yes	up	Vehicle vs Adagrasib_100_mgkg_48h	48h
NCI-H2122	CCDC160	x=31.98	x=-1.33	x=0.29	x=-4.56	x=1e-05	x=0.00025	yes	down	Vehicle vs Adagrasib_100_mgkg_48h	48h
NCI-H2122	CCDC88A	x=649.51	x=-1.34	x=0.16	x=-8.64	x=0	x=0	yes	down	Vehicle vs Adagrasib_100_mgkg_48h	48h
NCI-H2122	CD24	x=854.56	x=1.38	x=0.17	x=8.33	x=0	x=0	yes	up	Vehicle vs Adagrasib_100_mgkg_48h	48h
NCI-H2122	CDC20B	x=19	x=-1.66	x=0.53	x=-3.16	x=0.00155	x=0.02475	yes	down	Vehicle vs Adagrasib_100_mgkg_48h	48h
NCI-H2122	CDK18	x=19.49	x=-1.46	x=0.38	x=-3.86	x=0.00011	x=0.00321	yes	down	Vehicle vs Adagrasib_100_mgkg_48h	48h
NCI-H2122	CEACAM5	x=2634.47	x=1.81	x=0.38	x=4.76	x=0	x=1e-04	yes	up	Vehicle vs Adagrasib_100_mgkg_48h	48h
NCI-H2122	CEACAM6	x=6100.91	x=1.54	x=0.21	x=7.3	x=0	x=0	yes	up	Vehicle vs Adagrasib_100_mgkg_48h	48h
NCI-H2122	CELF4	x=21.41	x=-1.52	x=0.37	x=-4.06	x=5e-05	x=0.00156	yes	down	Vehicle vs Adagrasib_100_mgkg_48h	48h
NCI-H2122	CENPE	x=672.7	x=-1.3	x=0.25	x=-5.27	x=0	x=1e-05	yes	down	Vehicle vs Adagrasib_100_mgkg_48h	48h
NCI-H2122	CGA	x=7.12	x=3.56	x=0.73	x=4.89	x=0	x=6e-05	yes	up	Vehicle vs Adagrasib_100_mgkg_48h	48h
NCI-H2122	CHAC1	x=24.03	x=1.64	x=0.44	x=3.75	x=0.00017	x=0.00445	yes	up	Vehicle vs Adagrasib_100_mgkg_48h	48h
NCI-H2122	CHST2	x=7.42	x=-2.38	x=0.66	x=-3.58	x=0.00034	x=0.0076	yes	down	Vehicle vs Adagrasib_100_mgkg_48h	48h
NCI-H2122	CKB	x=299.37	x=2.21	x=0.21	x=10.44	x=0	x=0	yes	up	Vehicle vs Adagrasib_100_mgkg_48h	48h
NCI-H2122	CLCA2	x=30.37	x=-1.4	x=0.42	x=-3.34	x=0.00084	x=0.01536	yes	down	Vehicle vs Adagrasib_100_mgkg_48h	48h
NCI-H2122	CLDN10	x=7.54	x=-1.86	x=0.62	x=-3.01	x=0.00263	x=0.03711	yes	down	Vehicle vs Adagrasib_100_mgkg_48h	48h
NCI-H2122	CLDN10-AS1	x=26.12	x=-1.3	x=0.33	x=-3.94	x=8e-05	x=0.00246	yes	down	Vehicle vs Adagrasib_100_mgkg_48h	48h
NCI-H2122	CLU	x=67.15	x=-1.4	x=0.26	x=-5.48	x=0	x=0	yes	down	Vehicle vs Adagrasib_100_mgkg_48h	48h
NCI-H2122	COX6B2	x=13.9	x=1.59	x=0.41	x=3.85	x=0.00012	x=0.00323	yes	up	Vehicle vs Adagrasib_100_mgkg_48h	48h
NCI-H2122	CPM	x=240.34	x=1.39	x=0.23	x=6.07	x=0	x=0	yes	up	Vehicle vs Adagrasib_100_mgkg_48h	48h
NCI-H2122	CST6	x=14.73	x=1.46	x=0.44	x=3.33	x=0.00087	x=0.01585	yes	up	Vehicle vs Adagrasib_100_mgkg_48h	48h
NCI-H2122	CST7	x=6.5	x=2.63	x=0.68	x=3.86	x=0.00011	x=0.00316	yes	up	Vehicle vs Adagrasib_100_mgkg_48h	48h
NCI-H2122	CXCL14	x=632.98	x=1.65	x=0.24	x=7	x=0	x=0	yes	up	Vehicle vs Adagrasib_100_mgkg_48h	48h
NCI-H2122	CXXC4	x=30.73	x=-1.4	x=0.32	x=-4.35	x=1e-05	x=0.00055	yes	down	Vehicle vs Adagrasib_100_mgkg_48h	48h
NCI-H2122	DMBT1	x=240.66	x=-1.62	x=0.27	x=-5.96	x=0	x=0	yes	down	Vehicle vs Adagrasib_100_mgkg_48h	48h
NCI-H2122	DNAAF1	x=19.44	x=1.47	x=0.46	x=3.21	x=0.00132	x=0.02183	yes	up	Vehicle vs Adagrasib_100_mgkg_48h	48h
NCI-H2122	DNAH2	x=33.63	x=-1.58	x=0.33	x=-4.78	x=0	x=1e-04	yes	down	Vehicle vs Adagrasib_100_mgkg_48h	48h
NCI-H2122	DPCR1	x=42.79	x=4.3	x=0.4	x=10.8	x=0	x=0	yes	up	Vehicle vs Adagrasib_100_mgkg_48h	48h
NCI-H2122	DUSP6	x=411.14	x=-2.59	x=0.2	x=-13.23	x=0	x=0	yes	down	Vehicle vs Adagrasib_100_mgkg_48h	48h
NCI-H2122	DUSP9	x=18.7	x=-1.48	x=0.38	x=-3.85	x=0.00012	x=0.00323	yes	down	Vehicle vs Adagrasib_100_mgkg_48h	48h
NCI-H2122	EDN1	x=153.28	x=1.62	x=0.25	x=6.44	x=0	x=0	yes	up	Vehicle vs Adagrasib_100_mgkg_48h	48h
NCI-H2122	EDN2	x=95.52	x=3.23	x=0.74	x=4.36	x=1e-05	x=0.00054	yes	up	Vehicle vs Adagrasib_100_mgkg_48h	48h
NCI-H2122	EPOR	x=16.96	x=-1.3	x=0.37	x=-3.55	x=0.00039	x=0.00839	yes	down	Vehicle vs Adagrasib_100_mgkg_48h	48h
NCI-H2122	EPS8L3	x=157.56	x=1.3	x=0.29	x=4.49	x=1e-05	x=0.00033	yes	up	Vehicle vs Adagrasib_100_mgkg_48h	48h
NCI-H2122	ETV1	x=80.32	x=-3.83	x=0.31	x=-12.52	x=0	x=0	yes	down	Vehicle vs Adagrasib_100_mgkg_48h	48h
NCI-H2122	ETV4	x=49.67	x=-3.34	x=0.37	x=-9.07	x=0	x=0	yes	down	Vehicle vs Adagrasib_100_mgkg_48h	48h
NCI-H2122	ETV5	x=35.65	x=-4.79	x=0.57	x=-8.42	x=0	x=0	yes	down	Vehicle vs Adagrasib_100_mgkg_48h	48h
NCI-H2122	FADS2	x=63.59	x=-1.57	x=0.25	x=-6.34	x=0	x=0	yes	down	Vehicle vs Adagrasib_100_mgkg_48h	48h
NCI-H2122	FAM129A	x=37.69	x=-1.47	x=0.31	x=-4.72	x=0	x=0.00012	yes	down	Vehicle vs Adagrasib_100_mgkg_48h	48h
NCI-H2122	FAM189A1	x=6.66	x=1.76	x=0.59	x=2.99	x=0.00276	x=0.03857	yes	up	Vehicle vs Adagrasib_100_mgkg_48h	48h
NCI-H2122	FAM69B	x=10.07	x=-1.57	x=0.48	x=-3.27	x=0.00108	x=0.0189	yes	down	Vehicle vs Adagrasib_100_mgkg_48h	48h
NCI-H2122	FER1L6	x=7.29	x=2.6	x=0.67	x=3.89	x=1e-04	x=0.00286	yes	up	Vehicle vs Adagrasib_100_mgkg_48h	48h
NCI-H2122	FLVCR2	x=15.77	x=2.59	x=0.49	x=5.3	x=0	x=1e-05	yes	up	Vehicle vs Adagrasib_100_mgkg_48h	48h
NCI-H2122	FOXA2	x=13.39	x=2.02	x=0.49	x=4.12	x=4e-05	x=0.00126	yes	up	Vehicle vs Adagrasib_100_mgkg_48h	48h
NCI-H2122	FREM2	x=6.18	x=-4.98	x=1.14	x=-4.38	x=1e-05	x=5e-04	yes	down	Vehicle vs Adagrasib_100_mgkg_48h	48h
NCI-H2122	FSTL1	x=20.57	x=1.47	x=0.34	x=4.27	x=2e-05	x=0.00074	yes	up	Vehicle vs Adagrasib_100_mgkg_48h	48h
NCI-H2122	FYB	x=24.58	x=-1.68	x=0.39	x=-4.35	x=1e-05	x=0.00056	yes	down	Vehicle vs Adagrasib_100_mgkg_48h	48h
NCI-H2122	GBP1	x=100.91	x=1.37	x=0.24	x=5.69	x=0	x=0	yes	up	Vehicle vs Adagrasib_100_mgkg_48h	48h
NCI-H2122	GGT5	x=4.22	x=-4.42	x=1.14	x=-3.87	x=0.00011	x=0.00316	yes	down	Vehicle vs Adagrasib_100_mgkg_48h	48h
NCI-H2122	GLI3	x=6.55	x=-2.39	x=0.72	x=-3.3	x=0.00096	x=0.01726	yes	down	Vehicle vs Adagrasib_100_mgkg_48h	48h
NCI-H2122	GREB1	x=20.95	x=-1.44	x=0.34	x=-4.17	x=3e-05	x=0.00108	yes	down	Vehicle vs Adagrasib_100_mgkg_48h	48h
NCI-H2122	HEY1	x=373.14	x=-2.23	x=0.16	x=-14.29	x=0	x=0	yes	down	Vehicle vs Adagrasib_100_mgkg_48h	48h
NCI-H2122	HHLA2	x=6.24	x=2.53	x=0.85	x=2.97	x=0.00299	x=0.04109	yes	up	Vehicle vs Adagrasib_100_mgkg_48h	48h
NCI-H2122	HLA-B	x=69.64	x=1.47	x=0.21	x=6.99	x=0	x=0	yes	up	Vehicle vs Adagrasib_100_mgkg_48h	48h
NCI-H2122	HMGN5	x=111.47	x=-1.46	x=0.34	x=-4.29	x=2e-05	x=0.00069	yes	down	Vehicle vs Adagrasib_100_mgkg_48h	48h
NCI-H2122	HMOX1	x=245.44	x=2.12	x=0.19	x=10.95	x=0	x=0	yes	up	Vehicle vs Adagrasib_100_mgkg_48h	48h
NCI-H2122	HNF1A-AS1	x=7.69	x=2.57	x=0.76	x=3.38	x=0.00073	x=0.01378	yes	up	Vehicle vs Adagrasib_100_mgkg_48h	48h
NCI-H2122	HNF4A	x=6.61	x=2.8	x=0.83	x=3.35	x=8e-04	x=0.01486	yes	up	Vehicle vs Adagrasib_100_mgkg_48h	48h
NCI-H2122	HOPX	x=8.35	x=3.39	x=0.66	x=5.11	x=0	x=2e-05	yes	up	Vehicle vs Adagrasib_100_mgkg_48h	48h
NCI-H2122	HSPA6	x=51.41	x=-1.74	x=0.3	x=-5.84	x=0	x=0	yes	down	Vehicle vs Adagrasib_100_mgkg_48h	48h
NCI-H2122	HSPB8	x=139.63	x=1.72	x=0.24	x=7.25	x=0	x=0	yes	up	Vehicle vs Adagrasib_100_mgkg_48h	48h
NCI-H2122	HTR3A	x=10.52	x=2.05	x=0.48	x=4.23	x=2e-05	x=0.00087	yes	up	Vehicle vs Adagrasib_100_mgkg_48h	48h
NCI-H2122	IFI27	x=143.03	x=1.53	x=0.23	x=6.8	x=0	x=0	yes	up	Vehicle vs Adagrasib_100_mgkg_48h	48h
NCI-H2122	IGFL2	x=13.16	x=-1.51	x=0.44	x=-3.42	x=0.00062	x=0.01214	yes	down	Vehicle vs Adagrasib_100_mgkg_48h	48h
NCI-H2122	IGFL4	x=17.98	x=-1.36	x=0.37	x=-3.71	x=2e-04	x=0.00509	yes	down	Vehicle vs Adagrasib_100_mgkg_48h	48h
NCI-H2122	IGSF10	x=7.22	x=-2.11	x=0.63	x=-3.35	x=8e-04	x=0.01486	yes	down	Vehicle vs Adagrasib_100_mgkg_48h	48h
NCI-H2122	IL17C	x=4.27	x=-4.44	x=1.15	x=-3.85	x=0.00012	x=0.00323	yes	down	Vehicle vs Adagrasib_100_mgkg_48h	48h
NCI-H2122	IL22RA1	x=14.75	x=1.5	x=0.36	x=4.11	x=4e-05	x=0.00134	yes	up	Vehicle vs Adagrasib_100_mgkg_48h	48h
NCI-H2122	IL6	x=17.49	x=1.95	x=0.43	x=4.51	x=1e-05	x=0.00031	yes	up	Vehicle vs Adagrasib_100_mgkg_48h	48h
NCI-H2122	INHBB	x=18.04	x=2.89	x=0.44	x=6.64	x=0	x=0	yes	up	Vehicle vs Adagrasib_100_mgkg_48h	48h
NCI-H2122	INTS6L	x=7.56	x=-2.6	x=0.68	x=-3.84	x=0.00012	x=0.00334	yes	down	Vehicle vs Adagrasib_100_mgkg_48h	48h
NCI-H2122	IRX3	x=124.49	x=-1.36	x=0.27	x=-5.06	x=0	x=3e-05	yes	down	Vehicle vs Adagrasib_100_mgkg_48h	48h
NCI-H2122	IZUMO4	x=9.34	x=-2.08	x=0.57	x=-3.66	x=0.00025	x=0.006	yes	down	Vehicle vs Adagrasib_100_mgkg_48h	48h
NCI-H2122	KCNJ6	x=6.41	x=-2.9	x=0.91	x=-3.2	x=0.0014	x=0.02278	yes	down	Vehicle vs Adagrasib_100_mgkg_48h	48h
NCI-H2122	KIAA1324	x=42.42	x=-1.68	x=0.33	x=-5.17	x=0	x=2e-05	yes	down	Vehicle vs Adagrasib_100_mgkg_48h	48h
NCI-H2122	KIT	x=25.66	x=1.49	x=0.34	x=4.45	x=1e-05	x=0.00038	yes	up	Vehicle vs Adagrasib_100_mgkg_48h	48h
NCI-H2122	KLF2	x=226.71	x=1.49	x=0.23	x=6.43	x=0	x=0	yes	up	Vehicle vs Adagrasib_100_mgkg_48h	48h
NCI-H2122	KLK11	x=290.85	x=-1.8	x=0.3	x=-5.97	x=0	x=0	yes	down	Vehicle vs Adagrasib_100_mgkg_48h	48h
NCI-H2122	KLK12	x=10.45	x=-2.01	x=0.64	x=-3.17	x=0.00154	x=0.02467	yes	down	Vehicle vs Adagrasib_100_mgkg_48h	48h
NCI-H2122	KLK13	x=14.98	x=-2.19	x=0.49	x=-4.49	x=1e-05	x=0.00033	yes	down	Vehicle vs Adagrasib_100_mgkg_48h	48h
NCI-H2122	KLK6	x=88.85	x=1.88	x=0.25	x=7.61	x=0	x=0	yes	up	Vehicle vs Adagrasib_100_mgkg_48h	48h
NCI-H2122	KRT4	x=19.5	x=-2.45	x=0.44	x=-5.63	x=0	x=0	yes	down	Vehicle vs Adagrasib_100_mgkg_48h	48h
NCI-H2122	KRT6B	x=244.84	x=1.55	x=0.21	x=7.33	x=0	x=0	yes	up	Vehicle vs Adagrasib_100_mgkg_48h	48h
NCI-H2122	LBP	x=11.42	x=3.73	x=0.8	x=4.65	x=0	x=0.00017	yes	up	Vehicle vs Adagrasib_100_mgkg_48h	48h
NCI-H2122	LEKR1	x=9.56	x=-1.94	x=0.54	x=-3.57	x=0.00036	x=0.00796	yes	down	Vehicle vs Adagrasib_100_mgkg_48h	48h
NCI-H2122	LINC00659	x=5.39	x=-2.3	x=0.74	x=-3.13	x=0.00173	x=0.02668	yes	down	Vehicle vs Adagrasib_100_mgkg_48h	48h
NCI-H2122	LINC00707	x=53.87	x=1.83	x=0.26	x=7.08	x=0	x=0	yes	up	Vehicle vs Adagrasib_100_mgkg_48h	48h
NCI-H2122	LINC01133	x=8.37	x=2.76	x=0.59	x=4.69	x=0	x=0.00014	yes	up	Vehicle vs Adagrasib_100_mgkg_48h	48h
NCI-H2122	LINC01277	x=4.97	x=-3.3	x=0.98	x=-3.36	x=0.00078	x=0.01465	yes	down	Vehicle vs Adagrasib_100_mgkg_48h	48h
NCI-H2122	LRRC56	x=3.13	x=-3.99	x=1.21	x=-3.29	x=0.00102	x=0.01803	yes	down	Vehicle vs Adagrasib_100_mgkg_48h	48h
NCI-H2122	LYZ	x=15.03	x=1.66	x=0.57	x=2.9	x=0.00368	x=0.04757	yes	up	Vehicle vs Adagrasib_100_mgkg_48h	48h
NCI-H2122	MAF	x=26.02	x=-1.56	x=0.44	x=-3.55	x=0.00038	x=0.00836	yes	down	Vehicle vs Adagrasib_100_mgkg_48h	48h
NCI-H2122	MAST4-IT1	x=3.81	x=2.48	x=0.78	x=3.18	x=0.00148	x=0.02379	yes	up	Vehicle vs Adagrasib_100_mgkg_48h	48h
NCI-H2122	MDK	x=178.09	x=-2	x=0.24	x=-8.22	x=0	x=0	yes	down	Vehicle vs Adagrasib_100_mgkg_48h	48h
NCI-H2122	MLXIPL	x=33.56	x=-1.59	x=0.34	x=-4.67	x=0	x=0.00015	yes	down	Vehicle vs Adagrasib_100_mgkg_48h	48h
NCI-H2122	MMP7	x=7.55	x=2.28	x=0.59	x=3.89	x=1e-04	x=0.00293	yes	up	Vehicle vs Adagrasib_100_mgkg_48h	48h
NCI-H2122	MSLN	x=261.57	x=1.58	x=0.27	x=5.76	x=0	x=0	yes	up	Vehicle vs Adagrasib_100_mgkg_48h	48h
NCI-H2122	MSMB	x=48.63	x=1.92	x=0.32	x=5.97	x=0	x=0	yes	up	Vehicle vs Adagrasib_100_mgkg_48h	48h
NCI-H2122	MSRB3	x=7.93	x=2.32	x=0.54	x=4.33	x=1e-05	x=0.00059	yes	up	Vehicle vs Adagrasib_100_mgkg_48h	48h
NCI-H2122	MT-TD	x=61.41	x=2.15	x=0.38	x=5.64	x=0	x=0	yes	up	Vehicle vs Adagrasib_100_mgkg_48h	48h
NCI-H2122	MT-TI	x=123.04	x=1.95	x=0.2	x=9.76	x=0	x=0	yes	up	Vehicle vs Adagrasib_100_mgkg_48h	48h
NCI-H2122	MTCO1P40	x=113.32	x=2.3	x=0.31	x=7.46	x=0	x=0	yes	up	Vehicle vs Adagrasib_100_mgkg_48h	48h
NCI-H2122	MTMR7	x=14.12	x=1.73	x=0.38	x=4.54	x=1e-05	x=0.00026	yes	up	Vehicle vs Adagrasib_100_mgkg_48h	48h
NCI-H2122	MUC13	x=786.7	x=1.78	x=0.28	x=6.43	x=0	x=0	yes	up	Vehicle vs Adagrasib_100_mgkg_48h	48h
NCI-H2122	MUC15	x=81.83	x=1.5	x=0.27	x=5.48	x=0	x=0	yes	up	Vehicle vs Adagrasib_100_mgkg_48h	48h
NCI-H2122	MUC5B	x=895.5	x=-1.49	x=0.19	x=-7.72	x=0	x=0	yes	down	Vehicle vs Adagrasib_100_mgkg_48h	48h
NCI-H2122	MX2	x=21.77	x=1.77	x=0.37	x=4.8	x=0	x=9e-05	yes	up	Vehicle vs Adagrasib_100_mgkg_48h	48h
NCI-H2122	MYCN	x=53.37	x=-1.9	x=0.25	x=-7.64	x=0	x=0	yes	down	Vehicle vs Adagrasib_100_mgkg_48h	48h
NCI-H2122	MYL9	x=60.98	x=2.49	x=0.33	x=7.61	x=0	x=0	yes	up	Vehicle vs Adagrasib_100_mgkg_48h	48h
NCI-H2122	NCF2	x=235.4	x=1.48	x=0.19	x=7.63	x=0	x=0	yes	up	Vehicle vs Adagrasib_100_mgkg_48h	48h
NCI-H2122	NEGR1	x=62.13	x=-2.65	x=0.41	x=-6.54	x=0	x=0	yes	down	Vehicle vs Adagrasib_100_mgkg_48h	48h
NCI-H2122	NEU4	x=10.83	x=-1.51	x=0.49	x=-3.1	x=0.00196	x=0.02984	yes	down	Vehicle vs Adagrasib_100_mgkg_48h	48h
NCI-H2122	NR4A3	x=8.62	x=1.6	x=0.48	x=3.34	x=0.00082	x=0.01514	yes	up	Vehicle vs Adagrasib_100_mgkg_48h	48h
NCI-H2122	NRP1	x=52.5	x=-1.41	x=0.25	x=-5.63	x=0	x=0	yes	down	Vehicle vs Adagrasib_100_mgkg_48h	48h
NCI-H2122	NXN	x=123.22	x=-2.03	x=0.29	x=-7.09	x=0	x=0	yes	down	Vehicle vs Adagrasib_100_mgkg_48h	48h
NCI-H2122	P3H2	x=41.7	x=2.26	x=0.38	x=5.92	x=0	x=0	yes	up	Vehicle vs Adagrasib_100_mgkg_48h	48h
NCI-H2122	PDGFA	x=326.54	x=1.54	x=0.14	x=11.18	x=0	x=0	yes	up	Vehicle vs Adagrasib_100_mgkg_48h	48h
NCI-H2122	PDZD2	x=24.57	x=1.64	x=0.34	x=4.82	x=0	x=8e-05	yes	up	Vehicle vs Adagrasib_100_mgkg_48h	48h
NCI-H2122	PECAM1	x=14.07	x=-1.47	x=0.41	x=-3.62	x=3e-04	x=0.00684	yes	down	Vehicle vs Adagrasib_100_mgkg_48h	48h
NCI-H2122	PLA2G2A	x=4.71	x=3.31	x=1.14	x=2.89	x=0.00383	x=0.04904	yes	up	Vehicle vs Adagrasib_100_mgkg_48h	48h
NCI-H2122	PLAC4	x=60.69	x=3.24	x=0.41	x=7.86	x=0	x=0	yes	up	Vehicle vs Adagrasib_100_mgkg_48h	48h
NCI-H2122	PLAT	x=131.97	x=-1.73	x=0.46	x=-3.79	x=0.00015	x=0.00396	yes	down	Vehicle vs Adagrasib_100_mgkg_48h	48h
NCI-H2122	PLLP	x=15.79	x=-1.33	x=0.4	x=-3.36	x=0.00079	x=0.01469	yes	down	Vehicle vs Adagrasib_100_mgkg_48h	48h
NCI-H2122	POT1-AS1	x=8.44	x=1.93	x=0.55	x=3.5	x=0.00046	x=0.00968	yes	up	Vehicle vs Adagrasib_100_mgkg_48h	48h
NCI-H2122	POU2F3	x=41.48	x=1.5	x=0.36	x=4.16	x=3e-05	x=0.00109	yes	up	Vehicle vs Adagrasib_100_mgkg_48h	48h
NCI-H2122	PRDM8	x=14.6	x=-1.51	x=0.5	x=-3.01	x=0.00258	x=0.03652	yes	down	Vehicle vs Adagrasib_100_mgkg_48h	48h
NCI-H2122	PRKAG2-AS1	x=15.34	x=-1.58	x=0.46	x=-3.45	x=0.00056	x=0.01122	yes	down	Vehicle vs Adagrasib_100_mgkg_48h	48h
NCI-H2122	PSCA	x=81.47	x=1.49	x=0.3	x=4.93	x=0	x=5e-05	yes	up	Vehicle vs Adagrasib_100_mgkg_48h	48h
NCI-H2122	PTPRH	x=29.83	x=1.58	x=0.45	x=3.53	x=0.00041	x=0.00881	yes	up	Vehicle vs Adagrasib_100_mgkg_48h	48h
NCI-H2122	PXDC1	x=13.36	x=1.98	x=0.55	x=3.61	x=3e-04	x=0.00702	yes	up	Vehicle vs Adagrasib_100_mgkg_48h	48h
NCI-H2122	RAB26	x=21.2	x=-1.74	x=0.37	x=-4.66	x=0	x=0.00016	yes	down	Vehicle vs Adagrasib_100_mgkg_48h	48h
NCI-H2122	RAET1L	x=10.13	x=2.67	x=0.54	x=4.89	x=0	x=6e-05	yes	up	Vehicle vs Adagrasib_100_mgkg_48h	48h
NCI-H2122	RGS17	x=56.63	x=-2.54	x=0.3	x=-8.39	x=0	x=0	yes	down	Vehicle vs Adagrasib_100_mgkg_48h	48h
NCI-H2122	RHOB	x=2381.47	x=1.45	x=0.18	x=8.13	x=0	x=0	yes	up	Vehicle vs Adagrasib_100_mgkg_48h	48h
NCI-H2122	RIPPLY3	x=6.55	x=-1.94	x=0.63	x=-3.07	x=0.00213	x=0.03182	yes	down	Vehicle vs Adagrasib_100_mgkg_48h	48h
NCI-H2122	RNF186	x=7.45	x=2.55	x=0.67	x=3.81	x=0.00014	x=0.00375	yes	up	Vehicle vs Adagrasib_100_mgkg_48h	48h
NCI-H2122	RPL7P18	x=13.38	x=-1.68	x=0.45	x=-3.71	x=2e-04	x=0.00507	yes	down	Vehicle vs Adagrasib_100_mgkg_48h	48h
NCI-H2122	RPTN	x=16.62	x=4.89	x=0.79	x=6.15	x=0	x=0	yes	up	Vehicle vs Adagrasib_100_mgkg_48h	48h
NCI-H2122	S100A8	x=2054.4	x=-1.78	x=0.23	x=-7.61	x=0	x=0	yes	down	Vehicle vs Adagrasib_100_mgkg_48h	48h
NCI-H2122	SCARA3	x=8.87	x=-2.12	x=0.61	x=-3.49	x=0.00049	x=0.01015	yes	down	Vehicle vs Adagrasib_100_mgkg_48h	48h
NCI-H2122	SCGB3A2	x=6.51	x=1.86	x=0.64	x=2.9	x=0.00367	x=0.04757	yes	up	Vehicle vs Adagrasib_100_mgkg_48h	48h
NCI-H2122	SECTM1	x=19.9	x=2	x=0.4	x=5	x=0	x=4e-05	yes	up	Vehicle vs Adagrasib_100_mgkg_48h	48h
NCI-H2122	SEMA3F	x=203.43	x=1.4	x=0.16	x=8.52	x=0	x=0	yes	up	Vehicle vs Adagrasib_100_mgkg_48h	48h
NCI-H2122	37135	x=8.62	x=-1.79	x=0.54	x=-3.28	x=0.00103	x=0.01811	yes	down	Vehicle vs Adagrasib_100_mgkg_48h	48h
NCI-H2122	SERPINF1	x=22.32	x=1.7	x=0.36	x=4.75	x=0	x=0.00011	yes	up	Vehicle vs Adagrasib_100_mgkg_48h	48h
NCI-H2122	SERTAD4	x=15.85	x=-1.6	x=0.45	x=-3.59	x=0.00033	x=0.00751	yes	down	Vehicle vs Adagrasib_100_mgkg_48h	48h
NCI-H2122	SFTA2	x=12.93	x=2.58	x=0.47	x=5.49	x=0	x=0	yes	up	Vehicle vs Adagrasib_100_mgkg_48h	48h
NCI-H2122	SHC4	x=8.69	x=-3.36	x=0.73	x=-4.6	x=0	x=2e-04	yes	down	Vehicle vs Adagrasib_100_mgkg_48h	48h
NCI-H2122	SLC12A2	x=1551.47	x=-1.32	x=0.16	x=-8.46	x=0	x=0	yes	down	Vehicle vs Adagrasib_100_mgkg_48h	48h
NCI-H2122	SLC16A9	x=30.42	x=-1.55	x=0.31	x=-5.03	x=0	x=3e-05	yes	down	Vehicle vs Adagrasib_100_mgkg_48h	48h
NCI-H2122	SLC29A4	x=6.14	x=-2.04	x=0.67	x=-3.03	x=0.00242	x=0.03496	yes	down	Vehicle vs Adagrasib_100_mgkg_48h	48h
NCI-H2122	SLCO3A1	x=30.19	x=1.77	x=0.27	x=6.66	x=0	x=0	yes	up	Vehicle vs Adagrasib_100_mgkg_48h	48h
NCI-H2122	SLITRK6	x=98.11	x=-1.69	x=0.26	x=-6.56	x=0	x=0	yes	down	Vehicle vs Adagrasib_100_mgkg_48h	48h
NCI-H2122	SMAD9	x=15.93	x=-2.19	x=0.45	x=-4.9	x=0	x=6e-05	yes	down	Vehicle vs Adagrasib_100_mgkg_48h	48h
NCI-H2122	SMCO2	x=13.4	x=1.69	x=0.42	x=4.04	x=5e-05	x=0.00167	yes	up	Vehicle vs Adagrasib_100_mgkg_48h	48h
NCI-H2122	SMIM5	x=22.17	x=1.69	x=0.44	x=3.85	x=0.00012	x=0.00331	yes	up	Vehicle vs Adagrasib_100_mgkg_48h	48h
NCI-H2122	SNCG	x=63.98	x=-1.77	x=0.33	x=-5.37	x=0	x=1e-05	yes	down	Vehicle vs Adagrasib_100_mgkg_48h	48h
NCI-H2122	SNORA79	x=10.72	x=-2.06	x=0.55	x=-3.77	x=0.00016	x=0.00423	yes	down	Vehicle vs Adagrasib_100_mgkg_48h	48h
NCI-H2122	SOST	x=6.15	x=-4.98	x=1.26	x=-3.94	x=8e-05	x=0.00241	yes	down	Vehicle vs Adagrasib_100_mgkg_48h	48h
NCI-H2122	SPINK1	x=35.68	x=5.63	x=0.81	x=6.96	x=0	x=0	yes	up	Vehicle vs Adagrasib_100_mgkg_48h	48h
NCI-H2122	SPOCK1	x=16.65	x=-1.33	x=0.44	x=-2.99	x=0.00275	x=0.03854	yes	down	Vehicle vs Adagrasib_100_mgkg_48h	48h
NCI-H2122	SPRR1A	x=5.81	x=3.79	x=0.9	x=4.22	x=2e-05	x=0.00089	yes	up	Vehicle vs Adagrasib_100_mgkg_48h	48h
NCI-H2122	SPRR1B	x=190.79	x=1.66	x=0.44	x=3.77	x=0.00016	x=0.00419	yes	up	Vehicle vs Adagrasib_100_mgkg_48h	48h
NCI-H2122	SPRR3	x=42.6	x=2.15	x=0.37	x=5.76	x=0	x=0	yes	up	Vehicle vs Adagrasib_100_mgkg_48h	48h
NCI-H2122	SPRY4	x=22.32	x=-2.49	x=0.39	x=-6.36	x=0	x=0	yes	down	Vehicle vs Adagrasib_100_mgkg_48h	48h
NCI-H2122	SPRY4-IT1	x=10.29	x=-2.89	x=0.62	x=-4.66	x=0	x=0.00016	yes	down	Vehicle vs Adagrasib_100_mgkg_48h	48h
NCI-H2122	SRCIN1	x=17.45	x=-1.55	x=0.4	x=-3.84	x=0.00012	x=0.00338	yes	down	Vehicle vs Adagrasib_100_mgkg_48h	48h
NCI-H2122	ST3GAL5	x=17.57	x=-1.34	x=0.45	x=-2.94	x=0.00324	x=0.04363	yes	down	Vehicle vs Adagrasib_100_mgkg_48h	48h
NCI-H2122	STC1	x=410.86	x=-3.58	x=0.24	x=-15.16	x=0	x=0	yes	down	Vehicle vs Adagrasib_100_mgkg_48h	48h
NCI-H2122	STMN3	x=19.92	x=-1.38	x=0.39	x=-3.57	x=0.00036	x=0.00798	yes	down	Vehicle vs Adagrasib_100_mgkg_48h	48h
NCI-H2122	STS	x=111.56	x=1.31	x=0.22	x=6.07	x=0	x=0	yes	up	Vehicle vs Adagrasib_100_mgkg_48h	48h
NCI-H2122	SUSD2	x=5.33	x=-4.01	x=1.14	x=-3.51	x=0.00046	x=0.00959	yes	down	Vehicle vs Adagrasib_100_mgkg_48h	48h
NCI-H2122	SYNGAP1	x=14.2	x=-1.38	x=0.43	x=-3.18	x=0.00147	x=0.02364	yes	down	Vehicle vs Adagrasib_100_mgkg_48h	48h
NCI-H2122	SYNPO	x=84.7	x=2	x=0.29	x=6.92	x=0	x=0	yes	up	Vehicle vs Adagrasib_100_mgkg_48h	48h
NCI-H2122	SYT16	x=4.28	x=3.01	x=0.84	x=3.57	x=0.00036	x=0.00798	yes	up	Vehicle vs Adagrasib_100_mgkg_48h	48h
NCI-H2122	TAGLN	x=141.31	x=2.13	x=0.3	x=7.22	x=0	x=0	yes	up	Vehicle vs Adagrasib_100_mgkg_48h	48h
NCI-H2122	TERT	x=16.54	x=-1.38	x=0.39	x=-3.55	x=0.00039	x=0.0084	yes	down	Vehicle vs Adagrasib_100_mgkg_48h	48h
NCI-H2122	TINAG	x=6.52	x=-3.26	x=0.84	x=-3.88	x=1e-04	x=0.003	yes	down	Vehicle vs Adagrasib_100_mgkg_48h	48h
NCI-H2122	TLE6	x=17.13	x=-1.57	x=0.39	x=-4.05	x=5e-05	x=0.00163	yes	down	Vehicle vs Adagrasib_100_mgkg_48h	48h
NCI-H2122	TNFRSF1B	x=18.62	x=1.69	x=0.46	x=3.66	x=0.00025	x=0.006	yes	up	Vehicle vs Adagrasib_100_mgkg_48h	48h
NCI-H2122	TNFSF9	x=25.21	x=-1.47	x=0.38	x=-3.83	x=0.00013	x=0.00344	yes	down	Vehicle vs Adagrasib_100_mgkg_48h	48h
NCI-H2122	TPPP	x=11.27	x=1.49	x=0.44	x=3.38	x=0.00071	x=0.01358	yes	up	Vehicle vs Adagrasib_100_mgkg_48h	48h
NCI-H2122	TRIM31	x=29.26	x=1.53	x=0.34	x=4.49	x=1e-05	x=0.00032	yes	up	Vehicle vs Adagrasib_100_mgkg_48h	48h
NCI-H2122	UGT2B11	x=12.45	x=-6.01	x=1.08	x=-5.56	x=0	x=0	yes	down	Vehicle vs Adagrasib_100_mgkg_48h	48h
NCI-H2122	USH1C	x=5.4	x=3.37	x=1.04	x=3.25	x=0.00116	x=0.01997	yes	up	Vehicle vs Adagrasib_100_mgkg_48h	48h
NCI-H2122	VCAN	x=412.9	x=-1.31	x=0.23	x=-5.6	x=0	x=0	yes	down	Vehicle vs Adagrasib_100_mgkg_48h	48h
NCI-H2122	VILL	x=32.72	x=1.88	x=0.41	x=4.56	x=1e-05	x=0.00025	yes	up	Vehicle vs Adagrasib_100_mgkg_48h	48h
NCI-H2122	VIPR2	x=14.73	x=2.05	x=0.41	x=4.96	x=0	x=4e-05	yes	up	Vehicle vs Adagrasib_100_mgkg_48h	48h
NCI-H2122	VNN1	x=65.71	x=1.4	x=0.36	x=3.94	x=8e-05	x=0.00246	yes	up	Vehicle vs Adagrasib_100_mgkg_48h	48h
NCI-H2122	VWA2	x=4.01	x=2.36	x=0.78	x=3.03	x=0.00243	x=0.03497	yes	up	Vehicle vs Adagrasib_100_mgkg_48h	48h
NCI-H2122	WFDC21P	x=52.15	x=2.51	x=0.4	x=6.27	x=0	x=0	yes	up	Vehicle vs Adagrasib_100_mgkg_48h	48h
NCI-H2122	ZNF467	x=14.25	x=-1.9	x=0.45	x=-4.22	x=2e-05	x=0.00089	yes	down	Vehicle vs Adagrasib_100_mgkg_48h	48h
NCI-H2122	A2ML1	x=3.32	x=3.32	x=1.02	x=3.25	x=0.00115	x=0.00784	yes	up	Vehicle vs Adagrasib_100_mgkg_4h_TNO155_10_mgkg_4h	4h
NCI-H2122	ABCA1	x=152.98	x=1.55	x=0.19	x=8.08	x=0	x=0	yes	up	Vehicle vs Adagrasib_100_mgkg_4h_TNO155_10_mgkg_4h	4h
NCI-H2122	ABCA17P	x=1.36	x=-3.48	x=1.37	x=-2.55	x=0.01087	x=0.04847	yes	down	Vehicle vs Adagrasib_100_mgkg_4h_TNO155_10_mgkg_4h	4h
NCI-H2122	ABCA6	x=3.07	x=-3.09	x=1.16	x=-2.66	x=0.00784	x=0.03731	yes	down	Vehicle vs Adagrasib_100_mgkg_4h_TNO155_10_mgkg_4h	4h
NCI-H2122	ABLIM2	x=15.75	x=2.35	x=0.48	x=4.87	x=0	x=2e-05	yes	up	Vehicle vs Adagrasib_100_mgkg_4h_TNO155_10_mgkg_4h	4h
NCI-H2122	ACE2	x=8.6	x=1.81	x=0.52	x=3.47	x=0.00052	x=0.00404	yes	up	Vehicle vs Adagrasib_100_mgkg_4h_TNO155_10_mgkg_4h	4h
NCI-H2122	ACHE	x=9.48	x=2.58	x=0.68	x=3.82	x=0.00014	x=0.00126	yes	up	Vehicle vs Adagrasib_100_mgkg_4h_TNO155_10_mgkg_4h	4h
NCI-H2122	ACOT11	x=27.52	x=-1.32	x=0.33	x=-4.02	x=6e-05	x=0.00061	yes	down	Vehicle vs Adagrasib_100_mgkg_4h_TNO155_10_mgkg_4h	4h
NCI-H2122	ACOT4	x=28.84	x=1.33	x=0.27	x=4.88	x=0	x=2e-05	yes	up	Vehicle vs Adagrasib_100_mgkg_4h_TNO155_10_mgkg_4h	4h
NCI-H2122	ACOX2	x=19.86	x=-7.36	x=1.05	x=-7.02	x=0	x=0	yes	down	Vehicle vs Adagrasib_100_mgkg_4h_TNO155_10_mgkg_4h	4h
NCI-H2122	ACSL3	x=1498.2	x=-1.35	x=0.1	x=-13.88	x=0	x=0	yes	down	Vehicle vs Adagrasib_100_mgkg_4h_TNO155_10_mgkg_4h	4h
NCI-H2122	ACTL10	x=9.74	x=1.71	x=0.47	x=3.62	x=3e-04	x=0.00247	yes	up	Vehicle vs Adagrasib_100_mgkg_4h_TNO155_10_mgkg_4h	4h
NCI-H2122	ADAM19	x=63.5	x=-1.53	x=0.23	x=-6.55	x=0	x=0	yes	down	Vehicle vs Adagrasib_100_mgkg_4h_TNO155_10_mgkg_4h	4h
NCI-H2122	ADAMTS7	x=5.26	x=-1.9	x=0.74	x=-2.56	x=0.01044	x=0.04694	yes	down	Vehicle vs Adagrasib_100_mgkg_4h_TNO155_10_mgkg_4h	4h
NCI-H2122	ADGRF1	x=76.71	x=2.23	x=0.71	x=3.15	x=0.00163	x=0.01051	yes	up	Vehicle vs Adagrasib_100_mgkg_4h_TNO155_10_mgkg_4h	4h
NCI-H2122	ADH1C	x=14.58	x=1.66	x=0.41	x=4.08	x=4e-05	x=0.00049	yes	up	Vehicle vs Adagrasib_100_mgkg_4h_TNO155_10_mgkg_4h	4h
NCI-H2122	ADH7	x=13.14	x=1.39	x=0.41	x=3.35	x=0.00082	x=0.00589	yes	up	Vehicle vs Adagrasib_100_mgkg_4h_TNO155_10_mgkg_4h	4h
NCI-H2122	ADIRF	x=12.36	x=-1.71	x=0.56	x=-3.06	x=0.00222	x=0.01354	yes	down	Vehicle vs Adagrasib_100_mgkg_4h_TNO155_10_mgkg_4h	4h
NCI-H2122	ADRB1	x=4.74	x=4.87	x=1.06	x=4.6	x=0	x=6e-05	yes	up	Vehicle vs Adagrasib_100_mgkg_4h_TNO155_10_mgkg_4h	4h
NCI-H2122	AKNAD1	x=2.31	x=3.74	x=1.2	x=3.12	x=0.00178	x=0.01133	yes	up	Vehicle vs Adagrasib_100_mgkg_4h_TNO155_10_mgkg_4h	4h
NCI-H2122	AKR1C4	x=9.71	x=2.22	x=0.49	x=4.52	x=1e-05	x=9e-05	yes	up	Vehicle vs Adagrasib_100_mgkg_4h_TNO155_10_mgkg_4h	4h
NCI-H2122	ALDOC	x=54.68	x=-2.54	x=0.32	x=-7.89	x=0	x=0	yes	down	Vehicle vs Adagrasib_100_mgkg_4h_TNO155_10_mgkg_4h	4h
NCI-H2122	ALOX5	x=16.5	x=2.48	x=0.38	x=6.54	x=0	x=0	yes	up	Vehicle vs Adagrasib_100_mgkg_4h_TNO155_10_mgkg_4h	4h
NCI-H2122	AMBP	x=21.25	x=-1.78	x=0.44	x=-4.03	x=6e-05	x=0.00058	yes	down	Vehicle vs Adagrasib_100_mgkg_4h_TNO155_10_mgkg_4h	4h
NCI-H2122	AMN	x=58.98	x=1.59	x=0.23	x=6.87	x=0	x=0	yes	up	Vehicle vs Adagrasib_100_mgkg_4h_TNO155_10_mgkg_4h	4h
NCI-H2122	ANGPTL4	x=49.2	x=-3.32	x=0.35	x=-9.59	x=0	x=0	yes	down	Vehicle vs Adagrasib_100_mgkg_4h_TNO155_10_mgkg_4h	4h
NCI-H2122	ANKRD33B	x=5.48	x=1.89	x=0.66	x=2.89	x=0.00391	x=0.02136	yes	up	Vehicle vs Adagrasib_100_mgkg_4h_TNO155_10_mgkg_4h	4h
NCI-H2122	ANKRD37	x=170.14	x=-1.31	x=0.19	x=-6.99	x=0	x=0	yes	down	Vehicle vs Adagrasib_100_mgkg_4h_TNO155_10_mgkg_4h	4h
NCI-H2122	ANKRD62	x=6.59	x=1.41	x=0.55	x=2.54	x=0.01099	x=0.04898	yes	up	Vehicle vs Adagrasib_100_mgkg_4h_TNO155_10_mgkg_4h	4h
NCI-H2122	ANO3	x=19.74	x=-1.96	x=0.4	x=-4.91	x=0	x=2e-05	yes	down	Vehicle vs Adagrasib_100_mgkg_4h_TNO155_10_mgkg_4h	4h
NCI-H2122	ANTXR2	x=62.22	x=-1.78	x=0.26	x=-6.83	x=0	x=0	yes	down	Vehicle vs Adagrasib_100_mgkg_4h_TNO155_10_mgkg_4h	4h
NCI-H2122	ANXA3	x=528.42	x=1.79	x=0.1	x=17.81	x=0	x=0	yes	up	Vehicle vs Adagrasib_100_mgkg_4h_TNO155_10_mgkg_4h	4h
NCI-H2122	ANXA6	x=699.75	x=2.39	x=0.21	x=11.65	x=0	x=0	yes	up	Vehicle vs Adagrasib_100_mgkg_4h_TNO155_10_mgkg_4h	4h
NCI-H2122	ANXA8	x=25.03	x=1.49	x=0.42	x=3.51	x=0.00044	x=0.00353	yes	up	Vehicle vs Adagrasib_100_mgkg_4h_TNO155_10_mgkg_4h	4h
NCI-H2122	AOC1	x=53.32	x=2.47	x=0.26	x=9.39	x=0	x=0	yes	up	Vehicle vs Adagrasib_100_mgkg_4h_TNO155_10_mgkg_4h	4h
NCI-H2122	APOC1	x=34.29	x=-1.82	x=0.35	x=-5.28	x=0	x=0	yes	down	Vehicle vs Adagrasib_100_mgkg_4h_TNO155_10_mgkg_4h	4h
NCI-H2122	APOL1	x=981.57	x=1.81	x=0.21	x=8.62	x=0	x=0	yes	up	Vehicle vs Adagrasib_100_mgkg_4h_TNO155_10_mgkg_4h	4h
NCI-H2122	APOL6	x=103.57	x=1.92	x=0.17	x=11.21	x=0	x=0	yes	up	Vehicle vs Adagrasib_100_mgkg_4h_TNO155_10_mgkg_4h	4h
NCI-H2122	APOM	x=8.46	x=-1.58	x=0.55	x=-2.88	x=0.00402	x=0.02186	yes	down	Vehicle vs Adagrasib_100_mgkg_4h_TNO155_10_mgkg_4h	4h
NCI-H2122	AR	x=278.11	x=-2	x=0.15	x=-13.65	x=0	x=0	yes	down	Vehicle vs Adagrasib_100_mgkg_4h_TNO155_10_mgkg_4h	4h
NCI-H2122	ARHGAP24	x=11.34	x=1.41	x=0.53	x=2.67	x=0.00753	x=0.03606	yes	up	Vehicle vs Adagrasib_100_mgkg_4h_TNO155_10_mgkg_4h	4h
NCI-H2122	ARHGAP40	x=18.97	x=1.59	x=0.37	x=4.27	x=2e-05	x=0.00024	yes	up	Vehicle vs Adagrasib_100_mgkg_4h_TNO155_10_mgkg_4h	4h
NCI-H2122	ARHGAP42	x=60.22	x=1.69	x=0.25	x=6.84	x=0	x=0	yes	up	Vehicle vs Adagrasib_100_mgkg_4h_TNO155_10_mgkg_4h	4h
NCI-H2122	ARHGDIB	x=39.9	x=1.47	x=0.3	x=4.94	x=0	x=1e-05	yes	up	Vehicle vs Adagrasib_100_mgkg_4h_TNO155_10_mgkg_4h	4h
NCI-H2122	ARHGEF25	x=9.91	x=-1.38	x=0.5	x=-2.74	x=0.00606	x=0.03051	yes	down	Vehicle vs Adagrasib_100_mgkg_4h_TNO155_10_mgkg_4h	4h
NCI-H2122	ARHGEF28	x=241.16	x=1.35	x=0.25	x=5.5	x=0	x=0	yes	up	Vehicle vs Adagrasib_100_mgkg_4h_TNO155_10_mgkg_4h	4h
NCI-H2122	ARL4D	x=124.19	x=-2.38	x=0.25	x=-9.38	x=0	x=0	yes	down	Vehicle vs Adagrasib_100_mgkg_4h_TNO155_10_mgkg_4h	4h
NCI-H2122	ARMCX2	x=9.07	x=-1.87	x=0.56	x=-3.37	x=0.00075	x=0.00549	yes	down	Vehicle vs Adagrasib_100_mgkg_4h_TNO155_10_mgkg_4h	4h
NCI-H2122	ARRDC3-AS1	x=2.66	x=2.57	x=0.93	x=2.76	x=0.00576	x=0.02924	yes	up	Vehicle vs Adagrasib_100_mgkg_4h_TNO155_10_mgkg_4h	4h
NCI-H2122	ARSJ	x=32.09	x=-1.86	x=0.33	x=-5.61	x=0	x=0	yes	down	Vehicle vs Adagrasib_100_mgkg_4h_TNO155_10_mgkg_4h	4h
NCI-H2122	ASPG	x=28.46	x=2.09	x=0.3	x=7.02	x=0	x=0	yes	up	Vehicle vs Adagrasib_100_mgkg_4h_TNO155_10_mgkg_4h	4h
NCI-H2122	ASRGL1	x=68.84	x=-1.31	x=0.25	x=-5.15	x=0	x=0	yes	down	Vehicle vs Adagrasib_100_mgkg_4h_TNO155_10_mgkg_4h	4h
NCI-H2122	ASS1	x=114.71	x=1.43	x=0.19	x=7.35	x=0	x=0	yes	up	Vehicle vs Adagrasib_100_mgkg_4h_TNO155_10_mgkg_4h	4h
NCI-H2122	ATF3	x=86.04	x=1.93	x=0.22	x=8.85	x=0	x=0	yes	up	Vehicle vs Adagrasib_100_mgkg_4h_TNO155_10_mgkg_4h	4h
NCI-H2122	ATG9B	x=30.03	x=1.71	x=0.45	x=3.83	x=0.00013	x=0.0012	yes	up	Vehicle vs Adagrasib_100_mgkg_4h_TNO155_10_mgkg_4h	4h
NCI-H2122	ATP10B	x=397.52	x=2.63	x=0.21	x=12.53	x=0	x=0	yes	up	Vehicle vs Adagrasib_100_mgkg_4h_TNO155_10_mgkg_4h	4h
NCI-H2122	ATP13A4	x=11.73	x=2.72	x=0.47	x=5.82	x=0	x=0	yes	up	Vehicle vs Adagrasib_100_mgkg_4h_TNO155_10_mgkg_4h	4h
NCI-H2122	ATP6V1B1	x=9.51	x=2.56	x=0.62	x=4.11	x=4e-05	x=0.00044	yes	up	Vehicle vs Adagrasib_100_mgkg_4h_TNO155_10_mgkg_4h	4h
NCI-H2122	ATP6V1C2	x=41.85	x=3.16	x=0.31	x=10.09	x=0	x=0	yes	up	Vehicle vs Adagrasib_100_mgkg_4h_TNO155_10_mgkg_4h	4h
NCI-H2122	AZGP1	x=68.66	x=-1.88	x=0.28	x=-6.66	x=0	x=0	yes	down	Vehicle vs Adagrasib_100_mgkg_4h_TNO155_10_mgkg_4h	4h
NCI-H2122	B3GALT5	x=64.29	x=1.45	x=0.31	x=4.72	x=0	x=4e-05	yes	up	Vehicle vs Adagrasib_100_mgkg_4h_TNO155_10_mgkg_4h	4h
NCI-H2122	B3GNT6	x=5.32	x=2.34	x=0.64	x=3.66	x=0.00025	x=0.00217	yes	up	Vehicle vs Adagrasib_100_mgkg_4h_TNO155_10_mgkg_4h	4h
NCI-H2122	B3GNT7	x=275.87	x=1.95	x=0.22	x=9.04	x=0	x=0	yes	up	Vehicle vs Adagrasib_100_mgkg_4h_TNO155_10_mgkg_4h	4h
NCI-H2122	BACE1	x=5.18	x=-2.21	x=0.76	x=-2.92	x=0.00351	x=0.01963	yes	down	Vehicle vs Adagrasib_100_mgkg_4h_TNO155_10_mgkg_4h	4h
NCI-H2122	BAIAP3	x=21.55	x=-2.54	x=0.44	x=-5.82	x=0	x=0	yes	down	Vehicle vs Adagrasib_100_mgkg_4h_TNO155_10_mgkg_4h	4h
NCI-H2122	BCAS1	x=1140.18	x=2.25	x=0.16	x=13.64	x=0	x=0	yes	up	Vehicle vs Adagrasib_100_mgkg_4h_TNO155_10_mgkg_4h	4h
NCI-H2122	BDKRB2	x=545.74	x=2.01	x=0.22	x=9	x=0	x=0	yes	up	Vehicle vs Adagrasib_100_mgkg_4h_TNO155_10_mgkg_4h	4h
NCI-H2122	BMP3	x=30.29	x=3.4	x=0.36	x=9.37	x=0	x=0	yes	up	Vehicle vs Adagrasib_100_mgkg_4h_TNO155_10_mgkg_4h	4h
NCI-H2122	BPIFA2	x=111.41	x=-1.71	x=0.31	x=-5.42	x=0	x=0	yes	down	Vehicle vs Adagrasib_100_mgkg_4h_TNO155_10_mgkg_4h	4h
NCI-H2122	BPIFB1	x=10.88	x=1.37	x=0.47	x=2.9	x=0.00371	x=0.02051	yes	up	Vehicle vs Adagrasib_100_mgkg_4h_TNO155_10_mgkg_4h	4h
NCI-H2122	BTBD16	x=10.66	x=1.83	x=0.44	x=4.17	x=3e-05	x=0.00035	yes	up	Vehicle vs Adagrasib_100_mgkg_4h_TNO155_10_mgkg_4h	4h
NCI-H2122	C10orf10	x=27.46	x=3.05	x=0.42	x=7.33	x=0	x=0	yes	up	Vehicle vs Adagrasib_100_mgkg_4h_TNO155_10_mgkg_4h	4h
NCI-H2122	C10orf105	x=2.3	x=3.75	x=1.23	x=3.05	x=0.00233	x=0.01404	yes	up	Vehicle vs Adagrasib_100_mgkg_4h_TNO155_10_mgkg_4h	4h
NCI-H2122	C10orf90	x=2.68	x=-3.66	x=1.22	x=-2.99	x=0.00279	x=0.01623	yes	down	Vehicle vs Adagrasib_100_mgkg_4h_TNO155_10_mgkg_4h	4h
NCI-H2122	C10orf95	x=13.91	x=2.39	x=0.44	x=5.4	x=0	x=0	yes	up	Vehicle vs Adagrasib_100_mgkg_4h_TNO155_10_mgkg_4h	4h
NCI-H2122	C14orf39	x=1.92	x=3.44	x=1.22	x=2.83	x=0.00467	x=0.02464	yes	up	Vehicle vs Adagrasib_100_mgkg_4h_TNO155_10_mgkg_4h	4h
NCI-H2122	C15orf48	x=1778.88	x=2.98	x=0.45	x=6.63	x=0	x=0	yes	up	Vehicle vs Adagrasib_100_mgkg_4h_TNO155_10_mgkg_4h	4h
NCI-H2122	C1S	x=18.04	x=1.66	x=0.42	x=3.98	x=7e-05	x=7e-04	yes	up	Vehicle vs Adagrasib_100_mgkg_4h_TNO155_10_mgkg_4h	4h
NCI-H2122	C1orf116	x=351.91	x=1.47	x=0.13	x=11.11	x=0	x=0	yes	up	Vehicle vs Adagrasib_100_mgkg_4h_TNO155_10_mgkg_4h	4h
NCI-H2122	C1orf167	x=2.48	x=2.73	x=1.03	x=2.66	x=0.00779	x=0.03711	yes	up	Vehicle vs Adagrasib_100_mgkg_4h_TNO155_10_mgkg_4h	4h
NCI-H2122	C2	x=3.47	x=2.1	x=0.8	x=2.62	x=0.00873	x=0.04066	yes	up	Vehicle vs Adagrasib_100_mgkg_4h_TNO155_10_mgkg_4h	4h
NCI-H2122	C2orf54	x=67.57	x=3.25	x=0.27	x=12.19	x=0	x=0	yes	up	Vehicle vs Adagrasib_100_mgkg_4h_TNO155_10_mgkg_4h	4h
NCI-H2122	C4BPB	x=5.57	x=1.99	x=0.7	x=2.86	x=0.00425	x=0.02285	yes	up	Vehicle vs Adagrasib_100_mgkg_4h_TNO155_10_mgkg_4h	4h
NCI-H2122	C4orf19	x=20.87	x=3.38	x=0.49	x=6.88	x=0	x=0	yes	up	Vehicle vs Adagrasib_100_mgkg_4h_TNO155_10_mgkg_4h	4h
NCI-H2122	C4orf47	x=13.48	x=-1.49	x=0.44	x=-3.39	x=7e-04	x=0.00517	yes	down	Vehicle vs Adagrasib_100_mgkg_4h_TNO155_10_mgkg_4h	4h
NCI-H2122	C5orf46	x=30.77	x=1.88	x=0.32	x=5.82	x=0	x=0	yes	up	Vehicle vs Adagrasib_100_mgkg_4h_TNO155_10_mgkg_4h	4h
NCI-H2122	C6orf222	x=3.52	x=5.61	x=1.16	x=4.83	x=0	x=2e-05	yes	up	Vehicle vs Adagrasib_100_mgkg_4h_TNO155_10_mgkg_4h	4h
NCI-H2122	C6orf223	x=7.47	x=-2.15	x=0.68	x=-3.15	x=0.00164	x=0.01055	yes	down	Vehicle vs Adagrasib_100_mgkg_4h_TNO155_10_mgkg_4h	4h
NCI-H2122	CA8	x=121.44	x=-1.57	x=0.18	x=-8.72	x=0	x=0	yes	down	Vehicle vs Adagrasib_100_mgkg_4h_TNO155_10_mgkg_4h	4h
NCI-H2122	CA9	x=221.41	x=-2.94	x=0.28	x=-10.68	x=0	x=0	yes	down	Vehicle vs Adagrasib_100_mgkg_4h_TNO155_10_mgkg_4h	4h
NCI-H2122	CACNA1C	x=10.14	x=2.83	x=0.55	x=5.19	x=0	x=0	yes	up	Vehicle vs Adagrasib_100_mgkg_4h_TNO155_10_mgkg_4h	4h
NCI-H2122	CACNB2	x=2.38	x=4.45	x=1.18	x=3.78	x=0.00016	x=0.00143	yes	up	Vehicle vs Adagrasib_100_mgkg_4h_TNO155_10_mgkg_4h	4h
NCI-H2122	CACNG4	x=6.91	x=3.32	x=0.71	x=4.64	x=0	x=5e-05	yes	up	Vehicle vs Adagrasib_100_mgkg_4h_TNO155_10_mgkg_4h	4h
NCI-H2122	CALB2	x=187.41	x=-1.44	x=0.25	x=-5.88	x=0	x=0	yes	down	Vehicle vs Adagrasib_100_mgkg_4h_TNO155_10_mgkg_4h	4h
NCI-H2122	CALY	x=1.47	x=4.4	x=1.52	x=2.89	x=0.00382	x=0.02097	yes	up	Vehicle vs Adagrasib_100_mgkg_4h_TNO155_10_mgkg_4h	4h
NCI-H2122	CAPN14	x=46.99	x=5.04	x=0.44	x=11.42	x=0	x=0	yes	up	Vehicle vs Adagrasib_100_mgkg_4h_TNO155_10_mgkg_4h	4h
NCI-H2122	CAPN5	x=144.91	x=2.29	x=0.18	x=13.04	x=0	x=0	yes	up	Vehicle vs Adagrasib_100_mgkg_4h_TNO155_10_mgkg_4h	4h
NCI-H2122	CAPN9	x=167.47	x=3.73	x=0.2	x=18.32	x=0	x=0	yes	up	Vehicle vs Adagrasib_100_mgkg_4h_TNO155_10_mgkg_4h	4h
NCI-H2122	CASC10	x=13.15	x=1.51	x=0.44	x=3.4	x=0.00067	x=0.00499	yes	up	Vehicle vs Adagrasib_100_mgkg_4h_TNO155_10_mgkg_4h	4h
NCI-H2122	CASC11	x=41.01	x=1.68	x=0.29	x=5.86	x=0	x=0	yes	up	Vehicle vs Adagrasib_100_mgkg_4h_TNO155_10_mgkg_4h	4h
NCI-H2122	CBARP	x=16.42	x=-1.59	x=0.43	x=-3.72	x=2e-04	x=0.00177	yes	down	Vehicle vs Adagrasib_100_mgkg_4h_TNO155_10_mgkg_4h	4h
NCI-H2122	CCAT1	x=3.91	x=-5.04	x=1.23	x=-4.09	x=4e-05	x=0.00047	yes	down	Vehicle vs Adagrasib_100_mgkg_4h_TNO155_10_mgkg_4h	4h
NCI-H2122	CCDC144CP	x=31.95	x=1.31	x=0.37	x=3.57	x=0.00036	x=0.00295	yes	up	Vehicle vs Adagrasib_100_mgkg_4h_TNO155_10_mgkg_4h	4h
NCI-H2122	CCDC160	x=29.87	x=-1.53	x=0.31	x=-4.9	x=0	x=2e-05	yes	down	Vehicle vs Adagrasib_100_mgkg_4h_TNO155_10_mgkg_4h	4h
NCI-H2122	CCDC68	x=81.46	x=2.36	x=0.19	x=12.23	x=0	x=0	yes	up	Vehicle vs Adagrasib_100_mgkg_4h_TNO155_10_mgkg_4h	4h
NCI-H2122	CCDC73	x=1.67	x=3.22	x=1.27	x=2.54	x=0.01114	x=0.04943	yes	up	Vehicle vs Adagrasib_100_mgkg_4h_TNO155_10_mgkg_4h	4h
NCI-H2122	CCDC80	x=135.17	x=1.59	x=0.15	x=10.49	x=0	x=0	yes	up	Vehicle vs Adagrasib_100_mgkg_4h_TNO155_10_mgkg_4h	4h
NCI-H2122	CCL15	x=7.82	x=1.77	x=0.59	x=3.03	x=0.00247	x=0.01474	yes	up	Vehicle vs Adagrasib_100_mgkg_4h_TNO155_10_mgkg_4h	4h
NCI-H2122	CCL20	x=25.09	x=-1.66	x=0.4	x=-4.12	x=4e-05	x=0.00042	yes	down	Vehicle vs Adagrasib_100_mgkg_4h_TNO155_10_mgkg_4h	4h
NCI-H2122	CCRL2	x=5.56	x=1.61	x=0.62	x=2.62	x=0.00876	x=0.04076	yes	up	Vehicle vs Adagrasib_100_mgkg_4h_TNO155_10_mgkg_4h	4h
NCI-H2122	CD24	x=1171.98	x=2.08	x=0.1	x=20.7	x=0	x=0	yes	up	Vehicle vs Adagrasib_100_mgkg_4h_TNO155_10_mgkg_4h	4h
NCI-H2122	CD83	x=5.76	x=-2.33	x=0.76	x=-3.05	x=0.00231	x=0.01399	yes	down	Vehicle vs Adagrasib_100_mgkg_4h_TNO155_10_mgkg_4h	4h
NCI-H2122	CDC42EP3	x=607.48	x=1.33	x=0.14	x=9.68	x=0	x=0	yes	up	Vehicle vs Adagrasib_100_mgkg_4h_TNO155_10_mgkg_4h	4h
NCI-H2122	CDH3	x=24.94	x=1.34	x=0.31	x=4.27	x=2e-05	x=0.00024	yes	up	Vehicle vs Adagrasib_100_mgkg_4h_TNO155_10_mgkg_4h	4h
NCI-H2122	CDIP1	x=8.59	x=-1.55	x=0.55	x=-2.81	x=0.00494	x=0.02586	yes	down	Vehicle vs Adagrasib_100_mgkg_4h_TNO155_10_mgkg_4h	4h
NCI-H2122	CDKN1C	x=468.02	x=1.45	x=0.13	x=11.4	x=0	x=0	yes	up	Vehicle vs Adagrasib_100_mgkg_4h_TNO155_10_mgkg_4h	4h
NCI-H2122	CDKN2B-AS1	x=3.68	x=3.04	x=0.87	x=3.5	x=0.00047	x=0.00367	yes	up	Vehicle vs Adagrasib_100_mgkg_4h_TNO155_10_mgkg_4h	4h
NCI-H2122	CEACAM5	x=4012.47	x=2.64	x=0.21	x=12.85	x=0	x=0	yes	up	Vehicle vs Adagrasib_100_mgkg_4h_TNO155_10_mgkg_4h	4h
NCI-H2122	CEACAM6	x=9372.48	x=2.42	x=0.16	x=15.03	x=0	x=0	yes	up	Vehicle vs Adagrasib_100_mgkg_4h_TNO155_10_mgkg_4h	4h
NCI-H2122	CELF4	x=18.03	x=-2.75	x=0.49	x=-5.6	x=0	x=0	yes	down	Vehicle vs Adagrasib_100_mgkg_4h_TNO155_10_mgkg_4h	4h
NCI-H2122	CGA	x=5.5	x=3.2	x=0.78	x=4.11	x=4e-05	x=0.00044	yes	up	Vehicle vs Adagrasib_100_mgkg_4h_TNO155_10_mgkg_4h	4h
NCI-H2122	CHI3L1	x=3.78	x=1.86	x=0.72	x=2.56	x=0.01035	x=0.04661	yes	up	Vehicle vs Adagrasib_100_mgkg_4h_TNO155_10_mgkg_4h	4h
NCI-H2122	CHL1	x=54.92	x=-1.82	x=0.25	x=-7.43	x=0	x=0	yes	down	Vehicle vs Adagrasib_100_mgkg_4h_TNO155_10_mgkg_4h	4h
NCI-H2122	CHST2	x=6.76	x=-3.27	x=0.83	x=-3.96	x=8e-05	x=0.00077	yes	down	Vehicle vs Adagrasib_100_mgkg_4h_TNO155_10_mgkg_4h	4h
NCI-H2122	CKB	x=661.24	x=3.61	x=0.16	x=22.82	x=0	x=0	yes	up	Vehicle vs Adagrasib_100_mgkg_4h_TNO155_10_mgkg_4h	4h
NCI-H2122	CLCA2	x=26.27	x=-2.26	x=0.48	x=-4.73	x=0	x=3e-05	yes	down	Vehicle vs Adagrasib_100_mgkg_4h_TNO155_10_mgkg_4h	4h
NCI-H2122	CLDN10	x=6.65	x=-2.88	x=0.78	x=-3.69	x=0.00022	x=0.00192	yes	down	Vehicle vs Adagrasib_100_mgkg_4h_TNO155_10_mgkg_4h	4h
NCI-H2122	CLDN10-AS1	x=20.76	x=-3.09	x=0.49	x=-6.35	x=0	x=0	yes	down	Vehicle vs Adagrasib_100_mgkg_4h_TNO155_10_mgkg_4h	4h
NCI-H2122	CLDN2	x=5.99	x=-4.11	x=1.11	x=-3.71	x=2e-04	x=0.00178	yes	down	Vehicle vs Adagrasib_100_mgkg_4h_TNO155_10_mgkg_4h	4h
NCI-H2122	CLDN23	x=60.99	x=2.08	x=0.2	x=10.13	x=0	x=0	yes	up	Vehicle vs Adagrasib_100_mgkg_4h_TNO155_10_mgkg_4h	4h
NCI-H2122	CLDN3	x=434.39	x=1.63	x=0.5	x=3.28	x=0.00105	x=0.00725	yes	up	Vehicle vs Adagrasib_100_mgkg_4h_TNO155_10_mgkg_4h	4h
NCI-H2122	CLIC3	x=10.48	x=1.55	x=0.52	x=2.96	x=0.00311	x=0.01776	yes	up	Vehicle vs Adagrasib_100_mgkg_4h_TNO155_10_mgkg_4h	4h
NCI-H2122	CLIC5	x=20.53	x=6.04	x=0.77	x=7.84	x=0	x=0	yes	up	Vehicle vs Adagrasib_100_mgkg_4h_TNO155_10_mgkg_4h	4h
NCI-H2122	CLIC6	x=51.25	x=1.99	x=0.25	x=7.98	x=0	x=0	yes	up	Vehicle vs Adagrasib_100_mgkg_4h_TNO155_10_mgkg_4h	4h
NCI-H2122	CMAHP	x=9.96	x=5.98	x=1.04	x=5.76	x=0	x=0	yes	up	Vehicle vs Adagrasib_100_mgkg_4h_TNO155_10_mgkg_4h	4h
NCI-H2122	CNNM1	x=29.02	x=1.46	x=0.3	x=4.85	x=0	x=2e-05	yes	up	Vehicle vs Adagrasib_100_mgkg_4h_TNO155_10_mgkg_4h	4h
NCI-H2122	COL12A1	x=18.03	x=1.6	x=0.34	x=4.71	x=0	x=4e-05	yes	up	Vehicle vs Adagrasib_100_mgkg_4h_TNO155_10_mgkg_4h	4h
NCI-H2122	COL16A1	x=31.51	x=1.83	x=0.28	x=6.54	x=0	x=0	yes	up	Vehicle vs Adagrasib_100_mgkg_4h_TNO155_10_mgkg_4h	4h
NCI-H2122	COL1A1	x=5262.62	x=2.03	x=0.21	x=9.66	x=0	x=0	yes	up	Vehicle vs Adagrasib_100_mgkg_4h_TNO155_10_mgkg_4h	4h
NCI-H2122	COL4A3	x=51.4	x=1.93	x=0.34	x=5.73	x=0	x=0	yes	up	Vehicle vs Adagrasib_100_mgkg_4h_TNO155_10_mgkg_4h	4h
NCI-H2122	COL4A4	x=292.87	x=1.79	x=0.13	x=13.74	x=0	x=0	yes	up	Vehicle vs Adagrasib_100_mgkg_4h_TNO155_10_mgkg_4h	4h
NCI-H2122	COL6A6	x=2.54	x=3.9	x=1.15	x=3.4	x=0.00068	x=0.00505	yes	up	Vehicle vs Adagrasib_100_mgkg_4h_TNO155_10_mgkg_4h	4h
NCI-H2122	COL9A3	x=9.8	x=-1.57	x=0.52	x=-3	x=0.00271	x=0.01585	yes	down	Vehicle vs Adagrasib_100_mgkg_4h_TNO155_10_mgkg_4h	4h
NCI-H2122	CORO6	x=11.49	x=1.85	x=0.45	x=4.14	x=3e-05	x=0.00039	yes	up	Vehicle vs Adagrasib_100_mgkg_4h_TNO155_10_mgkg_4h	4h
NCI-H2122	COX6B2	x=21.92	x=2.52	x=0.36	x=7.05	x=0	x=0	yes	up	Vehicle vs Adagrasib_100_mgkg_4h_TNO155_10_mgkg_4h	4h
NCI-H2122	CPA6	x=28.31	x=1.34	x=0.33	x=4.09	x=4e-05	x=0.00048	yes	up	Vehicle vs Adagrasib_100_mgkg_4h_TNO155_10_mgkg_4h	4h
NCI-H2122	CREB5	x=103.63	x=1.44	x=0.16	x=8.95	x=0	x=0	yes	up	Vehicle vs Adagrasib_100_mgkg_4h_TNO155_10_mgkg_4h	4h
NCI-H2122	CRLF1	x=3.71	x=-4.93	x=1.23	x=-4	x=6e-05	x=0.00065	yes	down	Vehicle vs Adagrasib_100_mgkg_4h_TNO155_10_mgkg_4h	4h
NCI-H2122	CST6	x=17.99	x=1.91	x=0.4	x=4.72	x=0	x=4e-05	yes	up	Vehicle vs Adagrasib_100_mgkg_4h_TNO155_10_mgkg_4h	4h
NCI-H2122	CST7	x=5.65	x=2.43	x=0.66	x=3.7	x=0.00022	x=0.0019	yes	up	Vehicle vs Adagrasib_100_mgkg_4h_TNO155_10_mgkg_4h	4h
NCI-H2122	CTBP2P8	x=8.27	x=1.88	x=0.64	x=2.93	x=0.00337	x=0.01895	yes	up	Vehicle vs Adagrasib_100_mgkg_4h_TNO155_10_mgkg_4h	4h
NCI-H2122	CTSS	x=286.32	x=2.7	x=0.25	x=10.79	x=0	x=0	yes	up	Vehicle vs Adagrasib_100_mgkg_4h_TNO155_10_mgkg_4h	4h
NCI-H2122	CXCL14	x=537.01	x=1.38	x=0.23	x=6.13	x=0	x=0	yes	up	Vehicle vs Adagrasib_100_mgkg_4h_TNO155_10_mgkg_4h	4h
NCI-H2122	CXCL16	x=334.04	x=1.43	x=0.14	x=10.57	x=0	x=0	yes	up	Vehicle vs Adagrasib_100_mgkg_4h_TNO155_10_mgkg_4h	4h
NCI-H2122	CXCR4	x=7.78	x=-3.47	x=0.88	x=-3.95	x=8e-05	x=0.00077	yes	down	Vehicle vs Adagrasib_100_mgkg_4h_TNO155_10_mgkg_4h	4h
NCI-H2122	CYP24A1	x=745.68	x=-2.04	x=0.22	x=-9.31	x=0	x=0	yes	down	Vehicle vs Adagrasib_100_mgkg_4h_TNO155_10_mgkg_4h	4h
NCI-H2122	CYP26B1	x=24.99	x=-1.91	x=0.36	x=-5.27	x=0	x=0	yes	down	Vehicle vs Adagrasib_100_mgkg_4h_TNO155_10_mgkg_4h	4h
NCI-H2122	CYP2C18	x=19.19	x=1.57	x=0.4	x=3.94	x=8e-05	x=8e-04	yes	up	Vehicle vs Adagrasib_100_mgkg_4h_TNO155_10_mgkg_4h	4h
NCI-H2122	CYP2C9	x=5.32	x=3.07	x=0.78	x=3.92	x=9e-05	x=0.00088	yes	up	Vehicle vs Adagrasib_100_mgkg_4h_TNO155_10_mgkg_4h	4h
NCI-H2122	CYTIP	x=10.77	x=-2.1	x=0.53	x=-3.99	x=7e-05	x=0.00067	yes	down	Vehicle vs Adagrasib_100_mgkg_4h_TNO155_10_mgkg_4h	4h
NCI-H2122	DAB2	x=143.24	x=1.43	x=0.19	x=7.45	x=0	x=0	yes	up	Vehicle vs Adagrasib_100_mgkg_4h_TNO155_10_mgkg_4h	4h
NCI-H2122	DAPK1	x=74.96	x=1.7	x=0.2	x=8.59	x=0	x=0	yes	up	Vehicle vs Adagrasib_100_mgkg_4h_TNO155_10_mgkg_4h	4h
NCI-H2122	DAPK1-IT1	x=15.01	x=1.91	x=0.4	x=4.74	x=0	x=3e-05	yes	up	Vehicle vs Adagrasib_100_mgkg_4h_TNO155_10_mgkg_4h	4h
NCI-H2122	DAPP1	x=95.53	x=1.64	x=0.26	x=6.35	x=0	x=0	yes	up	Vehicle vs Adagrasib_100_mgkg_4h_TNO155_10_mgkg_4h	4h
NCI-H2122	DENND2C	x=53.23	x=1.91	x=0.29	x=6.47	x=0	x=0	yes	up	Vehicle vs Adagrasib_100_mgkg_4h_TNO155_10_mgkg_4h	4h
NCI-H2122	DGKI	x=8.11	x=1.68	x=0.49	x=3.39	x=0.00071	x=0.00522	yes	up	Vehicle vs Adagrasib_100_mgkg_4h_TNO155_10_mgkg_4h	4h
NCI-H2122	DIRAS3	x=11.21	x=-2.61	x=0.73	x=-3.58	x=0.00035	x=0.00282	yes	down	Vehicle vs Adagrasib_100_mgkg_4h_TNO155_10_mgkg_4h	4h
NCI-H2122	DKK1	x=38.41	x=-1.43	x=0.35	x=-4.13	x=4e-05	x=0.00041	yes	down	Vehicle vs Adagrasib_100_mgkg_4h_TNO155_10_mgkg_4h	4h
NCI-H2122	DMBT1	x=210.17	x=-2.51	x=0.3	x=-8.43	x=0	x=0	yes	down	Vehicle vs Adagrasib_100_mgkg_4h_TNO155_10_mgkg_4h	4h
NCI-H2122	DNAAF1	x=18.94	x=1.46	x=0.39	x=3.75	x=0.00018	x=0.00158	yes	up	Vehicle vs Adagrasib_100_mgkg_4h_TNO155_10_mgkg_4h	4h
NCI-H2122	DNAH2	x=29.1	x=-2.6	x=0.36	x=-7.31	x=0	x=0	yes	down	Vehicle vs Adagrasib_100_mgkg_4h_TNO155_10_mgkg_4h	4h
NCI-H2122	DOCK4	x=118.88	x=-1.36	x=0.19	x=-7.17	x=0	x=0	yes	down	Vehicle vs Adagrasib_100_mgkg_4h_TNO155_10_mgkg_4h	4h
NCI-H2122	DOK4	x=34.26	x=1.43	x=0.32	x=4.42	x=1e-05	x=0.00013	yes	up	Vehicle vs Adagrasib_100_mgkg_4h_TNO155_10_mgkg_4h	4h
NCI-H2122	DPCR1	x=481.47	x=7.92	x=0.37	x=21.23	x=0	x=0	yes	up	Vehicle vs Adagrasib_100_mgkg_4h_TNO155_10_mgkg_4h	4h
NCI-H2122	DRC1	x=3.37	x=3.34	x=0.94	x=3.55	x=0.00038	x=0.00308	yes	up	Vehicle vs Adagrasib_100_mgkg_4h_TNO155_10_mgkg_4h	4h
NCI-H2122	DTNA	x=14.09	x=2.38	x=0.43	x=5.56	x=0	x=0	yes	up	Vehicle vs Adagrasib_100_mgkg_4h_TNO155_10_mgkg_4h	4h
NCI-H2122	DUSP13	x=1.55	x=-3.67	x=1.38	x=-2.66	x=0.00773	x=0.03689	yes	down	Vehicle vs Adagrasib_100_mgkg_4h_TNO155_10_mgkg_4h	4h
NCI-H2122	DUSP4	x=1670.46	x=-1.42	x=0.16	x=-8.96	x=0	x=0	yes	down	Vehicle vs Adagrasib_100_mgkg_4h_TNO155_10_mgkg_4h	4h
NCI-H2122	DUSP6	x=361.84	x=-4.69	x=0.22	x=-21.58	x=0	x=0	yes	down	Vehicle vs Adagrasib_100_mgkg_4h_TNO155_10_mgkg_4h	4h
NCI-H2122	DUSP8	x=170.61	x=1.8	x=0.21	x=8.42	x=0	x=0	yes	up	Vehicle vs Adagrasib_100_mgkg_4h_TNO155_10_mgkg_4h	4h
NCI-H2122	DUSP9	x=18.43	x=-1.37	x=0.39	x=-3.54	x=4e-04	x=0.00322	yes	down	Vehicle vs Adagrasib_100_mgkg_4h_TNO155_10_mgkg_4h	4h
NCI-H2122	DZIP1	x=14.93	x=-1.48	x=0.43	x=-3.49	x=0.00048	x=0.00378	yes	down	Vehicle vs Adagrasib_100_mgkg_4h_TNO155_10_mgkg_4h	4h
NCI-H2122	ECHDC3	x=8.77	x=-1.87	x=0.57	x=-3.26	x=0.00111	x=0.0076	yes	down	Vehicle vs Adagrasib_100_mgkg_4h_TNO155_10_mgkg_4h	4h
NCI-H2122	EDN1	x=213.34	x=2.31	x=0.23	x=10.12	x=0	x=0	yes	up	Vehicle vs Adagrasib_100_mgkg_4h_TNO155_10_mgkg_4h	4h
NCI-H2122	EDN2	x=114.03	x=3.57	x=0.58	x=6.17	x=0	x=0	yes	up	Vehicle vs Adagrasib_100_mgkg_4h_TNO155_10_mgkg_4h	4h
NCI-H2122	EEF1DP3	x=71.7	x=-2.17	x=0.25	x=-8.74	x=0	x=0	yes	down	Vehicle vs Adagrasib_100_mgkg_4h_TNO155_10_mgkg_4h	4h
NCI-H2122	EFEMP1	x=9.83	x=2.11	x=0.52	x=4.01	x=6e-05	x=0.00062	yes	up	Vehicle vs Adagrasib_100_mgkg_4h_TNO155_10_mgkg_4h	4h
NCI-H2122	EGR1	x=111.57	x=-1.77	x=0.45	x=-3.89	x=1e-04	x=0.00096	yes	down	Vehicle vs Adagrasib_100_mgkg_4h_TNO155_10_mgkg_4h	4h
NCI-H2122	ELMO1	x=8.11	x=1.57	x=0.52	x=3.04	x=0.00233	x=0.01406	yes	up	Vehicle vs Adagrasib_100_mgkg_4h_TNO155_10_mgkg_4h	4h
NCI-H2122	ENO2	x=52.4	x=-1.75	x=0.27	x=-6.49	x=0	x=0	yes	down	Vehicle vs Adagrasib_100_mgkg_4h_TNO155_10_mgkg_4h	4h
NCI-H2122	EPHB3	x=31.58	x=-1.9	x=0.32	x=-5.85	x=0	x=0	yes	down	Vehicle vs Adagrasib_100_mgkg_4h_TNO155_10_mgkg_4h	4h
NCI-H2122	EPHX1	x=617.8	x=-1.35	x=0.17	x=-7.81	x=0	x=0	yes	down	Vehicle vs Adagrasib_100_mgkg_4h_TNO155_10_mgkg_4h	4h
NCI-H2122	EPS8L1	x=336.79	x=1.64	x=0.16	x=10.07	x=0	x=0	yes	up	Vehicle vs Adagrasib_100_mgkg_4h_TNO155_10_mgkg_4h	4h
NCI-H2122	EPS8L3	x=190.26	x=1.76	x=0.28	x=6.31	x=0	x=0	yes	up	Vehicle vs Adagrasib_100_mgkg_4h_TNO155_10_mgkg_4h	4h
NCI-H2122	EREG	x=51.81	x=-1.44	x=0.28	x=-5.21	x=0	x=0	yes	down	Vehicle vs Adagrasib_100_mgkg_4h_TNO155_10_mgkg_4h	4h
NCI-H2122	ERICH2	x=13.43	x=-1.65	x=0.45	x=-3.68	x=0.00024	x=0.00204	yes	down	Vehicle vs Adagrasib_100_mgkg_4h_TNO155_10_mgkg_4h	4h
NCI-H2122	ERP27	x=7.49	x=1.67	x=0.54	x=3.08	x=0.00207	x=0.01278	yes	up	Vehicle vs Adagrasib_100_mgkg_4h_TNO155_10_mgkg_4h	4h
NCI-H2122	ERRFI1	x=871.69	x=-1.63	x=0.44	x=-3.75	x=0.00017	x=0.00155	yes	down	Vehicle vs Adagrasib_100_mgkg_4h_TNO155_10_mgkg_4h	4h
NCI-H2122	ETV1	x=75.12	x=-5.02	x=0.42	x=-11.88	x=0	x=0	yes	down	Vehicle vs Adagrasib_100_mgkg_4h_TNO155_10_mgkg_4h	4h
NCI-H2122	ETV4	x=45.48	x=-5.12	x=0.57	x=-8.91	x=0	x=0	yes	down	Vehicle vs Adagrasib_100_mgkg_4h_TNO155_10_mgkg_4h	4h
NCI-H2122	ETV5	x=34.26	x=-5.1	x=0.63	x=-8.05	x=0	x=0	yes	down	Vehicle vs Adagrasib_100_mgkg_4h_TNO155_10_mgkg_4h	4h
NCI-H2122	EVI2B	x=6.68	x=-1.82	x=0.65	x=-2.81	x=0.00497	x=0.02594	yes	down	Vehicle vs Adagrasib_100_mgkg_4h_TNO155_10_mgkg_4h	4h
NCI-H2122	F2RL1	x=110.76	x=1.84	x=0.21	x=8.8	x=0	x=0	yes	up	Vehicle vs Adagrasib_100_mgkg_4h_TNO155_10_mgkg_4h	4h
NCI-H2122	F5	x=25.18	x=1.3	x=0.4	x=3.27	x=0.00109	x=0.00745	yes	up	Vehicle vs Adagrasib_100_mgkg_4h_TNO155_10_mgkg_4h	4h
NCI-H2122	FADS2	x=54.92	x=-2.5	x=0.33	x=-7.6	x=0	x=0	yes	down	Vehicle vs Adagrasib_100_mgkg_4h_TNO155_10_mgkg_4h	4h
NCI-H2122	FAIM2	x=1.71	x=-3.8	x=1.4	x=-2.73	x=0.00642	x=0.03185	yes	down	Vehicle vs Adagrasib_100_mgkg_4h_TNO155_10_mgkg_4h	4h
NCI-H2122	FAM189A1	x=7.43	x=2.04	x=0.54	x=3.76	x=0.00017	x=0.0015	yes	up	Vehicle vs Adagrasib_100_mgkg_4h_TNO155_10_mgkg_4h	4h
NCI-H2122	FAM196A	x=75.33	x=-1.65	x=0.23	x=-7.11	x=0	x=0	yes	down	Vehicle vs Adagrasib_100_mgkg_4h_TNO155_10_mgkg_4h	4h
NCI-H2122	FAM20A	x=5.36	x=2.16	x=0.68	x=3.16	x=0.0016	x=0.01034	yes	up	Vehicle vs Adagrasib_100_mgkg_4h_TNO155_10_mgkg_4h	4h
NCI-H2122	FAM46B	x=2.55	x=2.82	x=1.04	x=2.7	x=0.00684	x=0.03357	yes	up	Vehicle vs Adagrasib_100_mgkg_4h_TNO155_10_mgkg_4h	4h
NCI-H2122	FAM49A	x=3.02	x=2.18	x=0.83	x=2.63	x=0.00858	x=0.04012	yes	up	Vehicle vs Adagrasib_100_mgkg_4h_TNO155_10_mgkg_4h	4h
NCI-H2122	FARP1-AS1	x=5.11	x=1.67	x=0.63	x=2.66	x=0.00775	x=0.03696	yes	up	Vehicle vs Adagrasib_100_mgkg_4h_TNO155_10_mgkg_4h	4h
NCI-H2122	FAXDC2	x=18.48	x=-1.42	x=0.49	x=-2.9	x=0.0037	x=0.02048	yes	down	Vehicle vs Adagrasib_100_mgkg_4h_TNO155_10_mgkg_4h	4h
NCI-H2122	FBXO39	x=3.17	x=-3.93	x=1.19	x=-3.3	x=0.00096	x=0.00673	yes	down	Vehicle vs Adagrasib_100_mgkg_4h_TNO155_10_mgkg_4h	4h
NCI-H2122	FER1L4	x=186.11	x=1.7	x=0.21	x=7.98	x=0	x=0	yes	up	Vehicle vs Adagrasib_100_mgkg_4h_TNO155_10_mgkg_4h	4h
NCI-H2122	FER1L6	x=29.73	x=4.87	x=0.59	x=8.21	x=0	x=0	yes	up	Vehicle vs Adagrasib_100_mgkg_4h_TNO155_10_mgkg_4h	4h
NCI-H2122	FFAR2	x=2.02	x=4.83	x=1.25	x=3.87	x=0.00011	x=0.00104	yes	up	Vehicle vs Adagrasib_100_mgkg_4h_TNO155_10_mgkg_4h	4h
NCI-H2122	FGD3	x=12.26	x=-1.43	x=0.43	x=-3.29	x=0.00099	x=0.00689	yes	down	Vehicle vs Adagrasib_100_mgkg_4h_TNO155_10_mgkg_4h	4h
NCI-H2122	FGF12	x=223.42	x=1.3	x=0.15	x=8.8	x=0	x=0	yes	up	Vehicle vs Adagrasib_100_mgkg_4h_TNO155_10_mgkg_4h	4h
NCI-H2122	FGFBP1	x=37.2	x=1.35	x=0.29	x=4.57	x=0	x=7e-05	yes	up	Vehicle vs Adagrasib_100_mgkg_4h_TNO155_10_mgkg_4h	4h
NCI-H2122	FGL1	x=8.95	x=-2.1	x=0.74	x=-2.83	x=0.00467	x=0.02466	yes	down	Vehicle vs Adagrasib_100_mgkg_4h_TNO155_10_mgkg_4h	4h
NCI-H2122	FHOD1	x=154.45	x=-1.54	x=0.44	x=-3.5	x=0.00046	x=0.00364	yes	down	Vehicle vs Adagrasib_100_mgkg_4h_TNO155_10_mgkg_4h	4h
NCI-H2122	FIBCD1	x=5.36	x=-2.23	x=0.77	x=-2.9	x=0.0037	x=0.02049	yes	down	Vehicle vs Adagrasib_100_mgkg_4h_TNO155_10_mgkg_4h	4h
NCI-H2122	FILIP1L	x=27	x=2.02	x=0.43	x=4.72	x=0	x=4e-05	yes	up	Vehicle vs Adagrasib_100_mgkg_4h_TNO155_10_mgkg_4h	4h
NCI-H2122	FLRT3	x=60.66	x=-1.72	x=0.29	x=-6.01	x=0	x=0	yes	down	Vehicle vs Adagrasib_100_mgkg_4h_TNO155_10_mgkg_4h	4h
NCI-H2122	FLVCR2	x=20.59	x=3.1	x=0.39	x=8.03	x=0	x=0	yes	up	Vehicle vs Adagrasib_100_mgkg_4h_TNO155_10_mgkg_4h	4h
NCI-H2122	FOS	x=154.94	x=-1.55	x=0.5	x=-3.13	x=0.00173	x=0.01103	yes	down	Vehicle vs Adagrasib_100_mgkg_4h_TNO155_10_mgkg_4h	4h
NCI-H2122	FOSL1	x=21.63	x=-1.83	x=0.4	x=-4.62	x=0	x=6e-05	yes	down	Vehicle vs Adagrasib_100_mgkg_4h_TNO155_10_mgkg_4h	4h
NCI-H2122	FOXA2	x=19.3	x=2.73	x=0.4	x=6.75	x=0	x=0	yes	up	Vehicle vs Adagrasib_100_mgkg_4h_TNO155_10_mgkg_4h	4h
NCI-H2122	FOXA3	x=12.15	x=-1.61	x=0.48	x=-3.37	x=0.00074	x=0.00541	yes	down	Vehicle vs Adagrasib_100_mgkg_4h_TNO155_10_mgkg_4h	4h
NCI-H2122	FOXP4-AS1	x=17.2	x=-2.59	x=0.49	x=-5.27	x=0	x=0	yes	down	Vehicle vs Adagrasib_100_mgkg_4h_TNO155_10_mgkg_4h	4h
NCI-H2122	FREM2	x=6.69	x=-2.38	x=0.72	x=-3.29	x=0.001	x=0.00698	yes	down	Vehicle vs Adagrasib_100_mgkg_4h_TNO155_10_mgkg_4h	4h
NCI-H2122	FRY	x=54.34	x=-1.63	x=0.23	x=-6.99	x=0	x=0	yes	down	Vehicle vs Adagrasib_100_mgkg_4h_TNO155_10_mgkg_4h	4h
NCI-H2122	FSTL1	x=27.22	x=2.07	x=0.36	x=5.73	x=0	x=0	yes	up	Vehicle vs Adagrasib_100_mgkg_4h_TNO155_10_mgkg_4h	4h
NCI-H2122	FSTL3	x=177.34	x=1.75	x=0.15	x=11.37	x=0	x=0	yes	up	Vehicle vs Adagrasib_100_mgkg_4h_TNO155_10_mgkg_4h	4h
NCI-H2122	FUT2	x=103.56	x=1.51	x=0.19	x=7.92	x=0	x=0	yes	up	Vehicle vs Adagrasib_100_mgkg_4h_TNO155_10_mgkg_4h	4h
NCI-H2122	FUT4	x=104.27	x=1.33	x=0.18	x=7.53	x=0	x=0	yes	up	Vehicle vs Adagrasib_100_mgkg_4h_TNO155_10_mgkg_4h	4h
NCI-H2122	FUT6	x=12.63	x=2.05	x=0.45	x=4.57	x=0	x=7e-05	yes	up	Vehicle vs Adagrasib_100_mgkg_4h_TNO155_10_mgkg_4h	4h
NCI-H2122	FXYD6	x=1.79	x=3.34	x=1.22	x=2.74	x=0.00606	x=0.0305	yes	up	Vehicle vs Adagrasib_100_mgkg_4h_TNO155_10_mgkg_4h	4h
NCI-H2122	FZD7	x=33.97	x=-1.78	x=0.35	x=-5.14	x=0	x=1e-05	yes	down	Vehicle vs Adagrasib_100_mgkg_4h_TNO155_10_mgkg_4h	4h
NCI-H2122	G0S2	x=66.5	x=-1.59	x=0.25	x=-6.25	x=0	x=0	yes	down	Vehicle vs Adagrasib_100_mgkg_4h_TNO155_10_mgkg_4h	4h
NCI-H2122	GABRP	x=11.92	x=2.16	x=0.43	x=4.99	x=0	x=1e-05	yes	up	Vehicle vs Adagrasib_100_mgkg_4h_TNO155_10_mgkg_4h	4h
NCI-H2122	GALNT5	x=125.65	x=3.07	x=0.43	x=7.17	x=0	x=0	yes	up	Vehicle vs Adagrasib_100_mgkg_4h_TNO155_10_mgkg_4h	4h
NCI-H2122	GAMT	x=12.06	x=-1.45	x=0.47	x=-3.07	x=0.00211	x=0.01295	yes	down	Vehicle vs Adagrasib_100_mgkg_4h_TNO155_10_mgkg_4h	4h
NCI-H2122	GATS	x=62.89	x=1.73	x=0.22	x=7.98	x=0	x=0	yes	up	Vehicle vs Adagrasib_100_mgkg_4h_TNO155_10_mgkg_4h	4h
NCI-H2122	GBP1	x=124.99	x=1.87	x=0.22	x=8.67	x=0	x=0	yes	up	Vehicle vs Adagrasib_100_mgkg_4h_TNO155_10_mgkg_4h	4h
NCI-H2122	GCHFR	x=43.52	x=-1.59	x=0.28	x=-5.78	x=0	x=0	yes	down	Vehicle vs Adagrasib_100_mgkg_4h_TNO155_10_mgkg_4h	4h
NCI-H2122	GGT5	x=4.07	x=-4.31	x=1.14	x=-3.77	x=0.00016	x=0.00148	yes	down	Vehicle vs Adagrasib_100_mgkg_4h_TNO155_10_mgkg_4h	4h
NCI-H2122	GJC2	x=6.08	x=-2.73	x=0.81	x=-3.36	x=0.00078	x=0.00569	yes	down	Vehicle vs Adagrasib_100_mgkg_4h_TNO155_10_mgkg_4h	4h
NCI-H2122	GLCCI1	x=810.77	x=1.98	x=0.16	x=12.08	x=0	x=0	yes	up	Vehicle vs Adagrasib_100_mgkg_4h_TNO155_10_mgkg_4h	4h
NCI-H2122	GLI2	x=25.83	x=2.01	x=0.29	x=6.84	x=0	x=0	yes	up	Vehicle vs Adagrasib_100_mgkg_4h_TNO155_10_mgkg_4h	4h
NCI-H2122	GLP2R	x=9.44	x=2.1	x=0.55	x=3.83	x=0.00013	x=0.00119	yes	up	Vehicle vs Adagrasib_100_mgkg_4h_TNO155_10_mgkg_4h	4h
NCI-H2122	GLRA3	x=2.57	x=-3.58	x=1.25	x=-2.87	x=0.0041	x=0.0222	yes	down	Vehicle vs Adagrasib_100_mgkg_4h_TNO155_10_mgkg_4h	4h
NCI-H2122	GLS2	x=5.13	x=-2.1	x=0.79	x=-2.67	x=0.00752	x=0.03602	yes	down	Vehicle vs Adagrasib_100_mgkg_4h_TNO155_10_mgkg_4h	4h
NCI-H2122	GLUL	x=2088.79	x=1.3	x=0.11	x=11.56	x=0	x=0	yes	up	Vehicle vs Adagrasib_100_mgkg_4h_TNO155_10_mgkg_4h	4h
NCI-H2122	GNG4	x=85.04	x=-2.22	x=0.22	x=-10.06	x=0	x=0	yes	down	Vehicle vs Adagrasib_100_mgkg_4h_TNO155_10_mgkg_4h	4h
NCI-H2122	GOLT1A	x=19.62	x=-1.38	x=0.35	x=-3.91	x=9e-05	x=0.00091	yes	down	Vehicle vs Adagrasib_100_mgkg_4h_TNO155_10_mgkg_4h	4h
NCI-H2122	GPR1	x=3.93	x=2.59	x=0.88	x=2.95	x=0.00313	x=0.01788	yes	up	Vehicle vs Adagrasib_100_mgkg_4h_TNO155_10_mgkg_4h	4h
NCI-H2122	GPR141	x=21.86	x=-2.37	x=0.41	x=-5.84	x=0	x=0	yes	down	Vehicle vs Adagrasib_100_mgkg_4h_TNO155_10_mgkg_4h	4h
NCI-H2122	GPR146	x=3.16	x=-3.94	x=1.19	x=-3.31	x=0.00094	x=0.0066	yes	down	Vehicle vs Adagrasib_100_mgkg_4h_TNO155_10_mgkg_4h	4h
NCI-H2122	GPR37L1	x=7.17	x=3.59	x=0.69	x=5.19	x=0	x=0	yes	up	Vehicle vs Adagrasib_100_mgkg_4h_TNO155_10_mgkg_4h	4h
NCI-H2122	GREB1	x=20.58	x=-1.34	x=0.34	x=-3.93	x=8e-05	x=0.00084	yes	down	Vehicle vs Adagrasib_100_mgkg_4h_TNO155_10_mgkg_4h	4h
NCI-H2122	GRHL3	x=6.13	x=1.83	x=0.61	x=3.01	x=0.00263	x=0.0155	yes	up	Vehicle vs Adagrasib_100_mgkg_4h_TNO155_10_mgkg_4h	4h
NCI-H2122	GTF2IP12	x=9.35	x=1.43	x=0.54	x=2.67	x=0.0075	x=0.03596	yes	up	Vehicle vs Adagrasib_100_mgkg_4h_TNO155_10_mgkg_4h	4h
NCI-H2122	GUCA2B	x=2.77	x=5.29	x=1.14	x=4.65	x=0	x=5e-05	yes	up	Vehicle vs Adagrasib_100_mgkg_4h_TNO155_10_mgkg_4h	4h
NCI-H2122	GUCY1B3	x=11.98	x=-1.41	x=0.52	x=-2.69	x=0.00724	x=0.03501	yes	down	Vehicle vs Adagrasib_100_mgkg_4h_TNO155_10_mgkg_4h	4h
NCI-H2122	GYG2	x=33.86	x=-1.49	x=0.31	x=-4.77	x=0	x=3e-05	yes	down	Vehicle vs Adagrasib_100_mgkg_4h_TNO155_10_mgkg_4h	4h
NCI-H2122	H19	x=2.67	x=-3.68	x=1.27	x=-2.9	x=0.00375	x=0.02067	yes	down	Vehicle vs Adagrasib_100_mgkg_4h_TNO155_10_mgkg_4h	4h
NCI-H2122	HAL	x=87.83	x=-1.68	x=0.19	x=-8.68	x=0	x=0	yes	down	Vehicle vs Adagrasib_100_mgkg_4h_TNO155_10_mgkg_4h	4h
NCI-H2122	HCP5	x=5.85	x=2.15	x=0.71	x=3.04	x=0.00237	x=0.01422	yes	up	Vehicle vs Adagrasib_100_mgkg_4h_TNO155_10_mgkg_4h	4h
NCI-H2122	HDAC9	x=20.5	x=3.07	x=0.41	x=7.54	x=0	x=0	yes	up	Vehicle vs Adagrasib_100_mgkg_4h_TNO155_10_mgkg_4h	4h
NCI-H2122	HEG1	x=12.39	x=1.32	x=0.46	x=2.85	x=0.00438	x=0.02342	yes	up	Vehicle vs Adagrasib_100_mgkg_4h_TNO155_10_mgkg_4h	4h
NCI-H2122	HEY1	x=320.52	x=-4.32	x=0.2	x=-21.81	x=0	x=0	yes	down	Vehicle vs Adagrasib_100_mgkg_4h_TNO155_10_mgkg_4h	4h
NCI-H2122	HHLA2	x=9.34	x=3.27	x=0.7	x=4.65	x=0	x=5e-05	yes	up	Vehicle vs Adagrasib_100_mgkg_4h_TNO155_10_mgkg_4h	4h
NCI-H2122	HIP1	x=143.13	x=-1.31	x=0.15	x=-8.68	x=0	x=0	yes	down	Vehicle vs Adagrasib_100_mgkg_4h_TNO155_10_mgkg_4h	4h
NCI-H2122	HLA-B	x=84.13	x=1.92	x=0.19	x=10.31	x=0	x=0	yes	up	Vehicle vs Adagrasib_100_mgkg_4h_TNO155_10_mgkg_4h	4h
NCI-H2122	HMGB3	x=2463.49	x=-1.33	x=0.1	x=-13.36	x=0	x=0	yes	down	Vehicle vs Adagrasib_100_mgkg_4h_TNO155_10_mgkg_4h	4h
NCI-H2122	HMOX1	x=164.09	x=1.39	x=0.21	x=6.55	x=0	x=0	yes	up	Vehicle vs Adagrasib_100_mgkg_4h_TNO155_10_mgkg_4h	4h
NCI-H2122	HNF1A-AS1	x=6.33	x=2.27	x=0.77	x=2.94	x=0.00325	x=0.01841	yes	up	Vehicle vs Adagrasib_100_mgkg_4h_TNO155_10_mgkg_4h	4h
NCI-H2122	HNF4A	x=4.18	x=2.05	x=0.7	x=2.92	x=0.00345	x=0.01934	yes	up	Vehicle vs Adagrasib_100_mgkg_4h_TNO155_10_mgkg_4h	4h
NCI-H2122	HNMT	x=331.31	x=-1.54	x=0.14	x=-10.76	x=0	x=0	yes	down	Vehicle vs Adagrasib_100_mgkg_4h_TNO155_10_mgkg_4h	4h
NCI-H2122	HNRNPA3P3	x=7.13	x=-2.04	x=0.73	x=-2.8	x=0.00515	x=0.02666	yes	down	Vehicle vs Adagrasib_100_mgkg_4h_TNO155_10_mgkg_4h	4h
NCI-H2122	HOPX	x=13.14	x=4.16	x=0.59	x=7.05	x=0	x=0	yes	up	Vehicle vs Adagrasib_100_mgkg_4h_TNO155_10_mgkg_4h	4h
NCI-H2122	HOXA-AS3	x=8.83	x=-2.65	x=0.67	x=-3.93	x=9e-05	x=0.00085	yes	down	Vehicle vs Adagrasib_100_mgkg_4h_TNO155_10_mgkg_4h	4h
NCI-H2122	HPSE	x=4.21	x=2.97	x=0.85	x=3.5	x=0.00047	x=0.00367	yes	up	Vehicle vs Adagrasib_100_mgkg_4h_TNO155_10_mgkg_4h	4h
NCI-H2122	HSPA6	x=45.03	x=-2.68	x=0.33	x=-8.03	x=0	x=0	yes	down	Vehicle vs Adagrasib_100_mgkg_4h_TNO155_10_mgkg_4h	4h
NCI-H2122	HSPB1	x=5560.11	x=1.71	x=0.15	x=11.33	x=0	x=0	yes	up	Vehicle vs Adagrasib_100_mgkg_4h_TNO155_10_mgkg_4h	4h
NCI-H2122	HSPB8	x=141.77	x=1.81	x=0.25	x=7.35	x=0	x=0	yes	up	Vehicle vs Adagrasib_100_mgkg_4h_TNO155_10_mgkg_4h	4h
NCI-H2122	HSPG2	x=253.63	x=1.4	x=0.19	x=7.55	x=0	x=0	yes	up	Vehicle vs Adagrasib_100_mgkg_4h_TNO155_10_mgkg_4h	4h
NCI-H2122	HTR3A	x=8.49	x=1.73	x=0.54	x=3.19	x=0.00144	x=0.00947	yes	up	Vehicle vs Adagrasib_100_mgkg_4h_TNO155_10_mgkg_4h	4h
NCI-H2122	HTRA1	x=235.11	x=-1.4	x=0.19	x=-7.25	x=0	x=0	yes	down	Vehicle vs Adagrasib_100_mgkg_4h_TNO155_10_mgkg_4h	4h
NCI-H2122	ID1	x=657.61	x=-1.7	x=0.17	x=-10.31	x=0	x=0	yes	down	Vehicle vs Adagrasib_100_mgkg_4h_TNO155_10_mgkg_4h	4h
NCI-H2122	IDI2-AS1	x=5.6	x=2.24	x=0.66	x=3.37	x=0.00074	x=0.00543	yes	up	Vehicle vs Adagrasib_100_mgkg_4h_TNO155_10_mgkg_4h	4h
NCI-H2122	IER3	x=3180.75	x=-1.91	x=0.22	x=-8.83	x=0	x=0	yes	down	Vehicle vs Adagrasib_100_mgkg_4h_TNO155_10_mgkg_4h	4h
NCI-H2122	IFIT2	x=6.94	x=2.13	x=0.55	x=3.84	x=0.00012	x=0.00117	yes	up	Vehicle vs Adagrasib_100_mgkg_4h_TNO155_10_mgkg_4h	4h
NCI-H2122	IGFBP4	x=143.42	x=-1.81	x=0.21	x=-8.52	x=0	x=0	yes	down	Vehicle vs Adagrasib_100_mgkg_4h_TNO155_10_mgkg_4h	4h
NCI-H2122	IGFL4	x=15.01	x=-2.64	x=0.48	x=-5.47	x=0	x=0	yes	down	Vehicle vs Adagrasib_100_mgkg_4h_TNO155_10_mgkg_4h	4h
NCI-H2122	IGSF10	x=7.73	x=-1.36	x=0.54	x=-2.54	x=0.01111	x=0.04933	yes	down	Vehicle vs Adagrasib_100_mgkg_4h_TNO155_10_mgkg_4h	4h
NCI-H2122	IL17C	x=4.1	x=-4.33	x=1.15	x=-3.76	x=0.00017	x=0.00153	yes	down	Vehicle vs Adagrasib_100_mgkg_4h_TNO155_10_mgkg_4h	4h
NCI-H2122	IL1A	x=353.23	x=-2.64	x=0.18	x=-14.57	x=0	x=0	yes	down	Vehicle vs Adagrasib_100_mgkg_4h_TNO155_10_mgkg_4h	4h
NCI-H2122	IL1B	x=57.51	x=-2.7	x=0.36	x=-7.46	x=0	x=0	yes	down	Vehicle vs Adagrasib_100_mgkg_4h_TNO155_10_mgkg_4h	4h
NCI-H2122	IL1RN	x=368.67	x=1.99	x=0.35	x=5.61	x=0	x=0	yes	up	Vehicle vs Adagrasib_100_mgkg_4h_TNO155_10_mgkg_4h	4h
NCI-H2122	IL22RA1	x=15.22	x=1.62	x=0.39	x=4.12	x=4e-05	x=0.00042	yes	up	Vehicle vs Adagrasib_100_mgkg_4h_TNO155_10_mgkg_4h	4h
NCI-H2122	IL31RA	x=2.39	x=3.28	x=1.11	x=2.96	x=0.00309	x=0.01772	yes	up	Vehicle vs Adagrasib_100_mgkg_4h_TNO155_10_mgkg_4h	4h
NCI-H2122	IL32	x=346.2	x=1.58	x=0.16	x=9.75	x=0	x=0	yes	up	Vehicle vs Adagrasib_100_mgkg_4h_TNO155_10_mgkg_4h	4h
NCI-H2122	IL6	x=16.35	x=1.86	x=0.46	x=4.04	x=5e-05	x=0.00056	yes	up	Vehicle vs Adagrasib_100_mgkg_4h_TNO155_10_mgkg_4h	4h
NCI-H2122	INHBB	x=64.28	x=4.92	x=0.35	x=14.17	x=0	x=0	yes	up	Vehicle vs Adagrasib_100_mgkg_4h_TNO155_10_mgkg_4h	4h
NCI-H2122	IQGAP2	x=25.28	x=-1.9	x=0.33	x=-5.69	x=0	x=0	yes	down	Vehicle vs Adagrasib_100_mgkg_4h_TNO155_10_mgkg_4h	4h
NCI-H2122	IRF2BPL	x=137.68	x=-1.34	x=0.15	x=-8.8	x=0	x=0	yes	down	Vehicle vs Adagrasib_100_mgkg_4h_TNO155_10_mgkg_4h	4h
NCI-H2122	IRF9	x=14.63	x=1.38	x=0.37	x=3.68	x=0.00023	x=0.00201	yes	up	Vehicle vs Adagrasib_100_mgkg_4h_TNO155_10_mgkg_4h	4h
NCI-H2122	IRS2	x=1161.94	x=-1.84	x=0.18	x=-10.52	x=0	x=0	yes	down	Vehicle vs Adagrasib_100_mgkg_4h_TNO155_10_mgkg_4h	4h
NCI-H2122	IRX3	x=107.32	x=-2.23	x=0.23	x=-9.53	x=0	x=0	yes	down	Vehicle vs Adagrasib_100_mgkg_4h_TNO155_10_mgkg_4h	4h
NCI-H2122	ISYNA1	x=13.26	x=-1.31	x=0.43	x=-3.02	x=0.00253	x=0.01502	yes	down	Vehicle vs Adagrasib_100_mgkg_4h_TNO155_10_mgkg_4h	4h
NCI-H2122	ITIH2	x=9.68	x=-1.91	x=0.52	x=-3.64	x=0.00028	x=0.00234	yes	down	Vehicle vs Adagrasib_100_mgkg_4h_TNO155_10_mgkg_4h	4h
NCI-H2122	IVL	x=11.34	x=2.62	x=0.52	x=5.03	x=0	x=1e-05	yes	up	Vehicle vs Adagrasib_100_mgkg_4h_TNO155_10_mgkg_4h	4h
NCI-H2122	IYD	x=49.04	x=2.03	x=0.23	x=8.72	x=0	x=0	yes	up	Vehicle vs Adagrasib_100_mgkg_4h_TNO155_10_mgkg_4h	4h
NCI-H2122	KCNE4	x=120.22	x=-1.34	x=0.28	x=-4.83	x=0	x=2e-05	yes	down	Vehicle vs Adagrasib_100_mgkg_4h_TNO155_10_mgkg_4h	4h
NCI-H2122	KCNJ12	x=15.25	x=-2.28	x=0.46	x=-4.92	x=0	x=1e-05	yes	down	Vehicle vs Adagrasib_100_mgkg_4h_TNO155_10_mgkg_4h	4h
NCI-H2122	KCNJ6	x=5.85	x=-4.12	x=1.2	x=-3.44	x=0.00059	x=0.00446	yes	down	Vehicle vs Adagrasib_100_mgkg_4h_TNO155_10_mgkg_4h	4h
NCI-H2122	KCNK15	x=6.47	x=1.88	x=0.6	x=3.12	x=0.00183	x=0.01156	yes	up	Vehicle vs Adagrasib_100_mgkg_4h_TNO155_10_mgkg_4h	4h
NCI-H2122	KCP	x=34.47	x=2.26	x=0.34	x=6.62	x=0	x=0	yes	up	Vehicle vs Adagrasib_100_mgkg_4h_TNO155_10_mgkg_4h	4h
NCI-H2122	KDR	x=3.15	x=5.48	x=1.13	x=4.86	x=0	x=2e-05	yes	up	Vehicle vs Adagrasib_100_mgkg_4h_TNO155_10_mgkg_4h	4h
NCI-H2122	KIAA0040	x=84.7	x=-1.32	x=0.21	x=-6.39	x=0	x=0	yes	down	Vehicle vs Adagrasib_100_mgkg_4h_TNO155_10_mgkg_4h	4h
NCI-H2122	KIAA1324	x=38.9	x=-2.1	x=0.34	x=-6.08	x=0	x=0	yes	down	Vehicle vs Adagrasib_100_mgkg_4h_TNO155_10_mgkg_4h	4h
NCI-H2122	KISS1R	x=34.75	x=-2.96	x=0.39	x=-7.66	x=0	x=0	yes	down	Vehicle vs Adagrasib_100_mgkg_4h_TNO155_10_mgkg_4h	4h
NCI-H2122	KIT	x=31.21	x=1.97	x=0.28	x=7.03	x=0	x=0	yes	up	Vehicle vs Adagrasib_100_mgkg_4h_TNO155_10_mgkg_4h	4h
NCI-H2122	KLF2	x=261.97	x=1.85	x=0.22	x=8.52	x=0	x=0	yes	up	Vehicle vs Adagrasib_100_mgkg_4h_TNO155_10_mgkg_4h	4h
NCI-H2122	KLF6	x=830.8	x=1.35	x=0.17	x=8	x=0	x=0	yes	up	Vehicle vs Adagrasib_100_mgkg_4h_TNO155_10_mgkg_4h	4h
NCI-H2122	KLF9	x=16.9	x=1.63	x=0.39	x=4.13	x=4e-05	x=4e-04	yes	up	Vehicle vs Adagrasib_100_mgkg_4h_TNO155_10_mgkg_4h	4h
NCI-H2122	KLK11	x=301.07	x=-1.34	x=0.27	x=-5.04	x=0	x=1e-05	yes	down	Vehicle vs Adagrasib_100_mgkg_4h_TNO155_10_mgkg_4h	4h
NCI-H2122	KLK12	x=10.39	x=-1.75	x=0.61	x=-2.86	x=0.00418	x=0.02256	yes	down	Vehicle vs Adagrasib_100_mgkg_4h_TNO155_10_mgkg_4h	4h
NCI-H2122	KLK13	x=14.24	x=-2.35	x=0.49	x=-4.79	x=0	x=3e-05	yes	down	Vehicle vs Adagrasib_100_mgkg_4h_TNO155_10_mgkg_4h	4h
NCI-H2122	KLK6	x=141.09	x=2.78	x=0.24	x=11.72	x=0	x=0	yes	up	Vehicle vs Adagrasib_100_mgkg_4h_TNO155_10_mgkg_4h	4h
NCI-H2122	KPNA7	x=28.54	x=2.46	x=0.3	x=8.34	x=0	x=0	yes	up	Vehicle vs Adagrasib_100_mgkg_4h_TNO155_10_mgkg_4h	4h
NCI-H2122	KRT23	x=30.96	x=1.87	x=0.3	x=6.18	x=0	x=0	yes	up	Vehicle vs Adagrasib_100_mgkg_4h_TNO155_10_mgkg_4h	4h
NCI-H2122	KRT6B	x=260.64	x=1.74	x=0.25	x=6.91	x=0	x=0	yes	up	Vehicle vs Adagrasib_100_mgkg_4h_TNO155_10_mgkg_4h	4h
NCI-H2122	KRT6C	x=4.93	x=3.22	x=0.79	x=4.09	x=4e-05	x=0.00047	yes	up	Vehicle vs Adagrasib_100_mgkg_4h_TNO155_10_mgkg_4h	4h
NCI-H2122	KRTAP5-AS1	x=70.42	x=2.43	x=0.32	x=7.57	x=0	x=0	yes	up	Vehicle vs Adagrasib_100_mgkg_4h_TNO155_10_mgkg_4h	4h
NCI-H2122	LAPTM5	x=1.75	x=-3.87	x=1.32	x=-2.94	x=0.00332	x=0.01873	yes	down	Vehicle vs Adagrasib_100_mgkg_4h_TNO155_10_mgkg_4h	4h
NCI-H2122	LAT2	x=6.74	x=-1.81	x=0.7	x=-2.61	x=0.00908	x=0.04201	yes	down	Vehicle vs Adagrasib_100_mgkg_4h_TNO155_10_mgkg_4h	4h
NCI-H2122	LBP	x=6.47	x=2.85	x=0.7	x=4.09	x=4e-05	x=0.00048	yes	up	Vehicle vs Adagrasib_100_mgkg_4h_TNO155_10_mgkg_4h	4h
NCI-H2122	LCN2	x=1268.29	x=2.03	x=0.34	x=5.92	x=0	x=0	yes	up	Vehicle vs Adagrasib_100_mgkg_4h_TNO155_10_mgkg_4h	4h
NCI-H2122	LGALS1	x=265.8	x=-1.44	x=0.22	x=-6.64	x=0	x=0	yes	down	Vehicle vs Adagrasib_100_mgkg_4h_TNO155_10_mgkg_4h	4h
NCI-H2122	LGALS9	x=212.44	x=1.35	x=0.16	x=8.61	x=0	x=0	yes	up	Vehicle vs Adagrasib_100_mgkg_4h_TNO155_10_mgkg_4h	4h
NCI-H2122	LGALS9B	x=54.81	x=2.05	x=0.29	x=7.09	x=0	x=0	yes	up	Vehicle vs Adagrasib_100_mgkg_4h_TNO155_10_mgkg_4h	4h
NCI-H2122	LGALS9C	x=4.95	x=3.89	x=0.91	x=4.29	x=2e-05	x=0.00022	yes	up	Vehicle vs Adagrasib_100_mgkg_4h_TNO155_10_mgkg_4h	4h
NCI-H2122	LGR6	x=34.26	x=-1.98	x=0.41	x=-4.88	x=0	x=2e-05	yes	down	Vehicle vs Adagrasib_100_mgkg_4h_TNO155_10_mgkg_4h	4h
NCI-H2122	LINC00239	x=6.36	x=-2.5	x=0.73	x=-3.43	x=6e-04	x=0.00453	yes	down	Vehicle vs Adagrasib_100_mgkg_4h_TNO155_10_mgkg_4h	4h
NCI-H2122	LINC00342	x=129.57	x=1.33	x=0.43	x=3.07	x=0.00211	x=0.01295	yes	up	Vehicle vs Adagrasib_100_mgkg_4h_TNO155_10_mgkg_4h	4h
NCI-H2122	LINC00473	x=413.83	x=-1.32	x=0.13	x=-9.83	x=0	x=0	yes	down	Vehicle vs Adagrasib_100_mgkg_4h_TNO155_10_mgkg_4h	4h
NCI-H2122	LINC00659	x=4.8	x=-3.77	x=1.08	x=-3.48	x=0.00049	x=0.00385	yes	down	Vehicle vs Adagrasib_100_mgkg_4h_TNO155_10_mgkg_4h	4h
NCI-H2122	LINC00675	x=1.62	x=4.54	x=1.42	x=3.2	x=0.00136	x=0.009	yes	up	Vehicle vs Adagrasib_100_mgkg_4h_TNO155_10_mgkg_4h	4h
NCI-H2122	LINC00707	x=124.95	x=3.36	x=0.19	x=17.89	x=0	x=0	yes	up	Vehicle vs Adagrasib_100_mgkg_4h_TNO155_10_mgkg_4h	4h
NCI-H2122	LINC00857	x=16.47	x=1.7	x=0.37	x=4.53	x=1e-05	x=8e-05	yes	up	Vehicle vs Adagrasib_100_mgkg_4h_TNO155_10_mgkg_4h	4h
NCI-H2122	LINC00939	x=3.27	x=-3.99	x=1.17	x=-3.41	x=0.00064	x=0.00482	yes	down	Vehicle vs Adagrasib_100_mgkg_4h_TNO155_10_mgkg_4h	4h
NCI-H2122	LINC01133	x=14.34	x=3.7	x=0.55	x=6.69	x=0	x=0	yes	up	Vehicle vs Adagrasib_100_mgkg_4h_TNO155_10_mgkg_4h	4h
NCI-H2122	LINC01559	x=10.8	x=2.03	x=0.54	x=3.76	x=0.00017	x=0.0015	yes	up	Vehicle vs Adagrasib_100_mgkg_4h_TNO155_10_mgkg_4h	4h
NCI-H2122	LINC01695	x=1.37	x=4.3	x=1.45	x=2.97	x=0.00301	x=0.01729	yes	up	Vehicle vs Adagrasib_100_mgkg_4h_TNO155_10_mgkg_4h	4h
NCI-H2122	LINC01727	x=6.24	x=2.95	x=0.77	x=3.85	x=0.00012	x=0.00111	yes	up	Vehicle vs Adagrasib_100_mgkg_4h_TNO155_10_mgkg_4h	4h
NCI-H2122	LNP1	x=8.78	x=-1.39	x=0.53	x=-2.63	x=0.0086	x=0.04018	yes	down	Vehicle vs Adagrasib_100_mgkg_4h_TNO155_10_mgkg_4h	4h
NCI-H2122	LOXL2	x=28.95	x=-1.34	x=0.3	x=-4.41	x=1e-05	x=0.00014	yes	down	Vehicle vs Adagrasib_100_mgkg_4h_TNO155_10_mgkg_4h	4h
NCI-H2122	LPAR6	x=4.2	x=-2.49	x=0.92	x=-2.72	x=0.00651	x=0.0322	yes	down	Vehicle vs Adagrasib_100_mgkg_4h_TNO155_10_mgkg_4h	4h
NCI-H2122	LRP1B	x=5.13	x=-2.51	x=0.78	x=-3.21	x=0.00135	x=0.00892	yes	down	Vehicle vs Adagrasib_100_mgkg_4h_TNO155_10_mgkg_4h	4h
NCI-H2122	LUCAT1	x=376.25	x=-1.93	x=0.38	x=-5.13	x=0	x=1e-05	yes	down	Vehicle vs Adagrasib_100_mgkg_4h_TNO155_10_mgkg_4h	4h
NCI-H2122	LYZ	x=22.23	x=2.45	x=0.52	x=4.74	x=0	x=3e-05	yes	up	Vehicle vs Adagrasib_100_mgkg_4h_TNO155_10_mgkg_4h	4h
NCI-H2122	MACC1	x=969.25	x=1.64	x=0.23	x=7.09	x=0	x=0	yes	up	Vehicle vs Adagrasib_100_mgkg_4h_TNO155_10_mgkg_4h	4h
NCI-H2122	MAF	x=23.33	x=-2.21	x=0.45	x=-4.87	x=0	x=2e-05	yes	down	Vehicle vs Adagrasib_100_mgkg_4h_TNO155_10_mgkg_4h	4h
NCI-H2122	MAL	x=1.39	x=4.27	x=1.39	x=3.08	x=0.00206	x=0.01272	yes	up	Vehicle vs Adagrasib_100_mgkg_4h_TNO155_10_mgkg_4h	4h
NCI-H2122	MAP2	x=741.72	x=1.82	x=0.13	x=14.24	x=0	x=0	yes	up	Vehicle vs Adagrasib_100_mgkg_4h_TNO155_10_mgkg_4h	4h
NCI-H2122	MAPK10	x=17.84	x=1.95	x=0.37	x=5.31	x=0	x=0	yes	up	Vehicle vs Adagrasib_100_mgkg_4h_TNO155_10_mgkg_4h	4h
NCI-H2122	37681	x=25.65	x=1.71	x=0.29	x=5.96	x=0	x=0	yes	up	Vehicle vs Adagrasib_100_mgkg_4h_TNO155_10_mgkg_4h	4h
NCI-H2122	MARCO	x=2.71	x=4.01	x=1.22	x=3.3	x=0.00098	x=0.00687	yes	up	Vehicle vs Adagrasib_100_mgkg_4h_TNO155_10_mgkg_4h	4h
NCI-H2122	MAST4-IT1	x=3.42	x=2.37	x=0.81	x=2.92	x=0.00351	x=0.01961	yes	up	Vehicle vs Adagrasib_100_mgkg_4h_TNO155_10_mgkg_4h	4h
NCI-H2122	MCAM	x=5.57	x=1.68	x=0.65	x=2.59	x=0.00966	x=0.04424	yes	up	Vehicle vs Adagrasib_100_mgkg_4h_TNO155_10_mgkg_4h	4h
NCI-H2122	MCTP1	x=127.42	x=-2.17	x=0.18	x=-12.08	x=0	x=0	yes	down	Vehicle vs Adagrasib_100_mgkg_4h_TNO155_10_mgkg_4h	4h
NCI-H2122	MDK	x=178.31	x=-1.72	x=0.19	x=-9.05	x=0	x=0	yes	down	Vehicle vs Adagrasib_100_mgkg_4h_TNO155_10_mgkg_4h	4h
NCI-H2122	MED24	x=312.54	x=-1.36	x=0.26	x=-5.29	x=0	x=0	yes	down	Vehicle vs Adagrasib_100_mgkg_4h_TNO155_10_mgkg_4h	4h
NCI-H2122	METTL7A	x=219.79	x=-1.31	x=0.22	x=-5.95	x=0	x=0	yes	down	Vehicle vs Adagrasib_100_mgkg_4h_TNO155_10_mgkg_4h	4h
NCI-H2122	MFSD2A	x=28.8	x=-1.57	x=0.3	x=-5.17	x=0	x=0	yes	down	Vehicle vs Adagrasib_100_mgkg_4h_TNO155_10_mgkg_4h	4h
NCI-H2122	MFSD4A	x=29.41	x=2.26	x=0.33	x=6.92	x=0	x=0	yes	up	Vehicle vs Adagrasib_100_mgkg_4h_TNO155_10_mgkg_4h	4h
NCI-H2122	MGLL	x=271.96	x=2.21	x=0.15	x=14.73	x=0	x=0	yes	up	Vehicle vs Adagrasib_100_mgkg_4h_TNO155_10_mgkg_4h	4h
NCI-H2122	MILR1	x=12.9	x=-2.37	x=0.52	x=-4.55	x=1e-05	x=8e-05	yes	down	Vehicle vs Adagrasib_100_mgkg_4h_TNO155_10_mgkg_4h	4h
NCI-H2122	MIR503HG	x=11.41	x=1.36	x=0.43	x=3.2	x=0.00137	x=0.00904	yes	up	Vehicle vs Adagrasib_100_mgkg_4h_TNO155_10_mgkg_4h	4h
NCI-H2122	MIR5094	x=10	x=1.34	x=0.44	x=3.02	x=0.0025	x=0.01491	yes	up	Vehicle vs Adagrasib_100_mgkg_4h_TNO155_10_mgkg_4h	4h
NCI-H2122	MKRN9P	x=6.83	x=6.58	x=1.03	x=6.4	x=0	x=0	yes	up	Vehicle vs Adagrasib_100_mgkg_4h_TNO155_10_mgkg_4h	4h
NCI-H2122	MLXIPL	x=29.56	x=-2.41	x=0.41	x=-5.87	x=0	x=0	yes	down	Vehicle vs Adagrasib_100_mgkg_4h_TNO155_10_mgkg_4h	4h
NCI-H2122	MMP10	x=17.55	x=-1.67	x=0.48	x=-3.47	x=0.00052	x=0.00401	yes	down	Vehicle vs Adagrasib_100_mgkg_4h_TNO155_10_mgkg_4h	4h
NCI-H2122	MMP24	x=1.63	x=3.85	x=1.31	x=2.94	x=0.00325	x=0.01842	yes	up	Vehicle vs Adagrasib_100_mgkg_4h_TNO155_10_mgkg_4h	4h
NCI-H2122	MMP7	x=14.18	x=3.39	x=0.55	x=6.17	x=0	x=0	yes	up	Vehicle vs Adagrasib_100_mgkg_4h_TNO155_10_mgkg_4h	4h
NCI-H2122	MRC1	x=1.99	x=3.55	x=1.29	x=2.74	x=0.00617	x=0.0309	yes	up	Vehicle vs Adagrasib_100_mgkg_4h_TNO155_10_mgkg_4h	4h
NCI-H2122	MROH3P	x=11.62	x=1.66	x=0.42	x=3.98	x=7e-05	x=7e-04	yes	up	Vehicle vs Adagrasib_100_mgkg_4h_TNO155_10_mgkg_4h	4h
NCI-H2122	MSL3P1	x=5.4	x=1.78	x=0.66	x=2.7	x=0.00696	x=0.03393	yes	up	Vehicle vs Adagrasib_100_mgkg_4h_TNO155_10_mgkg_4h	4h
NCI-H2122	MSLN	x=308.97	x=1.97	x=0.26	x=7.68	x=0	x=0	yes	up	Vehicle vs Adagrasib_100_mgkg_4h_TNO155_10_mgkg_4h	4h
NCI-H2122	MSMB	x=156.9	x=3.95	x=0.27	x=14.71	x=0	x=0	yes	up	Vehicle vs Adagrasib_100_mgkg_4h_TNO155_10_mgkg_4h	4h
NCI-H2122	MSRB3	x=11.28	x=2.97	x=0.57	x=5.24	x=0	x=0	yes	up	Vehicle vs Adagrasib_100_mgkg_4h_TNO155_10_mgkg_4h	4h
NCI-H2122	MT-TD	x=53.95	x=1.97	x=0.38	x=5.21	x=0	x=0	yes	up	Vehicle vs Adagrasib_100_mgkg_4h_TNO155_10_mgkg_4h	4h
NCI-H2122	MT-TH	x=10.3	x=1.56	x=0.57	x=2.75	x=0.00598	x=0.03014	yes	up	Vehicle vs Adagrasib_100_mgkg_4h_TNO155_10_mgkg_4h	4h
NCI-H2122	MT-TI	x=178.03	x=2.68	x=0.21	x=12.88	x=0	x=0	yes	up	Vehicle vs Adagrasib_100_mgkg_4h_TNO155_10_mgkg_4h	4h
NCI-H2122	MT-TL1	x=1700.91	x=-1.33	x=0.23	x=-5.77	x=0	x=0	yes	down	Vehicle vs Adagrasib_100_mgkg_4h_TNO155_10_mgkg_4h	4h
NCI-H2122	MT-TT	x=175.96	x=2.05	x=0.41	x=4.96	x=0	x=1e-05	yes	up	Vehicle vs Adagrasib_100_mgkg_4h_TNO155_10_mgkg_4h	4h
NCI-H2122	MT1X	x=38.32	x=-1.83	x=0.28	x=-6.45	x=0	x=0	yes	down	Vehicle vs Adagrasib_100_mgkg_4h_TNO155_10_mgkg_4h	4h
NCI-H2122	MT1XP1	x=6.15	x=1.94	x=0.67	x=2.9	x=0.00374	x=0.02063	yes	up	Vehicle vs Adagrasib_100_mgkg_4h_TNO155_10_mgkg_4h	4h
[truncated: 4,456 more rows]

## Sheet: ED Fig 4b
CDX	symbol	baseMean	log2FoldChange	lfcSE	stat	pvalue	padj	regulation	condition	timepoint
SW837	FABP4	x=143.32	x=6.65	x=0.7	x=9.49	x=0	x=0	up	Vehicle vs Adagrasib_100mpk_0h	4h
SW837	SLC26A3	x=10.78	x=6.47	x=1.1	x=5.87	x=0	x=0	up	Vehicle vs Adagrasib_100mpk_0h	4h
SW837	PPBP	x=261.78	x=5.06	x=0.44	x=11.42	x=0	x=0	up	Vehicle vs Adagrasib_100mpk_0h	4h
SW837	B3GALT5-AS1	x=5.08	x=4.32	x=1.13	x=3.83	x=0.00013	x=0.00089	up	Vehicle vs Adagrasib_100mpk_0h	4h
SW837	KCNJ16	x=3.07	x=4.3	x=1.2	x=3.6	x=0.00032	x=0.00203	up	Vehicle vs Adagrasib_100mpk_0h	4h
SW837	LINC01804	x=2.21	x=4.21	x=1.21	x=3.48	x=0.00049	x=0.0029	up	Vehicle vs Adagrasib_100mpk_0h	4h
SW837	TMPRSS11B	x=3.71	x=4.02	x=1.15	x=3.48	x=0.00049	x=0.0029	up	Vehicle vs Adagrasib_100mpk_0h	4h
SW837	S100G	x=2.55	x=3.89	x=1.28	x=3.04	x=0.00233	x=0.01069	up	Vehicle vs Adagrasib_100mpk_0h	4h
SW837	MSMB	x=8.61	x=3.89	x=0.72	x=5.41	x=0	x=0	up	Vehicle vs Adagrasib_100mpk_0h	4h
SW837	PIGR	x=12.58	x=3.78	x=1.03	x=3.66	x=0.00025	x=0.00165	up	Vehicle vs Adagrasib_100mpk_0h	4h
SW837	CYP11A1	x=2.73	x=3.77	x=1.21	x=3.13	x=0.00177	x=0.0085	up	Vehicle vs Adagrasib_100mpk_0h	4h
SW837	STXBP5L	x=3.58	x=3.74	x=1.12	x=3.34	x=0.00083	x=0.00448	up	Vehicle vs Adagrasib_100mpk_0h	4h
SW837	RARB	x=2.4	x=3.72	x=1.16	x=3.2	x=0.00135	x=0.00676	up	Vehicle vs Adagrasib_100mpk_0h	4h
SW837	ZFHX4	x=2.43	x=3.56	x=1.19	x=2.98	x=0.00285	x=0.0127	up	Vehicle vs Adagrasib_100mpk_0h	4h
SW837	ABCA1	x=34.07	x=3.5	x=0.53	x=6.62	x=0	x=0	up	Vehicle vs Adagrasib_100mpk_0h	4h
SW837	DIO2	x=8.72	x=3.49	x=0.81	x=4.33	x=1e-05	x=0.00014	up	Vehicle vs Adagrasib_100mpk_0h	4h
SW837	CHI3L2	x=34.16	x=3.46	x=0.63	x=5.5	x=0	x=0	up	Vehicle vs Adagrasib_100mpk_0h	4h
SW837	STX19	x=7.02	x=3.46	x=0.76	x=4.53	x=1e-05	x=6e-05	up	Vehicle vs Adagrasib_100mpk_0h	4h
SW837	APOBR	x=2.11	x=3.42	x=1.33	x=2.56	x=0.01037	x=0.03656	up	Vehicle vs Adagrasib_100mpk_0h	4h
SW837	CLCA4	x=78.77	x=3.41	x=0.39	x=8.64	x=0	x=0	up	Vehicle vs Adagrasib_100mpk_0h	4h
SW837	EN1	x=5.2	x=3.34	x=1.25	x=2.67	x=0.00758	x=0.02831	up	Vehicle vs Adagrasib_100mpk_0h	4h
SW837	FAM3B	x=7.46	x=3.31	x=0.73	x=4.51	x=1e-05	x=7e-05	up	Vehicle vs Adagrasib_100mpk_0h	4h
SW837	ABCA10	x=3.77	x=3.26	x=0.98	x=3.32	x=0.00089	x=0.00473	up	Vehicle vs Adagrasib_100mpk_0h	4h
SW837	NPY1R	x=2.88	x=3.25	x=1.15	x=2.82	x=0.00487	x=0.01972	up	Vehicle vs Adagrasib_100mpk_0h	4h
SW837	PTGER1	x=2.99	x=3.22	x=1.14	x=2.82	x=0.00485	x=0.01968	up	Vehicle vs Adagrasib_100mpk_0h	4h
SW837	TCHHL1	x=655.03	x=3.18	x=0.24	x=13.49	x=0	x=0	up	Vehicle vs Adagrasib_100mpk_0h	4h
SW837	CALML5	x=124.18	x=3.17	x=0.51	x=6.21	x=0	x=0	up	Vehicle vs Adagrasib_100mpk_0h	4h
SW837	GUCY1A2	x=5.66	x=3.13	x=1.17	x=2.67	x=0.00749	x=0.02808	up	Vehicle vs Adagrasib_100mpk_0h	4h
SW837	SOX6	x=5.33	x=3.09	x=0.96	x=3.21	x=0.00132	x=0.00663	up	Vehicle vs Adagrasib_100mpk_0h	4h
SW837	AATBC	x=3.81	x=3.03	x=0.98	x=3.1	x=0.00196	x=0.00925	up	Vehicle vs Adagrasib_100mpk_0h	4h
SW837	BLNK	x=13.03	x=2.98	x=0.58	x=5.18	x=0	x=0	up	Vehicle vs Adagrasib_100mpk_0h	4h
SW837	RNY3P7	x=2.38	x=2.98	x=1.18	x=2.53	x=0.01131	x=0.03928	up	Vehicle vs Adagrasib_100mpk_0h	4h
SW837	STRA6	x=70.41	x=2.87	x=0.36	x=7.89	x=0	x=0	up	Vehicle vs Adagrasib_100mpk_0h	4h
SW837	ACKR3	x=6.2	x=2.82	x=0.87	x=3.24	x=0.00119	x=0.00605	up	Vehicle vs Adagrasib_100mpk_0h	4h
SW837	SCN9A	x=6.61	x=2.82	x=0.64	x=4.39	x=1e-05	x=0.00011	up	Vehicle vs Adagrasib_100mpk_0h	4h
SW837	KRT31	x=9.8	x=2.78	x=0.66	x=4.21	x=3e-05	x=0.00022	up	Vehicle vs Adagrasib_100mpk_0h	4h
SW837	ATP6V1B1	x=10.28	x=2.71	x=0.56	x=4.8	x=0	x=2e-05	up	Vehicle vs Adagrasib_100mpk_0h	4h
SW837	CPEB2-AS1	x=3.28	x=2.7	x=0.92	x=2.92	x=0.00345	x=0.01489	up	Vehicle vs Adagrasib_100mpk_0h	4h
SW837	SERPIND1	x=5.98	x=2.66	x=0.81	x=3.28	x=0.00104	x=0.0054	up	Vehicle vs Adagrasib_100mpk_0h	4h
SW837	CSF2RB	x=6.12	x=2.66	x=0.78	x=3.4	x=0.00068	x=0.00381	up	Vehicle vs Adagrasib_100mpk_0h	4h
SW837	HTR3A	x=17.33	x=2.64	x=0.53	x=4.96	x=0	x=1e-05	up	Vehicle vs Adagrasib_100mpk_0h	4h
SW837	HSD17B2	x=2.95	x=2.64	x=1	x=2.64	x=0.00818	x=0.03017	up	Vehicle vs Adagrasib_100mpk_0h	4h
SW837	UBA52P7	x=18.37	x=2.62	x=0.46	x=5.65	x=0	x=0	up	Vehicle vs Adagrasib_100mpk_0h	4h
SW837	ACE2	x=74.65	x=2.58	x=0.26	x=9.9	x=0	x=0	up	Vehicle vs Adagrasib_100mpk_0h	4h
SW837	ADTRP	x=10.64	x=2.56	x=0.61	x=4.22	x=2e-05	x=0.00021	up	Vehicle vs Adagrasib_100mpk_0h	4h
SW837	SLC4A8	x=11.68	x=2.55	x=0.52	x=4.89	x=0	x=1e-05	up	Vehicle vs Adagrasib_100mpk_0h	4h
SW837	SLC3A1	x=4.35	x=2.51	x=0.73	x=3.42	x=0.00062	x=0.0035	up	Vehicle vs Adagrasib_100mpk_0h	4h
SW837	MTDHP1	x=15.28	x=2.5	x=0.44	x=5.68	x=0	x=0	up	Vehicle vs Adagrasib_100mpk_0h	4h
SW837	PDK4	x=28.49	x=2.48	x=0.6	x=4.16	x=3e-05	x=0.00027	up	Vehicle vs Adagrasib_100mpk_0h	4h
SW837	COL6A6	x=12.2	x=2.45	x=0.54	x=4.55	x=1e-05	x=6e-05	up	Vehicle vs Adagrasib_100mpk_0h	4h
SW837	PDZD2	x=24.95	x=2.45	x=0.36	x=6.76	x=0	x=0	up	Vehicle vs Adagrasib_100mpk_0h	4h
SW837	TGM6	x=8.53	x=2.44	x=0.51	x=4.75	x=0	x=2e-05	up	Vehicle vs Adagrasib_100mpk_0h	4h
SW837	ADRA2A	x=5.98	x=2.42	x=0.89	x=2.72	x=0.00649	x=0.02504	up	Vehicle vs Adagrasib_100mpk_0h	4h
SW837	KRTDAP	x=126.92	x=2.41	x=0.55	x=4.33	x=1e-05	x=0.00013	up	Vehicle vs Adagrasib_100mpk_0h	4h
SW837	S100A8	x=2970.26	x=2.4	x=0.39	x=6.23	x=0	x=0	up	Vehicle vs Adagrasib_100mpk_0h	4h
SW837	EPHB6	x=26.19	x=2.4	x=0.33	x=7.3	x=0	x=0	up	Vehicle vs Adagrasib_100mpk_0h	4h
SW837	SPINK6	x=38.31	x=2.38	x=0.54	x=4.37	x=1e-05	x=0.00012	up	Vehicle vs Adagrasib_100mpk_0h	4h
SW837	MUC21	x=47.5	x=2.38	x=0.43	x=5.49	x=0	x=0	up	Vehicle vs Adagrasib_100mpk_0h	4h
SW837	ATP2A3	x=32.94	x=2.35	x=0.35	x=6.71	x=0	x=0	up	Vehicle vs Adagrasib_100mpk_0h	4h
SW837	PSG4	x=2.3	x=2.34	x=0.92	x=2.55	x=0.01084	x=0.03793	up	Vehicle vs Adagrasib_100mpk_0h	4h
SW837	CDH23	x=13.82	x=2.33	x=0.49	x=4.81	x=0	x=2e-05	up	Vehicle vs Adagrasib_100mpk_0h	4h
SW837	VSIG2	x=8.04	x=2.32	x=0.63	x=3.68	x=0.00023	x=0.00151	up	Vehicle vs Adagrasib_100mpk_0h	4h
SW837	PALMD	x=21.41	x=2.3	x=0.36	x=6.41	x=0	x=0	up	Vehicle vs Adagrasib_100mpk_0h	4h
SW837	MAP2	x=308.04	x=2.28	x=0.18	x=12.43	x=0	x=0	up	Vehicle vs Adagrasib_100mpk_0h	4h
SW837	COL5A3	x=10.01	x=2.27	x=0.59	x=3.88	x=1e-04	x=0.00077	up	Vehicle vs Adagrasib_100mpk_0h	4h
SW837	CASP16P	x=6.38	x=2.26	x=0.67	x=3.36	x=0.00079	x=0.00428	up	Vehicle vs Adagrasib_100mpk_0h	4h
SW837	JAML	x=4.07	x=2.26	x=0.77	x=2.92	x=0.00348	x=0.01503	up	Vehicle vs Adagrasib_100mpk_0h	4h
SW837	CEACAM5	x=1324.72	x=2.25	x=0.17	x=13.34	x=0	x=0	up	Vehicle vs Adagrasib_100mpk_0h	4h
SW837	MYL2	x=7.6	x=2.25	x=0.63	x=3.58	x=0.00034	x=0.00213	up	Vehicle vs Adagrasib_100mpk_0h	4h
SW837	PLA2G2E	x=3.12	x=2.25	x=0.88	x=2.57	x=0.01023	x=0.03615	up	Vehicle vs Adagrasib_100mpk_0h	4h
SW837	LIPN	x=4.49	x=2.22	x=0.78	x=2.84	x=0.0045	x=0.0185	up	Vehicle vs Adagrasib_100mpk_0h	4h
SW837	TCHH	x=179.3	x=2.22	x=0.23	x=9.8	x=0	x=0	up	Vehicle vs Adagrasib_100mpk_0h	4h
SW837	TNFRSF11B	x=15.93	x=2.21	x=0.47	x=4.69	x=0	x=3e-05	up	Vehicle vs Adagrasib_100mpk_0h	4h
SW837	DPYD	x=5.66	x=2.21	x=0.67	x=3.32	x=0.00091	x=0.00483	up	Vehicle vs Adagrasib_100mpk_0h	4h
SW837	KNDC1	x=7.65	x=2.21	x=0.59	x=3.77	x=0.00017	x=0.00114	up	Vehicle vs Adagrasib_100mpk_0h	4h
SW837	NDP	x=81.61	x=2.2	x=0.28	x=7.82	x=0	x=0	up	Vehicle vs Adagrasib_100mpk_0h	4h
SW837	TRIM63	x=9.81	x=2.19	x=0.6	x=3.64	x=0.00027	x=0.00174	up	Vehicle vs Adagrasib_100mpk_0h	4h
SW837	CST5	x=5.33	x=2.18	x=0.68	x=3.22	x=0.00126	x=0.00638	up	Vehicle vs Adagrasib_100mpk_0h	4h
SW837	CCDC80	x=417.19	x=2.18	x=0.38	x=5.69	x=0	x=0	up	Vehicle vs Adagrasib_100mpk_0h	4h
SW837	B3GALT5	x=144.4	x=2.18	x=0.29	x=7.58	x=0	x=0	up	Vehicle vs Adagrasib_100mpk_0h	4h
SW837	FZD10-AS1	x=2.92	x=2.16	x=0.8	x=2.71	x=0.00671	x=0.02575	up	Vehicle vs Adagrasib_100mpk_0h	4h
SW837	CEACAM7	x=10.12	x=2.16	x=0.53	x=4.04	x=5e-05	x=0.00043	up	Vehicle vs Adagrasib_100mpk_0h	4h
SW837	STXBP5-AS1	x=66.84	x=2.16	x=0.25	x=8.77	x=0	x=0	up	Vehicle vs Adagrasib_100mpk_0h	4h
SW837	CCL28	x=173.69	x=2.16	x=0.36	x=5.93	x=0	x=0	up	Vehicle vs Adagrasib_100mpk_0h	4h
SW837	PIP5K1B	x=41.59	x=2.14	x=0.3	x=7.22	x=0	x=0	up	Vehicle vs Adagrasib_100mpk_0h	4h
SW837	SLC40A1	x=50.31	x=2.13	x=0.35	x=6.03	x=0	x=0	up	Vehicle vs Adagrasib_100mpk_0h	4h
SW837	NDRG2	x=3045.51	x=2.13	x=0.18	x=12.09	x=0	x=0	up	Vehicle vs Adagrasib_100mpk_0h	4h
SW837	RNF186	x=336.35	x=2.12	x=0.24	x=8.72	x=0	x=0	up	Vehicle vs Adagrasib_100mpk_0h	4h
SW837	TCN1	x=65.01	x=2.12	x=0.34	x=6.24	x=0	x=0	up	Vehicle vs Adagrasib_100mpk_0h	4h
SW837	RPL5P13	x=3.63	x=2.11	x=0.68	x=3.11	x=0.00187	x=0.00889	up	Vehicle vs Adagrasib_100mpk_0h	4h
SW837	SERPINA12	x=5.03	x=2.11	x=0.83	x=2.55	x=0.0109	x=0.03807	up	Vehicle vs Adagrasib_100mpk_0h	4h
SW837	ARHGEF40	x=15.54	x=2.11	x=0.45	x=4.69	x=0	x=3e-05	up	Vehicle vs Adagrasib_100mpk_0h	4h
SW837	NEXN	x=6.44	x=2.11	x=0.74	x=2.86	x=0.00428	x=0.01772	up	Vehicle vs Adagrasib_100mpk_0h	4h
SW837	SMPX	x=160.5	x=2.11	x=0.25	x=8.33	x=0	x=0	up	Vehicle vs Adagrasib_100mpk_0h	4h
SW837	RAB26	x=5.8	x=2.1	x=0.65	x=3.23	x=0.00125	x=0.00634	up	Vehicle vs Adagrasib_100mpk_0h	4h
SW837	PIP	x=24.33	x=2.09	x=0.47	x=4.49	x=1e-05	x=7e-05	up	Vehicle vs Adagrasib_100mpk_0h	4h
SW837	SLC22A1	x=6.79	x=2.09	x=0.58	x=3.58	x=0.00035	x=0.00216	up	Vehicle vs Adagrasib_100mpk_0h	4h
SW837	SLC17A7	x=4.34	x=2.06	x=0.79	x=2.63	x=0.00858	x=0.03131	up	Vehicle vs Adagrasib_100mpk_0h	4h
SW837	FAM69A	x=9.87	x=2.06	x=0.5	x=4.15	x=3e-05	x=0.00028	up	Vehicle vs Adagrasib_100mpk_0h	4h
SW837	CYP4F8	x=7.39	x=2.06	x=0.54	x=3.82	x=0.00014	x=0.00096	up	Vehicle vs Adagrasib_100mpk_0h	4h
SW837	ACKR2	x=12.46	x=2.06	x=0.5	x=4.08	x=5e-05	x=0.00036	up	Vehicle vs Adagrasib_100mpk_0h	4h
SW837	POF1B	x=227.39	x=2.05	x=0.23	x=8.92	x=0	x=0	up	Vehicle vs Adagrasib_100mpk_0h	4h
SW837	TMED10P2	x=3.75	x=2.03	x=0.76	x=2.69	x=0.00707	x=0.0268	up	Vehicle vs Adagrasib_100mpk_0h	4h
SW837	BCAS1	x=1799.06	x=2.03	x=0.15	x=13.66	x=0	x=0	up	Vehicle vs Adagrasib_100mpk_0h	4h
SW837	MTCO1P40	x=12.29	x=2.03	x=0.47	x=4.29	x=2e-05	x=0.00016	up	Vehicle vs Adagrasib_100mpk_0h	4h
SW837	GCOM1	x=8.58	x=2.02	x=0.51	x=3.96	x=7e-05	x=0.00056	up	Vehicle vs Adagrasib_100mpk_0h	4h
SW837	GPR1	x=6.5	x=2.01	x=0.57	x=3.5	x=0.00046	x=0.00274	up	Vehicle vs Adagrasib_100mpk_0h	4h
SW837	SPINK5	x=8585.94	x=2.01	x=0.22	x=9.06	x=0	x=0	up	Vehicle vs Adagrasib_100mpk_0h	4h
SW837	SAA2	x=35.34	x=1.99	x=0.4	x=4.95	x=0	x=1e-05	up	Vehicle vs Adagrasib_100mpk_0h	4h
SW837	HHIPL1	x=4.37	x=1.99	x=0.69	x=2.89	x=0.00382	x=0.01617	up	Vehicle vs Adagrasib_100mpk_0h	4h
SW837	NTN4	x=16.61	x=1.98	x=0.45	x=4.39	x=1e-05	x=0.00011	up	Vehicle vs Adagrasib_100mpk_0h	4h
SW837	CPXM2	x=18.3	x=1.98	x=0.41	x=4.76	x=0	x=2e-05	up	Vehicle vs Adagrasib_100mpk_0h	4h
SW837	DCAF12L2	x=3.78	x=1.97	x=0.68	x=2.89	x=0.00391	x=0.01646	up	Vehicle vs Adagrasib_100mpk_0h	4h
SW837	KIAA0513	x=32.51	x=1.97	x=0.29	x=6.72	x=0	x=0	up	Vehicle vs Adagrasib_100mpk_0h	4h
SW837	PLEKHG4B	x=130.09	x=1.97	x=0.25	x=8.02	x=0	x=0	up	Vehicle vs Adagrasib_100mpk_0h	4h
SW837	DPCR1	x=57.29	x=1.97	x=0.29	x=6.79	x=0	x=0	up	Vehicle vs Adagrasib_100mpk_0h	4h
SW837	SYT14	x=4.64	x=1.97	x=0.69	x=2.86	x=0.0043	x=0.01779	up	Vehicle vs Adagrasib_100mpk_0h	4h
SW837	WFDC21P	x=32.95	x=1.95	x=0.35	x=5.56	x=0	x=0	up	Vehicle vs Adagrasib_100mpk_0h	4h
SW837	TCL6	x=2.7	x=1.95	x=0.8	x=2.44	x=0.0146	x=0.04837	up	Vehicle vs Adagrasib_100mpk_0h	4h
SW837	TMEM253	x=11.99	x=1.95	x=0.48	x=4.03	x=6e-05	x=0.00045	up	Vehicle vs Adagrasib_100mpk_0h	4h
SW837	MFSD4A	x=85.88	x=1.94	x=0.31	x=6.24	x=0	x=0	up	Vehicle vs Adagrasib_100mpk_0h	4h
SW837	BHLHE41	x=41.76	x=1.94	x=0.38	x=5.09	x=0	x=1e-05	up	Vehicle vs Adagrasib_100mpk_0h	4h
SW837	EYA2	x=4.6	x=1.93	x=0.74	x=2.6	x=0.0093	x=0.03348	up	Vehicle vs Adagrasib_100mpk_0h	4h
SW837	ABCA12	x=95.7	x=1.93	x=0.25	x=7.66	x=0	x=0	up	Vehicle vs Adagrasib_100mpk_0h	4h
SW837	FRMD1	x=5.15	x=1.92	x=0.73	x=2.62	x=0.00872	x=0.03174	up	Vehicle vs Adagrasib_100mpk_0h	4h
SW837	CFAP221	x=9.34	x=1.91	x=0.54	x=3.57	x=0.00036	x=0.00222	up	Vehicle vs Adagrasib_100mpk_0h	4h
SW837	ADAMTS9	x=29.97	x=1.91	x=0.35	x=5.48	x=0	x=0	up	Vehicle vs Adagrasib_100mpk_0h	4h
SW837	FGF22	x=11.19	x=1.89	x=0.5	x=3.78	x=0.00016	x=0.00109	up	Vehicle vs Adagrasib_100mpk_0h	4h
SW837	RNF152	x=9.89	x=1.88	x=0.53	x=3.56	x=0.00037	x=0.00229	up	Vehicle vs Adagrasib_100mpk_0h	4h
SW837	PNLIPRP3	x=18.66	x=1.87	x=0.39	x=4.82	x=0	x=2e-05	up	Vehicle vs Adagrasib_100mpk_0h	4h
SW837	MAF	x=53.05	x=1.86	x=0.26	x=7.12	x=0	x=0	up	Vehicle vs Adagrasib_100mpk_0h	4h
SW837	PGLYRP4	x=83.89	x=1.86	x=0.26	x=7.11	x=0	x=0	up	Vehicle vs Adagrasib_100mpk_0h	4h
SW837	HIST1H4E	x=62.01	x=1.86	x=0.24	x=7.8	x=0	x=0	up	Vehicle vs Adagrasib_100mpk_0h	4h
SW837	DAB2	x=17.78	x=1.86	x=0.39	x=4.76	x=0	x=2e-05	up	Vehicle vs Adagrasib_100mpk_0h	4h
SW837	GCNT4	x=23.09	x=1.85	x=0.41	x=4.5	x=1e-05	x=7e-05	up	Vehicle vs Adagrasib_100mpk_0h	4h
SW837	LOR	x=247.21	x=1.84	x=0.64	x=2.9	x=0.00376	x=0.01597	up	Vehicle vs Adagrasib_100mpk_0h	4h
SW837	MUC15	x=43.97	x=1.84	x=0.4	x=4.65	x=0	x=4e-05	up	Vehicle vs Adagrasib_100mpk_0h	4h
SW837	SEMA6A	x=24.1	x=1.84	x=0.39	x=4.67	x=0	x=3e-05	up	Vehicle vs Adagrasib_100mpk_0h	4h
SW837	GBP4	x=7.88	x=1.84	x=0.74	x=2.49	x=0.01294	x=0.04382	up	Vehicle vs Adagrasib_100mpk_0h	4h
SW837	GAL3ST4	x=5.2	x=1.83	x=0.67	x=2.74	x=0.00613	x=0.02391	up	Vehicle vs Adagrasib_100mpk_0h	4h
SW837	HMGN3P1	x=4.54	x=1.83	x=0.63	x=2.88	x=0.00397	x=0.01665	up	Vehicle vs Adagrasib_100mpk_0h	4h
SW837	CLIC5	x=454.05	x=1.83	x=0.14	x=12.79	x=0	x=0	up	Vehicle vs Adagrasib_100mpk_0h	4h
SW837	PLXNA2	x=145.58	x=1.82	x=0.21	x=8.66	x=0	x=0	up	Vehicle vs Adagrasib_100mpk_0h	4h
SW837	LINC00504	x=8.37	x=1.82	x=0.53	x=3.46	x=0.00054	x=0.00313	up	Vehicle vs Adagrasib_100mpk_0h	4h
SW837	MME	x=89.61	x=1.82	x=0.28	x=6.51	x=0	x=0	up	Vehicle vs Adagrasib_100mpk_0h	4h
SW837	CDRT4	x=3.53	x=1.8	x=0.7	x=2.57	x=0.01012	x=0.03586	up	Vehicle vs Adagrasib_100mpk_0h	4h
SW837	PGBD5	x=42.38	x=1.8	x=0.34	x=5.3	x=0	x=0	up	Vehicle vs Adagrasib_100mpk_0h	4h
SW837	TMPRSS11F	x=16.05	x=1.79	x=0.35	x=5.07	x=0	x=1e-05	up	Vehicle vs Adagrasib_100mpk_0h	4h
SW837	RNF183	x=6.32	x=1.79	x=0.57	x=3.14	x=0.00168	x=0.00813	up	Vehicle vs Adagrasib_100mpk_0h	4h
SW837	CPEB2	x=40.87	x=1.79	x=0.24	x=7.52	x=0	x=0	up	Vehicle vs Adagrasib_100mpk_0h	4h
SW837	SECTM1	x=532.54	x=1.78	x=0.25	x=7.18	x=0	x=0	up	Vehicle vs Adagrasib_100mpk_0h	4h
SW837	AVIL	x=41.77	x=1.77	x=0.25	x=7.15	x=0	x=0	up	Vehicle vs Adagrasib_100mpk_0h	4h
SW837	IL34	x=3.34	x=1.77	x=0.68	x=2.59	x=0.0095	x=0.03413	up	Vehicle vs Adagrasib_100mpk_0h	4h
SW837	C6orf222	x=22.56	x=1.76	x=0.37	x=4.73	x=0	x=3e-05	up	Vehicle vs Adagrasib_100mpk_0h	4h
SW837	S100A12	x=91.09	x=1.74	x=0.39	x=4.41	x=1e-05	x=1e-04	up	Vehicle vs Adagrasib_100mpk_0h	4h
SW837	CRYAB	x=5.13	x=1.73	x=0.6	x=2.87	x=0.00405	x=0.01695	up	Vehicle vs Adagrasib_100mpk_0h	4h
SW837	RPTN	x=4469.37	x=1.73	x=0.16	x=10.76	x=0	x=0	up	Vehicle vs Adagrasib_100mpk_0h	4h
SW837	ZNF117	x=416.81	x=1.73	x=0.15	x=11.9	x=0	x=0	up	Vehicle vs Adagrasib_100mpk_0h	4h
SW837	SP140	x=20.87	x=1.72	x=0.44	x=3.96	x=7e-05	x=0.00057	up	Vehicle vs Adagrasib_100mpk_0h	4h
SW837	ATP6V1C2	x=283.15	x=1.72	x=0.2	x=8.61	x=0	x=0	up	Vehicle vs Adagrasib_100mpk_0h	4h
SW837	TCF4	x=32.27	x=1.72	x=0.51	x=3.36	x=0.00078	x=0.00425	up	Vehicle vs Adagrasib_100mpk_0h	4h
SW837	ALCAM	x=486.57	x=1.72	x=0.18	x=9.75	x=0	x=0	up	Vehicle vs Adagrasib_100mpk_0h	4h
SW837	CRNN	x=16.35	x=1.71	x=0.53	x=3.2	x=0.00136	x=0.0068	up	Vehicle vs Adagrasib_100mpk_0h	4h
SW837	ZDHHC13	x=133.37	x=1.7	x=0.17	x=9.8	x=0	x=0	up	Vehicle vs Adagrasib_100mpk_0h	4h
SW837	SEPT4-AS1	x=6.15	x=1.7	x=0.56	x=3.05	x=0.00232	x=0.01064	up	Vehicle vs Adagrasib_100mpk_0h	4h
SW837	FCMR	x=6.61	x=1.7	x=0.58	x=2.93	x=0.00338	x=0.01463	up	Vehicle vs Adagrasib_100mpk_0h	4h
SW837	LINC01272	x=25.04	x=1.7	x=0.28	x=6.07	x=0	x=0	up	Vehicle vs Adagrasib_100mpk_0h	4h
SW837	NCF2	x=67.44	x=1.69	x=0.18	x=9.17	x=0	x=0	up	Vehicle vs Adagrasib_100mpk_0h	4h
SW837	USP30-AS1	x=4.95	x=1.69	x=0.69	x=2.45	x=0.01435	x=0.04766	up	Vehicle vs Adagrasib_100mpk_0h	4h
SW837	SPINK1	x=204.07	x=1.69	x=0.24	x=7.18	x=0	x=0	up	Vehicle vs Adagrasib_100mpk_0h	4h
SW837	DUOX1	x=31.57	x=1.69	x=0.34	x=4.93	x=0	x=1e-05	up	Vehicle vs Adagrasib_100mpk_0h	4h
SW837	FBXO32	x=876.87	x=1.69	x=0.17	x=9.9	x=0	x=0	up	Vehicle vs Adagrasib_100mpk_0h	4h
SW837	FAM49A	x=15.28	x=1.68	x=0.39	x=4.37	x=1e-05	x=0.00012	up	Vehicle vs Adagrasib_100mpk_0h	4h
SW837	LRRC32	x=104.28	x=1.68	x=0.36	x=4.61	x=0	x=4e-05	up	Vehicle vs Adagrasib_100mpk_0h	4h
SW837	ATP10B	x=1089.57	x=1.68	x=0.15	x=11.4	x=0	x=0	up	Vehicle vs Adagrasib_100mpk_0h	4h
SW837	MT-TI	x=16.99	x=1.67	x=0.62	x=2.7	x=0.00687	x=0.02619	up	Vehicle vs Adagrasib_100mpk_0h	4h
SW837	LINC01094	x=15.8	x=1.67	x=0.39	x=4.33	x=1e-05	x=0.00014	up	Vehicle vs Adagrasib_100mpk_0h	4h
SW837	S100A9	x=3591.8	x=1.67	x=0.32	x=5.17	x=0	x=0	up	Vehicle vs Adagrasib_100mpk_0h	4h
SW837	KRT79	x=6.91	x=1.67	x=0.66	x=2.53	x=0.01147	x=0.03972	up	Vehicle vs Adagrasib_100mpk_0h	4h
SW837	CACHD1	x=5.22	x=1.66	x=0.62	x=2.66	x=0.00774	x=0.02885	up	Vehicle vs Adagrasib_100mpk_0h	4h
SW837	IPCEF1	x=16.6	x=1.65	x=0.37	x=4.43	x=1e-05	x=9e-05	up	Vehicle vs Adagrasib_100mpk_0h	4h
SW837	RARRES1	x=284.66	x=1.64	x=0.38	x=4.31	x=2e-05	x=0.00015	up	Vehicle vs Adagrasib_100mpk_0h	4h
SW837	SERPINB13	x=330.91	x=1.64	x=0.23	x=7.11	x=0	x=0	up	Vehicle vs Adagrasib_100mpk_0h	4h
SW837	VPS26AP1	x=10.24	x=1.64	x=0.45	x=3.61	x=3e-04	x=0.00192	up	Vehicle vs Adagrasib_100mpk_0h	4h
SW837	CASP1	x=24.45	x=1.64	x=0.43	x=3.78	x=0.00016	x=0.0011	up	Vehicle vs Adagrasib_100mpk_0h	4h
SW837	NWD2	x=5.38	x=1.63	x=0.62	x=2.63	x=0.00846	x=0.03096	up	Vehicle vs Adagrasib_100mpk_0h	4h
SW837	TMEM132B	x=10.15	x=1.63	x=0.5	x=3.25	x=0.00117	x=0.00599	up	Vehicle vs Adagrasib_100mpk_0h	4h
SW837	BMP2	x=39.67	x=1.63	x=0.28	x=5.75	x=0	x=0	up	Vehicle vs Adagrasib_100mpk_0h	4h
SW837	ANXA8L1	x=31.23	x=1.63	x=0.27	x=6.04	x=0	x=0	up	Vehicle vs Adagrasib_100mpk_0h	4h
SW837	ANXA1	x=1764.15	x=1.62	x=0.16	x=10.26	x=0	x=0	up	Vehicle vs Adagrasib_100mpk_0h	4h
SW837	MMP7	x=1528.96	x=1.62	x=0.37	x=4.4	x=1e-05	x=1e-04	up	Vehicle vs Adagrasib_100mpk_0h	4h
SW837	DENND2C	x=106.26	x=1.62	x=0.2	x=8.18	x=0	x=0	up	Vehicle vs Adagrasib_100mpk_0h	4h
SW837	LIPK	x=34.53	x=1.62	x=0.35	x=4.65	x=0	x=4e-05	up	Vehicle vs Adagrasib_100mpk_0h	4h
SW837	C15orf48	x=1015.79	x=1.61	x=0.33	x=4.94	x=0	x=1e-05	up	Vehicle vs Adagrasib_100mpk_0h	4h
SW837	HMGN2P46	x=15.51	x=1.61	x=0.4	x=4.06	x=5e-05	x=4e-04	up	Vehicle vs Adagrasib_100mpk_0h	4h
SW837	SLC39A2	x=4.7	x=1.61	x=0.53	x=3.02	x=0.00257	x=0.01162	up	Vehicle vs Adagrasib_100mpk_0h	4h
SW837	CPM	x=55.32	x=1.61	x=0.21	x=7.49	x=0	x=0	up	Vehicle vs Adagrasib_100mpk_0h	4h
SW837	MYPN	x=3.61	x=1.6	x=0.65	x=2.48	x=0.01322	x=0.04455	up	Vehicle vs Adagrasib_100mpk_0h	4h
SW837	DEFB1	x=467.53	x=1.59	x=0.2	x=8.11	x=0	x=0	up	Vehicle vs Adagrasib_100mpk_0h	4h
SW837	RASGEF1B	x=45.97	x=1.59	x=0.23	x=7.06	x=0	x=0	up	Vehicle vs Adagrasib_100mpk_0h	4h
SW837	HOPX	x=97.51	x=1.59	x=0.36	x=4.4	x=1e-05	x=1e-04	up	Vehicle vs Adagrasib_100mpk_0h	4h
SW837	ADGRL2	x=9.15	x=1.59	x=0.52	x=3.04	x=0.00234	x=0.01072	up	Vehicle vs Adagrasib_100mpk_0h	4h
SW837	MT-TD	x=8.21	x=1.58	x=0.52	x=3.06	x=0.00223	x=0.01032	up	Vehicle vs Adagrasib_100mpk_0h	4h
SW837	VWA5A	x=29.56	x=1.58	x=0.32	x=4.95	x=0	x=1e-05	up	Vehicle vs Adagrasib_100mpk_0h	4h
SW837	TLR5	x=48.15	x=1.57	x=0.22	x=7.04	x=0	x=0	up	Vehicle vs Adagrasib_100mpk_0h	4h
SW837	PDE7B	x=7.7	x=1.57	x=0.51	x=3.11	x=0.00185	x=0.00883	up	Vehicle vs Adagrasib_100mpk_0h	4h
SW837	RNASE7	x=499.19	x=1.57	x=0.24	x=6.58	x=0	x=0	up	Vehicle vs Adagrasib_100mpk_0h	4h
SW837	HIST3H2BB	x=7.11	x=1.57	x=0.49	x=3.2	x=0.00137	x=0.00685	up	Vehicle vs Adagrasib_100mpk_0h	4h
SW837	CLIC3	x=128.76	x=1.57	x=0.37	x=4.27	x=2e-05	x=0.00018	up	Vehicle vs Adagrasib_100mpk_0h	4h
SW837	KRT78	x=170.18	x=1.57	x=0.24	x=6.4	x=0	x=0	up	Vehicle vs Adagrasib_100mpk_0h	4h
SW837	CNFN	x=381.22	x=1.56	x=0.38	x=4.12	x=4e-05	x=0.00032	up	Vehicle vs Adagrasib_100mpk_0h	4h
SW837	MED15P9	x=11.37	x=1.56	x=0.46	x=3.4	x=0.00067	x=0.00376	up	Vehicle vs Adagrasib_100mpk_0h	4h
SW837	CTSO	x=15.91	x=1.55	x=0.37	x=4.23	x=2e-05	x=2e-04	up	Vehicle vs Adagrasib_100mpk_0h	4h
SW837	KRT10	x=797.26	x=1.55	x=0.33	x=4.75	x=0	x=2e-05	up	Vehicle vs Adagrasib_100mpk_0h	4h
SW837	FPR1	x=23.55	x=1.55	x=0.37	x=4.15	x=3e-05	x=0.00029	up	Vehicle vs Adagrasib_100mpk_0h	4h
SW837	SLC31A2	x=83.39	x=1.55	x=0.24	x=6.47	x=0	x=0	up	Vehicle vs Adagrasib_100mpk_0h	4h
SW837	TLR3	x=21.29	x=1.55	x=0.37	x=4.2	x=3e-05	x=0.00023	up	Vehicle vs Adagrasib_100mpk_0h	4h
SW837	CYP51A1P3	x=6.85	x=1.54	x=0.53	x=2.91	x=0.00366	x=0.01562	up	Vehicle vs Adagrasib_100mpk_0h	4h
SW837	HAL	x=86.58	x=1.54	x=0.34	x=4.52	x=1e-05	x=6e-05	up	Vehicle vs Adagrasib_100mpk_0h	4h
SW837	GBP2	x=29.35	x=1.54	x=0.37	x=4.19	x=3e-05	x=0.00024	up	Vehicle vs Adagrasib_100mpk_0h	4h
SW837	BCAT1	x=29.4	x=1.54	x=0.56	x=2.73	x=0.0063	x=0.02447	up	Vehicle vs Adagrasib_100mpk_0h	4h
SW837	CREB3L1	x=27.21	x=1.54	x=0.33	x=4.67	x=0	x=3e-05	up	Vehicle vs Adagrasib_100mpk_0h	4h
SW837	CCDC33	x=14.05	x=1.54	x=0.51	x=3	x=0.00274	x=0.01226	up	Vehicle vs Adagrasib_100mpk_0h	4h
SW837	RNU6-769P	x=4.27	x=1.54	x=0.63	x=2.44	x=0.01477	x=0.04883	up	Vehicle vs Adagrasib_100mpk_0h	4h
SW837	COL27A1	x=67.14	x=1.53	x=0.28	x=5.39	x=0	x=0	up	Vehicle vs Adagrasib_100mpk_0h	4h
SW837	CA3	x=42.88	x=1.53	x=0.24	x=6.39	x=0	x=0	up	Vehicle vs Adagrasib_100mpk_0h	4h
SW837	NME5	x=5.25	x=1.52	x=0.6	x=2.51	x=0.01193	x=0.04095	up	Vehicle vs Adagrasib_100mpk_0h	4h
SW837	GPNMB	x=12.56	x=1.52	x=0.53	x=2.85	x=0.00438	x=0.01807	up	Vehicle vs Adagrasib_100mpk_0h	4h
SW837	S100A7	x=106.67	x=1.51	x=0.58	x=2.6	x=0.00921	x=0.03321	up	Vehicle vs Adagrasib_100mpk_0h	4h
SW837	PI3	x=58551.95	x=1.5	x=0.23	x=6.61	x=0	x=0	up	Vehicle vs Adagrasib_100mpk_0h	4h
SW837	C18orf25	x=162.4	x=1.5	x=0.15	x=9.9	x=0	x=0	up	Vehicle vs Adagrasib_100mpk_0h	4h
SW837	ATAD3C	x=41.29	x=1.5	x=0.31	x=4.8	x=0	x=2e-05	up	Vehicle vs Adagrasib_100mpk_0h	4h
SW837	TMPRSS11D	x=83.73	x=1.49	x=0.27	x=5.5	x=0	x=0	up	Vehicle vs Adagrasib_100mpk_0h	4h
SW837	MAPK10	x=10.68	x=1.49	x=0.4	x=3.68	x=0.00023	x=0.00151	up	Vehicle vs Adagrasib_100mpk_0h	4h
SW837	RNU6-196P	x=4.7	x=1.48	x=0.57	x=2.6	x=0.0094	x=0.03382	up	Vehicle vs Adagrasib_100mpk_0h	4h
SW837	LGALS3	x=1281.16	x=1.48	x=0.15	x=9.69	x=0	x=0	up	Vehicle vs Adagrasib_100mpk_0h	4h
SW837	OVOL2	x=26.07	x=1.48	x=0.28	x=5.24	x=0	x=0	up	Vehicle vs Adagrasib_100mpk_0h	4h
SW837	FLG-AS1	x=23.35	x=1.48	x=0.33	x=4.48	x=1e-05	x=7e-05	up	Vehicle vs Adagrasib_100mpk_0h	4h
SW837	SYP	x=9.89	x=1.48	x=0.44	x=3.34	x=0.00083	x=0.00447	up	Vehicle vs Adagrasib_100mpk_0h	4h
SW837	SLC9A2	x=129.89	x=1.48	x=0.29	x=5.16	x=0	x=0	up	Vehicle vs Adagrasib_100mpk_0h	4h
SW837	RPL3P13	x=36.71	x=1.48	x=0.27	x=5.46	x=0	x=0	up	Vehicle vs Adagrasib_100mpk_0h	4h
SW837	MYOM1	x=16.93	x=1.48	x=0.52	x=2.82	x=0.00473	x=0.01927	up	Vehicle vs Adagrasib_100mpk_0h	4h
SW837	HIST1H3H	x=64.12	x=1.48	x=0.23	x=6.56	x=0	x=0	up	Vehicle vs Adagrasib_100mpk_0h	4h
SW837	SERPINB2	x=24.01	x=1.48	x=0.42	x=3.53	x=0.00042	x=0.00251	up	Vehicle vs Adagrasib_100mpk_0h	4h
SW837	NWD1	x=6.76	x=1.47	x=0.51	x=2.87	x=0.00413	x=0.01722	up	Vehicle vs Adagrasib_100mpk_0h	4h
SW837	FAM13A-AS1	x=15.55	x=1.47	x=0.38	x=3.84	x=0.00012	x=0.00086	up	Vehicle vs Adagrasib_100mpk_0h	4h
SW837	TRIM6	x=8.74	x=1.47	x=0.56	x=2.62	x=0.00882	x=0.03203	up	Vehicle vs Adagrasib_100mpk_0h	4h
SW837	MUC13	x=941.84	x=1.46	x=0.18	x=8.32	x=0	x=0	up	Vehicle vs Adagrasib_100mpk_0h	4h
SW837	ANG	x=38.72	x=1.45	x=0.23	x=6.41	x=0	x=0	up	Vehicle vs Adagrasib_100mpk_0h	4h
SW837	RNF144B	x=9.51	x=1.45	x=0.49	x=3	x=0.00273	x=0.01223	up	Vehicle vs Adagrasib_100mpk_0h	4h
SW837	ZNF596	x=5.39	x=1.45	x=0.57	x=2.53	x=0.01147	x=0.03971	up	Vehicle vs Adagrasib_100mpk_0h	4h
SW837	LINC01637	x=8.52	x=1.45	x=0.53	x=2.73	x=0.00632	x=0.02451	up	Vehicle vs Adagrasib_100mpk_0h	4h
SW837	SNORA14A	x=7.16	x=1.44	x=0.51	x=2.84	x=0.00447	x=0.01839	up	Vehicle vs Adagrasib_100mpk_0h	4h
SW837	LCN2	x=7634.23	x=1.44	x=0.15	x=9.34	x=0	x=0	up	Vehicle vs Adagrasib_100mpk_0h	4h
SW837	B4GALT1-AS1	x=5.2	x=1.44	x=0.59	x=2.46	x=0.01391	x=0.04647	up	Vehicle vs Adagrasib_100mpk_0h	4h
SW837	HLA-DMA	x=36.76	x=1.43	x=0.31	x=4.59	x=0	x=5e-05	up	Vehicle vs Adagrasib_100mpk_0h	4h
SW837	ANXA9	x=579.81	x=1.43	x=0.14	x=10.34	x=0	x=0	up	Vehicle vs Adagrasib_100mpk_0h	4h
SW837	THSD7A	x=7.4	x=1.42	x=0.54	x=2.64	x=0.0084	x=0.03081	up	Vehicle vs Adagrasib_100mpk_0h	4h
SW837	HIST1H4H	x=124.03	x=1.42	x=0.17	x=8.58	x=0	x=0	up	Vehicle vs Adagrasib_100mpk_0h	4h
SW837	HIST1H2BE	x=5.98	x=1.41	x=0.55	x=2.59	x=0.00956	x=0.03429	up	Vehicle vs Adagrasib_100mpk_0h	4h
SW837	TINCR	x=58.33	x=1.41	x=0.21	x=6.85	x=0	x=0	up	Vehicle vs Adagrasib_100mpk_0h	4h
SW837	ZNF223	x=7.74	x=1.4	x=0.52	x=2.68	x=0.00738	x=0.02775	up	Vehicle vs Adagrasib_100mpk_0h	4h
SW837	HES5	x=7.94	x=1.4	x=0.5	x=2.81	x=0.00502	x=0.02028	up	Vehicle vs Adagrasib_100mpk_0h	4h
SW837	NCF4	x=48.82	x=1.39	x=0.24	x=5.93	x=0	x=0	up	Vehicle vs Adagrasib_100mpk_0h	4h
SW837	IGF1	x=10.38	x=1.39	x=0.53	x=2.64	x=0.00836	x=0.03068	up	Vehicle vs Adagrasib_100mpk_0h	4h
SW837	LIPE	x=15.05	x=1.39	x=0.42	x=3.29	x=0.00099	x=0.00522	up	Vehicle vs Adagrasib_100mpk_0h	4h
SW837	CBR3-AS1	x=177.96	x=1.39	x=0.19	x=7.19	x=0	x=0	up	Vehicle vs Adagrasib_100mpk_0h	4h
SW837	NATD1	x=77.02	x=1.39	x=0.17	x=8.07	x=0	x=0	up	Vehicle vs Adagrasib_100mpk_0h	4h
SW837	ZC3H12C	x=47.17	x=1.39	x=0.29	x=4.86	x=0	x=1e-05	up	Vehicle vs Adagrasib_100mpk_0h	4h
SW837	SCEL	x=1217.33	x=1.39	x=0.15	x=9.39	x=0	x=0	up	Vehicle vs Adagrasib_100mpk_0h	4h
SW837	ANKRD35	x=42.39	x=1.39	x=0.26	x=5.27	x=0	x=0	up	Vehicle vs Adagrasib_100mpk_0h	4h
SW837	ABCA5	x=199.7	x=1.39	x=0.12	x=11.21	x=0	x=0	up	Vehicle vs Adagrasib_100mpk_0h	4h
SW837	STEAP4	x=317.21	x=1.38	x=0.15	x=9.2	x=0	x=0	up	Vehicle vs Adagrasib_100mpk_0h	4h
SW837	CLDN17	x=11.15	x=1.38	x=0.57	x=2.44	x=0.01457	x=0.04831	up	Vehicle vs Adagrasib_100mpk_0h	4h
SW837	COLCA2	x=11.57	x=1.37	x=0.51	x=2.71	x=0.0068	x=0.02599	up	Vehicle vs Adagrasib_100mpk_0h	4h
SW837	HNF4G	x=32.52	x=1.37	x=0.33	x=4.18	x=3e-05	x=0.00025	up	Vehicle vs Adagrasib_100mpk_0h	4h
SW837	S100P	x=2145.72	x=1.37	x=0.14	x=10.16	x=0	x=0	up	Vehicle vs Adagrasib_100mpk_0h	4h
SW837	CEACAM6	x=2901.86	x=1.37	x=0.18	x=7.6	x=0	x=0	up	Vehicle vs Adagrasib_100mpk_0h	4h
SW837	PDZK1IP1	x=666.78	x=1.37	x=0.21	x=6.5	x=0	x=0	up	Vehicle vs Adagrasib_100mpk_0h	4h
SW837	PON3	x=39.55	x=1.37	x=0.27	x=5.08	x=0	x=1e-05	up	Vehicle vs Adagrasib_100mpk_0h	4h
SW837	PDZRN3	x=17.11	x=1.37	x=0.41	x=3.36	x=0.00078	x=0.00426	up	Vehicle vs Adagrasib_100mpk_0h	4h
SW837	LINC01176	x=24.02	x=1.36	x=0.34	x=4	x=6e-05	x=0.00049	up	Vehicle vs Adagrasib_100mpk_0h	4h
SW837	CCL17	x=20.07	x=1.36	x=0.45	x=3.01	x=0.00262	x=0.01185	up	Vehicle vs Adagrasib_100mpk_0h	4h
SW837	SSPN	x=29.2	x=1.36	x=0.35	x=3.87	x=0.00011	x=0.00078	up	Vehicle vs Adagrasib_100mpk_0h	4h
SW837	PHEX	x=17.14	x=1.36	x=0.35	x=3.86	x=0.00011	x=0.00081	up	Vehicle vs Adagrasib_100mpk_0h	4h
SW837	C21orf62-AS1	x=8.03	x=1.36	x=0.49	x=2.75	x=0.00595	x=0.02335	up	Vehicle vs Adagrasib_100mpk_0h	4h
SW837	MRAS	x=12.94	x=1.36	x=0.42	x=3.25	x=0.00117	x=0.00599	up	Vehicle vs Adagrasib_100mpk_0h	4h
SW837	SAMD11	x=8.56	x=1.35	x=0.48	x=2.79	x=0.00523	x=0.02099	up	Vehicle vs Adagrasib_100mpk_0h	4h
SW837	NAV2-AS4	x=15.31	x=1.35	x=0.42	x=3.17	x=0.00151	x=0.00745	up	Vehicle vs Adagrasib_100mpk_0h	4h
SW837	ASAP3	x=20.35	x=1.34	x=0.32	x=4.23	x=2e-05	x=2e-04	up	Vehicle vs Adagrasib_100mpk_0h	4h
SW837	MYZAP	x=115.62	x=1.34	x=0.19	x=6.96	x=0	x=0	up	Vehicle vs Adagrasib_100mpk_0h	4h
SW837	ODF3B	x=29.64	x=1.34	x=0.39	x=3.43	x=6e-04	x=0.0034	up	Vehicle vs Adagrasib_100mpk_0h	4h
SW837	CHST4	x=33.97	x=1.34	x=0.25	x=5.45	x=0	x=0	up	Vehicle vs Adagrasib_100mpk_0h	4h
SW837	DAPP1	x=86.91	x=1.34	x=0.2	x=6.54	x=0	x=0	up	Vehicle vs Adagrasib_100mpk_0h	4h
SW837	LMCD1-AS1	x=6.87	x=1.34	x=0.46	x=2.89	x=0.00386	x=0.0163	up	Vehicle vs Adagrasib_100mpk_0h	4h
SW837	SOWAHB	x=16.82	x=1.33	x=0.37	x=3.56	x=0.00037	x=0.00228	up	Vehicle vs Adagrasib_100mpk_0h	4h
SW837	PLSCR4	x=27.39	x=1.33	x=0.36	x=3.71	x=0.00021	x=0.00139	up	Vehicle vs Adagrasib_100mpk_0h	4h
SW837	SEMA7A	x=133.16	x=1.33	x=0.22	x=6.1	x=0	x=0	up	Vehicle vs Adagrasib_100mpk_0h	4h
SW837	APOL4	x=6.44	x=1.33	x=0.52	x=2.55	x=0.01074	x=0.03764	up	Vehicle vs Adagrasib_100mpk_0h	4h
SW837	TNRC6C-AS1	x=64.56	x=1.33	x=0.29	x=4.64	x=0	x=4e-05	up	Vehicle vs Adagrasib_100mpk_0h	4h
SW837	ADAMTS10	x=9.53	x=1.32	x=0.49	x=2.69	x=0.00718	x=0.02716	up	Vehicle vs Adagrasib_100mpk_0h	4h
SW837	VSIR	x=57.27	x=1.32	x=0.23	x=5.72	x=0	x=0	up	Vehicle vs Adagrasib_100mpk_0h	4h
SW837	ARRDC4	x=90.08	x=1.32	x=0.19	x=6.88	x=0	x=0	up	Vehicle vs Adagrasib_100mpk_0h	4h
SW837	RENBP	x=42.29	x=1.32	x=0.28	x=4.66	x=0	x=4e-05	up	Vehicle vs Adagrasib_100mpk_0h	4h
SW837	TMEM80	x=84.37	x=1.32	x=0.17	x=7.78	x=0	x=0	up	Vehicle vs Adagrasib_100mpk_0h	4h
SW837	THBS1	x=15.82	x=1.32	x=0.45	x=2.94	x=0.0033	x=0.01435	up	Vehicle vs Adagrasib_100mpk_0h	4h
SW837	WNT4	x=50.2	x=1.32	x=0.26	x=5.13	x=0	x=0	up	Vehicle vs Adagrasib_100mpk_0h	4h
SW837	SAA1	x=53.31	x=1.32	x=0.33	x=4.02	x=6e-05	x=0.00046	up	Vehicle vs Adagrasib_100mpk_0h	4h
SW837	PDE5A	x=59.63	x=1.31	x=0.2	x=6.49	x=0	x=0	up	Vehicle vs Adagrasib_100mpk_0h	4h
SW837	HIST1H2BG	x=80.5	x=1.31	x=0.18	x=7.34	x=0	x=0	up	Vehicle vs Adagrasib_100mpk_0h	4h
SW837	AGR2	x=12.18	x=1.31	x=0.39	x=3.4	x=0.00067	x=0.00375	up	Vehicle vs Adagrasib_100mpk_0h	4h
SW837	MLIP-IT1	x=9.58	x=1.31	x=0.45	x=2.93	x=0.00338	x=0.01463	up	Vehicle vs Adagrasib_100mpk_0h	4h
SW837	SELENBP1	x=18.35	x=1.31	x=0.39	x=3.31	x=0.00093	x=0.00491	up	Vehicle vs Adagrasib_100mpk_0h	4h
SW837	LINC00571	x=10.19	x=1.31	x=0.43	x=3.05	x=0.00232	x=0.01064	up	Vehicle vs Adagrasib_100mpk_0h	4h
SW837	FAM229A	x=10.69	x=1.31	x=0.44	x=2.94	x=0.00327	x=0.01423	up	Vehicle vs Adagrasib_100mpk_0h	4h
SW837	PRSS27	x=411.03	x=1.3	x=0.26	x=5.05	x=0	x=1e-05	up	Vehicle vs Adagrasib_100mpk_0h	4h
SW837	PLA2G2F	x=333.64	x=1.3	x=0.23	x=5.55	x=0	x=0	up	Vehicle vs Adagrasib_100mpk_0h	4h
SW837	RNU6-890P	x=11.94	x=1.3	x=0.44	x=2.98	x=0.00285	x=0.01273	up	Vehicle vs Adagrasib_100mpk_0h	4h
SW837	ENO1	x=2657.88	x=-1.3	x=0.11	x=-12.33	x=0	x=0	down	Vehicle vs Adagrasib_100mpk_0h	4h
SW837	NEK2	x=69.66	x=-1.3	x=0.21	x=-6.08	x=0	x=0	down	Vehicle vs Adagrasib_100mpk_0h	4h
SW837	SGO1	x=37.01	x=-1.3	x=0.24	x=-5.45	x=0	x=0	down	Vehicle vs Adagrasib_100mpk_0h	4h
SW837	ORC1	x=6.33	x=-1.31	x=0.46	x=-2.83	x=0.00464	x=0.01898	down	Vehicle vs Adagrasib_100mpk_0h	4h
SW837	36951	x=21.85	x=-1.31	x=0.25	x=-5.15	x=0	x=0	down	Vehicle vs Adagrasib_100mpk_0h	4h
SW837	FADS1	x=432.55	x=-1.31	x=0.14	x=-9.32	x=0	x=0	down	Vehicle vs Adagrasib_100mpk_0h	4h
SW837	FAM89A	x=10.41	x=-1.31	x=0.41	x=-3.17	x=0.00152	x=0.00747	down	Vehicle vs Adagrasib_100mpk_0h	4h
SW837	FBL	x=885.76	x=-1.31	x=0.16	x=-8.24	x=0	x=0	down	Vehicle vs Adagrasib_100mpk_0h	4h
SW837	BFSP1	x=5.73	x=-1.31	x=0.52	x=-2.53	x=0.01139	x=0.0395	down	Vehicle vs Adagrasib_100mpk_0h	4h
SW837	CDCA8	x=143.01	x=-1.31	x=0.18	x=-7.2	x=0	x=0	down	Vehicle vs Adagrasib_100mpk_0h	4h
SW837	ALDH1B1	x=64.52	x=-1.31	x=0.19	x=-6.75	x=0	x=0	down	Vehicle vs Adagrasib_100mpk_0h	4h
SW837	BUB1	x=67.32	x=-1.31	x=0.22	x=-6.03	x=0	x=0	down	Vehicle vs Adagrasib_100mpk_0h	4h
SW837	NEIL3	x=13.1	x=-1.31	x=0.33	x=-3.95	x=8e-05	x=0.00058	down	Vehicle vs Adagrasib_100mpk_0h	4h
SW837	CAV1	x=48.07	x=-1.32	x=0.33	x=-3.94	x=8e-05	x=0.00062	down	Vehicle vs Adagrasib_100mpk_0h	4h
SW837	MIA	x=29.61	x=-1.32	x=0.32	x=-4.08	x=4e-05	x=0.00036	down	Vehicle vs Adagrasib_100mpk_0h	4h
SW837	DOK1	x=13.77	x=-1.32	x=0.3	x=-4.34	x=1e-05	x=0.00013	down	Vehicle vs Adagrasib_100mpk_0h	4h
SW837	E2F1	x=160.21	x=-1.32	x=0.19	x=-7.05	x=0	x=0	down	Vehicle vs Adagrasib_100mpk_0h	4h
SW837	SCHIP1	x=4.01	x=-1.33	x=0.53	x=-2.48	x=0.01318	x=0.04448	down	Vehicle vs Adagrasib_100mpk_0h	4h
SW837	ERVMER34-1	x=10.84	x=-1.33	x=0.4	x=-3.3	x=0.00096	x=0.00507	down	Vehicle vs Adagrasib_100mpk_0h	4h
SW837	POLQ	x=82.01	x=-1.33	x=0.18	x=-7.25	x=0	x=0	down	Vehicle vs Adagrasib_100mpk_0h	4h
SW837	IER3	x=599.47	x=-1.33	x=0.21	x=-6.33	x=0	x=0	down	Vehicle vs Adagrasib_100mpk_0h	4h
SW837	RPS23P8	x=153.74	x=-1.33	x=0.22	x=-6.17	x=0	x=0	down	Vehicle vs Adagrasib_100mpk_0h	4h
SW837	C5orf34	x=5.15	x=-1.33	x=0.52	x=-2.54	x=0.01121	x=0.03901	down	Vehicle vs Adagrasib_100mpk_0h	4h
SW837	FMNL3	x=12.86	x=-1.33	x=0.41	x=-3.23	x=0.00126	x=0.00636	down	Vehicle vs Adagrasib_100mpk_0h	4h
SW837	TK1	x=103.81	x=-1.33	x=0.16	x=-8.38	x=0	x=0	down	Vehicle vs Adagrasib_100mpk_0h	4h
SW837	ZNF215	x=11.93	x=-1.33	x=0.35	x=-3.76	x=0.00017	x=0.00116	down	Vehicle vs Adagrasib_100mpk_0h	4h
SW837	MIR1244-2	x=16.62	x=-1.33	x=0.38	x=-3.49	x=0.00048	x=0.00286	down	Vehicle vs Adagrasib_100mpk_0h	4h
SW837	ASTN2	x=6.93	x=-1.34	x=0.43	x=-3.1	x=0.00191	x=0.00904	down	Vehicle vs Adagrasib_100mpk_0h	4h
SW837	STMN3	x=63.06	x=-1.34	x=0.23	x=-5.9	x=0	x=0	down	Vehicle vs Adagrasib_100mpk_0h	4h
SW837	ZNF620	x=5.86	x=-1.34	x=0.49	x=-2.7	x=0.00692	x=0.02633	down	Vehicle vs Adagrasib_100mpk_0h	4h
SW837	RPL26P37	x=9.53	x=-1.34	x=0.42	x=-3.22	x=0.00128	x=0.00645	down	Vehicle vs Adagrasib_100mpk_0h	4h
SW837	FAM178B	x=24.31	x=-1.34	x=0.34	x=-3.89	x=1e-04	x=0.00073	down	Vehicle vs Adagrasib_100mpk_0h	4h
SW837	HIST1H1D	x=13.9	x=-1.34	x=0.43	x=-3.09	x=0.00197	x=0.00929	down	Vehicle vs Adagrasib_100mpk_0h	4h
SW837	COQ3	x=12.47	x=-1.34	x=0.42	x=-3.2	x=0.00136	x=0.00679	down	Vehicle vs Adagrasib_100mpk_0h	4h
SW837	IMPDH1	x=98.64	x=-1.34	x=0.21	x=-6.35	x=0	x=0	down	Vehicle vs Adagrasib_100mpk_0h	4h
SW837	LRWD1	x=11.25	x=-1.35	x=0.36	x=-3.78	x=0.00016	x=0.00111	down	Vehicle vs Adagrasib_100mpk_0h	4h
SW837	ABCC4	x=17.4	x=-1.35	x=0.34	x=-3.98	x=7e-05	x=0.00054	down	Vehicle vs Adagrasib_100mpk_0h	4h
SW837	RAD51AP1	x=89.61	x=-1.35	x=0.21	x=-6.58	x=0	x=0	down	Vehicle vs Adagrasib_100mpk_0h	4h
SW837	HAUS7	x=27.65	x=-1.35	x=0.29	x=-4.61	x=0	x=4e-05	down	Vehicle vs Adagrasib_100mpk_0h	4h
SW837	GAST	x=11.37	x=-1.36	x=0.38	x=-3.59	x=0.00033	x=0.00204	down	Vehicle vs Adagrasib_100mpk_0h	4h
SW837	PLLP	x=34.24	x=-1.36	x=0.24	x=-5.76	x=0	x=0	down	Vehicle vs Adagrasib_100mpk_0h	4h
SW837	CHRNA5	x=43.98	x=-1.36	x=0.21	x=-6.36	x=0	x=0	down	Vehicle vs Adagrasib_100mpk_0h	4h
SW837	BRCA2	x=100.95	x=-1.36	x=0.18	x=-7.6	x=0	x=0	down	Vehicle vs Adagrasib_100mpk_0h	4h
SW837	PCLAF	x=175.09	x=-1.37	x=0.2	x=-6.93	x=0	x=0	down	Vehicle vs Adagrasib_100mpk_0h	4h
SW837	CDC6	x=93.23	x=-1.37	x=0.19	x=-7.31	x=0	x=0	down	Vehicle vs Adagrasib_100mpk_0h	4h
SW837	ITGA6	x=367.33	x=-1.37	x=0.16	x=-8.63	x=0	x=0	down	Vehicle vs Adagrasib_100mpk_0h	4h
SW837	USP2-AS1	x=5.42	x=-1.37	x=0.52	x=-2.62	x=0.00875	x=0.03184	down	Vehicle vs Adagrasib_100mpk_0h	4h
SW837	PRF1	x=29.79	x=-1.37	x=0.32	x=-4.34	x=1e-05	x=0.00013	down	Vehicle vs Adagrasib_100mpk_0h	4h
SW837	CCNB1	x=115.94	x=-1.37	x=0.19	x=-7.26	x=0	x=0	down	Vehicle vs Adagrasib_100mpk_0h	4h
SW837	NUF2	x=109.92	x=-1.38	x=0.16	x=-8.54	x=0	x=0	down	Vehicle vs Adagrasib_100mpk_0h	4h
SW837	ONECUT3	x=59.54	x=-1.38	x=0.27	x=-5.06	x=0	x=1e-05	down	Vehicle vs Adagrasib_100mpk_0h	4h
SW837	SLC29A1	x=55.93	x=-1.38	x=0.2	x=-6.97	x=0	x=0	down	Vehicle vs Adagrasib_100mpk_0h	4h
SW837	CIT	x=89.49	x=-1.38	x=0.15	x=-9.06	x=0	x=0	down	Vehicle vs Adagrasib_100mpk_0h	4h
SW837	NUSAP1	x=331.95	x=-1.38	x=0.15	x=-9.42	x=0	x=0	down	Vehicle vs Adagrasib_100mpk_0h	4h
SW837	PRR11	x=412.98	x=-1.38	x=0.16	x=-8.51	x=0	x=0	down	Vehicle vs Adagrasib_100mpk_0h	4h
SW837	CAMK1	x=25.39	x=-1.38	x=0.31	x=-4.45	x=1e-05	x=8e-05	down	Vehicle vs Adagrasib_100mpk_0h	4h
SW837	ERF	x=99.95	x=-1.38	x=0.17	x=-8.38	x=0	x=0	down	Vehicle vs Adagrasib_100mpk_0h	4h
SW837	HIST1H1E	x=46.32	x=-1.38	x=0.4	x=-3.48	x=5e-04	x=0.00295	down	Vehicle vs Adagrasib_100mpk_0h	4h
SW837	PTMAP3	x=16.07	x=-1.39	x=0.45	x=-3.08	x=0.00204	x=0.00957	down	Vehicle vs Adagrasib_100mpk_0h	4h
SW837	LIPG	x=9.38	x=-1.39	x=0.4	x=-3.5	x=0.00047	x=0.00277	down	Vehicle vs Adagrasib_100mpk_0h	4h
SW837	ANKRD37	x=40.61	x=-1.39	x=0.35	x=-3.93	x=9e-05	x=0.00064	down	Vehicle vs Adagrasib_100mpk_0h	4h
SW837	RPS15AP1	x=47.07	x=-1.39	x=0.26	x=-5.29	x=0	x=0	down	Vehicle vs Adagrasib_100mpk_0h	4h
SW837	RPL10AP2	x=10.87	x=-1.39	x=0.41	x=-3.36	x=0.00079	x=0.0043	down	Vehicle vs Adagrasib_100mpk_0h	4h
SW837	PDE8B	x=38.43	x=-1.39	x=0.24	x=-5.88	x=0	x=0	down	Vehicle vs Adagrasib_100mpk_0h	4h
SW837	KITLG	x=5.18	x=-1.39	x=0.55	x=-2.52	x=0.01177	x=0.04051	down	Vehicle vs Adagrasib_100mpk_0h	4h
SW837	PRR7-AS1	x=28.69	x=-1.39	x=0.24	x=-5.75	x=0	x=0	down	Vehicle vs Adagrasib_100mpk_0h	4h
SW837	ZWINT	x=99.88	x=-1.39	x=0.18	x=-7.92	x=0	x=0	down	Vehicle vs Adagrasib_100mpk_0h	4h
SW837	CCDC85B	x=6.15	x=-1.4	x=0.51	x=-2.75	x=0.00599	x=0.02347	down	Vehicle vs Adagrasib_100mpk_0h	4h
SW837	TICRR	x=29.61	x=-1.4	x=0.24	x=-5.72	x=0	x=0	down	Vehicle vs Adagrasib_100mpk_0h	4h
SW837	BUB1B	x=81.44	x=-1.4	x=0.17	x=-8.06	x=0	x=0	down	Vehicle vs Adagrasib_100mpk_0h	4h
SW837	F3	x=38.32	x=-1.4	x=0.32	x=-4.42	x=1e-05	x=1e-04	down	Vehicle vs Adagrasib_100mpk_0h	4h
SW837	APOC1	x=19.6	x=-1.4	x=0.36	x=-3.91	x=9e-05	x=0.00069	down	Vehicle vs Adagrasib_100mpk_0h	4h
SW837	PLCB2	x=6.68	x=-1.4	x=0.51	x=-2.76	x=0.00576	x=0.02276	down	Vehicle vs Adagrasib_100mpk_0h	4h
SW837	MCM2	x=132.47	x=-1.4	x=0.19	x=-7.44	x=0	x=0	down	Vehicle vs Adagrasib_100mpk_0h	4h
SW837	CHST11	x=7.3	x=-1.4	x=0.43	x=-3.24	x=0.0012	x=0.00614	down	Vehicle vs Adagrasib_100mpk_0h	4h
SW837	TACC3	x=336.84	x=-1.41	x=0.17	x=-8.46	x=0	x=0	down	Vehicle vs Adagrasib_100mpk_0h	4h
SW837	FANCB	x=17.92	x=-1.41	x=0.38	x=-3.72	x=2e-04	x=0.00132	down	Vehicle vs Adagrasib_100mpk_0h	4h
SW837	PLOD2	x=59.41	x=-1.41	x=0.35	x=-4.07	x=5e-05	x=0.00039	down	Vehicle vs Adagrasib_100mpk_0h	4h
SW837	ASPM	x=507.24	x=-1.41	x=0.15	x=-9.24	x=0	x=0	down	Vehicle vs Adagrasib_100mpk_0h	4h
SW837	SKA1	x=21.59	x=-1.41	x=0.27	x=-5.25	x=0	x=0	down	Vehicle vs Adagrasib_100mpk_0h	4h
SW837	CENPF	x=989.54	x=-1.41	x=0.15	x=-9.7	x=0	x=0	down	Vehicle vs Adagrasib_100mpk_0h	4h
SW837	LHX1	x=22.27	x=-1.41	x=0.3	x=-4.73	x=0	x=3e-05	down	Vehicle vs Adagrasib_100mpk_0h	4h
SW837	TMPO-AS1	x=10.94	x=-1.41	x=0.36	x=-3.92	x=9e-05	x=0.00066	down	Vehicle vs Adagrasib_100mpk_0h	4h
SW837	DDIAS	x=24.01	x=-1.41	x=0.29	x=-4.92	x=0	x=1e-05	down	Vehicle vs Adagrasib_100mpk_0h	4h
SW837	PSAT1	x=43.98	x=-1.42	x=0.27	x=-5.23	x=0	x=0	down	Vehicle vs Adagrasib_100mpk_0h	4h
SW837	ISOC2	x=25.71	x=-1.42	x=0.31	x=-4.64	x=0	x=4e-05	down	Vehicle vs Adagrasib_100mpk_0h	4h
SW837	HMGB2	x=209.13	x=-1.42	x=0.19	x=-7.36	x=0	x=0	down	Vehicle vs Adagrasib_100mpk_0h	4h
SW837	RHEBL1	x=17.5	x=-1.42	x=0.33	x=-4.34	x=1e-05	x=0.00013	down	Vehicle vs Adagrasib_100mpk_0h	4h
SW837	FAM64A	x=8.19	x=-1.42	x=0.42	x=-3.36	x=0.00079	x=0.00428	down	Vehicle vs Adagrasib_100mpk_0h	4h
SW837	CDCA3	x=90.99	x=-1.42	x=0.19	x=-7.47	x=0	x=0	down	Vehicle vs Adagrasib_100mpk_0h	4h
SW837	RPL21P16	x=77.79	x=-1.42	x=0.22	x=-6.46	x=0	x=0	down	Vehicle vs Adagrasib_100mpk_0h	4h
SW837	NRN1	x=10.19	x=-1.42	x=0.53	x=-2.69	x=0.00712	x=0.02695	down	Vehicle vs Adagrasib_100mpk_0h	4h
SW837	TRIP13	x=28.09	x=-1.42	x=0.26	x=-5.43	x=0	x=0	down	Vehicle vs Adagrasib_100mpk_0h	4h
SW837	RPS19P7	x=146.2	x=-1.42	x=0.19	x=-7.41	x=0	x=0	down	Vehicle vs Adagrasib_100mpk_0h	4h
SW837	MYB	x=32.01	x=-1.43	x=0.25	x=-5.62	x=0	x=0	down	Vehicle vs Adagrasib_100mpk_0h	4h
SW837	CILP2	x=9.3	x=-1.43	x=0.44	x=-3.23	x=0.00123	x=0.00622	down	Vehicle vs Adagrasib_100mpk_0h	4h
SW837	UBE2T	x=49.17	x=-1.43	x=0.4	x=-3.56	x=0.00038	x=0.00232	down	Vehicle vs Adagrasib_100mpk_0h	4h
SW837	MT1M	x=12.52	x=-1.43	x=0.35	x=-4.06	x=5e-05	x=0.00039	down	Vehicle vs Adagrasib_100mpk_0h	4h
SW837	ZNF367	x=40.14	x=-1.43	x=0.27	x=-5.34	x=0	x=0	down	Vehicle vs Adagrasib_100mpk_0h	4h
SW837	PSRC1	x=13.13	x=-1.43	x=0.39	x=-3.65	x=0.00026	x=0.00169	down	Vehicle vs Adagrasib_100mpk_0h	4h
SW837	ADAM19	x=143.06	x=-1.43	x=0.13	x=-11.2	x=0	x=0	down	Vehicle vs Adagrasib_100mpk_0h	4h
SW837	RPP40	x=40.21	x=-1.43	x=0.19	x=-7.36	x=0	x=0	down	Vehicle vs Adagrasib_100mpk_0h	4h
SW837	FAM83D	x=88.71	x=-1.43	x=0.32	x=-4.49	x=1e-05	x=7e-05	down	Vehicle vs Adagrasib_100mpk_0h	4h
SW837	CKS1B	x=309.78	x=-1.43	x=0.21	x=-6.88	x=0	x=0	down	Vehicle vs Adagrasib_100mpk_0h	4h
SW837	LAMA3	x=29.45	x=-1.44	x=0.32	x=-4.54	x=1e-05	x=6e-05	down	Vehicle vs Adagrasib_100mpk_0h	4h
SW837	RPS7P1	x=30.99	x=-1.44	x=0.28	x=-5.15	x=0	x=0	down	Vehicle vs Adagrasib_100mpk_0h	4h
SW837	FANCA	x=54.92	x=-1.44	x=0.19	x=-7.64	x=0	x=0	down	Vehicle vs Adagrasib_100mpk_0h	4h
SW837	LINC00173	x=15.17	x=-1.44	x=0.33	x=-4.42	x=1e-05	x=1e-04	down	Vehicle vs Adagrasib_100mpk_0h	4h
SW837	KIAA1524	x=86.73	x=-1.44	x=0.18	x=-7.93	x=0	x=0	down	Vehicle vs Adagrasib_100mpk_0h	4h
SW837	SHH	x=14.9	x=-1.44	x=0.42	x=-3.45	x=0.00057	x=0.00328	down	Vehicle vs Adagrasib_100mpk_0h	4h
SW837	RPL7AP6	x=30.63	x=-1.44	x=0.29	x=-4.96	x=0	x=1e-05	down	Vehicle vs Adagrasib_100mpk_0h	4h
SW837	ORC6	x=52.84	x=-1.44	x=0.22	x=-6.61	x=0	x=0	down	Vehicle vs Adagrasib_100mpk_0h	4h
SW837	TESC	x=74.84	x=-1.45	x=0.19	x=-7.54	x=0	x=0	down	Vehicle vs Adagrasib_100mpk_0h	4h
SW837	RPS21P4	x=84.95	x=-1.45	x=0.19	x=-7.61	x=0	x=0	down	Vehicle vs Adagrasib_100mpk_0h	4h
SW837	CTSZ	x=207.59	x=-1.45	x=0.31	x=-4.66	x=0	x=3e-05	down	Vehicle vs Adagrasib_100mpk_0h	4h
SW837	UHRF1	x=6.53	x=-1.45	x=0.58	x=-2.49	x=0.01278	x=0.04331	down	Vehicle vs Adagrasib_100mpk_0h	4h
SW837	CDK1	x=187.95	x=-1.45	x=0.16	x=-8.88	x=0	x=0	down	Vehicle vs Adagrasib_100mpk_0h	4h
SW837	SLC30A3	x=10.75	x=-1.45	x=0.45	x=-3.2	x=0.00137	x=0.00685	down	Vehicle vs Adagrasib_100mpk_0h	4h
SW837	TSPAN32	x=7.04	x=-1.45	x=0.54	x=-2.67	x=0.00765	x=0.02855	down	Vehicle vs Adagrasib_100mpk_0h	4h
SW837	TYMS	x=46.84	x=-1.45	x=0.22	x=-6.75	x=0	x=0	down	Vehicle vs Adagrasib_100mpk_0h	4h
SW837	CDT1	x=69.69	x=-1.46	x=0.24	x=-6	x=0	x=0	down	Vehicle vs Adagrasib_100mpk_0h	4h
SW837	GAPDH	x=2788.91	x=-1.46	x=0.14	x=-10.26	x=0	x=0	down	Vehicle vs Adagrasib_100mpk_0h	4h
SW837	LMNB1	x=194.37	x=-1.46	x=0.18	x=-8.06	x=0	x=0	down	Vehicle vs Adagrasib_100mpk_0h	4h
SW837	ZC3H12D	x=10.46	x=-1.46	x=0.36	x=-4.05	x=5e-05	x=0.00041	down	Vehicle vs Adagrasib_100mpk_0h	4h
SW837	EME1	x=19.47	x=-1.46	x=0.31	x=-4.71	x=0	x=3e-05	down	Vehicle vs Adagrasib_100mpk_0h	4h
SW837	KIF23	x=81.97	x=-1.46	x=0.19	x=-7.59	x=0	x=0	down	Vehicle vs Adagrasib_100mpk_0h	4h
SW837	GTSE1	x=51.39	x=-1.46	x=0.18	x=-7.91	x=0	x=0	down	Vehicle vs Adagrasib_100mpk_0h	4h
SW837	XRCC3	x=55.8	x=-1.46	x=0.21	x=-6.86	x=0	x=0	down	Vehicle vs Adagrasib_100mpk_0h	4h
SW837	ANLN	x=126.56	x=-1.47	x=0.19	x=-7.65	x=0	x=0	down	Vehicle vs Adagrasib_100mpk_0h	4h
SW837	CDCA5	x=43.84	x=-1.47	x=0.25	x=-5.8	x=0	x=0	down	Vehicle vs Adagrasib_100mpk_0h	4h
SW837	FLNA	x=3571.59	x=-1.47	x=0.27	x=-5.47	x=0	x=0	down	Vehicle vs Adagrasib_100mpk_0h	4h
SW837	CCNB2	x=159.92	x=-1.47	x=0.16	x=-9.07	x=0	x=0	down	Vehicle vs Adagrasib_100mpk_0h	4h
SW837	MYBL2	x=329.12	x=-1.47	x=0.21	x=-7	x=0	x=0	down	Vehicle vs Adagrasib_100mpk_0h	4h
SW837	CLSPN	x=130.59	x=-1.47	x=0.17	x=-8.87	x=0	x=0	down	Vehicle vs Adagrasib_100mpk_0h	4h
SW837	F12	x=80.87	x=-1.47	x=0.19	x=-7.91	x=0	x=0	down	Vehicle vs Adagrasib_100mpk_0h	4h
SW837	MT2A	x=815.41	x=-1.48	x=0.17	x=-8.89	x=0	x=0	down	Vehicle vs Adagrasib_100mpk_0h	4h
SW837	TFF2	x=27.47	x=-1.48	x=0.48	x=-3.09	x=0.00199	x=0.00937	down	Vehicle vs Adagrasib_100mpk_0h	4h
SW837	EXO1	x=23.34	x=-1.48	x=0.29	x=-5.07	x=0	x=1e-05	down	Vehicle vs Adagrasib_100mpk_0h	4h
SW837	SKA3	x=21.27	x=-1.48	x=0.29	x=-5.06	x=0	x=1e-05	down	Vehicle vs Adagrasib_100mpk_0h	4h
SW837	E2F7	x=17.81	x=-1.48	x=0.34	x=-4.34	x=1e-05	x=0.00013	down	Vehicle vs Adagrasib_100mpk_0h	4h
SW837	LRRC36	x=3.48	x=-1.48	x=0.61	x=-2.44	x=0.01464	x=0.04849	down	Vehicle vs Adagrasib_100mpk_0h	4h
SW837	CACNA2D4	x=39.95	x=-1.49	x=0.21	x=-7.15	x=0	x=0	down	Vehicle vs Adagrasib_100mpk_0h	4h
SW837	FHL2	x=54.7	x=-1.49	x=0.24	x=-6.11	x=0	x=0	down	Vehicle vs Adagrasib_100mpk_0h	4h
SW837	PIF1	x=53.39	x=-1.49	x=0.22	x=-6.69	x=0	x=0	down	Vehicle vs Adagrasib_100mpk_0h	4h
SW837	MKI67	x=1055.07	x=-1.49	x=0.17	x=-9.02	x=0	x=0	down	Vehicle vs Adagrasib_100mpk_0h	4h
SW837	ELFN1-AS1	x=7.55	x=-1.49	x=0.48	x=-3.11	x=0.00188	x=0.00892	down	Vehicle vs Adagrasib_100mpk_0h	4h
SW837	SNX25P1	x=5.16	x=-1.5	x=0.52	x=-2.89	x=0.00381	x=0.01613	down	Vehicle vs Adagrasib_100mpk_0h	4h
SW837	CDKN3	x=101.38	x=-1.5	x=0.21	x=-7.23	x=0	x=0	down	Vehicle vs Adagrasib_100mpk_0h	4h
SW837	AMIGO2	x=35.07	x=-1.5	x=0.29	x=-5.22	x=0	x=0	down	Vehicle vs Adagrasib_100mpk_0h	4h
SW837	RECQL4	x=63.95	x=-1.5	x=0.22	x=-6.91	x=0	x=0	down	Vehicle vs Adagrasib_100mpk_0h	4h
SW837	ADCY3	x=20.32	x=-1.51	x=0.29	x=-5.2	x=0	x=0	down	Vehicle vs Adagrasib_100mpk_0h	4h
SW837	SRM	x=252.23	x=-1.51	x=0.19	x=-7.86	x=0	x=0	down	Vehicle vs Adagrasib_100mpk_0h	4h
SW837	CD320	x=17.72	x=-1.51	x=0.37	x=-4.06	x=5e-05	x=4e-04	down	Vehicle vs Adagrasib_100mpk_0h	4h
SW837	PRC1	x=297.93	x=-1.51	x=0.15	x=-10.24	x=0	x=0	down	Vehicle vs Adagrasib_100mpk_0h	4h
SW837	RPL37P6	x=30.41	x=-1.52	x=0.29	x=-5.3	x=0	x=0	down	Vehicle vs Adagrasib_100mpk_0h	4h
SW837	PLTP	x=86.08	x=-1.52	x=0.23	x=-6.69	x=0	x=0	down	Vehicle vs Adagrasib_100mpk_0h	4h
SW837	HIST1H1B	x=10.29	x=-1.52	x=0.52	x=-2.9	x=0.00372	x=0.01584	down	Vehicle vs Adagrasib_100mpk_0h	4h
SW837	SERPINE2	x=17.19	x=-1.52	x=0.49	x=-3.12	x=0.00184	x=0.00878	down	Vehicle vs Adagrasib_100mpk_0h	4h
SW837	ZRANB3	x=32.49	x=-1.53	x=0.22	x=-6.89	x=0	x=0	down	Vehicle vs Adagrasib_100mpk_0h	4h
SW837	LRP4-AS1	x=9.28	x=-1.53	x=0.41	x=-3.7	x=0.00021	x=0.00141	down	Vehicle vs Adagrasib_100mpk_0h	4h
SW837	DLGAP5	x=86.21	x=-1.53	x=0.19	x=-8.12	x=0	x=0	down	Vehicle vs Adagrasib_100mpk_0h	4h
SW837	UBE2S	x=4.83	x=-1.54	x=0.48	x=-3.19	x=0.00141	x=0.00699	down	Vehicle vs Adagrasib_100mpk_0h	4h
SW837	RPL10P3	x=1411.31	x=-1.54	x=0.28	x=-5.48	x=0	x=0	down	Vehicle vs Adagrasib_100mpk_0h	4h
SW837	KIF18A	x=38.29	x=-1.54	x=0.25	x=-6.05	x=0	x=0	down	Vehicle vs Adagrasib_100mpk_0h	4h
SW837	MELK	x=51.8	x=-1.54	x=0.2	x=-7.86	x=0	x=0	down	Vehicle vs Adagrasib_100mpk_0h	4h
SW837	KIF4A	x=123.42	x=-1.54	x=0.17	x=-8.84	x=0	x=0	down	Vehicle vs Adagrasib_100mpk_0h	4h
SW837	RPS27AP16	x=115.93	x=-1.54	x=0.23	x=-6.63	x=0	x=0	down	Vehicle vs Adagrasib_100mpk_0h	4h
SW837	IGFBP2	x=427.65	x=-1.55	x=0.19	x=-8.24	x=0	x=0	down	Vehicle vs Adagrasib_100mpk_0h	4h
SW837	SLC29A2	x=164.04	x=-1.55	x=0.17	x=-8.89	x=0	x=0	down	Vehicle vs Adagrasib_100mpk_0h	4h
SW837	TRAIP	x=8.49	x=-1.55	x=0.45	x=-3.48	x=5e-04	x=0.00294	down	Vehicle vs Adagrasib_100mpk_0h	4h
SW837	NPM3	x=294.57	x=-1.56	x=0.23	x=-6.8	x=0	x=0	down	Vehicle vs Adagrasib_100mpk_0h	4h
SW837	C6orf223	x=39.88	x=-1.56	x=0.27	x=-5.75	x=0	x=0	down	Vehicle vs Adagrasib_100mpk_0h	4h
SW837	CTNNAL1	x=43.72	x=-1.56	x=0.23	x=-6.82	x=0	x=0	down	Vehicle vs Adagrasib_100mpk_0h	4h
SW837	PKMYT1	x=88.02	x=-1.56	x=0.18	x=-8.89	x=0	x=0	down	Vehicle vs Adagrasib_100mpk_0h	4h
SW837	CASC21	x=6.68	x=-1.56	x=0.52	x=-3.03	x=0.00249	x=0.0113	down	Vehicle vs Adagrasib_100mpk_0h	4h
SW837	PROB1	x=7.96	x=-1.56	x=0.45	x=-3.51	x=0.00045	x=0.00269	down	Vehicle vs Adagrasib_100mpk_0h	4h
SW837	NRXN3	x=12.79	x=-1.56	x=0.48	x=-3.23	x=0.00122	x=0.0062	down	Vehicle vs Adagrasib_100mpk_0h	4h
SW837	HMMR	x=178.48	x=-1.56	x=0.17	x=-8.94	x=0	x=0	down	Vehicle vs Adagrasib_100mpk_0h	4h
SW837	KIF14	x=85.27	x=-1.57	x=0.18	x=-8.95	x=0	x=0	down	Vehicle vs Adagrasib_100mpk_0h	4h
SW837	PLK1	x=203.87	x=-1.57	x=0.21	x=-7.55	x=0	x=0	down	Vehicle vs Adagrasib_100mpk_0h	4h
SW837	RPL24P8	x=52.71	x=-1.57	x=0.23	x=-6.68	x=0	x=0	down	Vehicle vs Adagrasib_100mpk_0h	4h
SW837	DHDH	x=7.15	x=-1.57	x=0.46	x=-3.42	x=0.00062	x=0.00351	down	Vehicle vs Adagrasib_100mpk_0h	4h
SW837	CCAT1	x=42.59	x=-1.57	x=0.29	x=-5.44	x=0	x=0	down	Vehicle vs Adagrasib_100mpk_0h	4h
SW837	TUBBP1	x=14.05	x=-1.57	x=0.38	x=-4.11	x=4e-05	x=0.00032	down	Vehicle vs Adagrasib_100mpk_0h	4h
SW837	HJURP	x=95.54	x=-1.57	x=0.14	x=-10.94	x=0	x=0	down	Vehicle vs Adagrasib_100mpk_0h	4h
SW837	MAD2L1	x=55.09	x=-1.57	x=0.22	x=-7.27	x=0	x=0	down	Vehicle vs Adagrasib_100mpk_0h	4h
SW837	HIST1H4C	x=852.58	x=-1.58	x=0.31	x=-5.05	x=0	x=1e-05	down	Vehicle vs Adagrasib_100mpk_0h	4h
SW837	AUNIP	x=20.5	x=-1.58	x=0.32	x=-4.99	x=0	x=1e-05	down	Vehicle vs Adagrasib_100mpk_0h	4h
SW837	PDK1	x=92.44	x=-1.58	x=0.28	x=-5.71	x=0	x=0	down	Vehicle vs Adagrasib_100mpk_0h	4h
SW837	LDHA	x=310.37	x=-1.58	x=0.32	x=-4.92	x=0	x=1e-05	down	Vehicle vs Adagrasib_100mpk_0h	4h
SW837	NMNAT3	x=11.58	x=-1.59	x=0.35	x=-4.5	x=1e-05	x=7e-05	down	Vehicle vs Adagrasib_100mpk_0h	4h
SW837	IGFBP4	x=43.81	x=-1.59	x=0.29	x=-5.44	x=0	x=0	down	Vehicle vs Adagrasib_100mpk_0h	4h
SW837	EEF1DP3	x=4.2	x=-1.6	x=0.63	x=-2.53	x=0.0114	x=0.03951	down	Vehicle vs Adagrasib_100mpk_0h	4h
SW837	ITGA5	x=11.39	x=-1.6	x=0.6	x=-2.68	x=0.00726	x=0.02741	down	Vehicle vs Adagrasib_100mpk_0h	4h
SW837	MT1X	x=14.64	x=-1.6	x=0.39	x=-4.09	x=4e-05	x=0.00035	down	Vehicle vs Adagrasib_100mpk_0h	4h
SW837	RAD54L	x=8.58	x=-1.6	x=0.52	x=-3.07	x=0.00216	x=0.01002	down	Vehicle vs Adagrasib_100mpk_0h	4h
SW837	EDN2	x=26.72	x=-1.6	x=0.48	x=-3.36	x=0.00079	x=0.00428	down	Vehicle vs Adagrasib_100mpk_0h	4h
SW837	VGF	x=5.58	x=-1.6	x=0.62	x=-2.6	x=0.00939	x=0.03379	down	Vehicle vs Adagrasib_100mpk_0h	4h
SW837	PROCR	x=13.35	x=-1.6	x=0.48	x=-3.32	x=0.00091	x=0.00485	down	Vehicle vs Adagrasib_100mpk_0h	4h
SW837	RPS2P5	x=5.16	x=-1.6	x=0.5	x=-3.24	x=0.00121	x=0.00614	down	Vehicle vs Adagrasib_100mpk_0h	4h
SW837	RPL14P1	x=3.87	x=-1.61	x=0.63	x=-2.55	x=0.01075	x=0.03765	down	Vehicle vs Adagrasib_100mpk_0h	4h
SW837	UBE2C	x=205.48	x=-1.61	x=0.18	x=-8.75	x=0	x=0	down	Vehicle vs Adagrasib_100mpk_0h	4h
SW837	TOP2A	x=2190.27	x=-1.61	x=0.16	x=-10.02	x=0	x=0	down	Vehicle vs Adagrasib_100mpk_0h	4h
SW837	MUC5AC	x=14.69	x=-1.61	x=0.42	x=-3.84	x=0.00012	x=0.00087	down	Vehicle vs Adagrasib_100mpk_0h	4h
SW837	C10orf82	x=3.94	x=-1.62	x=0.66	x=-2.44	x=0.01482	x=0.04895	down	Vehicle vs Adagrasib_100mpk_0h	4h
SW837	CDC25C	x=46.97	x=-1.62	x=0.2	x=-7.92	x=0	x=0	down	Vehicle vs Adagrasib_100mpk_0h	4h
SW837	ERCC6L	x=10.08	x=-1.62	x=0.42	x=-3.86	x=0.00011	x=0.00082	down	Vehicle vs Adagrasib_100mpk_0h	4h
SW837	KIF20A	x=31.02	x=-1.62	x=0.31	x=-5.2	x=0	x=0	down	Vehicle vs Adagrasib_100mpk_0h	4h
SW837	CENPH	x=37.36	x=-1.63	x=0.26	x=-6.22	x=0	x=0	down	Vehicle vs Adagrasib_100mpk_0h	4h
SW837	KIFC1	x=42.07	x=-1.63	x=0.25	x=-6.47	x=0	x=0	down	Vehicle vs Adagrasib_100mpk_0h	4h
SW837	DUSP9	x=8.72	x=-1.63	x=0.4	x=-4.04	x=5e-05	x=0.00042	down	Vehicle vs Adagrasib_100mpk_0h	4h
SW837	SH2D2A	x=33.8	x=-1.64	x=0.25	x=-6.5	x=0	x=0	down	Vehicle vs Adagrasib_100mpk_0h	4h
SW837	CDC25A	x=31.56	x=-1.64	x=0.3	x=-5.44	x=0	x=0	down	Vehicle vs Adagrasib_100mpk_0h	4h
SW837	BMP4	x=1654.25	x=-1.64	x=0.26	x=-6.41	x=0	x=0	down	Vehicle vs Adagrasib_100mpk_0h	4h
SW837	BIRC5	x=199.75	x=-1.65	x=0.2	x=-8.25	x=0	x=0	down	Vehicle vs Adagrasib_100mpk_0h	4h
SW837	CCDC88A	x=17.29	x=-1.65	x=0.41	x=-4.02	x=6e-05	x=0.00046	down	Vehicle vs Adagrasib_100mpk_0h	4h
SW837	CTSE	x=7.32	x=-1.65	x=0.65	x=-2.56	x=0.0106	x=0.0372	down	Vehicle vs Adagrasib_100mpk_0h	4h
SW837	COCH	x=3.96	x=-1.66	x=0.6	x=-2.75	x=0.00587	x=0.0231	down	Vehicle vs Adagrasib_100mpk_0h	4h
SW837	MAP6D1	x=11.89	x=-1.66	x=0.39	x=-4.3	x=2e-05	x=0.00015	down	Vehicle vs Adagrasib_100mpk_0h	4h
SW837	SLC25A15	x=4.97	x=-1.67	x=0.53	x=-3.15	x=0.00162	x=0.00787	down	Vehicle vs Adagrasib_100mpk_0h	4h
SW837	SNORD46	x=15.89	x=-1.68	x=0.47	x=-3.55	x=0.00038	x=0.00234	down	Vehicle vs Adagrasib_100mpk_0h	4h
SW837	CCNA2	x=80.83	x=-1.68	x=0.2	x=-8.43	x=0	x=0	down	Vehicle vs Adagrasib_100mpk_0h	4h
SW837	PHF19	x=72.62	x=-1.68	x=0.19	x=-9	x=0	x=0	down	Vehicle vs Adagrasib_100mpk_0h	4h
SW837	RPL23AP48	x=14.73	x=-1.68	x=0.56	x=-3.01	x=0.00265	x=0.01196	down	Vehicle vs Adagrasib_100mpk_0h	4h
SW837	OIP5	x=51.5	x=-1.68	x=0.29	x=-5.86	x=0	x=0	down	Vehicle vs Adagrasib_100mpk_0h	4h
SW837	PIK3CD-AS2	x=3.86	x=-1.69	x=0.64	x=-2.62	x=0.0089	x=0.03228	down	Vehicle vs Adagrasib_100mpk_0h	4h
SW837	AURKB	x=108.83	x=-1.69	x=0.21	x=-8.19	x=0	x=0	down	Vehicle vs Adagrasib_100mpk_0h	4h
SW837	FOXM1	x=72.55	x=-1.69	x=0.23	x=-7.44	x=0	x=0	down	Vehicle vs Adagrasib_100mpk_0h	4h
SW837	SLC9B2	x=15.52	x=-1.7	x=0.28	x=-6.13	x=0	x=0	down	Vehicle vs Adagrasib_100mpk_0h	4h
SW837	BAIAP2L2	x=24.35	x=-1.7	x=0.32	x=-5.39	x=0	x=0	down	Vehicle vs Adagrasib_100mpk_0h	4h
SW837	NME4	x=112.11	x=-1.71	x=0.17	x=-9.87	x=0	x=0	down	Vehicle vs Adagrasib_100mpk_0h	4h
SW837	ASF1B	x=103.89	x=-1.71	x=0.18	x=-9.35	x=0	x=0	down	Vehicle vs Adagrasib_100mpk_0h	4h
SW837	SPRY4	x=7.79	x=-1.71	x=0.43	x=-3.98	x=7e-05	x=0.00054	down	Vehicle vs Adagrasib_100mpk_0h	4h
SW837	KIF18B	x=29.61	x=-1.71	x=0.46	x=-3.74	x=0.00018	x=0.00123	down	Vehicle vs Adagrasib_100mpk_0h	4h
SW837	HIST2H2AB	x=3.64	x=-1.71	x=0.65	x=-2.64	x=0.00825	x=0.03037	down	Vehicle vs Adagrasib_100mpk_0h	4h
SW837	C4orf46	x=11.9	x=-1.71	x=0.41	x=-4.18	x=3e-05	x=0.00025	down	Vehicle vs Adagrasib_100mpk_0h	4h
SW837	CENPI	x=23.27	x=-1.71	x=0.28	x=-6.04	x=0	x=0	down	Vehicle vs Adagrasib_100mpk_0h	4h
SW837	PBK	x=34.63	x=-1.72	x=0.26	x=-6.61	x=0	x=0	down	Vehicle vs Adagrasib_100mpk_0h	4h
SW837	NCAPH	x=54.18	x=-1.72	x=0.25	x=-6.84	x=0	x=0	down	Vehicle vs Adagrasib_100mpk_0h	4h
SW837	MYBBP1A	x=18.02	x=-1.72	x=0.31	x=-5.56	x=0	x=0	down	Vehicle vs Adagrasib_100mpk_0h	4h
SW837	POU5F1	x=4.01	x=-1.72	x=0.67	x=-2.58	x=0.01002	x=0.0356	down	Vehicle vs Adagrasib_100mpk_0h	4h
SW837	SPC24	x=18.54	x=-1.73	x=0.33	x=-5.29	x=0	x=0	down	Vehicle vs Adagrasib_100mpk_0h	4h
SW837	PTGER2	x=5.47	x=-1.73	x=0.49	x=-3.55	x=0.00039	x=0.00237	down	Vehicle vs Adagrasib_100mpk_0h	4h
SW837	S100A4	x=1805.09	x=-1.73	x=0.17	x=-10.15	x=0	x=0	down	Vehicle vs Adagrasib_100mpk_0h	4h
SW837	TNS4	x=60.32	x=-1.73	x=0.26	x=-6.59	x=0	x=0	down	Vehicle vs Adagrasib_100mpk_0h	4h
SW837	KRTAP3-2	x=4.89	x=-1.74	x=0.63	x=-2.77	x=0.00565	x=0.0224	down	Vehicle vs Adagrasib_100mpk_0h	4h
SW837	SCD	x=484.07	x=-1.75	x=0.2	x=-8.95	x=0	x=0	down	Vehicle vs Adagrasib_100mpk_0h	4h
SW837	CDC20P1	x=5.63	x=-1.75	x=0.58	x=-3.02	x=0.00252	x=0.01142	down	Vehicle vs Adagrasib_100mpk_0h	4h
SW837	ANO7	x=5.85	x=-1.75	x=0.59	x=-2.96	x=0.00308	x=0.01357	down	Vehicle vs Adagrasib_100mpk_0h	4h
SW837	CDC20	x=161.21	x=-1.75	x=0.2	x=-8.86	x=0	x=0	down	Vehicle vs Adagrasib_100mpk_0h	4h
SW837	HOXA-AS3	x=11.11	x=-1.76	x=0.36	x=-4.82	x=0	x=2e-05	down	Vehicle vs Adagrasib_100mpk_0h	4h
SW837	LRP8	x=90.8	x=-1.76	x=0.17	x=-10.1	x=0	x=0	down	Vehicle vs Adagrasib_100mpk_0h	4h
SW837	CENPA	x=28.11	x=-1.76	x=0.26	x=-6.83	x=0	x=0	down	Vehicle vs Adagrasib_100mpk_0h	4h
SW837	KIRREL	x=5.84	x=-1.77	x=0.56	x=-3.16	x=0.00159	x=0.00776	down	Vehicle vs Adagrasib_100mpk_0h	4h
SW837	MT1H	x=3.13	x=-1.77	x=0.57	x=-3.1	x=0.00196	x=0.00925	down	Vehicle vs Adagrasib_100mpk_0h	4h
SW837	TYMSOS	x=17.39	x=-1.77	x=0.32	x=-5.58	x=0	x=0	down	Vehicle vs Adagrasib_100mpk_0h	4h
SW837	FADS2	x=58.52	x=-1.78	x=0.22	x=-7.93	x=0	x=0	down	Vehicle vs Adagrasib_100mpk_0h	4h
SW837	DARS-AS1	x=10.44	x=-1.78	x=0.4	x=-4.49	x=1e-05	x=7e-05	down	Vehicle vs Adagrasib_100mpk_0h	4h
SW837	CEP55	x=142.36	x=-1.78	x=0.19	x=-9.2	x=0	x=0	down	Vehicle vs Adagrasib_100mpk_0h	4h
SW837	GINS2	x=27	x=-1.79	x=0.3	x=-5.91	x=0	x=0	down	Vehicle vs Adagrasib_100mpk_0h	4h
SW837	CENPW	x=61	x=-1.79	x=0.29	x=-6.29	x=0	x=0	down	Vehicle vs Adagrasib_100mpk_0h	4h
SW837	PTTG1	x=325.76	x=-1.79	x=0.16	x=-11.28	x=0	x=0	down	Vehicle vs Adagrasib_100mpk_0h	4h
SW837	CNTNAP2	x=5.28	x=-1.81	x=0.6	x=-3	x=0.00272	x=0.01219	down	Vehicle vs Adagrasib_100mpk_0h	4h
SW837	QPCTL	x=4.72	x=-1.82	x=0.72	x=-2.53	x=0.01139	x=0.03951	down	Vehicle vs Adagrasib_100mpk_0h	4h
SW837	IQGAP3	x=98.1	x=-1.82	x=0.21	x=-8.49	x=0	x=0	down	Vehicle vs Adagrasib_100mpk_0h	4h
SW837	C17orf53	x=12.8	x=-1.82	x=0.35	x=-5.14	x=0	x=0	down	Vehicle vs Adagrasib_100mpk_0h	4h
SW837	LINC00239	x=2.98	x=-1.82	x=0.68	x=-2.67	x=0.00758	x=0.02831	down	Vehicle vs Adagrasib_100mpk_0h	4h
SW837	SLC7A5	x=141.19	x=-1.83	x=0.2	x=-9.09	x=0	x=0	down	Vehicle vs Adagrasib_100mpk_0h	4h
SW837	KNOP1P5	x=7.33	x=-1.83	x=0.45	x=-4.08	x=4e-05	x=0.00036	down	Vehicle vs Adagrasib_100mpk_0h	4h
SW837	MT-TQ	x=6.22	x=-1.84	x=0.55	x=-3.32	x=0.00092	x=0.00485	down	Vehicle vs Adagrasib_100mpk_0h	4h
SW837	SPTBN5	x=12.08	x=-1.84	x=0.34	x=-5.35	x=0	x=0	down	Vehicle vs Adagrasib_100mpk_0h	4h
SW837	MAOB	x=15.09	x=-1.84	x=0.36	x=-5.07	x=0	x=1e-05	down	Vehicle vs Adagrasib_100mpk_0h	4h
SW837	CDC45	x=39.96	x=-1.84	x=0.25	x=-7.44	x=0	x=0	down	Vehicle vs Adagrasib_100mpk_0h	4h
SW837	RRM2	x=117.86	x=-1.85	x=0.21	x=-8.63	x=0	x=0	down	Vehicle vs Adagrasib_100mpk_0h	4h
SW837	C16orf59	x=16.83	x=-1.86	x=0.32	x=-5.84	x=0	x=0	down	Vehicle vs Adagrasib_100mpk_0h	4h
SW837	SLC45A3	x=31.6	x=-1.87	x=0.36	x=-5.2	x=0	x=0	down	Vehicle vs Adagrasib_100mpk_0h	4h
SW837	CEMIP	x=13.45	x=-1.87	x=0.39	x=-4.76	x=0	x=2e-05	down	Vehicle vs Adagrasib_100mpk_0h	4h
SW837	VPS9D1-AS1	x=22.68	x=-1.88	x=0.34	x=-5.58	x=0	x=0	down	Vehicle vs Adagrasib_100mpk_0h	4h
SW837	FAM216A	x=32.43	x=-1.88	x=0.3	x=-6.23	x=0	x=0	down	Vehicle vs Adagrasib_100mpk_0h	4h
SW837	HIST1H2AJ	x=15.25	x=-1.88	x=0.49	x=-3.86	x=0.00011	x=0.00082	down	Vehicle vs Adagrasib_100mpk_0h	4h
SW837	CASC8	x=18.53	x=-1.88	x=0.31	x=-6.11	x=0	x=0	down	Vehicle vs Adagrasib_100mpk_0h	4h
SW837	IGFL2	x=55.94	x=-1.89	x=0.27	x=-7.09	x=0	x=0	down	Vehicle vs Adagrasib_100mpk_0h	4h
SW837	CDC7	x=10.24	x=-1.91	x=0.42	x=-4.53	x=1e-05	x=6e-05	down	Vehicle vs Adagrasib_100mpk_0h	4h
SW837	CYB5R2	x=32.98	x=-1.92	x=0.27	x=-7.17	x=0	x=0	down	Vehicle vs Adagrasib_100mpk_0h	4h
SW837	NDRG1	x=1777.36	x=-1.93	x=0.35	x=-5.57	x=0	x=0	down	Vehicle vs Adagrasib_100mpk_0h	4h
SW837	E2F3-IT1	x=7.72	x=-1.93	x=0.49	x=-3.91	x=9e-05	x=0.00067	down	Vehicle vs Adagrasib_100mpk_0h	4h
SW837	SNORD11B	x=3.41	x=-1.94	x=0.72	x=-2.71	x=0.00678	x=0.02595	down	Vehicle vs Adagrasib_100mpk_0h	4h
SW837	TMEM158	x=18.47	x=-1.94	x=0.37	x=-5.23	x=0	x=0	down	Vehicle vs Adagrasib_100mpk_0h	4h
SW837	SPC25	x=33.56	x=-1.95	x=0.24	x=-8.15	x=0	x=0	down	Vehicle vs Adagrasib_100mpk_0h	4h
SW837	NTSR1	x=13.74	x=-1.95	x=0.35	x=-5.6	x=0	x=0	down	Vehicle vs Adagrasib_100mpk_0h	4h
SW837	CDX1	x=4.89	x=-1.96	x=0.6	x=-3.29	x=0.00102	x=0.00531	down	Vehicle vs Adagrasib_100mpk_0h	4h
SW837	FOSL1	x=22.63	x=-2	x=0.31	x=-6.45	x=0	x=0	down	Vehicle vs Adagrasib_100mpk_0h	4h
SW837	DSCC1	x=22.27	x=-2	x=0.28	x=-7.03	x=0	x=0	down	Vehicle vs Adagrasib_100mpk_0h	4h
SW837	GPER1	x=25.39	x=-2	x=0.29	x=-6.85	x=0	x=0	down	Vehicle vs Adagrasib_100mpk_0h	4h
SW837	IGFL1	x=37.69	x=-2	x=0.29	x=-6.82	x=0	x=0	down	Vehicle vs Adagrasib_100mpk_0h	4h
SW837	PCOLCE2	x=14.48	x=-2.01	x=0.35	x=-5.69	x=0	x=0	down	Vehicle vs Adagrasib_100mpk_0h	4h
SW837	MT1G	x=137.58	x=-2.02	x=0.24	x=-8.34	x=0	x=0	down	Vehicle vs Adagrasib_100mpk_0h	4h
SW837	PRR7	x=32.29	x=-2.02	x=0.27	x=-7.53	x=0	x=0	down	Vehicle vs Adagrasib_100mpk_0h	4h
SW837	BRSK2	x=2.13	x=-2.03	x=0.79	x=-2.56	x=0.01043	x=0.03673	down	Vehicle vs Adagrasib_100mpk_0h	4h
SW837	ISM2	x=3.87	x=-2.03	x=0.76	x=-2.68	x=0.00746	x=0.028	down	Vehicle vs Adagrasib_100mpk_0h	4h
SW837	ADORA2B	x=4.57	x=-2.03	x=0.7	x=-2.89	x=0.0038	x=0.01608	down	Vehicle vs Adagrasib_100mpk_0h	4h
SW837	RASGRF1	x=5.05	x=-2.04	x=0.57	x=-3.6	x=0.00032	x=0.00201	down	Vehicle vs Adagrasib_100mpk_0h	4h
SW837	TGFBI	x=624.08	x=-2.05	x=0.23	x=-8.79	x=0	x=0	down	Vehicle vs Adagrasib_100mpk_0h	4h
SW837	CBARP	x=11.79	x=-2.06	x=0.39	x=-5.25	x=0	x=0	down	Vehicle vs Adagrasib_100mpk_0h	4h
SW837	CDCA7	x=32.86	x=-2.06	x=0.25	x=-8.12	x=0	x=0	down	Vehicle vs Adagrasib_100mpk_0h	4h
SW837	HES7	x=2.08	x=-2.07	x=0.78	x=-2.66	x=0.00779	x=0.02899	down	Vehicle vs Adagrasib_100mpk_0h	4h
SW837	S100A2	x=145.64	x=-2.1	x=0.18	x=-11.99	x=0	x=0	down	Vehicle vs Adagrasib_100mpk_0h	4h
SW837	KCNJ4	x=12.88	x=-2.1	x=0.44	x=-4.77	x=0	x=2e-05	down	Vehicle vs Adagrasib_100mpk_0h	4h
SW837	GOLGA6L7P	x=5.13	x=-2.11	x=0.55	x=-3.83	x=0.00013	x=0.00091	down	Vehicle vs Adagrasib_100mpk_0h	4h
SW837	DHRS9	x=7.28	x=-2.12	x=0.7	x=-3.04	x=0.00239	x=0.01092	down	Vehicle vs Adagrasib_100mpk_0h	4h
SW837	ETV5	x=23.19	x=-2.13	x=0.29	x=-7.44	x=0	x=0	down	Vehicle vs Adagrasib_100mpk_0h	4h
SW837	DUSP6	x=73.86	x=-2.14	x=0.23	x=-9.21	x=0	x=0	down	Vehicle vs Adagrasib_100mpk_0h	4h
SW837	FGFR4	x=21.84	x=-2.14	x=0.28	x=-7.64	x=0	x=0	down	Vehicle vs Adagrasib_100mpk_0h	4h
SW837	PRDM16	x=5.65	x=-2.15	x=0.57	x=-3.78	x=0.00016	x=0.00108	down	Vehicle vs Adagrasib_100mpk_0h	4h
SW837	SPRY4-IT1	x=8.95	x=-2.16	x=0.49	x=-4.4	x=1e-05	x=1e-04	down	Vehicle vs Adagrasib_100mpk_0h	4h
SW837	HK2	x=28.63	x=-2.16	x=0.45	x=-4.78	x=0	x=2e-05	down	Vehicle vs Adagrasib_100mpk_0h	4h
SW837	AGMAT	x=21.99	x=-2.19	x=0.34	x=-6.42	x=0	x=0	down	Vehicle vs Adagrasib_100mpk_0h	4h
SW837	S100A5	x=4.31	x=-2.21	x=0.66	x=-3.32	x=0.00089	x=0.00473	down	Vehicle vs Adagrasib_100mpk_0h	4h
SW837	C2orf72	x=4.13	x=-2.21	x=0.59	x=-3.75	x=0.00018	x=0.0012	down	Vehicle vs Adagrasib_100mpk_0h	4h
SW837	TRIB3	x=11.61	x=-2.21	x=0.37	x=-6.04	x=0	x=0	down	Vehicle vs Adagrasib_100mpk_0h	4h
SW837	FOXP4-AS1	x=4.64	x=-2.27	x=0.6	x=-3.8	x=0.00014	x=0.00101	down	Vehicle vs Adagrasib_100mpk_0h	4h
SW837	GAL	x=10.79	x=-2.32	x=0.41	x=-5.63	x=0	x=0	down	Vehicle vs Adagrasib_100mpk_0h	4h
SW837	CAPN8	x=2.73	x=-2.33	x=0.73	x=-3.18	x=0.00145	x=0.0072	down	Vehicle vs Adagrasib_100mpk_0h	4h
SW837	CADPS	x=11.62	x=-2.35	x=0.44	x=-5.34	x=0	x=0	down	Vehicle vs Adagrasib_100mpk_0h	4h
SW837	NID1	x=13.04	x=-2.37	x=0.37	x=-6.48	x=0	x=0	down	Vehicle vs Adagrasib_100mpk_0h	4h
SW837	PLAT	x=138.73	x=-2.39	x=0.41	x=-5.78	x=0	x=0	down	Vehicle vs Adagrasib_100mpk_0h	4h
SW837	FOXL1	x=2.78	x=-2.41	x=0.88	x=-2.73	x=0.00631	x=0.02449	down	Vehicle vs Adagrasib_100mpk_0h	4h
SW837	PCSK9	x=10.68	x=-2.43	x=0.54	x=-4.51	x=1e-05	x=7e-05	down	Vehicle vs Adagrasib_100mpk_0h	4h
SW837	RDM1	x=14.62	x=-2.47	x=0.35	x=-7.03	x=0	x=0	down	Vehicle vs Adagrasib_100mpk_0h	4h
SW837	PPFIA4	x=7.88	x=-2.5	x=0.61	x=-4.12	x=4e-05	x=0.00032	down	Vehicle vs Adagrasib_100mpk_0h	4h
SW837	AKAP12	x=219.98	x=-2.54	x=0.3	x=-8.58	x=0	x=0	down	Vehicle vs Adagrasib_100mpk_0h	4h
SW837	ETV4	x=19.43	x=-2.57	x=0.33	x=-7.79	x=0	x=0	down	Vehicle vs Adagrasib_100mpk_0h	4h
SW837	CXCL14	x=8.52	x=-2.61	x=0.61	x=-4.26	x=2e-05	x=0.00018	down	Vehicle vs Adagrasib_100mpk_0h	4h
SW837	PDE4B	x=3.82	x=-2.63	x=0.67	x=-3.9	x=1e-04	x=7e-04	down	Vehicle vs Adagrasib_100mpk_0h	4h
SW837	RBP1	x=7.38	x=-2.69	x=0.78	x=-3.45	x=0.00057	x=0.00325	down	Vehicle vs Adagrasib_100mpk_0h	4h
SW837	SNORD83A	x=7.31	x=-2.82	x=0.6	x=-4.71	x=0	x=3e-05	down	Vehicle vs Adagrasib_100mpk_0h	4h
SW837	TNC	x=9.38	x=-2.88	x=0.69	x=-4.16	x=3e-05	x=0.00027	down	Vehicle vs Adagrasib_100mpk_0h	4h
SW837	ERFE	x=4.04	x=-2.9	x=0.77	x=-3.75	x=0.00018	x=0.0012	down	Vehicle vs Adagrasib_100mpk_0h	4h
SW837	NDUFA4L2	x=3.85	x=-2.95	x=0.94	x=-3.15	x=0.00162	x=0.00788	down	Vehicle vs Adagrasib_100mpk_0h	4h
SW837	FGF19	x=53.94	x=-3.03	x=0.31	x=-9.89	x=0	x=0	down	Vehicle vs Adagrasib_100mpk_0h	4h
SW837	LCK	x=3.31	x=-3.03	x=0.82	x=-3.72	x=2e-04	x=0.00135	down	Vehicle vs Adagrasib_100mpk_0h	4h
SW837	TBXAS1	x=2.51	x=-3.08	x=0.99	x=-3.12	x=0.00179	x=0.00859	down	Vehicle vs Adagrasib_100mpk_0h	4h
SW837	LGALS1	x=18.84	x=-3.11	x=0.36	x=-8.65	x=0	x=0	down	Vehicle vs Adagrasib_100mpk_0h	4h
SW837	CA9	x=10.45	x=-3.12	x=0.8	x=-3.9	x=9e-05	x=7e-04	down	Vehicle vs Adagrasib_100mpk_0h	4h
SW837	CLDN2	x=2.58	x=-3.16	x=1.15	x=-2.76	x=0.00581	x=0.0229	down	Vehicle vs Adagrasib_100mpk_0h	4h
SW837	F13A1	x=4.19	x=-3.25	x=0.74	x=-4.42	x=1e-05	x=9e-05	down	Vehicle vs Adagrasib_100mpk_0h	4h
SW837	FGFBP1	x=19.28	x=-3.31	x=0.4	x=-8.32	x=0	x=0	down	Vehicle vs Adagrasib_100mpk_0h	4h
SW837	SNORA79	x=4.51	x=-4.36	x=1.07	x=-4.09	x=4e-05	x=0.00036	down	Vehicle vs Adagrasib_100mpk_0h	4h
SW837	BEX3	x=24.73	x=8.82	x=1.15	x=7.68	x=0	x=0	up	Vehicle vs Adagrasib_100mpk_Cetuximab_20mpk_0h	4h
SW837	VIM	x=29.66	x=8.1	x=1.13	x=7.16	x=0	x=0	up	Vehicle vs Adagrasib_100mpk_Cetuximab_20mpk_0h	4h
SW837	SOX2	x=22.61	x=7.9	x=1.12	x=7.04	x=0	x=0	up	Vehicle vs Adagrasib_100mpk_Cetuximab_20mpk_0h	4h
SW837	CD34	x=15.68	x=7.89	x=1.15	x=6.86	x=0	x=0	up	Vehicle vs Adagrasib_100mpk_Cetuximab_20mpk_0h	4h
SW837	ADH1C	x=12.45	x=7.88	x=1.13	x=7	x=0	x=0	up	Vehicle vs Adagrasib_100mpk_Cetuximab_20mpk_0h	4h
SW837	SLC26A3	x=10.78	x=7.81	x=1.11	x=7.04	x=0	x=0	up	Vehicle vs Adagrasib_100mpk_Cetuximab_20mpk_0h	4h
SW837	TCEAL5	x=12.32	x=7.65	x=1.13	x=6.76	x=0	x=0	up	Vehicle vs Adagrasib_100mpk_Cetuximab_20mpk_0h	4h
SW837	NTS	x=103.11	x=7.59	x=0.73	x=10.35	x=0	x=0	up	Vehicle vs Adagrasib_100mpk_Cetuximab_20mpk_0h	4h
SW837	FST	x=9.28	x=7.3	x=1.22	x=5.97	x=0	x=0	up	Vehicle vs Adagrasib_100mpk_Cetuximab_20mpk_0h	4h
SW837	XIST	x=10.42	x=7.18	x=1.17	x=6.12	x=0	x=0	up	Vehicle vs Adagrasib_100mpk_Cetuximab_20mpk_0h	4h
SW837	TCEAL8	x=7.91	x=7.17	x=1.18	x=6.06	x=0	x=0	up	Vehicle vs Adagrasib_100mpk_Cetuximab_20mpk_0h	4h
SW837	BEX2	x=7.78	x=6.98	x=1.18	x=5.91	x=0	x=0	up	Vehicle vs Adagrasib_100mpk_Cetuximab_20mpk_0h	4h
SW837	TFPI2	x=10.2	x=6.88	x=1.14	x=6.02	x=0	x=0	up	Vehicle vs Adagrasib_100mpk_Cetuximab_20mpk_0h	4h
SW837	COL1A2	x=10.29	x=6.73	x=1.12	x=6.01	x=0	x=0	up	Vehicle vs Adagrasib_100mpk_Cetuximab_20mpk_0h	4h
SW837	SPARC	x=6.62	x=6.64	x=1.21	x=5.49	x=0	x=0	up	Vehicle vs Adagrasib_100mpk_Cetuximab_20mpk_0h	4h
SW837	PTN	x=5.25	x=6.62	x=1.21	x=5.45	x=0	x=0	up	Vehicle vs Adagrasib_100mpk_Cetuximab_20mpk_0h	4h
SW837	FABP4	x=143.32	x=6.6	x=0.72	x=9.13	x=0	x=0	up	Vehicle vs Adagrasib_100mpk_Cetuximab_20mpk_0h	4h
SW837	CSN1S1	x=6.56	x=6.51	x=1.24	x=5.27	x=0	x=0	up	Vehicle vs Adagrasib_100mpk_Cetuximab_20mpk_0h	4h
SW837	PRDM9	x=8.94	x=6.46	x=1.17	x=5.51	x=0	x=0	up	Vehicle vs Adagrasib_100mpk_Cetuximab_20mpk_0h	4h
SW837	MPPED2	x=4.71	x=6.4	x=1.2	x=5.34	x=0	x=0	up	Vehicle vs Adagrasib_100mpk_Cetuximab_20mpk_0h	4h
SW837	BGN	x=10.51	x=6.37	x=1.18	x=5.42	x=0	x=0	up	Vehicle vs Adagrasib_100mpk_Cetuximab_20mpk_0h	4h
SW837	EN1	x=5.2	x=6.34	x=1.2	x=5.27	x=0	x=0	up	Vehicle vs Adagrasib_100mpk_Cetuximab_20mpk_0h	4h
SW837	NEFH	x=4.45	x=6.32	x=1.39	x=4.56	x=1e-05	x=4e-05	up	Vehicle vs Adagrasib_100mpk_Cetuximab_20mpk_0h	4h
SW837	RAB34	x=4.34	x=6.23	x=1.21	x=5.14	x=0	x=0	up	Vehicle vs Adagrasib_100mpk_Cetuximab_20mpk_0h	4h
SW837	RPS4Y1	x=4.63	x=6.23	x=1.26	x=4.96	x=0	x=1e-05	up	Vehicle vs Adagrasib_100mpk_Cetuximab_20mpk_0h	4h
SW837	BEX1	x=3.53	x=6.21	x=1.19	x=5.22	x=0	x=0	up	Vehicle vs Adagrasib_100mpk_Cetuximab_20mpk_0h	4h
SW837	FAM127A	x=3.62	x=6.17	x=1.25	x=4.93	x=0	x=1e-05	up	Vehicle vs Adagrasib_100mpk_Cetuximab_20mpk_0h	4h
SW837	PPBP	x=261.78	x=6.08	x=0.46	x=13.22	x=0	x=0	up	Vehicle vs Adagrasib_100mpk_Cetuximab_20mpk_0h	4h
SW837	PRSS21	x=3.84	x=5.99	x=1.24	x=4.85	x=0	x=1e-05	up	Vehicle vs Adagrasib_100mpk_Cetuximab_20mpk_0h	4h
SW837	GUCY1A2	x=5.66	x=5.9	x=1.14	x=5.18	x=0	x=0	up	Vehicle vs Adagrasib_100mpk_Cetuximab_20mpk_0h	4h
SW837	MTTP	x=9.33	x=5.88	x=1.13	x=5.2	x=0	x=0	up	Vehicle vs Adagrasib_100mpk_Cetuximab_20mpk_0h	4h
SW837	FAM127B	x=4.41	x=5.86	x=1.28	x=4.56	x=1e-05	x=4e-05	up	Vehicle vs Adagrasib_100mpk_Cetuximab_20mpk_0h	4h
SW837	CDH2	x=3.53	x=5.83	x=1.42	x=4.11	x=4e-05	x=0.00027	up	Vehicle vs Adagrasib_100mpk_Cetuximab_20mpk_0h	4h
SW837	NRXN1	x=3.6	x=5.8	x=1.25	x=4.63	x=0	x=3e-05	up	Vehicle vs Adagrasib_100mpk_Cetuximab_20mpk_0h	4h
SW837	QKI	x=4.48	x=5.78	x=1.24	x=4.65	x=0	x=3e-05	up	Vehicle vs Adagrasib_100mpk_Cetuximab_20mpk_0h	4h
SW837	FOXC2	x=2.82	x=5.76	x=1.38	x=4.18	x=3e-05	x=0.00021	up	Vehicle vs Adagrasib_100mpk_Cetuximab_20mpk_0h	4h
SW837	IDO1	x=2.06	x=5.72	x=1.44	x=3.97	x=7e-05	x=0.00046	up	Vehicle vs Adagrasib_100mpk_Cetuximab_20mpk_0h	4h
SW837	DLK1	x=4.19	x=5.72	x=1.43	x=4.01	x=6e-05	x=0.00041	up	Vehicle vs Adagrasib_100mpk_Cetuximab_20mpk_0h	4h
SW837	PIGR	x=12.58	x=5.57	x=1.04	x=5.34	x=0	x=0	up	Vehicle vs Adagrasib_100mpk_Cetuximab_20mpk_0h	4h
SW837	ADH1B	x=2.65	x=5.47	x=1.85	x=2.96	x=0.00311	x=0.01235	up	Vehicle vs Adagrasib_100mpk_Cetuximab_20mpk_0h	4h
SW837	SPG20	x=2.11	x=5.46	x=1.68	x=3.24	x=0.00118	x=0.00535	up	Vehicle vs Adagrasib_100mpk_Cetuximab_20mpk_0h	4h
SW837	LINC01122	x=2.32	x=5.45	x=1.62	x=3.37	x=0.00076	x=0.00369	up	Vehicle vs Adagrasib_100mpk_Cetuximab_20mpk_0h	4h
SW837	BNC2	x=3.21	x=5.41	x=1.27	x=4.25	x=2e-05	x=0.00016	up	Vehicle vs Adagrasib_100mpk_Cetuximab_20mpk_0h	4h
SW837	FAM9C	x=2.71	x=5.41	x=1.52	x=3.55	x=0.00039	x=0.00205	up	Vehicle vs Adagrasib_100mpk_Cetuximab_20mpk_0h	4h
SW837	ZPLD1	x=3.27	x=5.35	x=1.24	x=4.33	x=2e-05	x=0.00012	up	Vehicle vs Adagrasib_100mpk_Cetuximab_20mpk_0h	4h
SW837	H19	x=1.97	x=5.33	x=1.81	x=2.94	x=0.00324	x=0.01279	up	Vehicle vs Adagrasib_100mpk_Cetuximab_20mpk_0h	4h
SW837	PRR27	x=2.35	x=5.33	x=1.78	x=2.99	x=0.00277	x=0.01121	up	Vehicle vs Adagrasib_100mpk_Cetuximab_20mpk_0h	4h
SW837	POU3F4	x=2.16	x=5.31	x=1.57	x=3.37	x=0.00074	x=0.00362	up	Vehicle vs Adagrasib_100mpk_Cetuximab_20mpk_0h	4h
SW837	GNB4	x=1.41	x=5.29	x=1.81	x=2.93	x=0.00341	x=0.01335	up	Vehicle vs Adagrasib_100mpk_Cetuximab_20mpk_0h	4h
SW837	CDIP1	x=1.35	x=5.26	x=1.89	x=2.79	x=0.00532	x=0.0194	up	Vehicle vs Adagrasib_100mpk_Cetuximab_20mpk_0h	4h
SW837	COL3A1	x=2.36	x=5.26	x=1.33	x=3.95	x=8e-05	x=5e-04	up	Vehicle vs Adagrasib_100mpk_Cetuximab_20mpk_0h	4h
SW837	TBR1	x=4.2	x=5.25	x=1.15	x=4.56	x=1e-05	x=4e-05	up	Vehicle vs Adagrasib_100mpk_Cetuximab_20mpk_0h	4h
SW837	CLEC2B	x=6.65	x=5.19	x=1.18	x=4.42	x=1e-05	x=8e-05	up	Vehicle vs Adagrasib_100mpk_Cetuximab_20mpk_0h	4h
SW837	NRG1	x=5.23	x=5.16	x=1.22	x=4.24	x=2e-05	x=0.00016	up	Vehicle vs Adagrasib_100mpk_Cetuximab_20mpk_0h	4h
SW837	SALL2	x=1.4	x=5.15	x=2.02	x=2.55	x=0.01065	x=0.03472	up	Vehicle vs Adagrasib_100mpk_Cetuximab_20mpk_0h	4h
SW837	RBMS3	x=1.96	x=5.11	x=1.81	x=2.82	x=0.00475	x=0.01769	up	Vehicle vs Adagrasib_100mpk_Cetuximab_20mpk_0h	4h
SW837	ZFHX4	x=2.43	x=5.1	x=1.18	x=4.31	x=2e-05	x=0.00013	up	Vehicle vs Adagrasib_100mpk_Cetuximab_20mpk_0h	4h
SW837	HOXD11	x=1.57	x=5.08	x=1.69	x=3.01	x=0.00261	x=0.01064	up	Vehicle vs Adagrasib_100mpk_Cetuximab_20mpk_0h	4h
SW837	MPDZ	x=2.28	x=5.04	x=1.69	x=2.98	x=0.00285	x=0.01148	up	Vehicle vs Adagrasib_100mpk_Cetuximab_20mpk_0h	4h
SW837	EPHA7	x=2.82	x=5.03	x=1.78	x=2.82	x=0.00484	x=0.01798	up	Vehicle vs Adagrasib_100mpk_Cetuximab_20mpk_0h	4h
SW837	BNIP3	x=1.76	x=4.94	x=1.95	x=2.54	x=0.01116	x=0.03612	up	Vehicle vs Adagrasib_100mpk_Cetuximab_20mpk_0h	4h
SW837	TRO	x=1.13	x=4.89	x=2.03	x=2.41	x=0.0159	x=0.04837	up	Vehicle vs Adagrasib_100mpk_Cetuximab_20mpk_0h	4h
SW837	SMAD9	x=3.13	x=4.89	x=1.3	x=3.75	x=0.00017	x=0.00103	up	Vehicle vs Adagrasib_100mpk_Cetuximab_20mpk_0h	4h
SW837	MAP9	x=1.93	x=4.84	x=1.24	x=3.89	x=1e-04	x=0.00063	up	Vehicle vs Adagrasib_100mpk_Cetuximab_20mpk_0h	4h
SW837	SDC2	x=1.65	x=4.84	x=1.95	x=2.48	x=0.01296	x=0.04081	up	Vehicle vs Adagrasib_100mpk_Cetuximab_20mpk_0h	4h
SW837	MTCYBP35	x=5.67	x=4.84	x=1.21	x=4.01	x=6e-05	x=0.00041	up	Vehicle vs Adagrasib_100mpk_Cetuximab_20mpk_0h	4h
SW837	ELOVL5	x=3.47	x=4.83	x=1.47	x=3.3	x=0.00097	x=0.00458	up	Vehicle vs Adagrasib_100mpk_Cetuximab_20mpk_0h	4h
SW837	BEX4	x=2.41	x=4.77	x=1.5	x=3.18	x=0.00148	x=0.00654	up	Vehicle vs Adagrasib_100mpk_Cetuximab_20mpk_0h	4h
SW837	MYEF2	x=1.54	x=4.77	x=1.73	x=2.76	x=0.00575	x=0.0207	up	Vehicle vs Adagrasib_100mpk_Cetuximab_20mpk_0h	4h
SW837	DGKI	x=1.26	x=4.74	x=1.37	x=3.45	x=0.00057	x=0.00288	up	Vehicle vs Adagrasib_100mpk_Cetuximab_20mpk_0h	4h
SW837	ALX4	x=2.61	x=4.73	x=1.44	x=3.29	x=0.00101	x=0.00473	up	Vehicle vs Adagrasib_100mpk_Cetuximab_20mpk_0h	4h
SW837	CA1	x=1.5	x=4.7	x=1.76	x=2.68	x=0.00739	x=0.02561	up	Vehicle vs Adagrasib_100mpk_Cetuximab_20mpk_0h	4h
SW837	RFLNB	x=4.48	x=4.69	x=1.2	x=3.92	x=9e-05	x=0.00056	up	Vehicle vs Adagrasib_100mpk_Cetuximab_20mpk_0h	4h
SW837	LINC00461	x=5.31	x=4.64	x=1.06	x=4.38	x=1e-05	x=9e-05	up	Vehicle vs Adagrasib_100mpk_Cetuximab_20mpk_0h	4h
SW837	GABRP	x=1.05	x=4.64	x=1.59	x=2.91	x=0.00359	x=0.01399	up	Vehicle vs Adagrasib_100mpk_Cetuximab_20mpk_0h	4h
SW837	ZNF551	x=0.89	x=4.62	x=1.8	x=2.56	x=0.01033	x=0.0338	up	Vehicle vs Adagrasib_100mpk_Cetuximab_20mpk_0h	4h
SW837	TWIST1	x=1.49	x=4.6	x=1.57	x=2.92	x=0.00345	x=0.0135	up	Vehicle vs Adagrasib_100mpk_Cetuximab_20mpk_0h	4h
SW837	PYGO1	x=1.25	x=4.6	x=1.62	x=2.84	x=0.00456	x=0.01709	up	Vehicle vs Adagrasib_100mpk_Cetuximab_20mpk_0h	4h
SW837	IGSF10	x=1.31	x=4.55	x=1.63	x=2.79	x=0.00533	x=0.01942	up	Vehicle vs Adagrasib_100mpk_Cetuximab_20mpk_0h	4h
SW837	JAM3	x=2.2	x=4.55	x=1.53	x=2.98	x=0.00285	x=0.01149	up	Vehicle vs Adagrasib_100mpk_Cetuximab_20mpk_0h	4h
SW837	KCNJ16	x=3.07	x=4.54	x=1.24	x=3.67	x=0.00025	x=0.00139	up	Vehicle vs Adagrasib_100mpk_Cetuximab_20mpk_0h	4h
SW837	SNHG14	x=1.83	x=4.53	x=1.52	x=2.99	x=0.00281	x=0.01135	up	Vehicle vs Adagrasib_100mpk_Cetuximab_20mpk_0h	4h
SW837	B3GALT5-AS1	x=5.08	x=4.52	x=1.16	x=3.91	x=9e-05	x=0.00059	up	Vehicle vs Adagrasib_100mpk_Cetuximab_20mpk_0h	4h
SW837	COL4A1	x=2.64	x=4.5	x=1.26	x=3.56	x=0.00037	x=0.00199	up	Vehicle vs Adagrasib_100mpk_Cetuximab_20mpk_0h	4h
SW837	CYP11A1	x=2.73	x=4.5	x=1.24	x=3.63	x=0.00028	x=0.00155	up	Vehicle vs Adagrasib_100mpk_Cetuximab_20mpk_0h	4h
SW837	ACTBL2	x=0.94	x=4.4	x=1.7	x=2.59	x=0.00962	x=0.03188	up	Vehicle vs Adagrasib_100mpk_Cetuximab_20mpk_0h	4h
SW837	RN7SKP255	x=0.9	x=4.38	x=1.52	x=2.88	x=0.00393	x=0.01508	up	Vehicle vs Adagrasib_100mpk_Cetuximab_20mpk_0h	4h
SW837	UST	x=1.41	x=4.38	x=1.45	x=3.02	x=0.00252	x=0.01033	up	Vehicle vs Adagrasib_100mpk_Cetuximab_20mpk_0h	4h
SW837	DMD	x=2.04	x=4.34	x=1.32	x=3.27	x=0.00106	x=0.00492	up	Vehicle vs Adagrasib_100mpk_Cetuximab_20mpk_0h	4h
SW837	SNRPN	x=3.61	x=4.33	x=1.27	x=3.42	x=0.00063	x=0.00316	up	Vehicle vs Adagrasib_100mpk_Cetuximab_20mpk_0h	4h
SW837	SYT11	x=1.23	x=4.32	x=1.49	x=2.91	x=0.00363	x=0.01412	up	Vehicle vs Adagrasib_100mpk_Cetuximab_20mpk_0h	4h
SW837	CLCA4	x=78.77	x=4.32	x=0.41	x=10.54	x=0	x=0	up	Vehicle vs Adagrasib_100mpk_Cetuximab_20mpk_0h	4h
SW837	ANGPT2	x=10.35	x=4.27	x=0.84	x=5.09	x=0	x=0	up	Vehicle vs Adagrasib_100mpk_Cetuximab_20mpk_0h	4h
SW837	ZNF280B	x=1.36	x=4.27	x=1.55	x=2.76	x=0.00577	x=0.02077	up	Vehicle vs Adagrasib_100mpk_Cetuximab_20mpk_0h	4h
SW837	MSMB	x=8.61	x=4.26	x=0.74	x=5.76	x=0	x=0	up	Vehicle vs Adagrasib_100mpk_Cetuximab_20mpk_0h	4h
SW837	RAB3B	x=1.7	x=4.26	x=1.71	x=2.5	x=0.01249	x=0.03958	up	Vehicle vs Adagrasib_100mpk_Cetuximab_20mpk_0h	4h
SW837	GJC1	x=3.99	x=4.21	x=1.17	x=3.59	x=0.00032	x=0.00176	up	Vehicle vs Adagrasib_100mpk_Cetuximab_20mpk_0h	4h
SW837	LINC01804	x=2.21	x=4.21	x=1.26	x=3.34	x=0.00085	x=0.00408	up	Vehicle vs Adagrasib_100mpk_Cetuximab_20mpk_0h	4h
SW837	ROBO1	x=2.34	x=4.21	x=1.27	x=3.32	x=9e-04	x=0.00428	up	Vehicle vs Adagrasib_100mpk_Cetuximab_20mpk_0h	4h
SW837	EVA1B	x=0.83	x=4.2	x=1.63	x=2.57	x=0.01027	x=0.03366	up	Vehicle vs Adagrasib_100mpk_Cetuximab_20mpk_0h	4h
SW837	NUTM1	x=2.1	x=4.18	x=1.52	x=2.75	x=0.00604	x=0.02156	up	Vehicle vs Adagrasib_100mpk_Cetuximab_20mpk_0h	4h
SW837	ACKR3	x=6.2	x=4.1	x=0.88	x=4.66	x=0	x=3e-05	up	Vehicle vs Adagrasib_100mpk_Cetuximab_20mpk_0h	4h
SW837	CHFR	x=1.91	x=4.1	x=1.31	x=3.13	x=0.00172	x=0.00747	up	Vehicle vs Adagrasib_100mpk_Cetuximab_20mpk_0h	4h
SW837	LRRK2	x=0.85	x=4.06	x=1.68	x=2.41	x=0.0158	x=0.04814	up	Vehicle vs Adagrasib_100mpk_Cetuximab_20mpk_0h	4h
SW837	ABCA1	x=34.07	x=4.05	x=0.55	x=7.37	x=0	x=0	up	Vehicle vs Adagrasib_100mpk_Cetuximab_20mpk_0h	4h
SW837	S100G	x=2.55	x=4.03	x=1.36	x=2.97	x=0.00302	x=0.01206	up	Vehicle vs Adagrasib_100mpk_Cetuximab_20mpk_0h	4h
SW837	HS6ST3	x=0.95	x=4	x=1.51	x=2.65	x=0.00806	x=0.02752	up	Vehicle vs Adagrasib_100mpk_Cetuximab_20mpk_0h	4h
SW837	UGT2B15	x=3.59	x=3.99	x=0.99	x=4.03	x=6e-05	x=0.00038	up	Vehicle vs Adagrasib_100mpk_Cetuximab_20mpk_0h	4h
SW837	TMPRSS11B	x=3.71	x=3.98	x=1.21	x=3.29	x=0.001	x=0.00466	up	Vehicle vs Adagrasib_100mpk_Cetuximab_20mpk_0h	4h
SW837	STXBP5L	x=3.58	x=3.95	x=1.15	x=3.43	x=0.00061	x=0.00305	up	Vehicle vs Adagrasib_100mpk_Cetuximab_20mpk_0h	4h
SW837	NBEA	x=1.11	x=3.95	x=1.59	x=2.49	x=0.01274	x=0.04025	up	Vehicle vs Adagrasib_100mpk_Cetuximab_20mpk_0h	4h
SW837	FAM65B	x=1.59	x=3.94	x=1.39	x=2.84	x=0.00447	x=0.01681	up	Vehicle vs Adagrasib_100mpk_Cetuximab_20mpk_0h	4h
SW837	CCDC8	x=1.67	x=3.92	x=1.25	x=3.13	x=0.00175	x=0.00758	up	Vehicle vs Adagrasib_100mpk_Cetuximab_20mpk_0h	4h
SW837	SOX6	x=5.33	x=3.9	x=0.98	x=3.98	x=7e-05	x=0.00045	up	Vehicle vs Adagrasib_100mpk_Cetuximab_20mpk_0h	4h
SW837	CA2	x=2.68	x=3.89	x=1.07	x=3.65	x=0.00026	x=0.00145	up	Vehicle vs Adagrasib_100mpk_Cetuximab_20mpk_0h	4h
SW837	DPYSL4	x=2.51	x=3.87	x=1.23	x=3.15	x=0.00165	x=0.0072	up	Vehicle vs Adagrasib_100mpk_Cetuximab_20mpk_0h	4h
SW837	CSGALNACT1	x=3.72	x=3.86	x=0.96	x=4.04	x=5e-05	x=0.00036	up	Vehicle vs Adagrasib_100mpk_Cetuximab_20mpk_0h	4h
SW837	STX19	x=7.02	x=3.79	x=0.79	x=4.8	x=0	x=2e-05	up	Vehicle vs Adagrasib_100mpk_Cetuximab_20mpk_0h	4h
SW837	APOBR	x=2.11	x=3.78	x=1.41	x=2.67	x=0.00757	x=0.02613	up	Vehicle vs Adagrasib_100mpk_Cetuximab_20mpk_0h	4h
SW837	KRTAP5-10	x=1	x=3.76	x=1.46	x=2.58	x=0.00997	x=0.03283	up	Vehicle vs Adagrasib_100mpk_Cetuximab_20mpk_0h	4h
SW837	MSRB3	x=2.6	x=3.75	x=1.34	x=2.81	x=0.00496	x=0.01834	up	Vehicle vs Adagrasib_100mpk_Cetuximab_20mpk_0h	4h
SW837	COL2A1	x=2.37	x=3.74	x=1.44	x=2.6	x=0.00939	x=0.03126	up	Vehicle vs Adagrasib_100mpk_Cetuximab_20mpk_0h	4h
SW837	FSTL1	x=5.74	x=3.72	x=0.86	x=4.35	x=1e-05	x=0.00011	up	Vehicle vs Adagrasib_100mpk_Cetuximab_20mpk_0h	4h
SW837	TIMP3	x=1.49	x=3.66	x=1.45	x=2.52	x=0.01179	x=0.03775	up	Vehicle vs Adagrasib_100mpk_Cetuximab_20mpk_0h	4h
SW837	LEF1	x=1.76	x=3.64	x=1.27	x=2.87	x=0.00414	x=0.01577	up	Vehicle vs Adagrasib_100mpk_Cetuximab_20mpk_0h	4h
SW837	TUSC3	x=2.29	x=3.64	x=1.32	x=2.75	x=0.00602	x=0.02152	up	Vehicle vs Adagrasib_100mpk_Cetuximab_20mpk_0h	4h
SW837	STRA6	x=70.41	x=3.63	x=0.38	x=9.54	x=0	x=0	up	Vehicle vs Adagrasib_100mpk_Cetuximab_20mpk_0h	4h
SW837	HOXB2	x=1.41	x=3.62	x=1.31	x=2.76	x=0.00586	x=0.02106	up	Vehicle vs Adagrasib_100mpk_Cetuximab_20mpk_0h	4h
SW837	DUTP6	x=1.28	x=3.6	x=1.43	x=2.52	x=0.01178	x=0.03774	up	Vehicle vs Adagrasib_100mpk_Cetuximab_20mpk_0h	4h
SW837	CXCL6	x=13.23	x=3.6	x=0.61	x=5.85	x=0	x=0	up	Vehicle vs Adagrasib_100mpk_Cetuximab_20mpk_0h	4h
SW837	CD7	x=5.29	x=3.6	x=1.05	x=3.44	x=0.00059	x=0.00296	up	Vehicle vs Adagrasib_100mpk_Cetuximab_20mpk_0h	4h
SW837	CST1	x=1.67	x=3.6	x=1.3	x=2.76	x=0.00581	x=0.02089	up	Vehicle vs Adagrasib_100mpk_Cetuximab_20mpk_0h	4h
SW837	RARB	x=2.4	x=3.58	x=1.23	x=2.91	x=0.00367	x=0.01424	up	Vehicle vs Adagrasib_100mpk_Cetuximab_20mpk_0h	4h
SW837	SNORA74A	x=1.36	x=3.57	x=1.23	x=2.89	x=0.00382	x=0.01473	up	Vehicle vs Adagrasib_100mpk_Cetuximab_20mpk_0h	4h
SW837	AKR1B1	x=4.77	x=3.57	x=0.92	x=3.89	x=1e-04	x=0.00064	up	Vehicle vs Adagrasib_100mpk_Cetuximab_20mpk_0h	4h
SW837	RBM11	x=1.63	x=3.55	x=1.4	x=2.52	x=0.01161	x=0.03724	up	Vehicle vs Adagrasib_100mpk_Cetuximab_20mpk_0h	4h
SW837	ADRA2B	x=1.95	x=3.53	x=1.19	x=2.98	x=0.00291	x=0.01169	up	Vehicle vs Adagrasib_100mpk_Cetuximab_20mpk_0h	4h
SW837	DKK1	x=4.05	x=3.53	x=0.94	x=3.74	x=0.00019	x=0.00109	up	Vehicle vs Adagrasib_100mpk_Cetuximab_20mpk_0h	4h
SW837	NPY1R	x=2.88	x=3.5	x=1.2	x=2.92	x=0.0035	x=0.01367	up	Vehicle vs Adagrasib_100mpk_Cetuximab_20mpk_0h	4h
SW837	C1orf101	x=1.34	x=3.47	x=1.37	x=2.53	x=0.01152	x=0.03705	up	Vehicle vs Adagrasib_100mpk_Cetuximab_20mpk_0h	4h
SW837	FAM3B	x=7.46	x=3.44	x=0.77	x=4.5	x=1e-05	x=6e-05	up	Vehicle vs Adagrasib_100mpk_Cetuximab_20mpk_0h	4h
SW837	CCDC80	x=417.19	x=3.41	x=0.4	x=8.46	x=0	x=0	up	Vehicle vs Adagrasib_100mpk_Cetuximab_20mpk_0h	4h
SW837	BLNK	x=13.03	x=3.41	x=0.6	x=5.69	x=0	x=0	up	Vehicle vs Adagrasib_100mpk_Cetuximab_20mpk_0h	4h
SW837	IGF2	x=51.25	x=3.38	x=0.65	x=5.21	x=0	x=0	up	Vehicle vs Adagrasib_100mpk_Cetuximab_20mpk_0h	4h
SW837	ADRA2A	x=5.98	x=3.37	x=0.92	x=3.69	x=0.00023	x=0.00129	up	Vehicle vs Adagrasib_100mpk_Cetuximab_20mpk_0h	4h
SW837	HTR3A	x=17.33	x=3.37	x=0.55	x=6.1	x=0	x=0	up	Vehicle vs Adagrasib_100mpk_Cetuximab_20mpk_0h	4h
SW837	KRT18P15	x=1.35	x=3.36	x=1.39	x=2.42	x=0.0156	x=0.04767	up	Vehicle vs Adagrasib_100mpk_Cetuximab_20mpk_0h	4h
SW837	DRD2	x=2.64	x=3.31	x=1.1	x=3.02	x=0.00252	x=0.01033	up	Vehicle vs Adagrasib_100mpk_Cetuximab_20mpk_0h	4h
SW837	REG1A	x=17.62	x=3.3	x=1.03	x=3.21	x=0.00133	x=0.00597	up	Vehicle vs Adagrasib_100mpk_Cetuximab_20mpk_0h	4h
SW837	ATP2A3	x=32.94	x=3.28	x=0.36	x=9.06	x=0	x=0	up	Vehicle vs Adagrasib_100mpk_Cetuximab_20mpk_0h	4h
SW837	SPINK6	x=38.31	x=3.28	x=0.57	x=5.77	x=0	x=0	up	Vehicle vs Adagrasib_100mpk_Cetuximab_20mpk_0h	4h
SW837	PIP	x=24.33	x=3.28	x=0.48	x=6.79	x=0	x=0	up	Vehicle vs Adagrasib_100mpk_Cetuximab_20mpk_0h	4h
SW837	TBX2	x=2.38	x=3.25	x=1.3	x=2.51	x=0.01214	x=0.03867	up	Vehicle vs Adagrasib_100mpk_Cetuximab_20mpk_0h	4h
SW837	NDP	x=81.61	x=3.25	x=0.29	x=11.08	x=0	x=0	up	Vehicle vs Adagrasib_100mpk_Cetuximab_20mpk_0h	4h
SW837	CLEC12A	x=1.43	x=3.24	x=1.33	x=2.44	x=0.01468	x=0.04528	up	Vehicle vs Adagrasib_100mpk_Cetuximab_20mpk_0h	4h
SW837	COL5A2	x=6.4	x=3.23	x=0.8	x=4.05	x=5e-05	x=0.00034	up	Vehicle vs Adagrasib_100mpk_Cetuximab_20mpk_0h	4h
SW837	BASP1	x=15.87	x=3.23	x=0.67	x=4.79	x=0	x=2e-05	up	Vehicle vs Adagrasib_100mpk_Cetuximab_20mpk_0h	4h
SW837	EYA2	x=4.6	x=3.23	x=0.75	x=4.3	x=2e-05	x=0.00013	up	Vehicle vs Adagrasib_100mpk_Cetuximab_20mpk_0h	4h
SW837	KRT79	x=6.91	x=3.18	x=0.67	x=4.78	x=0	x=2e-05	up	Vehicle vs Adagrasib_100mpk_Cetuximab_20mpk_0h	4h
SW837	CDH23	x=13.82	x=3.18	x=0.5	x=6.34	x=0	x=0	up	Vehicle vs Adagrasib_100mpk_Cetuximab_20mpk_0h	4h
SW837	DIO2	x=8.72	x=3.18	x=0.85	x=3.73	x=0.00019	x=0.00113	up	Vehicle vs Adagrasib_100mpk_Cetuximab_20mpk_0h	4h
SW837	LIFR	x=2.58	x=3.17	x=1.04	x=3.03	x=0.00243	x=0.01004	up	Vehicle vs Adagrasib_100mpk_Cetuximab_20mpk_0h	4h
SW837	RPL21P41	x=1.99	x=3.16	x=1.07	x=2.95	x=0.0032	x=0.01265	up	Vehicle vs Adagrasib_100mpk_Cetuximab_20mpk_0h	4h
SW837	IGSF5	x=1.99	x=3.15	x=1.14	x=2.78	x=0.00548	x=0.01992	up	Vehicle vs Adagrasib_100mpk_Cetuximab_20mpk_0h	4h
SW837	SYT14	x=4.64	x=3.15	x=0.7	x=4.48	x=1e-05	x=6e-05	up	Vehicle vs Adagrasib_100mpk_Cetuximab_20mpk_0h	4h
SW837	ABCA10	x=3.77	x=3.14	x=1.04	x=3.04	x=0.0024	x=0.00992	up	Vehicle vs Adagrasib_100mpk_Cetuximab_20mpk_0h	4h
SW837	CLDN8	x=2.04	x=3.14	x=1.28	x=2.45	x=0.01436	x=0.04444	up	Vehicle vs Adagrasib_100mpk_Cetuximab_20mpk_0h	4h
SW837	ACVRL1	x=3.6	x=3.14	x=0.94	x=3.35	x=0.00081	x=0.00391	up	Vehicle vs Adagrasib_100mpk_Cetuximab_20mpk_0h	4h
SW837	CCL28	x=173.69	x=3.14	x=0.38	x=8.21	x=0	x=0	up	Vehicle vs Adagrasib_100mpk_Cetuximab_20mpk_0h	4h
SW837	TCF4	x=32.27	x=3.11	x=0.53	x=5.86	x=0	x=0	up	Vehicle vs Adagrasib_100mpk_Cetuximab_20mpk_0h	4h
SW837	RNU1-83P	x=1.81	x=3.1	x=1.23	x=2.52	x=0.01169	x=0.0375	up	Vehicle vs Adagrasib_100mpk_Cetuximab_20mpk_0h	4h
SW837	CSF2RB	x=6.12	x=3.1	x=0.82	x=3.78	x=0.00016	x=0.00093	up	Vehicle vs Adagrasib_100mpk_Cetuximab_20mpk_0h	4h
SW837	ADAMTS9	x=29.97	x=3.09	x=0.36	x=8.62	x=0	x=0	up	Vehicle vs Adagrasib_100mpk_Cetuximab_20mpk_0h	4h
SW837	ATP6V1B1	x=10.28	x=3.09	x=0.59	x=5.24	x=0	x=0	up	Vehicle vs Adagrasib_100mpk_Cetuximab_20mpk_0h	4h
SW837	DZIP1	x=4.01	x=3.08	x=1	x=3.06	x=0.00218	x=0.00915	up	Vehicle vs Adagrasib_100mpk_Cetuximab_20mpk_0h	4h
SW837	ACE2	x=74.65	x=3.07	x=0.27	x=11.26	x=0	x=0	up	Vehicle vs Adagrasib_100mpk_Cetuximab_20mpk_0h	4h
SW837	HMGB1P16	x=2.14	x=3.07	x=1.26	x=2.44	x=0.01468	x=0.04528	up	Vehicle vs Adagrasib_100mpk_Cetuximab_20mpk_0h	4h
SW837	HOXC11	x=5.07	x=3.07	x=0.78	x=3.96	x=8e-05	x=0.00049	up	Vehicle vs Adagrasib_100mpk_Cetuximab_20mpk_0h	4h
SW837	FGF2	x=3.79	x=3.07	x=1.08	x=2.83	x=0.00459	x=0.01716	up	Vehicle vs Adagrasib_100mpk_Cetuximab_20mpk_0h	4h
SW837	ARHGEF40	x=15.54	x=3.07	x=0.46	x=6.6	x=0	x=0	up	Vehicle vs Adagrasib_100mpk_Cetuximab_20mpk_0h	4h
SW837	SMPX	x=160.5	x=3.07	x=0.27	x=11.55	x=0	x=0	up	Vehicle vs Adagrasib_100mpk_Cetuximab_20mpk_0h	4h
SW837	IGF1	x=10.38	x=3.05	x=0.53	x=5.73	x=0	x=0	up	Vehicle vs Adagrasib_100mpk_Cetuximab_20mpk_0h	4h
SW837	GBP4	x=7.88	x=3.05	x=0.76	x=4	x=6e-05	x=0.00042	up	Vehicle vs Adagrasib_100mpk_Cetuximab_20mpk_0h	4h
SW837	GALNT18	x=1.98	x=3.03	x=1.07	x=2.82	x=0.00483	x=0.01796	up	Vehicle vs Adagrasib_100mpk_Cetuximab_20mpk_0h	4h
SW837	PTGER1	x=2.99	x=3.03	x=1.21	x=2.5	x=0.01249	x=0.03958	up	Vehicle vs Adagrasib_100mpk_Cetuximab_20mpk_0h	4h
SW837	USP30-AS1	x=4.95	x=3	x=0.7	x=4.27	x=2e-05	x=0.00015	up	Vehicle vs Adagrasib_100mpk_Cetuximab_20mpk_0h	4h
SW837	FAM171B	x=3.27	x=2.98	x=0.95	x=3.15	x=0.00164	x=0.00716	up	Vehicle vs Adagrasib_100mpk_Cetuximab_20mpk_0h	4h
SW837	TRIM63	x=9.81	x=2.97	x=0.62	x=4.77	x=0	x=2e-05	up	Vehicle vs Adagrasib_100mpk_Cetuximab_20mpk_0h	4h
SW837	BHLHE41	x=41.76	x=2.97	x=0.4	x=7.47	x=0	x=0	up	Vehicle vs Adagrasib_100mpk_Cetuximab_20mpk_0h	4h
SW837	VCAN	x=2.45	x=2.96	x=1.13	x=2.63	x=0.00861	x=0.0291	up	Vehicle vs Adagrasib_100mpk_Cetuximab_20mpk_0h	4h
SW837	BCAT1	x=29.4	x=2.94	x=0.58	x=5.02	x=0	x=1e-05	up	Vehicle vs Adagrasib_100mpk_Cetuximab_20mpk_0h	4h
SW837	WFDC21P	x=32.95	x=2.93	x=0.36	x=8.08	x=0	x=0	up	Vehicle vs Adagrasib_100mpk_Cetuximab_20mpk_0h	4h
SW837	PDK4	x=28.49	x=2.91	x=0.63	x=4.64	x=0	x=3e-05	up	Vehicle vs Adagrasib_100mpk_Cetuximab_20mpk_0h	4h
SW837	RNF152	x=9.89	x=2.91	x=0.54	x=5.37	x=0	x=0	up	Vehicle vs Adagrasib_100mpk_Cetuximab_20mpk_0h	4h
SW837	AATBC	x=3.81	x=2.91	x=1.04	x=2.8	x=0.00506	x=0.01863	up	Vehicle vs Adagrasib_100mpk_Cetuximab_20mpk_0h	4h
SW837	MYOM1	x=16.93	x=2.9	x=0.54	x=5.38	x=0	x=0	up	Vehicle vs Adagrasib_100mpk_Cetuximab_20mpk_0h	4h
SW837	CCDC33	x=14.05	x=2.9	x=0.53	x=5.47	x=0	x=0	up	Vehicle vs Adagrasib_100mpk_Cetuximab_20mpk_0h	4h
SW837	SECTM1	x=532.54	x=2.89	x=0.26	x=11.11	x=0	x=0	up	Vehicle vs Adagrasib_100mpk_Cetuximab_20mpk_0h	4h
SW837	NEXN	x=6.44	x=2.88	x=0.76	x=3.77	x=0.00016	x=0.00096	up	Vehicle vs Adagrasib_100mpk_Cetuximab_20mpk_0h	4h
SW837	C3P1	x=1.46	x=2.87	x=1.15	x=2.49	x=0.01262	x=0.0399	up	Vehicle vs Adagrasib_100mpk_Cetuximab_20mpk_0h	4h
SW837	SLC17A7	x=4.34	x=2.84	x=0.81	x=3.49	x=0.00049	x=0.00251	up	Vehicle vs Adagrasib_100mpk_Cetuximab_20mpk_0h	4h
SW837	RNF186	x=336.35	x=2.84	x=0.26	x=11.07	x=0	x=0	up	Vehicle vs Adagrasib_100mpk_Cetuximab_20mpk_0h	4h
SW837	B3GALT5	x=144.4	x=2.8	x=0.3	x=9.27	x=0	x=0	up	Vehicle vs Adagrasib_100mpk_Cetuximab_20mpk_0h	4h
SW837	CASP16P	x=6.38	x=2.8	x=0.7	x=3.98	x=7e-05	x=0.00045	up	Vehicle vs Adagrasib_100mpk_Cetuximab_20mpk_0h	4h
SW837	PTHLH	x=5.68	x=2.79	x=0.74	x=3.79	x=0.00015	x=9e-04	up	Vehicle vs Adagrasib_100mpk_Cetuximab_20mpk_0h	4h
SW837	SAA2	x=35.34	x=2.78	x=0.42	x=6.6	x=0	x=0	up	Vehicle vs Adagrasib_100mpk_Cetuximab_20mpk_0h	4h
SW837	COL5A3	x=10.01	x=2.78	x=0.61	x=4.53	x=1e-05	x=5e-05	up	Vehicle vs Adagrasib_100mpk_Cetuximab_20mpk_0h	4h
SW837	MAP3K12	x=2	x=2.77	x=1.01	x=2.73	x=0.00627	x=0.02233	up	Vehicle vs Adagrasib_100mpk_Cetuximab_20mpk_0h	4h
SW837	ADTRP	x=10.64	x=2.75	x=0.64	x=4.29	x=2e-05	x=0.00014	up	Vehicle vs Adagrasib_100mpk_Cetuximab_20mpk_0h	4h
SW837	SELL	x=2.35	x=2.75	x=1	x=2.75	x=0.00595	x=0.02131	up	Vehicle vs Adagrasib_100mpk_Cetuximab_20mpk_0h	4h
SW837	MMP7	x=1528.96	x=2.73	x=0.39	x=7.03	x=0	x=0	up	Vehicle vs Adagrasib_100mpk_Cetuximab_20mpk_0h	4h
SW837	CHI3L2	x=34.16	x=2.73	x=0.67	x=4.07	x=5e-05	x=0.00032	up	Vehicle vs Adagrasib_100mpk_Cetuximab_20mpk_0h	4h
SW837	SLC23A3	x=2.26	x=2.72	x=1.01	x=2.7	x=0.00692	x=0.02425	up	Vehicle vs Adagrasib_100mpk_Cetuximab_20mpk_0h	4h
SW837	CPXM2	x=18.3	x=2.72	x=0.43	x=6.28	x=0	x=0	up	Vehicle vs Adagrasib_100mpk_Cetuximab_20mpk_0h	4h
SW837	GAL3ST4	x=5.2	x=2.69	x=0.69	x=3.91	x=9e-05	x=0.00059	up	Vehicle vs Adagrasib_100mpk_Cetuximab_20mpk_0h	4h
SW837	SCN9A	x=6.61	x=2.68	x=0.69	x=3.9	x=1e-04	x=6e-04	up	Vehicle vs Adagrasib_100mpk_Cetuximab_20mpk_0h	4h
SW837	VSIG2	x=8.04	x=2.67	x=0.66	x=4.02	x=6e-05	x=0.00039	up	Vehicle vs Adagrasib_100mpk_Cetuximab_20mpk_0h	4h
SW837	TMED10P2	x=3.75	x=2.66	x=0.79	x=3.38	x=0.00074	x=0.00361	up	Vehicle vs Adagrasib_100mpk_Cetuximab_20mpk_0h	4h
SW837	WDR97	x=2.56	x=2.66	x=0.95	x=2.78	x=0.00538	x=0.01958	up	Vehicle vs Adagrasib_100mpk_Cetuximab_20mpk_0h	4h
SW837	FCMR	x=6.61	x=2.65	x=0.6	x=4.45	x=1e-05	x=7e-05	up	Vehicle vs Adagrasib_100mpk_Cetuximab_20mpk_0h	4h
SW837	SERPIND1	x=5.98	x=2.65	x=0.86	x=3.07	x=0.00216	x=0.00908	up	Vehicle vs Adagrasib_100mpk_Cetuximab_20mpk_0h	4h
SW837	CEACAM5	x=1324.72	x=2.63	x=0.18	x=14.79	x=0	x=0	up	Vehicle vs Adagrasib_100mpk_Cetuximab_20mpk_0h	4h
SW837	IL18R1	x=2.82	x=2.63	x=1.06	x=2.48	x=0.01326	x=0.04164	up	Vehicle vs Adagrasib_100mpk_Cetuximab_20mpk_0h	4h
SW837	RNASE4	x=3.83	x=2.62	x=0.94	x=2.79	x=0.00534	x=0.01946	up	Vehicle vs Adagrasib_100mpk_Cetuximab_20mpk_0h	4h
SW837	SLC4A8	x=11.68	x=2.62	x=0.56	x=4.71	x=0	x=2e-05	up	Vehicle vs Adagrasib_100mpk_Cetuximab_20mpk_0h	4h
SW837	NDRG2	x=3045.51	x=2.61	x=0.19	x=14.09	x=0	x=0	up	Vehicle vs Adagrasib_100mpk_Cetuximab_20mpk_0h	4h
SW837	HMGN2P46	x=15.51	x=2.58	x=0.41	x=6.3	x=0	x=0	up	Vehicle vs Adagrasib_100mpk_Cetuximab_20mpk_0h	4h
SW837	MFSD4A	x=85.88	x=2.57	x=0.33	x=7.84	x=0	x=0	up	Vehicle vs Adagrasib_100mpk_Cetuximab_20mpk_0h	4h
SW837	KRT31	x=9.8	x=2.57	x=0.71	x=3.63	x=0.00029	x=0.00159	up	Vehicle vs Adagrasib_100mpk_Cetuximab_20mpk_0h	4h
SW837	MUC4	x=225.09	x=2.56	x=0.32	x=8.05	x=0	x=0	up	Vehicle vs Adagrasib_100mpk_Cetuximab_20mpk_0h	4h
SW837	C6orf222	x=22.56	x=2.55	x=0.39	x=6.58	x=0	x=0	up	Vehicle vs Adagrasib_100mpk_Cetuximab_20mpk_0h	4h
SW837	ZNF480	x=4.62	x=2.55	x=0.79	x=3.24	x=0.00122	x=0.00552	up	Vehicle vs Adagrasib_100mpk_Cetuximab_20mpk_0h	4h
SW837	PIP5K1B	x=41.59	x=2.55	x=0.31	x=8.13	x=0	x=0	up	Vehicle vs Adagrasib_100mpk_Cetuximab_20mpk_0h	4h
SW837	APOBEC3A	x=10.98	x=2.5	x=0.76	x=3.28	x=0.00103	x=0.00479	up	Vehicle vs Adagrasib_100mpk_Cetuximab_20mpk_0h	4h
SW837	LINC00487	x=2.8	x=2.49	x=0.99	x=2.51	x=0.01216	x=0.03871	up	Vehicle vs Adagrasib_100mpk_Cetuximab_20mpk_0h	4h
SW837	LINC01693	x=2.99	x=2.49	x=0.9	x=2.75	x=0.00594	x=0.02126	up	Vehicle vs Adagrasib_100mpk_Cetuximab_20mpk_0h	4h
SW837	LINC01270	x=2.76	x=2.48	x=0.79	x=3.12	x=0.0018	x=0.00778	up	Vehicle vs Adagrasib_100mpk_Cetuximab_20mpk_0h	4h
SW837	EVL	x=5.79	x=2.47	x=0.66	x=3.74	x=0.00019	x=0.00109	up	Vehicle vs Adagrasib_100mpk_Cetuximab_20mpk_0h	4h
SW837	EPHB6	x=26.19	x=2.46	x=0.35	x=7.03	x=0	x=0	up	Vehicle vs Adagrasib_100mpk_Cetuximab_20mpk_0h	4h
SW837	SLC3A1	x=4.35	x=2.45	x=0.79	x=3.11	x=0.00186	x=0.00798	up	Vehicle vs Adagrasib_100mpk_Cetuximab_20mpk_0h	4h
SW837	PROM1	x=13.05	x=2.44	x=0.44	x=5.54	x=0	x=0	up	Vehicle vs Adagrasib_100mpk_Cetuximab_20mpk_0h	4h
SW837	TMEM253	x=11.99	x=2.44	x=0.51	x=4.79	x=0	x=2e-05	up	Vehicle vs Adagrasib_100mpk_Cetuximab_20mpk_0h	4h
SW837	KIF1A	x=4.74	x=2.44	x=0.76	x=3.21	x=0.00134	x=0.00602	up	Vehicle vs Adagrasib_100mpk_Cetuximab_20mpk_0h	4h
SW837	PGBD5	x=42.38	x=2.42	x=0.36	x=6.76	x=0	x=0	up	Vehicle vs Adagrasib_100mpk_Cetuximab_20mpk_0h	4h
SW837	THSD7A	x=7.4	x=2.42	x=0.56	x=4.31	x=2e-05	x=0.00012	up	Vehicle vs Adagrasib_100mpk_Cetuximab_20mpk_0h	4h
SW837	SOX2-OT	x=5.79	x=2.41	x=0.71	x=3.4	x=0.00067	x=0.00331	up	Vehicle vs Adagrasib_100mpk_Cetuximab_20mpk_0h	4h
SW837	FPR1	x=23.55	x=2.4	x=0.39	x=6.15	x=0	x=0	up	Vehicle vs Adagrasib_100mpk_Cetuximab_20mpk_0h	4h
SW837	FZD10-AS1	x=2.92	x=2.39	x=0.85	x=2.82	x=0.00477	x=0.01777	up	Vehicle vs Adagrasib_100mpk_Cetuximab_20mpk_0h	4h
SW837	NINL	x=2.56	x=2.38	x=0.93	x=2.57	x=0.01009	x=0.03317	up	Vehicle vs Adagrasib_100mpk_Cetuximab_20mpk_0h	4h
SW837	KIT	x=6.66	x=2.38	x=0.9	x=2.65	x=0.00794	x=0.02718	up	Vehicle vs Adagrasib_100mpk_Cetuximab_20mpk_0h	4h
SW837	MTDHP1	x=15.28	x=2.38	x=0.47	x=5.05	x=0	x=0	up	Vehicle vs Adagrasib_100mpk_Cetuximab_20mpk_0h	4h
SW837	DSEL	x=6.16	x=2.38	x=0.58	x=4.08	x=4e-05	x=0.00031	up	Vehicle vs Adagrasib_100mpk_Cetuximab_20mpk_0h	4h
SW837	STXBP5-AS1	x=66.84	x=2.38	x=0.26	x=9.11	x=0	x=0	up	Vehicle vs Adagrasib_100mpk_Cetuximab_20mpk_0h	4h
SW837	COL6A6	x=12.2	x=2.38	x=0.58	x=4.12	x=4e-05	x=0.00027	up	Vehicle vs Adagrasib_100mpk_Cetuximab_20mpk_0h	4h
SW837	SEMA6A	x=24.1	x=2.37	x=0.41	x=5.73	x=0	x=0	up	Vehicle vs Adagrasib_100mpk_Cetuximab_20mpk_0h	4h
SW837	C15orf48	x=1015.79	x=2.37	x=0.34	x=6.91	x=0	x=0	up	Vehicle vs Adagrasib_100mpk_Cetuximab_20mpk_0h	4h
SW837	DAB2	x=17.78	x=2.37	x=0.41	x=5.78	x=0	x=0	up	Vehicle vs Adagrasib_100mpk_Cetuximab_20mpk_0h	4h
SW837	MXRA8	x=11.25	x=2.37	x=0.56	x=4.24	x=2e-05	x=0.00016	up	Vehicle vs Adagrasib_100mpk_Cetuximab_20mpk_0h	4h
SW837	ACKR2	x=12.46	x=2.37	x=0.53	x=4.43	x=1e-05	x=8e-05	up	Vehicle vs Adagrasib_100mpk_Cetuximab_20mpk_0h	4h
SW837	CST5	x=5.33	x=2.36	x=0.72	x=3.26	x=0.00111	x=0.00512	up	Vehicle vs Adagrasib_100mpk_Cetuximab_20mpk_0h	4h
SW837	BCAS1	x=1799.06	x=2.35	x=0.16	x=14.97	x=0	x=0	up	Vehicle vs Adagrasib_100mpk_Cetuximab_20mpk_0h	4h
SW837	LIPN	x=4.49	x=2.35	x=0.84	x=2.81	x=0.00489	x=0.01814	up	Vehicle vs Adagrasib_100mpk_Cetuximab_20mpk_0h	4h
SW837	MT-TI	x=16.99	x=2.35	x=0.65	x=3.61	x=3e-04	x=0.00167	up	Vehicle vs Adagrasib_100mpk_Cetuximab_20mpk_0h	4h
SW837	HOXD13	x=4.13	x=2.35	x=0.78	x=3.02	x=0.00252	x=0.01033	up	Vehicle vs Adagrasib_100mpk_Cetuximab_20mpk_0h	4h
SW837	TCHHL1	x=655.03	x=2.35	x=0.25	x=9.4	x=0	x=0	up	Vehicle vs Adagrasib_100mpk_Cetuximab_20mpk_0h	4h
SW837	SAA1	x=53.31	x=2.35	x=0.34	x=6.87	x=0	x=0	up	Vehicle vs Adagrasib_100mpk_Cetuximab_20mpk_0h	4h
SW837	FCF1P1	x=2.62	x=2.34	x=0.95	x=2.46	x=0.0139	x=0.04328	up	Vehicle vs Adagrasib_100mpk_Cetuximab_20mpk_0h	4h
SW837	GBP2	x=29.35	x=2.34	x=0.39	x=6.06	x=0	x=0	up	Vehicle vs Adagrasib_100mpk_Cetuximab_20mpk_0h	4h
SW837	PDZD2	x=24.95	x=2.33	x=0.39	x=5.99	x=0	x=0	up	Vehicle vs Adagrasib_100mpk_Cetuximab_20mpk_0h	4h
SW837	MAP2	x=308.04	x=2.33	x=0.19	x=12.01	x=0	x=0	up	Vehicle vs Adagrasib_100mpk_Cetuximab_20mpk_0h	4h
SW837	PTPRR	x=4.51	x=2.33	x=0.69	x=3.36	x=0.00077	x=0.00373	up	Vehicle vs Adagrasib_100mpk_Cetuximab_20mpk_0h	4h
SW837	SSPN	x=29.2	x=2.32	x=0.37	x=6.31	x=0	x=0	up	Vehicle vs Adagrasib_100mpk_Cetuximab_20mpk_0h	4h
SW837	KRT7-AS	x=2.38	x=2.31	x=0.93	x=2.49	x=0.0127	x=0.04014	up	Vehicle vs Adagrasib_100mpk_Cetuximab_20mpk_0h	4h
SW837	TCN1	x=65.01	x=2.31	x=0.36	x=6.41	x=0	x=0	up	Vehicle vs Adagrasib_100mpk_Cetuximab_20mpk_0h	4h
SW837	RNF183	x=6.32	x=2.29	x=0.6	x=3.8	x=0.00015	x=0.00089	up	Vehicle vs Adagrasib_100mpk_Cetuximab_20mpk_0h	4h
SW837	DEFB1	x=467.53	x=2.29	x=0.21	x=11.04	x=0	x=0	up	Vehicle vs Adagrasib_100mpk_Cetuximab_20mpk_0h	4h
SW837	CREB3L1	x=27.21	x=2.28	x=0.35	x=6.62	x=0	x=0	up	Vehicle vs Adagrasib_100mpk_Cetuximab_20mpk_0h	4h
SW837	HOXB-AS3	x=6.63	x=2.27	x=0.62	x=3.68	x=0.00023	x=0.00133	up	Vehicle vs Adagrasib_100mpk_Cetuximab_20mpk_0h	4h
SW837	INCA1	x=3.35	x=2.25	x=0.88	x=2.56	x=0.01058	x=0.03452	up	Vehicle vs Adagrasib_100mpk_Cetuximab_20mpk_0h	4h
SW837	CARD16	x=5.84	x=2.25	x=0.75	x=3	x=0.00266	x=0.01082	up	Vehicle vs Adagrasib_100mpk_Cetuximab_20mpk_0h	4h
SW837	HIST1H4E	x=62.01	x=2.24	x=0.25	x=8.87	x=0	x=0	up	Vehicle vs Adagrasib_100mpk_Cetuximab_20mpk_0h	4h
SW837	SERPINB9P1	x=2.72	x=2.24	x=0.83	x=2.69	x=0.00708	x=0.02472	up	Vehicle vs Adagrasib_100mpk_Cetuximab_20mpk_0h	4h
SW837	TLE6	x=11.6	x=2.22	x=0.79	x=2.81	x=0.00489	x=0.01813	up	Vehicle vs Adagrasib_100mpk_Cetuximab_20mpk_0h	4h
SW837	PLA2G4C	x=19.44	x=2.21	x=0.38	x=5.78	x=0	x=0	up	Vehicle vs Adagrasib_100mpk_Cetuximab_20mpk_0h	4h
SW837	FOXA1	x=5.49	x=2.2	x=0.71	x=3.08	x=0.00205	x=0.00867	up	Vehicle vs Adagrasib_100mpk_Cetuximab_20mpk_0h	4h
SW837	RAB26	x=5.8	x=2.2	x=0.7	x=3.15	x=0.00166	x=0.00724	up	Vehicle vs Adagrasib_100mpk_Cetuximab_20mpk_0h	4h
SW837	EFEMP2	x=12.47	x=2.2	x=0.47	x=4.69	x=0	x=3e-05	up	Vehicle vs Adagrasib_100mpk_Cetuximab_20mpk_0h	4h
SW837	CYP1B1	x=5.59	x=2.19	x=0.72	x=3.03	x=0.00243	x=0.01003	up	Vehicle vs Adagrasib_100mpk_Cetuximab_20mpk_0h	4h
SW837	CACHD1	x=5.22	x=2.18	x=0.66	x=3.3	x=0.00098	x=0.0046	up	Vehicle vs Adagrasib_100mpk_Cetuximab_20mpk_0h	4h
SW837	CEACAM7	x=10.12	x=2.16	x=0.58	x=3.75	x=0.00018	x=0.00104	up	Vehicle vs Adagrasib_100mpk_Cetuximab_20mpk_0h	4h
SW837	MT-TH	x=13.52	x=2.16	x=0.56	x=3.87	x=0.00011	x=0.00067	up	Vehicle vs Adagrasib_100mpk_Cetuximab_20mpk_0h	4h
SW837	SCIN	x=13.51	x=2.16	x=0.44	x=4.88	x=0	x=1e-05	up	Vehicle vs Adagrasib_100mpk_Cetuximab_20mpk_0h	4h
SW837	AQP3	x=545.63	x=2.15	x=0.63	x=3.4	x=0.00068	x=0.00339	up	Vehicle vs Adagrasib_100mpk_Cetuximab_20mpk_0h	4h
SW837	MAL	x=4.7	x=2.15	x=0.88	x=2.43	x=0.01499	x=0.04611	up	Vehicle vs Adagrasib_100mpk_Cetuximab_20mpk_0h	4h
SW837	ABCA11P	x=3.23	x=2.14	x=0.82	x=2.6	x=0.00926	x=0.03093	up	Vehicle vs Adagrasib_100mpk_Cetuximab_20mpk_0h	4h
SW837	KIAA1683	x=11.13	x=2.13	x=0.53	x=3.99	x=7e-05	x=0.00043	up	Vehicle vs Adagrasib_100mpk_Cetuximab_20mpk_0h	4h
SW837	LRRC29	x=6.58	x=2.13	x=0.55	x=3.88	x=0.00011	x=0.00066	up	Vehicle vs Adagrasib_100mpk_Cetuximab_20mpk_0h	4h
SW837	TMEM132B	x=10.15	x=2.12	x=0.53	x=4	x=6e-05	x=0.00042	up	Vehicle vs Adagrasib_100mpk_Cetuximab_20mpk_0h	4h
SW837	TNFRSF11B	x=15.93	x=2.12	x=0.51	x=4.18	x=3e-05	x=0.00021	up	Vehicle vs Adagrasib_100mpk_Cetuximab_20mpk_0h	4h
SW837	ANG	x=38.72	x=2.12	x=0.24	x=8.87	x=0	x=0	up	Vehicle vs Adagrasib_100mpk_Cetuximab_20mpk_0h	4h
SW837	HLA-DQA1	x=10.36	x=2.11	x=0.74	x=2.85	x=0.00439	x=0.01657	up	Vehicle vs Adagrasib_100mpk_Cetuximab_20mpk_0h	4h
SW837	N4BP2L1	x=3.78	x=2.11	x=0.79	x=2.67	x=0.00752	x=0.02598	up	Vehicle vs Adagrasib_100mpk_Cetuximab_20mpk_0h	4h
SW837	CALML5	x=124.18	x=2.1	x=0.54	x=3.89	x=1e-04	x=0.00063	up	Vehicle vs Adagrasib_100mpk_Cetuximab_20mpk_0h	4h
SW837	CXCL3	x=136.18	x=2.1	x=0.26	x=8.14	x=0	x=0	up	Vehicle vs Adagrasib_100mpk_Cetuximab_20mpk_0h	4h
SW837	KRTDAP	x=126.92	x=2.1	x=0.59	x=3.58	x=0.00034	x=0.00182	up	Vehicle vs Adagrasib_100mpk_Cetuximab_20mpk_0h	4h
SW837	SP140	x=20.87	x=2.09	x=0.46	x=4.52	x=1e-05	x=5e-05	up	Vehicle vs Adagrasib_100mpk_Cetuximab_20mpk_0h	4h
SW837	SPINK1	x=204.07	x=2.09	x=0.25	x=8.39	x=0	x=0	up	Vehicle vs Adagrasib_100mpk_Cetuximab_20mpk_0h	4h
SW837	MUC13	x=941.84	x=2.08	x=0.19	x=11.23	x=0	x=0	up	Vehicle vs Adagrasib_100mpk_Cetuximab_20mpk_0h	4h
SW837	HEG1	x=23.81	x=2.08	x=0.45	x=4.63	x=0	x=3e-05	up	Vehicle vs Adagrasib_100mpk_Cetuximab_20mpk_0h	4h
SW837	NWD2	x=5.38	x=2.08	x=0.66	x=3.16	x=0.00157	x=0.00688	up	Vehicle vs Adagrasib_100mpk_Cetuximab_20mpk_0h	4h
SW837	ATP10B	x=1089.57	x=2.08	x=0.16	x=13.35	x=0	x=0	up	Vehicle vs Adagrasib_100mpk_Cetuximab_20mpk_0h	4h
SW837	COL1A1	x=590.02	x=2.07	x=0.34	x=6.13	x=0	x=0	up	Vehicle vs Adagrasib_100mpk_Cetuximab_20mpk_0h	4h
SW837	SOD3	x=3.52	x=2.07	x=0.72	x=2.87	x=0.0041	x=0.01566	up	Vehicle vs Adagrasib_100mpk_Cetuximab_20mpk_0h	4h
SW837	CASC15	x=15.17	x=2.07	x=0.35	x=5.89	x=0	x=0	up	Vehicle vs Adagrasib_100mpk_Cetuximab_20mpk_0h	4h
SW837	RARRES1	x=284.66	x=2.05	x=0.4	x=5.1	x=0	x=0	up	Vehicle vs Adagrasib_100mpk_Cetuximab_20mpk_0h	4h
SW837	KIAA0513	x=32.51	x=2.05	x=0.32	x=6.47	x=0	x=0	up	Vehicle vs Adagrasib_100mpk_Cetuximab_20mpk_0h	4h
SW837	FBXO32	x=876.87	x=2.04	x=0.18	x=11.31	x=0	x=0	up	Vehicle vs Adagrasib_100mpk_Cetuximab_20mpk_0h	4h
SW837	BACH2	x=5.3	x=2.04	x=0.59	x=3.45	x=0.00056	x=0.00284	up	Vehicle vs Adagrasib_100mpk_Cetuximab_20mpk_0h	4h
SW837	MME	x=89.61	x=2.03	x=0.3	x=6.86	x=0	x=0	up	Vehicle vs Adagrasib_100mpk_Cetuximab_20mpk_0h	4h
SW837	CBLN3	x=3.55	x=2.02	x=0.68	x=2.99	x=0.00275	x=0.01114	up	Vehicle vs Adagrasib_100mpk_Cetuximab_20mpk_0h	4h
SW837	FAM49A	x=15.28	x=2.02	x=0.41	x=4.92	x=0	x=1e-05	up	Vehicle vs Adagrasib_100mpk_Cetuximab_20mpk_0h	4h
SW837	ENTPD1	x=6.75	x=2.02	x=0.58	x=3.49	x=0.00049	x=0.00254	up	Vehicle vs Adagrasib_100mpk_Cetuximab_20mpk_0h	4h
SW837	SFTA1P	x=19.93	x=2.02	x=0.36	x=5.62	x=0	x=0	up	Vehicle vs Adagrasib_100mpk_Cetuximab_20mpk_0h	4h
SW837	CCRL2	x=38.56	x=2.02	x=0.26	x=7.64	x=0	x=0	up	Vehicle vs Adagrasib_100mpk_Cetuximab_20mpk_0h	4h
SW837	PALMD	x=21.41	x=2.01	x=0.39	x=5.15	x=0	x=0	up	Vehicle vs Adagrasib_100mpk_Cetuximab_20mpk_0h	4h
SW837	DUOX1	x=31.57	x=2.01	x=0.37	x=5.49	x=0	x=0	up	Vehicle vs Adagrasib_100mpk_Cetuximab_20mpk_0h	4h
SW837	VWA5A	x=29.56	x=2.01	x=0.34	x=5.94	x=0	x=0	up	Vehicle vs Adagrasib_100mpk_Cetuximab_20mpk_0h	4h
SW837	LRRC32	x=104.28	x=2.01	x=0.39	x=5.21	x=0	x=0	up	Vehicle vs Adagrasib_100mpk_Cetuximab_20mpk_0h	4h
SW837	PDZK1IP1	x=666.78	x=2	x=0.22	x=9.01	x=0	x=0	up	Vehicle vs Adagrasib_100mpk_Cetuximab_20mpk_0h	4h
SW837	SYNPO	x=114.47	x=2	x=0.19	x=10.34	x=0	x=0	up	Vehicle vs Adagrasib_100mpk_Cetuximab_20mpk_0h	4h
SW837	GAPDHP65	x=9.03	x=1.99	x=0.67	x=2.99	x=0.00279	x=0.01128	up	Vehicle vs Adagrasib_100mpk_Cetuximab_20mpk_0h	4h
SW837	ALCAM	x=486.57	x=1.99	x=0.19	x=10.71	x=0	x=0	up	Vehicle vs Adagrasib_100mpk_Cetuximab_20mpk_0h	4h
SW837	ARHGAP29	x=18.39	x=1.99	x=0.5	x=3.97	x=7e-05	x=0.00047	up	Vehicle vs Adagrasib_100mpk_Cetuximab_20mpk_0h	4h
SW837	S100A8	x=2970.26	x=1.99	x=0.41	x=4.9	x=0	x=1e-05	up	Vehicle vs Adagrasib_100mpk_Cetuximab_20mpk_0h	4h
SW837	LGALS3	x=1281.16	x=1.99	x=0.16	x=12.29	x=0	x=0	up	Vehicle vs Adagrasib_100mpk_Cetuximab_20mpk_0h	4h
SW837	KNDC1	x=7.65	x=1.99	x=0.64	x=3.09	x=0.00201	x=0.00852	up	Vehicle vs Adagrasib_100mpk_Cetuximab_20mpk_0h	4h
SW837	MERTK	x=6.44	x=1.98	x=0.59	x=3.38	x=0.00073	x=0.00356	up	Vehicle vs Adagrasib_100mpk_Cetuximab_20mpk_0h	4h
SW837	FANCD2OS	x=4.63	x=1.98	x=0.7	x=2.82	x=0.00483	x=0.01796	up	Vehicle vs Adagrasib_100mpk_Cetuximab_20mpk_0h	4h
SW837	ANXA6	x=309.18	x=1.98	x=0.21	x=9.52	x=0	x=0	up	Vehicle vs Adagrasib_100mpk_Cetuximab_20mpk_0h	4h
SW837	COL27A1	x=67.14	x=1.98	x=0.3	x=6.54	x=0	x=0	up	Vehicle vs Adagrasib_100mpk_Cetuximab_20mpk_0h	4h
SW837	PGLYRP4	x=83.89	x=1.97	x=0.28	x=7.08	x=0	x=0	up	Vehicle vs Adagrasib_100mpk_Cetuximab_20mpk_0h	4h
SW837	LINC01094	x=15.8	x=1.97	x=0.41	x=4.79	x=0	x=2e-05	up	Vehicle vs Adagrasib_100mpk_Cetuximab_20mpk_0h	4h
SW837	CFAP221	x=9.34	x=1.97	x=0.58	x=3.39	x=0.00069	x=0.0034	up	Vehicle vs Adagrasib_100mpk_Cetuximab_20mpk_0h	4h
SW837	TAPT1-AS1	x=14.1	x=1.97	x=0.37	x=5.34	x=0	x=0	up	Vehicle vs Adagrasib_100mpk_Cetuximab_20mpk_0h	4h
SW837	VPS26AP1	x=10.24	x=1.96	x=0.49	x=4.04	x=5e-05	x=0.00036	up	Vehicle vs Adagrasib_100mpk_Cetuximab_20mpk_0h	4h
SW837	TLR5	x=48.15	x=1.96	x=0.24	x=8.22	x=0	x=0	up	Vehicle vs Adagrasib_100mpk_Cetuximab_20mpk_0h	4h
SW837	SLC5A11	x=3.59	x=1.96	x=0.79	x=2.48	x=0.01318	x=0.04139	up	Vehicle vs Adagrasib_100mpk_Cetuximab_20mpk_0h	4h
SW837	FFAR2	x=58.94	x=1.96	x=0.32	x=6.1	x=0	x=0	up	Vehicle vs Adagrasib_100mpk_Cetuximab_20mpk_0h	4h
SW837	RNU6-353P	x=7.64	x=1.96	x=0.6	x=3.25	x=0.00114	x=0.0052	up	Vehicle vs Adagrasib_100mpk_Cetuximab_20mpk_0h	4h
SW837	DPYD	x=5.66	x=1.96	x=0.73	x=2.68	x=0.0074	x=0.02566	up	Vehicle vs Adagrasib_100mpk_Cetuximab_20mpk_0h	4h
SW837	CLIC5	x=454.05	x=1.96	x=0.15	x=12.9	x=0	x=0	up	Vehicle vs Adagrasib_100mpk_Cetuximab_20mpk_0h	4h
SW837	FMO5	x=3.47	x=1.95	x=0.81	x=2.41	x=0.01604	x=0.04872	up	Vehicle vs Adagrasib_100mpk_Cetuximab_20mpk_0h	4h
SW837	CYR61	x=14.07	x=1.95	x=0.52	x=3.74	x=0.00018	x=0.00106	up	Vehicle vs Adagrasib_100mpk_Cetuximab_20mpk_0h	4h
SW837	HIST1H4H	x=124.03	x=1.95	x=0.18	x=11.11	x=0	x=0	up	Vehicle vs Adagrasib_100mpk_Cetuximab_20mpk_0h	4h
SW837	MT-TE	x=3.85	x=1.94	x=0.71	x=2.75	x=0.00598	x=0.02142	up	Vehicle vs Adagrasib_100mpk_Cetuximab_20mpk_0h	4h
SW837	LDLRAD4	x=4.38	x=1.94	x=0.72	x=2.69	x=0.0072	x=0.02505	up	Vehicle vs Adagrasib_100mpk_Cetuximab_20mpk_0h	4h
SW837	HIST1H3H	x=64.12	x=1.94	x=0.24	x=8.11	x=0	x=0	up	Vehicle vs Adagrasib_100mpk_Cetuximab_20mpk_0h	4h
SW837	LOXL4	x=44.13	x=1.94	x=0.42	x=4.6	x=0	x=4e-05	up	Vehicle vs Adagrasib_100mpk_Cetuximab_20mpk_0h	4h
SW837	NCF4	x=48.82	x=1.94	x=0.25	x=7.76	x=0	x=0	up	Vehicle vs Adagrasib_100mpk_Cetuximab_20mpk_0h	4h
SW837	ODF3B	x=29.64	x=1.93	x=0.41	x=4.66	x=0	x=3e-05	up	Vehicle vs Adagrasib_100mpk_Cetuximab_20mpk_0h	4h
SW837	RNF144B	x=9.51	x=1.93	x=0.52	x=3.74	x=0.00018	x=0.00108	up	Vehicle vs Adagrasib_100mpk_Cetuximab_20mpk_0h	4h
SW837	MYL2	x=7.6	x=1.92	x=0.68	x=2.82	x=0.00476	x=0.01773	up	Vehicle vs Adagrasib_100mpk_Cetuximab_20mpk_0h	4h
SW837	RASGEF1B	x=45.97	x=1.91	x=0.24	x=7.91	x=0	x=0	up	Vehicle vs Adagrasib_100mpk_Cetuximab_20mpk_0h	4h
SW837	ZDHHC13	x=133.37	x=1.91	x=0.19	x=10.28	x=0	x=0	up	Vehicle vs Adagrasib_100mpk_Cetuximab_20mpk_0h	4h
SW837	SLC40A1	x=50.31	x=1.9	x=0.38	x=5.01	x=0	x=1e-05	up	Vehicle vs Adagrasib_100mpk_Cetuximab_20mpk_0h	4h
SW837	FRMD3	x=12.98	x=1.9	x=0.47	x=4.01	x=6e-05	x=0.00041	up	Vehicle vs Adagrasib_100mpk_Cetuximab_20mpk_0h	4h
SW837	TAGAP	x=8.27	x=1.9	x=0.62	x=3.06	x=0.00224	x=0.00937	up	Vehicle vs Adagrasib_100mpk_Cetuximab_20mpk_0h	4h
SW837	SEPT4-AS1	x=6.15	x=1.89	x=0.6	x=3.13	x=0.00172	x=0.00746	up	Vehicle vs Adagrasib_100mpk_Cetuximab_20mpk_0h	4h
SW837	LINC01637	x=8.52	x=1.89	x=0.57	x=3.35	x=0.00081	x=0.00393	up	Vehicle vs Adagrasib_100mpk_Cetuximab_20mpk_0h	4h
SW837	LINC01272	x=25.04	x=1.89	x=0.3	x=6.29	x=0	x=0	up	Vehicle vs Adagrasib_100mpk_Cetuximab_20mpk_0h	4h
SW837	LCN2	x=7634.23	x=1.89	x=0.16	x=11.63	x=0	x=0	up	Vehicle vs Adagrasib_100mpk_Cetuximab_20mpk_0h	4h
SW837	CEACAM6	x=2901.86	x=1.88	x=0.19	x=9.91	x=0	x=0	up	Vehicle vs Adagrasib_100mpk_Cetuximab_20mpk_0h	4h
SW837	RENBP	x=42.29	x=1.88	x=0.3	x=6.28	x=0	x=0	up	Vehicle vs Adagrasib_100mpk_Cetuximab_20mpk_0h	4h
SW837	IL4I1	x=8.64	x=1.88	x=0.53	x=3.53	x=0.00041	x=0.00218	up	Vehicle vs Adagrasib_100mpk_Cetuximab_20mpk_0h	4h
SW837	CASP1	x=24.45	x=1.87	x=0.46	x=4.02	x=6e-05	x=0.00038	up	Vehicle vs Adagrasib_100mpk_Cetuximab_20mpk_0h	4h
SW837	RPL3P13	x=36.71	x=1.86	x=0.29	x=6.44	x=0	x=0	up	Vehicle vs Adagrasib_100mpk_Cetuximab_20mpk_0h	4h
SW837	TRIM6	x=8.74	x=1.86	x=0.6	x=3.1	x=0.0019	x=0.00814	up	Vehicle vs Adagrasib_100mpk_Cetuximab_20mpk_0h	4h
SW837	TLR3	x=21.29	x=1.85	x=0.39	x=4.7	x=0	x=2e-05	up	Vehicle vs Adagrasib_100mpk_Cetuximab_20mpk_0h	4h
SW837	PSCA	x=1687.8	x=1.85	x=0.21	x=8.77	x=0	x=0	up	Vehicle vs Adagrasib_100mpk_Cetuximab_20mpk_0h	4h
SW837	MFSD7	x=5.72	x=1.85	x=0.63	x=2.95	x=0.00315	x=0.0125	up	Vehicle vs Adagrasib_100mpk_Cetuximab_20mpk_0h	4h
SW837	SERPINB2	x=24.01	x=1.85	x=0.44	x=4.16	x=3e-05	x=0.00023	up	Vehicle vs Adagrasib_100mpk_Cetuximab_20mpk_0h	4h
SW837	PDE5A	x=59.63	x=1.85	x=0.21	x=8.6	x=0	x=0	up	Vehicle vs Adagrasib_100mpk_Cetuximab_20mpk_0h	4h
SW837	ZNF117	x=416.81	x=1.84	x=0.15	x=11.95	x=0	x=0	up	Vehicle vs Adagrasib_100mpk_Cetuximab_20mpk_0h	4h
SW837	ANXA1	x=1764.15	x=1.84	x=0.17	x=11	x=0	x=0	up	Vehicle vs Adagrasib_100mpk_Cetuximab_20mpk_0h	4h
SW837	MAF	x=53.05	x=1.84	x=0.28	x=6.52	x=0	x=0	up	Vehicle vs Adagrasib_100mpk_Cetuximab_20mpk_0h	4h
SW837	RARRES3	x=132.85	x=1.83	x=0.24	x=7.6	x=0	x=0	up	Vehicle vs Adagrasib_100mpk_Cetuximab_20mpk_0h	4h
SW837	TP53INP2	x=113.9	x=1.83	x=0.3	x=6.12	x=0	x=0	up	Vehicle vs Adagrasib_100mpk_Cetuximab_20mpk_0h	4h
SW837	VSIR	x=57.27	x=1.82	x=0.25	x=7.42	x=0	x=0	up	Vehicle vs Adagrasib_100mpk_Cetuximab_20mpk_0h	4h
SW837	THBS1	x=15.82	x=1.81	x=0.48	x=3.8	x=0.00014	x=0.00086	up	Vehicle vs Adagrasib_100mpk_Cetuximab_20mpk_0h	4h
SW837	GALNT6	x=64.64	x=1.81	x=0.25	x=7.19	x=0	x=0	up	Vehicle vs Adagrasib_100mpk_Cetuximab_20mpk_0h	4h
SW837	RHCG	x=360.44	x=1.81	x=0.21	x=8.68	x=0	x=0	up	Vehicle vs Adagrasib_100mpk_Cetuximab_20mpk_0h	4h
SW837	PLA2G2F	x=333.64	x=1.8	x=0.25	x=7.27	x=0	x=0	up	Vehicle vs Adagrasib_100mpk_Cetuximab_20mpk_0h	4h
SW837	NOS2	x=29.37	x=1.8	x=0.37	x=4.85	x=0	x=1e-05	up	Vehicle vs Adagrasib_100mpk_Cetuximab_20mpk_0h	4h
SW837	HDAC9	x=70.68	x=1.8	x=0.27	x=6.76	x=0	x=0	up	Vehicle vs Adagrasib_100mpk_Cetuximab_20mpk_0h	4h
SW837	MRAS	x=12.94	x=1.8	x=0.45	x=4.03	x=6e-05	x=0.00037	up	Vehicle vs Adagrasib_100mpk_Cetuximab_20mpk_0h	4h
SW837	SELENBP1	x=18.35	x=1.8	x=0.42	x=4.27	x=2e-05	x=0.00015	up	Vehicle vs Adagrasib_100mpk_Cetuximab_20mpk_0h	4h
SW837	MUC20	x=444.68	x=1.79	x=0.2	x=9.1	x=0	x=0	up	Vehicle vs Adagrasib_100mpk_Cetuximab_20mpk_0h	4h
SW837	PLXNA2	x=145.58	x=1.79	x=0.22	x=7.95	x=0	x=0	up	Vehicle vs Adagrasib_100mpk_Cetuximab_20mpk_0h	4h
SW837	BMF	x=23.39	x=1.79	x=0.33	x=5.37	x=0	x=0	up	Vehicle vs Adagrasib_100mpk_Cetuximab_20mpk_0h	4h
SW837	CRLF1	x=7.46	x=1.79	x=0.47	x=3.81	x=0.00014	x=0.00083	up	Vehicle vs Adagrasib_100mpk_Cetuximab_20mpk_0h	4h
SW837	MAPK10	x=10.68	x=1.79	x=0.44	x=4.09	x=4e-05	x=0.00029	up	Vehicle vs Adagrasib_100mpk_Cetuximab_20mpk_0h	4h
SW837	MAPK8IP2	x=11.53	x=1.78	x=0.53	x=3.36	x=0.00079	x=0.00382	up	Vehicle vs Adagrasib_100mpk_Cetuximab_20mpk_0h	4h
SW837	COL16A1	x=153.89	x=1.78	x=0.26	x=6.85	x=0	x=0	up	Vehicle vs Adagrasib_100mpk_Cetuximab_20mpk_0h	4h
SW837	LINC00921	x=18.97	x=1.77	x=0.33	x=5.38	x=0	x=0	up	Vehicle vs Adagrasib_100mpk_Cetuximab_20mpk_0h	4h
SW837	OVOL2	x=26.07	x=1.77	x=0.3	x=5.81	x=0	x=0	up	Vehicle vs Adagrasib_100mpk_Cetuximab_20mpk_0h	4h
SW837	NATD1	x=77.02	x=1.77	x=0.18	x=9.58	x=0	x=0	up	Vehicle vs Adagrasib_100mpk_Cetuximab_20mpk_0h	4h
SW837	SLC31A2	x=83.39	x=1.76	x=0.26	x=6.9	x=0	x=0	up	Vehicle vs Adagrasib_100mpk_Cetuximab_20mpk_0h	4h
SW837	MLIP	x=10.58	x=1.76	x=0.46	x=3.82	x=0.00014	x=0.00083	up	Vehicle vs Adagrasib_100mpk_Cetuximab_20mpk_0h	4h
SW837	MLIP-IT1	x=9.58	x=1.76	x=0.48	x=3.69	x=0.00023	x=0.00129	up	Vehicle vs Adagrasib_100mpk_Cetuximab_20mpk_0h	4h
SW837	SOCS2-AS1	x=4.51	x=1.76	x=0.71	x=2.48	x=0.01298	x=0.04086	up	Vehicle vs Adagrasib_100mpk_Cetuximab_20mpk_0h	4h
SW837	NECTIN3	x=5.8	x=1.76	x=0.62	x=2.85	x=0.0044	x=0.01659	up	Vehicle vs Adagrasib_100mpk_Cetuximab_20mpk_0h	4h
SW837	C21orf62-AS1	x=8.03	x=1.75	x=0.53	x=3.32	x=9e-04	x=0.00427	up	Vehicle vs Adagrasib_100mpk_Cetuximab_20mpk_0h	4h
SW837	PLEKHG7	x=8.94	x=1.75	x=0.5	x=3.5	x=0.00047	x=0.00245	up	Vehicle vs Adagrasib_100mpk_Cetuximab_20mpk_0h	4h
SW837	CPEB2	x=40.87	x=1.75	x=0.26	x=6.77	x=0	x=0	up	Vehicle vs Adagrasib_100mpk_Cetuximab_20mpk_0h	4h
SW837	CFD	x=297.29	x=1.75	x=0.12	x=14.46	x=0	x=0	up	Vehicle vs Adagrasib_100mpk_Cetuximab_20mpk_0h	4h
SW837	CCL17	x=20.07	x=1.75	x=0.48	x=3.61	x=0.00031	x=0.00169	up	Vehicle vs Adagrasib_100mpk_Cetuximab_20mpk_0h	4h
SW837	EEF1DP2	x=11.6	x=1.74	x=0.44	x=3.93	x=8e-05	x=0.00054	up	Vehicle vs Adagrasib_100mpk_Cetuximab_20mpk_0h	4h
SW837	TMEM140	x=6.44	x=1.73	x=0.57	x=3.02	x=0.00255	x=0.01043	up	Vehicle vs Adagrasib_100mpk_Cetuximab_20mpk_0h	4h
SW837	CTGF	x=28.68	x=1.73	x=0.34	x=5.02	x=0	x=1e-05	up	Vehicle vs Adagrasib_100mpk_Cetuximab_20mpk_0h	4h
SW837	FAM69A	x=9.87	x=1.73	x=0.55	x=3.14	x=0.00168	x=0.00732	up	Vehicle vs Adagrasib_100mpk_Cetuximab_20mpk_0h	4h
SW837	LMO2	x=6.38	x=1.73	x=0.66	x=2.6	x=0.00936	x=0.03118	up	Vehicle vs Adagrasib_100mpk_Cetuximab_20mpk_0h	4h
SW837	HSPA1A	x=8.71	x=1.72	x=0.53	x=3.28	x=0.00102	x=0.00478	up	Vehicle vs Adagrasib_100mpk_Cetuximab_20mpk_0h	4h
SW837	PLSCR4	x=27.39	x=1.72	x=0.38	x=4.48	x=1e-05	x=6e-05	up	Vehicle vs Adagrasib_100mpk_Cetuximab_20mpk_0h	4h
SW837	MB21D2	x=145.78	x=1.72	x=0.23	x=7.57	x=0	x=0	up	Vehicle vs Adagrasib_100mpk_Cetuximab_20mpk_0h	4h
SW837	TYMP	x=173.67	x=1.71	x=0.38	x=4.49	x=1e-05	x=6e-05	up	Vehicle vs Adagrasib_100mpk_Cetuximab_20mpk_0h	4h
SW837	PLEKHS1	x=40.45	x=1.71	x=0.33	x=5.24	x=0	x=0	up	Vehicle vs Adagrasib_100mpk_Cetuximab_20mpk_0h	4h
SW837	AQP7	x=11.07	x=1.71	x=0.48	x=3.52	x=0.00043	x=0.00224	up	Vehicle vs Adagrasib_100mpk_Cetuximab_20mpk_0h	4h
SW837	TSPAN8	x=74.76	x=1.7	x=0.35	x=4.85	x=0	x=1e-05	up	Vehicle vs Adagrasib_100mpk_Cetuximab_20mpk_0h	4h
SW837	KLHDC8B	x=22.7	x=1.7	x=0.35	x=4.82	x=0	x=1e-05	up	Vehicle vs Adagrasib_100mpk_Cetuximab_20mpk_0h	4h
SW837	PEG10	x=86.55	x=1.7	x=0.34	x=5.07	x=0	x=0	up	Vehicle vs Adagrasib_100mpk_Cetuximab_20mpk_0h	4h
SW837	HLA-DMA	x=36.76	x=1.7	x=0.34	x=5.06	x=0	x=0	up	Vehicle vs Adagrasib_100mpk_Cetuximab_20mpk_0h	4h
SW837	CATSPERG	x=10.11	x=1.7	x=0.47	x=3.64	x=0.00027	x=0.00152	up	Vehicle vs Adagrasib_100mpk_Cetuximab_20mpk_0h	4h
SW837	S100A12	x=91.09	x=1.7	x=0.42	x=4.04	x=5e-05	x=0.00036	up	Vehicle vs Adagrasib_100mpk_Cetuximab_20mpk_0h	4h
SW837	FGF22	x=11.19	x=1.7	x=0.54	x=3.12	x=0.00182	x=0.00783	up	Vehicle vs Adagrasib_100mpk_Cetuximab_20mpk_0h	4h
SW837	LINC01225	x=6.29	x=1.69	x=0.53	x=3.21	x=0.00135	x=0.00606	up	Vehicle vs Adagrasib_100mpk_Cetuximab_20mpk_0h	4h
SW837	ABCA12	x=95.7	x=1.69	x=0.27	x=6.27	x=0	x=0	up	Vehicle vs Adagrasib_100mpk_Cetuximab_20mpk_0h	4h
SW837	C18orf25	x=162.4	x=1.69	x=0.16	x=10.4	x=0	x=0	up	Vehicle vs Adagrasib_100mpk_Cetuximab_20mpk_0h	4h
SW837	ZNF503-AS1	x=75.8	x=1.68	x=0.26	x=6.42	x=0	x=0	up	Vehicle vs Adagrasib_100mpk_Cetuximab_20mpk_0h	4h
SW837	SLC22A1	x=6.79	x=1.68	x=0.65	x=2.59	x=0.00963	x=0.03191	up	Vehicle vs Adagrasib_100mpk_Cetuximab_20mpk_0h	4h
SW837	ZXDB	x=13.39	x=1.68	x=0.43	x=3.92	x=9e-05	x=0.00057	up	Vehicle vs Adagrasib_100mpk_Cetuximab_20mpk_0h	4h
SW837	LINC00504	x=8.37	x=1.67	x=0.57	x=2.91	x=0.00365	x=0.01416	up	Vehicle vs Adagrasib_100mpk_Cetuximab_20mpk_0h	4h
SW837	BMP2	x=39.67	x=1.66	x=0.31	x=5.43	x=0	x=0	up	Vehicle vs Adagrasib_100mpk_Cetuximab_20mpk_0h	4h
SW837	SERPINE1	x=6.67	x=1.66	x=0.66	x=2.52	x=0.01161	x=0.03724	up	Vehicle vs Adagrasib_100mpk_Cetuximab_20mpk_0h	4h
SW837	PDE7B	x=7.7	x=1.66	x=0.55	x=3	x=0.00266	x=0.01083	up	Vehicle vs Adagrasib_100mpk_Cetuximab_20mpk_0h	4h
SW837	CLDN11	x=3.73	x=1.66	x=0.69	x=2.4	x=0.01652	x=0.04993	up	Vehicle vs Adagrasib_100mpk_Cetuximab_20mpk_0h	4h
SW837	ABCA5	x=199.7	x=1.66	x=0.13	x=12.48	x=0	x=0	up	Vehicle vs Adagrasib_100mpk_Cetuximab_20mpk_0h	4h
SW837	KCNJ2-AS1	x=5.46	x=1.65	x=0.58	x=2.87	x=0.00416	x=0.01584	up	Vehicle vs Adagrasib_100mpk_Cetuximab_20mpk_0h	4h
SW837	KRT18P61	x=14.24	x=1.65	x=0.4	x=4.11	x=4e-05	x=0.00028	up	Vehicle vs Adagrasib_100mpk_Cetuximab_20mpk_0h	4h
SW837	ABHD3	x=25.26	x=1.65	x=0.3	x=5.42	x=0	x=0	up	Vehicle vs Adagrasib_100mpk_Cetuximab_20mpk_0h	4h
SW837	TGM6	x=8.53	x=1.64	x=0.58	x=2.84	x=0.00458	x=0.01714	up	Vehicle vs Adagrasib_100mpk_Cetuximab_20mpk_0h	4h
SW837	HIST1H4J	x=6.32	x=1.64	x=0.67	x=2.44	x=0.01466	x=0.04522	up	Vehicle vs Adagrasib_100mpk_Cetuximab_20mpk_0h	4h
SW837	SSPO	x=8.18	x=1.64	x=0.56	x=2.91	x=0.00361	x=0.01406	up	Vehicle vs Adagrasib_100mpk_Cetuximab_20mpk_0h	4h
SW837	DENND2C	x=106.26	x=1.64	x=0.21	x=7.73	x=0	x=0	up	Vehicle vs Adagrasib_100mpk_Cetuximab_20mpk_0h	4h
SW837	NTN4	x=16.61	x=1.64	x=0.49	x=3.33	x=0.00087	x=0.00418	up	Vehicle vs Adagrasib_100mpk_Cetuximab_20mpk_0h	4h
SW837	KRT78	x=170.18	x=1.64	x=0.26	x=6.3	x=0	x=0	up	Vehicle vs Adagrasib_100mpk_Cetuximab_20mpk_0h	4h
SW837	TINCR	x=58.33	x=1.64	x=0.22	x=7.39	x=0	x=0	up	Vehicle vs Adagrasib_100mpk_Cetuximab_20mpk_0h	4h
SW837	MUC21	x=47.5	x=1.64	x=0.47	x=3.49	x=0.00048	x=0.00251	up	Vehicle vs Adagrasib_100mpk_Cetuximab_20mpk_0h	4h
SW837	PROC	x=11.25	x=1.63	x=0.5	x=3.26	x=0.00113	x=0.00519	up	Vehicle vs Adagrasib_100mpk_Cetuximab_20mpk_0h	4h
SW837	APOL4	x=6.44	x=1.63	x=0.56	x=2.89	x=0.00389	x=0.01496	up	Vehicle vs Adagrasib_100mpk_Cetuximab_20mpk_0h	4h
SW837	CLIP4	x=161.8	x=1.63	x=0.18	x=9.07	x=0	x=0	up	Vehicle vs Adagrasib_100mpk_Cetuximab_20mpk_0h	4h
SW837	POF1B	x=227.39	x=1.62	x=0.25	x=6.6	x=0	x=0	up	Vehicle vs Adagrasib_100mpk_Cetuximab_20mpk_0h	4h
SW837	GLUL	x=215.14	x=1.62	x=0.16	x=10.3	x=0	x=0	up	Vehicle vs Adagrasib_100mpk_Cetuximab_20mpk_0h	4h
SW837	LINC01133	x=380.75	x=1.62	x=0.21	x=7.58	x=0	x=0	up	Vehicle vs Adagrasib_100mpk_Cetuximab_20mpk_0h	4h
SW837	SMS	x=1325.97	x=1.61	x=0.19	x=8.62	x=0	x=0	up	Vehicle vs Adagrasib_100mpk_Cetuximab_20mpk_0h	4h
SW837	FAM13A-AS1	x=15.55	x=1.61	x=0.42	x=3.87	x=0.00011	x=0.00067	up	Vehicle vs Adagrasib_100mpk_Cetuximab_20mpk_0h	4h
SW837	SEMA5A	x=253.1	x=1.61	x=0.17	x=9.27	x=0	x=0	up	Vehicle vs Adagrasib_100mpk_Cetuximab_20mpk_0h	4h
SW837	RNU6-890P	x=11.94	x=1.61	x=0.47	x=3.42	x=0.00062	x=0.00312	up	Vehicle vs Adagrasib_100mpk_Cetuximab_20mpk_0h	4h
SW837	WWTR1	x=10.7	x=1.61	x=0.49	x=3.3	x=0.00097	x=0.00456	up	Vehicle vs Adagrasib_100mpk_Cetuximab_20mpk_0h	4h
SW837	ATP6V1C2	x=283.15	x=1.61	x=0.21	x=7.58	x=0	x=0	up	Vehicle vs Adagrasib_100mpk_Cetuximab_20mpk_0h	4h
SW837	ANXA9	x=579.81	x=1.61	x=0.15	x=10.96	x=0	x=0	up	Vehicle vs Adagrasib_100mpk_Cetuximab_20mpk_0h	4h
SW837	RNF224	x=8.25	x=1.61	x=0.57	x=2.84	x=0.00452	x=0.01696	up	Vehicle vs Adagrasib_100mpk_Cetuximab_20mpk_0h	4h
SW837	TMPRSS11D	x=83.73	x=1.61	x=0.29	x=5.53	x=0	x=0	up	Vehicle vs Adagrasib_100mpk_Cetuximab_20mpk_0h	4h
SW837	UBA52P7	x=18.37	x=1.6	x=0.52	x=3.11	x=0.0019	x=0.00811	up	Vehicle vs Adagrasib_100mpk_Cetuximab_20mpk_0h	4h
SW837	TMEM80	x=84.37	x=1.6	x=0.18	x=8.77	x=0	x=0	up	Vehicle vs Adagrasib_100mpk_Cetuximab_20mpk_0h	4h
SW837	PON3	x=39.55	x=1.6	x=0.29	x=5.51	x=0	x=0	up	Vehicle vs Adagrasib_100mpk_Cetuximab_20mpk_0h	4h
SW837	ANXA8L1	x=31.23	x=1.6	x=0.29	x=5.43	x=0	x=0	up	Vehicle vs Adagrasib_100mpk_Cetuximab_20mpk_0h	4h
SW837	CYP4F8	x=7.39	x=1.6	x=0.6	x=2.65	x=0.00803	x=0.02744	up	Vehicle vs Adagrasib_100mpk_Cetuximab_20mpk_0h	4h
SW837	NXNL2	x=11.39	x=1.59	x=0.52	x=3.09	x=0.00199	x=0.00847	up	Vehicle vs Adagrasib_100mpk_Cetuximab_20mpk_0h	4h
SW837	PLA2G10	x=5.45	x=1.59	x=0.56	x=2.85	x=0.00436	x=0.01647	up	Vehicle vs Adagrasib_100mpk_Cetuximab_20mpk_0h	4h
SW837	NCF2	x=67.44	x=1.59	x=0.2	x=7.84	x=0	x=0	up	Vehicle vs Adagrasib_100mpk_Cetuximab_20mpk_0h	4h
SW837	LINC01176	x=24.02	x=1.59	x=0.37	x=4.32	x=2e-05	x=0.00012	up	Vehicle vs Adagrasib_100mpk_Cetuximab_20mpk_0h	4h
SW837	ZNF467	x=27.95	x=1.58	x=0.3	x=5.2	x=0	x=0	up	Vehicle vs Adagrasib_100mpk_Cetuximab_20mpk_0h	4h
SW837	NPIPB15	x=15.11	x=1.58	x=0.42	x=3.78	x=0.00015	x=0.00093	up	Vehicle vs Adagrasib_100mpk_Cetuximab_20mpk_0h	4h
SW837	RPTN	x=4469.37	x=1.58	x=0.17	x=9.34	x=0	x=0	up	Vehicle vs Adagrasib_100mpk_Cetuximab_20mpk_0h	4h
SW837	ANKRD1	x=8.54	x=1.58	x=0.56	x=2.81	x=0.00499	x=0.01843	up	Vehicle vs Adagrasib_100mpk_Cetuximab_20mpk_0h	4h
SW837	STEAP4	x=317.21	x=1.58	x=0.16	x=9.84	x=0	x=0	up	Vehicle vs Adagrasib_100mpk_Cetuximab_20mpk_0h	4h
SW837	FOXN3	x=416.75	x=1.57	x=0.18	x=8.56	x=0	x=0	up	Vehicle vs Adagrasib_100mpk_Cetuximab_20mpk_0h	4h
SW837	EXOC3L4	x=16.36	x=1.57	x=0.34	x=4.61	x=0	x=4e-05	up	Vehicle vs Adagrasib_100mpk_Cetuximab_20mpk_0h	4h
SW837	RNASE6	x=32.29	x=1.57	x=0.3	x=5.3	x=0	x=0	up	Vehicle vs Adagrasib_100mpk_Cetuximab_20mpk_0h	4h
SW837	SRD5A3	x=286.78	x=1.57	x=0.2	x=7.98	x=0	x=0	up	Vehicle vs Adagrasib_100mpk_Cetuximab_20mpk_0h	4h
SW837	PDZRN3	x=17.11	x=1.57	x=0.44	x=3.58	x=0.00034	x=0.00183	up	Vehicle vs Adagrasib_100mpk_Cetuximab_20mpk_0h	4h
SW837	KPNA7	x=16.54	x=1.57	x=0.37	x=4.27	x=2e-05	x=0.00015	up	Vehicle vs Adagrasib_100mpk_Cetuximab_20mpk_0h	4h
SW837	UCHL1	x=15.07	x=1.57	x=0.49	x=3.2	x=0.00138	x=0.0062	up	Vehicle vs Adagrasib_100mpk_Cetuximab_20mpk_0h	4h
SW837	VAMP5	x=28.38	x=1.57	x=0.28	x=5.55	x=0	x=0	up	Vehicle vs Adagrasib_100mpk_Cetuximab_20mpk_0h	4h
SW837	CACNA1C	x=110.72	x=1.57	x=0.18	x=8.85	x=0	x=0	up	Vehicle vs Adagrasib_100mpk_Cetuximab_20mpk_0h	4h
SW837	GRASP	x=6.37	x=1.57	x=0.57	x=2.73	x=0.00634	x=0.0225	up	Vehicle vs Adagrasib_100mpk_Cetuximab_20mpk_0h	4h
SW837	TCHH	x=179.3	x=1.57	x=0.24	x=6.44	x=0	x=0	up	Vehicle vs Adagrasib_100mpk_Cetuximab_20mpk_0h	4h
SW837	PLEKHF1	x=35.85	x=1.57	x=0.28	x=5.53	x=0	x=0	up	Vehicle vs Adagrasib_100mpk_Cetuximab_20mpk_0h	4h
SW837	BIRC3	x=955.12	x=1.56	x=0.24	x=6.47	x=0	x=0	up	Vehicle vs Adagrasib_100mpk_Cetuximab_20mpk_0h	4h
SW837	ZMAT1	x=102.27	x=1.56	x=0.28	x=5.64	x=0	x=0	up	Vehicle vs Adagrasib_100mpk_Cetuximab_20mpk_0h	4h
SW837	AVIL	x=41.77	x=1.56	x=0.27	x=5.75	x=0	x=0	up	Vehicle vs Adagrasib_100mpk_Cetuximab_20mpk_0h	4h
SW837	PHEX	x=17.14	x=1.56	x=0.38	x=4.06	x=5e-05	x=0.00033	up	Vehicle vs Adagrasib_100mpk_Cetuximab_20mpk_0h	4h
SW837	TM4SF5	x=7.25	x=1.55	x=0.49	x=3.19	x=0.00144	x=0.0064	up	Vehicle vs Adagrasib_100mpk_Cetuximab_20mpk_0h	4h
SW837	CTSS	x=249.26	x=1.55	x=0.24	x=6.35	x=0	x=0	up	Vehicle vs Adagrasib_100mpk_Cetuximab_20mpk_0h	4h
SW837	EFCAB6	x=7.45	x=1.55	x=0.54	x=2.88	x=0.00393	x=0.01508	up	Vehicle vs Adagrasib_100mpk_Cetuximab_20mpk_0h	4h
SW837	B3GNT8	x=13.93	x=1.55	x=0.41	x=3.77	x=0.00016	x=0.00096	up	Vehicle vs Adagrasib_100mpk_Cetuximab_20mpk_0h	4h
SW837	PF4	x=5.87	x=1.55	x=0.63	x=2.47	x=0.01362	x=0.04256	up	Vehicle vs Adagrasib_100mpk_Cetuximab_20mpk_0h	4h
SW837	CBR3-AS1	x=177.96	x=1.55	x=0.21	x=7.52	x=0	x=0	up	Vehicle vs Adagrasib_100mpk_Cetuximab_20mpk_0h	4h
SW837	FLG-AS1	x=23.35	x=1.55	x=0.36	x=4.32	x=2e-05	x=0.00012	up	Vehicle vs Adagrasib_100mpk_Cetuximab_20mpk_0h	4h
SW837	BRSK1	x=15.53	x=1.55	x=0.42	x=3.7	x=0.00021	x=0.00122	up	Vehicle vs Adagrasib_100mpk_Cetuximab_20mpk_0h	4h
SW837	CXCL17	x=12.09	x=1.54	x=0.52	x=2.95	x=0.00316	x=0.01254	up	Vehicle vs Adagrasib_100mpk_Cetuximab_20mpk_0h	4h
SW837	DRICH1	x=7.25	x=1.54	x=0.61	x=2.54	x=0.01124	x=0.0363	up	Vehicle vs Adagrasib_100mpk_Cetuximab_20mpk_0h	4h
SW837	TP53I11	x=128.1	x=1.54	x=0.21	x=7.2	x=0	x=0	up	Vehicle vs Adagrasib_100mpk_Cetuximab_20mpk_0h	4h
SW837	HSPB8	x=1087.87	x=1.54	x=0.56	x=2.72	x=0.00652	x=0.02303	up	Vehicle vs Adagrasib_100mpk_Cetuximab_20mpk_0h	4h
SW837	IRF1	x=473.15	x=1.54	x=0.22	x=6.98	x=0	x=0	up	Vehicle vs Adagrasib_100mpk_Cetuximab_20mpk_0h	4h
SW837	HIST1H2AG	x=26.74	x=1.53	x=0.28	x=5.51	x=0	x=0	up	Vehicle vs Adagrasib_100mpk_Cetuximab_20mpk_0h	4h
SW837	MIR320D1	x=11.43	x=1.53	x=0.45	x=3.43	x=0.00061	x=0.00304	up	Vehicle vs Adagrasib_100mpk_Cetuximab_20mpk_0h	4h
SW837	ZNF223	x=7.74	x=1.53	x=0.57	x=2.68	x=0.00742	x=0.0257	up	Vehicle vs Adagrasib_100mpk_Cetuximab_20mpk_0h	4h
SW837	CD68	x=18.71	x=1.53	x=0.43	x=3.56	x=0.00036	x=0.00195	up	Vehicle vs Adagrasib_100mpk_Cetuximab_20mpk_0h	4h
SW837	EBF4	x=16.72	x=1.53	x=0.35	x=4.39	x=1e-05	x=9e-05	up	Vehicle vs Adagrasib_100mpk_Cetuximab_20mpk_0h	4h
SW837	ATP9A	x=628.1	x=1.52	x=0.11	x=14.07	x=0	x=0	up	Vehicle vs Adagrasib_100mpk_Cetuximab_20mpk_0h	4h
SW837	ATAD3C	x=41.29	x=1.52	x=0.34	x=4.5	x=1e-05	x=6e-05	up	Vehicle vs Adagrasib_100mpk_Cetuximab_20mpk_0h	4h
SW837	ZNF235	x=7.74	x=1.52	x=0.49	x=3.12	x=0.00179	x=0.00772	up	Vehicle vs Adagrasib_100mpk_Cetuximab_20mpk_0h	4h
SW837	GPR37L1	x=10.96	x=1.52	x=0.45	x=3.38	x=0.00074	x=0.00361	up	Vehicle vs Adagrasib_100mpk_Cetuximab_20mpk_0h	4h
SW837	MYZAP	x=115.62	x=1.52	x=0.21	x=7.32	x=0	x=0	up	Vehicle vs Adagrasib_100mpk_Cetuximab_20mpk_0h	4h
SW837	ATP12A	x=9.03	x=1.52	x=0.58	x=2.6	x=0.00945	x=0.03139	up	Vehicle vs Adagrasib_100mpk_Cetuximab_20mpk_0h	4h
SW837	TMPRSS11F	x=16.05	x=1.52	x=0.39	x=3.85	x=0.00012	x=0.00073	up	Vehicle vs Adagrasib_100mpk_Cetuximab_20mpk_0h	4h
SW837	ZNF862	x=34.57	x=1.51	x=0.28	x=5.49	x=0	x=0	up	Vehicle vs Adagrasib_100mpk_Cetuximab_20mpk_0h	4h
SW837	RGS2	x=4.82	x=1.51	x=0.57	x=2.63	x=0.00842	x=0.02857	up	Vehicle vs Adagrasib_100mpk_Cetuximab_20mpk_0h	4h
SW837	SLC2A12	x=24.07	x=1.51	x=0.33	x=4.57	x=0	x=4e-05	up	Vehicle vs Adagrasib_100mpk_Cetuximab_20mpk_0h	4h
SW837	TRIM31	x=262.13	x=1.51	x=0.25	x=6.07	x=0	x=0	up	Vehicle vs Adagrasib_100mpk_Cetuximab_20mpk_0h	4h
SW837	SHC2	x=36.03	x=1.51	x=0.39	x=3.83	x=0.00013	x=0.00079	up	Vehicle vs Adagrasib_100mpk_Cetuximab_20mpk_0h	4h
SW837	TOM1	x=221.58	x=1.51	x=0.16	x=9.29	x=0	x=0	up	Vehicle vs Adagrasib_100mpk_Cetuximab_20mpk_0h	4h
SW837	TNFSF10	x=155.97	x=1.5	x=0.26	x=5.68	x=0	x=0	up	Vehicle vs Adagrasib_100mpk_Cetuximab_20mpk_0h	4h
SW837	RNU6-789P	x=7.06	x=1.5	x=0.59	x=2.57	x=0.01017	x=0.03341	up	Vehicle vs Adagrasib_100mpk_Cetuximab_20mpk_0h	4h
SW837	HIST1H2BG	x=80.5	x=1.5	x=0.19	x=7.79	x=0	x=0	up	Vehicle vs Adagrasib_100mpk_Cetuximab_20mpk_0h	4h
SW837	TNRC6C-AS1	x=64.56	x=1.5	x=0.31	x=4.9	x=0	x=1e-05	up	Vehicle vs Adagrasib_100mpk_Cetuximab_20mpk_0h	4h
SW837	CA3	x=42.88	x=1.5	x=0.26	x=5.71	x=0	x=0	up	Vehicle vs Adagrasib_100mpk_Cetuximab_20mpk_0h	4h
SW837	MT-TM	x=236.38	x=1.49	x=0.37	x=4.03	x=6e-05	x=0.00037	up	Vehicle vs Adagrasib_100mpk_Cetuximab_20mpk_0h	4h
SW837	ID4	x=7.01	x=1.49	x=0.58	x=2.57	x=0.0101	x=0.03318	up	Vehicle vs Adagrasib_100mpk_Cetuximab_20mpk_0h	4h
SW837	CDKN2B	x=387.02	x=1.48	x=0.13	x=11.73	x=0	x=0	up	Vehicle vs Adagrasib_100mpk_Cetuximab_20mpk_0h	4h
SW837	BTN3A1	x=163.56	x=1.48	x=0.22	x=6.82	x=0	x=0	up	Vehicle vs Adagrasib_100mpk_Cetuximab_20mpk_0h	4h
SW837	ZC3H12C	x=47.17	x=1.48	x=0.31	x=4.8	x=0	x=2e-05	up	Vehicle vs Adagrasib_100mpk_Cetuximab_20mpk_0h	4h
SW837	TCEA3	x=59.57	x=1.48	x=0.25	x=5.88	x=0	x=0	up	Vehicle vs Adagrasib_100mpk_Cetuximab_20mpk_0h	4h
SW837	APOBEC1	x=10.51	x=1.48	x=0.5	x=2.96	x=0.00307	x=0.01222	up	Vehicle vs Adagrasib_100mpk_Cetuximab_20mpk_0h	4h
SW837	BTN3A3	x=77.1	x=1.48	x=0.22	x=6.58	x=0	x=0	up	Vehicle vs Adagrasib_100mpk_Cetuximab_20mpk_0h	4h
SW837	NLRC5	x=252.82	x=1.48	x=0.2	x=7.39	x=0	x=0	up	Vehicle vs Adagrasib_100mpk_Cetuximab_20mpk_0h	4h
SW837	ZFP36L1	x=2354.81	x=1.48	x=0.17	x=8.72	x=0	x=0	up	Vehicle vs Adagrasib_100mpk_Cetuximab_20mpk_0h	4h
SW837	ELF3	x=4788.67	x=1.47	x=0.2	x=7.55	x=0	x=0	up	Vehicle vs Adagrasib_100mpk_Cetuximab_20mpk_0h	4h
SW837	SLC39A2	x=4.7	x=1.47	x=0.59	x=2.48	x=0.01313	x=0.04126	up	Vehicle vs Adagrasib_100mpk_Cetuximab_20mpk_0h	4h
SW837	SOWAHB	x=16.82	x=1.47	x=0.41	x=3.61	x=3e-04	x=0.00167	up	Vehicle vs Adagrasib_100mpk_Cetuximab_20mpk_0h	4h
SW837	SLC29A3	x=111.9	x=1.47	x=0.16	x=9.02	x=0	x=0	up	Vehicle vs Adagrasib_100mpk_Cetuximab_20mpk_0h	4h
SW837	HMGB1P29	x=9.34	x=1.47	x=0.55	x=2.69	x=0.00714	x=0.02489	up	Vehicle vs Adagrasib_100mpk_Cetuximab_20mpk_0h	4h
SW837	HLA-E	x=1742.63	x=1.46	x=0.15	x=9.84	x=0	x=0	up	Vehicle vs Adagrasib_100mpk_Cetuximab_20mpk_0h	4h
SW837	C5orf66	x=18.53	x=1.46	x=0.36	x=4.09	x=4e-05	x=3e-04	up	Vehicle vs Adagrasib_100mpk_Cetuximab_20mpk_0h	4h
SW837	PRKAR2B	x=7.84	x=1.46	x=0.59	x=2.47	x=0.01355	x=0.04237	up	Vehicle vs Adagrasib_100mpk_Cetuximab_20mpk_0h	4h
SW837	CTSO	x=15.91	x=1.46	x=0.41	x=3.6	x=0.00032	x=0.00173	up	Vehicle vs Adagrasib_100mpk_Cetuximab_20mpk_0h	4h
SW837	LINC01239	x=90.02	x=1.46	x=0.18	x=8.31	x=0	x=0	up	Vehicle vs Adagrasib_100mpk_Cetuximab_20mpk_0h	4h
SW837	LINC00571	x=10.19	x=1.46	x=0.47	x=3.12	x=0.00181	x=0.0078	up	Vehicle vs Adagrasib_100mpk_Cetuximab_20mpk_0h	4h
SW837	NCCRP1	x=393.74	x=1.46	x=0.26	x=5.55	x=0	x=0	up	Vehicle vs Adagrasib_100mpk_Cetuximab_20mpk_0h	4h
SW837	CPAMD8	x=9.71	x=1.45	x=0.55	x=2.65	x=0.0081	x=0.02765	up	Vehicle vs Adagrasib_100mpk_Cetuximab_20mpk_0h	4h
SW837	TSC22D3	x=214.34	x=1.45	x=0.2	x=7.43	x=0	x=0	up	Vehicle vs Adagrasib_100mpk_Cetuximab_20mpk_0h	4h
SW837	ARRDC4	x=90.08	x=1.45	x=0.21	x=7.02	x=0	x=0	up	Vehicle vs Adagrasib_100mpk_Cetuximab_20mpk_0h	4h
SW837	ZNF503	x=1380.42	x=1.45	x=0.14	x=10.35	x=0	x=0	up	Vehicle vs Adagrasib_100mpk_Cetuximab_20mpk_0h	4h
SW837	TUBB2B	x=19.15	x=1.45	x=0.42	x=3.47	x=0.00052	x=0.00269	up	Vehicle vs Adagrasib_100mpk_Cetuximab_20mpk_0h	4h
SW837	AK9	x=37.4	x=1.45	x=0.23	x=6.24	x=0	x=0	up	Vehicle vs Adagrasib_100mpk_Cetuximab_20mpk_0h	4h
SW837	GUCY1B2	x=20.28	x=1.45	x=0.33	x=4.36	x=1e-05	x=1e-04	up	Vehicle vs Adagrasib_100mpk_Cetuximab_20mpk_0h	4h
SW837	WNT2B	x=82.34	x=1.45	x=0.19	x=7.52	x=0	x=0	up	Vehicle vs Adagrasib_100mpk_Cetuximab_20mpk_0h	4h
SW837	ASAP3	x=20.35	x=1.45	x=0.35	x=4.16	x=3e-05	x=0.00023	up	Vehicle vs Adagrasib_100mpk_Cetuximab_20mpk_0h	4h
SW837	TMC8	x=162.68	x=1.45	x=0.18	x=7.95	x=0	x=0	up	Vehicle vs Adagrasib_100mpk_Cetuximab_20mpk_0h	4h
SW837	TBX3	x=285.21	x=1.45	x=0.13	x=10.76	x=0	x=0	up	Vehicle vs Adagrasib_100mpk_Cetuximab_20mpk_0h	4h
SW837	CPEB3	x=48.32	x=1.44	x=0.24	x=5.91	x=0	x=0	up	Vehicle vs Adagrasib_100mpk_Cetuximab_20mpk_0h	4h
SW837	DAPP1	x=86.91	x=1.44	x=0.22	x=6.52	x=0	x=0	up	Vehicle vs Adagrasib_100mpk_Cetuximab_20mpk_0h	4h
SW837	TBC1D9	x=37.35	x=1.44	x=0.26	x=5.45	x=0	x=0	up	Vehicle vs Adagrasib_100mpk_Cetuximab_20mpk_0h	4h
SW837	ZSCAN31	x=17.37	x=1.44	x=0.4	x=3.61	x=0.00031	x=0.00169	up	Vehicle vs Adagrasib_100mpk_Cetuximab_20mpk_0h	4h
SW837	TMPRSS2	x=179	x=1.43	x=0.2	x=7.07	x=0	x=0	up	Vehicle vs Adagrasib_100mpk_Cetuximab_20mpk_0h	4h
SW837	SEC31B	x=33.89	x=1.43	x=0.29	x=4.95	x=0	x=1e-05	up	Vehicle vs Adagrasib_100mpk_Cetuximab_20mpk_0h	4h
SW837	PIK3IP1	x=95.58	x=1.42	x=0.22	x=6.45	x=0	x=0	up	Vehicle vs Adagrasib_100mpk_Cetuximab_20mpk_0h	4h
SW837	ANKRD23	x=8.55	x=1.42	x=0.52	x=2.71	x=0.00663	x=0.02334	up	Vehicle vs Adagrasib_100mpk_Cetuximab_20mpk_0h	4h
SW837	PRSS23	x=34.97	x=1.42	x=0.28	x=5	x=0	x=1e-05	up	Vehicle vs Adagrasib_100mpk_Cetuximab_20mpk_0h	4h
SW837	OLFM2	x=8.01	x=1.42	x=0.44	x=3.23	x=0.00125	x=0.00567	up	Vehicle vs Adagrasib_100mpk_Cetuximab_20mpk_0h	4h
SW837	MGLL	x=1831.64	x=1.42	x=0.14	x=10.25	x=0	x=0	up	Vehicle vs Adagrasib_100mpk_Cetuximab_20mpk_0h	4h
SW837	POU2F3	x=243.58	x=1.41	x=0.17	x=8.36	x=0	x=0	up	Vehicle vs Adagrasib_100mpk_Cetuximab_20mpk_0h	4h
SW837	TP53INP1	x=56.49	x=1.41	x=0.22	x=6.52	x=0	x=0	up	Vehicle vs Adagrasib_100mpk_Cetuximab_20mpk_0h	4h
SW837	CNGA1	x=46.47	x=1.41	x=0.26	x=5.51	x=0	x=0	up	Vehicle vs Adagrasib_100mpk_Cetuximab_20mpk_0h	4h
SW837	HLA-B	x=3767.05	x=1.41	x=0.18	x=7.72	x=0	x=0	up	Vehicle vs Adagrasib_100mpk_Cetuximab_20mpk_0h	4h
SW837	GRAMD1C	x=94.74	x=1.41	x=0.24	x=5.82	x=0	x=0	up	Vehicle vs Adagrasib_100mpk_Cetuximab_20mpk_0h	4h
SW837	ALS2CR12	x=17.06	x=1.41	x=0.34	x=4.18	x=3e-05	x=0.00021	up	Vehicle vs Adagrasib_100mpk_Cetuximab_20mpk_0h	4h
SW837	C5orf56	x=173.78	x=1.41	x=0.19	x=7.33	x=0	x=0	up	Vehicle vs Adagrasib_100mpk_Cetuximab_20mpk_0h	4h
SW837	SESTD1	x=249.41	x=1.41	x=0.21	x=6.66	x=0	x=0	up	Vehicle vs Adagrasib_100mpk_Cetuximab_20mpk_0h	4h
SW837	EDN1	x=358.45	x=1.4	x=0.18	x=7.69	x=0	x=0	up	Vehicle vs Adagrasib_100mpk_Cetuximab_20mpk_0h	4h
SW837	TRIM22	x=25.01	x=1.4	x=0.51	x=2.74	x=0.00619	x=0.02206	up	Vehicle vs Adagrasib_100mpk_Cetuximab_20mpk_0h	4h
SW837	CRIM1	x=118.79	x=1.4	x=0.25	x=5.61	x=0	x=0	up	Vehicle vs Adagrasib_100mpk_Cetuximab_20mpk_0h	4h
SW837	SYBU	x=42.58	x=1.4	x=0.27	x=5.27	x=0	x=0	up	Vehicle vs Adagrasib_100mpk_Cetuximab_20mpk_0h	4h
SW837	KRT10	x=797.26	x=1.4	x=0.35	x=4.04	x=5e-05	x=0.00036	up	Vehicle vs Adagrasib_100mpk_Cetuximab_20mpk_0h	4h
SW837	HLA-DMB	x=28.81	x=1.4	x=0.39	x=3.62	x=0.00029	x=0.00161	up	Vehicle vs Adagrasib_100mpk_Cetuximab_20mpk_0h	4h
SW837	SLC30A4	x=39.61	x=1.39	x=0.28	x=4.99	x=0	x=1e-05	up	Vehicle vs Adagrasib_100mpk_Cetuximab_20mpk_0h	4h
SW837	38231	x=7.63	x=1.39	x=0.51	x=2.75	x=0.00591	x=0.02118	up	Vehicle vs Adagrasib_100mpk_Cetuximab_20mpk_0h	4h
SW837	CBLB	x=99.74	x=1.39	x=0.19	x=7.25	x=0	x=0	up	Vehicle vs Adagrasib_100mpk_Cetuximab_20mpk_0h	4h
SW837	MYLIP	x=80.81	x=1.39	x=0.23	x=6.1	x=0	x=0	up	Vehicle vs Adagrasib_100mpk_Cetuximab_20mpk_0h	4h
SW837	HIST1H3E	x=69.15	x=1.39	x=0.21	x=6.53	x=0	x=0	up	Vehicle vs Adagrasib_100mpk_Cetuximab_20mpk_0h	4h
SW837	FAM229A	x=10.69	x=1.39	x=0.49	x=2.86	x=0.0043	x=0.01631	up	Vehicle vs Adagrasib_100mpk_Cetuximab_20mpk_0h	4h
SW837	CHST4	x=33.97	x=1.39	x=0.27	x=5.13	x=0	x=0	up	Vehicle vs Adagrasib_100mpk_Cetuximab_20mpk_0h	4h
SW837	BTN3A2	x=212.55	x=1.39	x=0.18	x=7.64	x=0	x=0	up	Vehicle vs Adagrasib_100mpk_Cetuximab_20mpk_0h	4h
SW837	FAM46B	x=199.72	x=1.39	x=0.18	x=7.7	x=0	x=0	up	Vehicle vs Adagrasib_100mpk_Cetuximab_20mpk_0h	4h
SW837	MUC15	x=43.97	x=1.39	x=0.43	x=3.26	x=0.00113	x=0.00517	up	Vehicle vs Adagrasib_100mpk_Cetuximab_20mpk_0h	4h
SW837	LINC01655	x=22.5	x=1.38	x=0.35	x=3.96	x=7e-05	x=0.00048	up	Vehicle vs Adagrasib_100mpk_Cetuximab_20mpk_0h	4h
SW837	FABP5	x=31.54	x=1.38	x=0.28	x=4.86	x=0	x=1e-05	up	Vehicle vs Adagrasib_100mpk_Cetuximab_20mpk_0h	4h
SW837	PLXDC1	x=12.48	x=1.38	x=0.48	x=2.89	x=0.0039	x=0.01499	up	Vehicle vs Adagrasib_100mpk_Cetuximab_20mpk_0h	4h
SW837	DPCR1	x=57.29	x=1.38	x=0.32	x=4.33	x=1e-05	x=0.00011	up	Vehicle vs Adagrasib_100mpk_Cetuximab_20mpk_0h	4h
SW837	PRSS27	x=411.03	x=1.37	x=0.27	x=5.03	x=0	x=1e-05	up	Vehicle vs Adagrasib_100mpk_Cetuximab_20mpk_0h	4h
SW837	GADD45G	x=24.31	x=1.37	x=0.3	x=4.62	x=0	x=3e-05	up	Vehicle vs Adagrasib_100mpk_Cetuximab_20mpk_0h	4h
SW837	ID3	x=14.58	x=1.37	x=0.52	x=2.63	x=0.00845	x=0.02867	up	Vehicle vs Adagrasib_100mpk_Cetuximab_20mpk_0h	4h
SW837	CPM	x=55.32	x=1.37	x=0.24	x=5.75	x=0	x=0	up	Vehicle vs Adagrasib_100mpk_Cetuximab_20mpk_0h	4h
SW837	IFIT2	x=81.42	x=1.37	x=0.34	x=4.02	x=6e-05	x=0.00039	up	Vehicle vs Adagrasib_100mpk_Cetuximab_20mpk_0h	4h
SW837	ANKRD65	x=8.75	x=1.37	x=0.52	x=2.63	x=0.00861	x=0.02911	up	Vehicle vs Adagrasib_100mpk_Cetuximab_20mpk_0h	4h
SW837	GABARAPL1	x=319.92	x=1.36	x=0.14	x=9.61	x=0	x=0	up	Vehicle vs Adagrasib_100mpk_Cetuximab_20mpk_0h	4h
SW837	FGFR2	x=18.88	x=1.36	x=0.4	x=3.45	x=0.00057	x=0.00288	up	Vehicle vs Adagrasib_100mpk_Cetuximab_20mpk_0h	4h
SW837	ANKRD13A	x=289.67	x=1.36	x=0.15	x=9	x=0	x=0	up	Vehicle vs Adagrasib_100mpk_Cetuximab_20mpk_0h	4h
SW837	CYP27A1	x=35.3	x=1.35	x=0.31	x=4.36	x=1e-05	x=1e-04	up	Vehicle vs Adagrasib_100mpk_Cetuximab_20mpk_0h	4h
SW837	ERN2	x=16.66	x=1.35	x=0.41	x=3.31	x=0.00093	x=0.0044	up	Vehicle vs Adagrasib_100mpk_Cetuximab_20mpk_0h	4h
SW837	HLA-DPB1	x=41.55	x=1.35	x=0.42	x=3.19	x=0.00143	x=0.00638	up	Vehicle vs Adagrasib_100mpk_Cetuximab_20mpk_0h	4h
SW837	SCNN1D	x=19.82	x=1.35	x=0.37	x=3.62	x=3e-04	x=0.00163	up	Vehicle vs Adagrasib_100mpk_Cetuximab_20mpk_0h	4h
SW837	PLEKHG4B	x=130.09	x=1.35	x=0.27	x=5.09	x=0	x=0	up	Vehicle vs Adagrasib_100mpk_Cetuximab_20mpk_0h	4h
SW837	WFDC2	x=132.85	x=1.34	x=0.27	x=4.96	x=0	x=1e-05	up	Vehicle vs Adagrasib_100mpk_Cetuximab_20mpk_0h	4h
SW837	ZMIZ1-AS1	x=5.45	x=1.34	x=0.54	x=2.49	x=0.01293	x=0.04072	up	Vehicle vs Adagrasib_100mpk_Cetuximab_20mpk_0h	4h
SW837	DNAJC15	x=24.73	x=1.34	x=0.4	x=3.32	x=9e-04	x=0.00429	up	Vehicle vs Adagrasib_100mpk_Cetuximab_20mpk_0h	4h
SW837	S100P	x=2145.72	x=1.34	x=0.14	x=9.36	x=0	x=0	up	Vehicle vs Adagrasib_100mpk_Cetuximab_20mpk_0h	4h
SW837	MRPS21	x=50.02	x=1.34	x=0.3	x=4.46	x=1e-05	x=7e-05	up	Vehicle vs Adagrasib_100mpk_Cetuximab_20mpk_0h	4h
SW837	FRAT1	x=25.08	x=1.34	x=0.31	x=4.28	x=2e-05	x=0.00014	up	Vehicle vs Adagrasib_100mpk_Cetuximab_20mpk_0h	4h
SW837	SLC25A37	x=943.69	x=1.34	x=0.13	x=10.21	x=0	x=0	up	Vehicle vs Adagrasib_100mpk_Cetuximab_20mpk_0h	4h
SW837	CCDC69	x=139.23	x=1.33	x=0.22	x=6.13	x=0	x=0	up	Vehicle vs Adagrasib_100mpk_Cetuximab_20mpk_0h	4h
SW837	SALL4	x=7.95	x=1.33	x=0.54	x=2.45	x=0.01429	x=0.04425	up	Vehicle vs Adagrasib_100mpk_Cetuximab_20mpk_0h	4h
SW837	CISH	x=11.39	x=1.33	x=0.46	x=2.9	x=0.00377	x=0.01458	up	Vehicle vs Adagrasib_100mpk_Cetuximab_20mpk_0h	4h
SW837	QPCT	x=61.61	x=1.33	x=0.31	x=4.32	x=2e-05	x=0.00012	up	Vehicle vs Adagrasib_100mpk_Cetuximab_20mpk_0h	4h
SW837	TMEM169	x=33.21	x=1.33	x=0.28	x=4.8	x=0	x=2e-05	up	Vehicle vs Adagrasib_100mpk_Cetuximab_20mpk_0h	4h
SW837	FAM84A	x=373.51	x=1.32	x=0.14	x=9.54	x=0	x=0	up	Vehicle vs Adagrasib_100mpk_Cetuximab_20mpk_0h	4h
SW837	FTLP14	x=22.99	x=1.32	x=0.43	x=3.08	x=0.00209	x=0.0088	up	Vehicle vs Adagrasib_100mpk_Cetuximab_20mpk_0h	4h
SW837	APOBEC3D	x=9.52	x=1.32	x=0.53	x=2.5	x=0.01255	x=0.03973	up	Vehicle vs Adagrasib_100mpk_Cetuximab_20mpk_0h	4h
SW837	RAB24	x=14.48	x=1.32	x=0.41	x=3.26	x=0.00113	x=0.00519	up	Vehicle vs Adagrasib_100mpk_Cetuximab_20mpk_0h	4h
SW837	TMEM176A	x=108.76	x=1.32	x=0.25	x=5.33	x=0	x=0	up	Vehicle vs Adagrasib_100mpk_Cetuximab_20mpk_0h	4h
SW837	RBPMS	x=41.36	x=1.32	x=0.29	x=4.52	x=1e-05	x=5e-05	up	Vehicle vs Adagrasib_100mpk_Cetuximab_20mpk_0h	4h
SW837	MIRLET7BHG	x=26.04	x=1.32	x=0.31	x=4.27	x=2e-05	x=0.00014	up	Vehicle vs Adagrasib_100mpk_Cetuximab_20mpk_0h	4h
SW837	ALOX5	x=110.28	x=1.31	x=0.26	x=5.05	x=0	x=0	up	Vehicle vs Adagrasib_100mpk_Cetuximab_20mpk_0h	4h
SW837	RIPK3	x=35.61	x=1.31	x=0.24	x=5.54	x=0	x=0	up	Vehicle vs Adagrasib_100mpk_Cetuximab_20mpk_0h	4h
SW837	RASSF4	x=22.64	x=1.31	x=0.33	x=4	x=6e-05	x=0.00043	up	Vehicle vs Adagrasib_100mpk_Cetuximab_20mpk_0h	4h
SW837	EPB41L2	x=17.06	x=1.31	x=0.46	x=2.87	x=0.00404	x=0.01544	up	Vehicle vs Adagrasib_100mpk_Cetuximab_20mpk_0h	4h
SW837	CREG2	x=91.73	x=1.31	x=0.34	x=3.85	x=0.00012	x=0.00073	up	Vehicle vs Adagrasib_100mpk_Cetuximab_20mpk_0h	4h
SW837	C2orf54	x=559.69	x=1.31	x=0.16	x=7.94	x=0	x=0	up	Vehicle vs Adagrasib_100mpk_Cetuximab_20mpk_0h	4h
SW837	CNFN	x=381.22	x=1.31	x=0.4	x=3.26	x=0.00111	x=0.00511	up	Vehicle vs Adagrasib_100mpk_Cetuximab_20mpk_0h	4h
SW837	DUOX2	x=54.61	x=1.3	x=0.48	x=2.7	x=0.00685	x=0.02403	up	Vehicle vs Adagrasib_100mpk_Cetuximab_20mpk_0h	4h
SW837	SOCS2	x=32.11	x=1.3	x=0.3	x=4.39	x=1e-05	x=9e-05	up	Vehicle vs Adagrasib_100mpk_Cetuximab_20mpk_0h	4h
SW837	SLC30A2	x=16.17	x=1.3	x=0.4	x=3.22	x=0.00127	x=0.00573	up	Vehicle vs Adagrasib_100mpk_Cetuximab_20mpk_0h	4h
SW837	TLE2	x=20.66	x=1.3	x=0.31	x=4.17	x=3e-05	x=0.00021	up	Vehicle vs Adagrasib_100mpk_Cetuximab_20mpk_0h	4h
SW837	C2	x=12.96	x=1.3	x=0.46	x=2.82	x=0.00476	x=0.01773	up	Vehicle vs Adagrasib_100mpk_Cetuximab_20mpk_0h	4h
SW837	PDE8B	x=38.43	x=-1.3	x=0.28	x=-4.69	x=0	x=3e-05	down	Vehicle vs Adagrasib_100mpk_Cetuximab_20mpk_0h	4h
SW837	LENG9	x=17.81	x=-1.3	x=0.42	x=-3.13	x=0.00177	x=0.00764	down	Vehicle vs Adagrasib_100mpk_Cetuximab_20mpk_0h	4h
SW837	SFXN4	x=169.76	x=-1.3	x=0.18	x=-7.26	x=0	x=0	down	Vehicle vs Adagrasib_100mpk_Cetuximab_20mpk_0h	4h
SW837	VASH2	x=13.56	x=-1.3	x=0.46	x=-2.83	x=0.00471	x=0.01758	down	Vehicle vs Adagrasib_100mpk_Cetuximab_20mpk_0h	4h
SW837	DHRS4	x=18.45	x=-1.3	x=0.38	x=-3.47	x=0.00052	x=0.00266	down	Vehicle vs Adagrasib_100mpk_Cetuximab_20mpk_0h	4h
SW837	RPS15AP1	x=47.07	x=-1.3	x=0.3	x=-4.3	x=2e-05	x=0.00013	down	Vehicle vs Adagrasib_100mpk_Cetuximab_20mpk_0h	4h
SW837	STX18-AS1	x=13.27	x=-1.31	x=0.47	x=-2.77	x=0.00567	x=0.02048	down	Vehicle vs Adagrasib_100mpk_Cetuximab_20mpk_0h	4h
SW837	SUSD3	x=9.25	x=-1.31	x=0.52	x=-2.52	x=0.01189	x=0.03801	down	Vehicle vs Adagrasib_100mpk_Cetuximab_20mpk_0h	4h
SW837	COL9A3	x=717.47	x=-1.31	x=0.22	x=-5.92	x=0	x=0	down	Vehicle vs Adagrasib_100mpk_Cetuximab_20mpk_0h	4h
SW837	NMU	x=126.55	x=-1.31	x=0.22	x=-6.01	x=0	x=0	down	Vehicle vs Adagrasib_100mpk_Cetuximab_20mpk_0h	4h
SW837	DDIT4	x=199.59	x=-1.31	x=0.29	x=-4.58	x=0	x=4e-05	down	Vehicle vs Adagrasib_100mpk_Cetuximab_20mpk_0h	4h
SW837	GXYLT2	x=12.27	x=-1.31	x=0.55	x=-2.4	x=0.01654	x=0.04997	down	Vehicle vs Adagrasib_100mpk_Cetuximab_20mpk_0h	4h
SW837	EPHB4	x=170.86	x=-1.32	x=0.19	x=-6.88	x=0	x=0	down	Vehicle vs Adagrasib_100mpk_Cetuximab_20mpk_0h	4h
SW837	PKN3	x=12.23	x=-1.32	x=0.4	x=-3.27	x=0.00108	x=0.00499	down	Vehicle vs Adagrasib_100mpk_Cetuximab_20mpk_0h	4h
SW837	S100A6	x=3188.91	x=-1.32	x=0.29	x=-4.55	x=1e-05	x=5e-05	down	Vehicle vs Adagrasib_100mpk_Cetuximab_20mpk_0h	4h
SW837	NCAPD2	x=198.46	x=-1.32	x=0.16	x=-8.25	x=0	x=0	down	Vehicle vs Adagrasib_100mpk_Cetuximab_20mpk_0h	4h
SW837	MYEOV	x=274.4	x=-1.33	x=0.2	x=-6.69	x=0	x=0	down	Vehicle vs Adagrasib_100mpk_Cetuximab_20mpk_0h	4h
SW837	ATP2A1-AS1	x=22.83	x=-1.33	x=0.34	x=-3.89	x=1e-04	x=0.00064	down	Vehicle vs Adagrasib_100mpk_Cetuximab_20mpk_0h	4h
SW837	DCBLD2	x=511.49	x=-1.33	x=0.15	x=-8.75	x=0	x=0	down	Vehicle vs Adagrasib_100mpk_Cetuximab_20mpk_0h	4h
SW837	RNFT2	x=26.64	x=-1.33	x=0.31	x=-4.31	x=2e-05	x=0.00013	down	Vehicle vs Adagrasib_100mpk_Cetuximab_20mpk_0h	4h
SW837	FEN1	x=158.83	x=-1.33	x=0.27	x=-4.94	x=0	x=1e-05	down	Vehicle vs Adagrasib_100mpk_Cetuximab_20mpk_0h	4h
SW837	ABCC3	x=209.91	x=-1.33	x=0.15	x=-8.61	x=0	x=0	down	Vehicle vs Adagrasib_100mpk_Cetuximab_20mpk_0h	4h
SW837	MRPL3	x=170.25	x=-1.33	x=0.2	x=-6.78	x=0	x=0	down	Vehicle vs Adagrasib_100mpk_Cetuximab_20mpk_0h	4h
SW837	HAGLROS	x=19.21	x=-1.33	x=0.42	x=-3.17	x=0.00155	x=0.00681	down	Vehicle vs Adagrasib_100mpk_Cetuximab_20mpk_0h	4h
SW837	CECR5	x=72.89	x=-1.33	x=0.39	x=-3.43	x=6e-04	x=0.00301	down	Vehicle vs Adagrasib_100mpk_Cetuximab_20mpk_0h	4h
SW837	SCOC-AS1	x=12.92	x=-1.33	x=0.48	x=-2.8	x=0.00511	x=0.01879	down	Vehicle vs Adagrasib_100mpk_Cetuximab_20mpk_0h	4h
SW837	EPB41L4A-AS1	x=183.73	x=-1.33	x=0.23	x=-5.81	x=0	x=0	down	Vehicle vs Adagrasib_100mpk_Cetuximab_20mpk_0h	4h
SW837	AGPAT5	x=167.69	x=-1.33	x=0.16	x=-8.18	x=0	x=0	down	Vehicle vs Adagrasib_100mpk_Cetuximab_20mpk_0h	4h
SW837	RBM38	x=93	x=-1.34	x=0.22	x=-6.07	x=0	x=0	down	Vehicle vs Adagrasib_100mpk_Cetuximab_20mpk_0h	4h
SW837	DHDH	x=7.15	x=-1.34	x=0.54	x=-2.48	x=0.01311	x=0.04121	down	Vehicle vs Adagrasib_100mpk_Cetuximab_20mpk_0h	4h
SW837	RPS7P3	x=41.12	x=-1.34	x=0.36	x=-3.75	x=0.00018	x=0.00103	down	Vehicle vs Adagrasib_100mpk_Cetuximab_20mpk_0h	4h
SW837	RPS3AP47	x=233.25	x=-1.34	x=0.24	x=-5.62	x=0	x=0	down	Vehicle vs Adagrasib_100mpk_Cetuximab_20mpk_0h	4h
SW837	FLYWCH2	x=9.83	x=-1.34	x=0.54	x=-2.48	x=0.01297	x=0.04082	down	Vehicle vs Adagrasib_100mpk_Cetuximab_20mpk_0h	4h
SW837	NR2C2AP	x=38.21	x=-1.34	x=0.34	x=-3.97	x=7e-05	x=0.00048	down	Vehicle vs Adagrasib_100mpk_Cetuximab_20mpk_0h	4h
SW837	CENPM	x=42.8	x=-1.35	x=0.26	x=-5.26	x=0	x=0	down	Vehicle vs Adagrasib_100mpk_Cetuximab_20mpk_0h	4h
SW837	TTC27	x=36.54	x=-1.35	x=0.26	x=-5.11	x=0	x=0	down	Vehicle vs Adagrasib_100mpk_Cetuximab_20mpk_0h	4h
SW837	RPL14	x=567.86	x=-1.35	x=0.17	x=-7.79	x=0	x=0	down	Vehicle vs Adagrasib_100mpk_Cetuximab_20mpk_0h	4h
SW837	ACOT7	x=72.71	x=-1.35	x=0.23	x=-5.96	x=0	x=0	down	Vehicle vs Adagrasib_100mpk_Cetuximab_20mpk_0h	4h
SW837	ALDH1B1	x=64.52	x=-1.35	x=0.23	x=-5.89	x=0	x=0	down	Vehicle vs Adagrasib_100mpk_Cetuximab_20mpk_0h	4h
SW837	CTNNAL1	x=43.72	x=-1.35	x=0.26	x=-5.15	x=0	x=0	down	Vehicle vs Adagrasib_100mpk_Cetuximab_20mpk_0h	4h
SW837	KIF22	x=136.96	x=-1.36	x=0.18	x=-7.62	x=0	x=0	down	Vehicle vs Adagrasib_100mpk_Cetuximab_20mpk_0h	4h
SW837	ALDOC	x=138.8	x=-1.36	x=0.24	x=-5.54	x=0	x=0	down	Vehicle vs Adagrasib_100mpk_Cetuximab_20mpk_0h	4h
SW837	SYNE3	x=8.24	x=-1.36	x=0.55	x=-2.46	x=0.01407	x=0.04367	down	Vehicle vs Adagrasib_100mpk_Cetuximab_20mpk_0h	4h
SW837	RNASEH2A	x=129.48	x=-1.36	x=0.19	x=-7.18	x=0	x=0	down	Vehicle vs Adagrasib_100mpk_Cetuximab_20mpk_0h	4h
SW837	RPS2P7	x=17.57	x=-1.36	x=0.41	x=-3.35	x=0.00081	x=0.00393	down	Vehicle vs Adagrasib_100mpk_Cetuximab_20mpk_0h	4h
SW837	RPS7P1	x=30.99	x=-1.36	x=0.34	x=-4.04	x=5e-05	x=0.00037	down	Vehicle vs Adagrasib_100mpk_Cetuximab_20mpk_0h	4h
SW837	PLEC	x=485.82	x=-1.36	x=0.26	x=-5.31	x=0	x=0	down	Vehicle vs Adagrasib_100mpk_Cetuximab_20mpk_0h	4h
SW837	GIPC2	x=12.05	x=-1.37	x=0.44	x=-3.09	x=0.00199	x=0.00844	down	Vehicle vs Adagrasib_100mpk_Cetuximab_20mpk_0h	4h
SW837	RPL10AP2	x=10.87	x=-1.37	x=0.49	x=-2.78	x=0.00549	x=0.01992	down	Vehicle vs Adagrasib_100mpk_Cetuximab_20mpk_0h	4h
SW837	RPS23P8	x=153.74	x=-1.37	x=0.24	x=-5.7	x=0	x=0	down	Vehicle vs Adagrasib_100mpk_Cetuximab_20mpk_0h	4h
SW837	CES3	x=9.59	x=-1.37	x=0.53	x=-2.59	x=0.0095	x=0.03153	down	Vehicle vs Adagrasib_100mpk_Cetuximab_20mpk_0h	4h
SW837	RPS21	x=3890.79	x=-1.37	x=0.23	x=-6	x=0	x=0	down	Vehicle vs Adagrasib_100mpk_Cetuximab_20mpk_0h	4h
SW837	SLC16A6	x=16.92	x=-1.37	x=0.44	x=-3.13	x=0.00174	x=0.00755	down	Vehicle vs Adagrasib_100mpk_Cetuximab_20mpk_0h	4h
SW837	DNPH1	x=709.66	x=-1.37	x=0.16	x=-8.81	x=0	x=0	down	Vehicle vs Adagrasib_100mpk_Cetuximab_20mpk_0h	4h
SW837	QTRT1	x=21.04	x=-1.37	x=0.4	x=-3.44	x=0.00058	x=0.00294	down	Vehicle vs Adagrasib_100mpk_Cetuximab_20mpk_0h	4h
SW837	RPS3A	x=95.41	x=-1.37	x=0.22	x=-6.35	x=0	x=0	down	Vehicle vs Adagrasib_100mpk_Cetuximab_20mpk_0h	4h
SW837	MND1	x=24.64	x=-1.37	x=0.32	x=-4.32	x=2e-05	x=0.00012	down	Vehicle vs Adagrasib_100mpk_Cetuximab_20mpk_0h	4h
SW837	RNASEH1-AS1	x=73.17	x=-1.37	x=0.2	x=-6.73	x=0	x=0	down	Vehicle vs Adagrasib_100mpk_Cetuximab_20mpk_0h	4h
SW837	FKBP5	x=44.37	x=-1.38	x=0.26	x=-5.35	x=0	x=0	down	Vehicle vs Adagrasib_100mpk_Cetuximab_20mpk_0h	4h
SW837	AEN	x=116.9	x=-1.38	x=0.2	x=-6.75	x=0	x=0	down	Vehicle vs Adagrasib_100mpk_Cetuximab_20mpk_0h	4h
SW837	HIST1H1D	x=13.9	x=-1.38	x=0.5	x=-2.77	x=0.00557	x=0.02017	down	Vehicle vs Adagrasib_100mpk_Cetuximab_20mpk_0h	4h
SW837	TFDP1	x=120.17	x=-1.38	x=0.22	x=-6.19	x=0	x=0	down	Vehicle vs Adagrasib_100mpk_Cetuximab_20mpk_0h	4h
SW837	BYSL	x=65.78	x=-1.38	x=0.22	x=-6.33	x=0	x=0	down	Vehicle vs Adagrasib_100mpk_Cetuximab_20mpk_0h	4h
SW837	ALDOA	x=1228.28	x=-1.38	x=0.19	x=-7.27	x=0	x=0	down	Vehicle vs Adagrasib_100mpk_Cetuximab_20mpk_0h	4h
SW837	IFRD2	x=81.71	x=-1.38	x=0.23	x=-5.89	x=0	x=0	down	Vehicle vs Adagrasib_100mpk_Cetuximab_20mpk_0h	4h
SW837	RPS29	x=9219.04	x=-1.38	x=0.26	x=-5.29	x=0	x=0	down	Vehicle vs Adagrasib_100mpk_Cetuximab_20mpk_0h	4h
SW837	SLC7A11	x=75.5	x=-1.38	x=0.28	x=-4.88	x=0	x=1e-05	down	Vehicle vs Adagrasib_100mpk_Cetuximab_20mpk_0h	4h
SW837	PFDN6	x=40.14	x=-1.38	x=0.29	x=-4.78	x=0	x=2e-05	down	Vehicle vs Adagrasib_100mpk_Cetuximab_20mpk_0h	4h
SW837	RN7SL220P	x=11.65	x=-1.38	x=0.48	x=-2.9	x=0.00371	x=0.01437	down	Vehicle vs Adagrasib_100mpk_Cetuximab_20mpk_0h	4h
SW837	RAN	x=1404.35	x=-1.38	x=0.19	x=-7.27	x=0	x=0	down	Vehicle vs Adagrasib_100mpk_Cetuximab_20mpk_0h	4h
SW837	HACD1	x=38.79	x=-1.38	x=0.26	x=-5.25	x=0	x=0	down	Vehicle vs Adagrasib_100mpk_Cetuximab_20mpk_0h	4h
SW837	RPP40	x=40.21	x=-1.39	x=0.24	x=-5.78	x=0	x=0	down	Vehicle vs Adagrasib_100mpk_Cetuximab_20mpk_0h	4h
SW837	EEF1E1	x=61.57	x=-1.39	x=0.3	x=-4.63	x=0	x=3e-05	down	Vehicle vs Adagrasib_100mpk_Cetuximab_20mpk_0h	4h
SW837	CKS2	x=101.64	x=-1.39	x=0.22	x=-6.27	x=0	x=0	down	Vehicle vs Adagrasib_100mpk_Cetuximab_20mpk_0h	4h
SW837	NOP2	x=108.17	x=-1.39	x=0.19	x=-7.24	x=0	x=0	down	Vehicle vs Adagrasib_100mpk_Cetuximab_20mpk_0h	4h
SW837	TCAF2	x=17.65	x=-1.39	x=0.46	x=-2.99	x=0.00277	x=0.01122	down	Vehicle vs Adagrasib_100mpk_Cetuximab_20mpk_0h	4h
SW837	METTL1	x=107.54	x=-1.39	x=0.21	x=-6.46	x=0	x=0	down	Vehicle vs Adagrasib_100mpk_Cetuximab_20mpk_0h	4h
SW837	RPS3	x=6648.13	x=-1.39	x=0.17	x=-8.14	x=0	x=0	down	Vehicle vs Adagrasib_100mpk_Cetuximab_20mpk_0h	4h
SW837	ONECUT3	x=59.54	x=-1.39	x=0.31	x=-4.56	x=1e-05	x=4e-05	down	Vehicle vs Adagrasib_100mpk_Cetuximab_20mpk_0h	4h
SW837	CHST13	x=61.22	x=-1.39	x=0.25	x=-5.53	x=0	x=0	down	Vehicle vs Adagrasib_100mpk_Cetuximab_20mpk_0h	4h
SW837	PLOD2	x=59.41	x=-1.39	x=0.38	x=-3.64	x=0.00028	x=0.00154	down	Vehicle vs Adagrasib_100mpk_Cetuximab_20mpk_0h	4h
SW837	CILP2	x=9.3	x=-1.39	x=0.53	x=-2.62	x=0.00868	x=0.0293	down	Vehicle vs Adagrasib_100mpk_Cetuximab_20mpk_0h	4h
SW837	KRT18P54	x=22.37	x=-1.39	x=0.41	x=-3.41	x=0.00065	x=0.00322	down	Vehicle vs Adagrasib_100mpk_Cetuximab_20mpk_0h	4h
SW837	HSPE1	x=387.54	x=-1.4	x=0.18	x=-7.67	x=0	x=0	down	Vehicle vs Adagrasib_100mpk_Cetuximab_20mpk_0h	4h
SW837	NOTUM	x=35.42	x=-1.4	x=0.51	x=-2.72	x=0.00645	x=0.02285	down	Vehicle vs Adagrasib_100mpk_Cetuximab_20mpk_0h	4h
SW837	BOLA3	x=111.21	x=-1.4	x=0.27	x=-5.18	x=0	x=0	down	Vehicle vs Adagrasib_100mpk_Cetuximab_20mpk_0h	4h
SW837	TMEM241	x=31.07	x=-1.4	x=0.31	x=-4.53	x=1e-05	x=5e-05	down	Vehicle vs Adagrasib_100mpk_Cetuximab_20mpk_0h	4h
SW837	NDC1	x=57.47	x=-1.4	x=0.25	x=-5.65	x=0	x=0	down	Vehicle vs Adagrasib_100mpk_Cetuximab_20mpk_0h	4h
SW837	CENPU	x=150.16	x=-1.4	x=0.19	x=-7.44	x=0	x=0	down	Vehicle vs Adagrasib_100mpk_Cetuximab_20mpk_0h	4h
SW837	L1CAM	x=361.16	x=-1.4	x=0.21	x=-6.54	x=0	x=0	down	Vehicle vs Adagrasib_100mpk_Cetuximab_20mpk_0h	4h
SW837	PFAS	x=34.35	x=-1.4	x=0.28	x=-5.07	x=0	x=0	down	Vehicle vs Adagrasib_100mpk_Cetuximab_20mpk_0h	4h
SW837	LUCAT1	x=33.4	x=-1.4	x=0.4	x=-3.49	x=0.00048	x=0.00249	down	Vehicle vs Adagrasib_100mpk_Cetuximab_20mpk_0h	4h
SW837	MST1R	x=32.23	x=-1.4	x=0.3	x=-4.75	x=0	x=2e-05	down	Vehicle vs Adagrasib_100mpk_Cetuximab_20mpk_0h	4h
SW837	MICB	x=35.39	x=-1.41	x=0.34	x=-4.15	x=3e-05	x=0.00023	down	Vehicle vs Adagrasib_100mpk_Cetuximab_20mpk_0h	4h
SW837	TMEM201	x=58.65	x=-1.41	x=0.24	x=-5.88	x=0	x=0	down	Vehicle vs Adagrasib_100mpk_Cetuximab_20mpk_0h	4h
SW837	UCK2	x=106.66	x=-1.41	x=0.16	x=-8.92	x=0	x=0	down	Vehicle vs Adagrasib_100mpk_Cetuximab_20mpk_0h	4h
SW837	EMC3-AS1	x=65.97	x=-1.41	x=0.24	x=-5.86	x=0	x=0	down	Vehicle vs Adagrasib_100mpk_Cetuximab_20mpk_0h	4h
SW837	DARS-AS1	x=10.44	x=-1.41	x=0.46	x=-3.07	x=0.00215	x=0.00905	down	Vehicle vs Adagrasib_100mpk_Cetuximab_20mpk_0h	4h
SW837	MMACHC	x=44.35	x=-1.41	x=0.24	x=-5.93	x=0	x=0	down	Vehicle vs Adagrasib_100mpk_Cetuximab_20mpk_0h	4h
SW837	SNX10	x=19.24	x=-1.42	x=0.39	x=-3.62	x=3e-04	x=0.00164	down	Vehicle vs Adagrasib_100mpk_Cetuximab_20mpk_0h	4h
SW837	LEMD1	x=77.75	x=-1.42	x=0.3	x=-4.75	x=0	x=2e-05	down	Vehicle vs Adagrasib_100mpk_Cetuximab_20mpk_0h	4h
SW837	CDH3	x=119.94	x=-1.42	x=0.2	x=-7.21	x=0	x=0	down	Vehicle vs Adagrasib_100mpk_Cetuximab_20mpk_0h	4h
SW837	LGI4	x=17.73	x=-1.42	x=0.53	x=-2.7	x=0.00689	x=0.02414	down	Vehicle vs Adagrasib_100mpk_Cetuximab_20mpk_0h	4h
SW837	E2F3	x=156.45	x=-1.42	x=0.15	x=-9.4	x=0	x=0	down	Vehicle vs Adagrasib_100mpk_Cetuximab_20mpk_0h	4h
SW837	FAM178B	x=24.31	x=-1.42	x=0.4	x=-3.59	x=0.00033	x=0.00179	down	Vehicle vs Adagrasib_100mpk_Cetuximab_20mpk_0h	4h
SW837	CD3EAP	x=242.08	x=-1.42	x=0.16	x=-8.79	x=0	x=0	down	Vehicle vs Adagrasib_100mpk_Cetuximab_20mpk_0h	4h
SW837	MCM4	x=459.86	x=-1.43	x=0.15	x=-9.4	x=0	x=0	down	Vehicle vs Adagrasib_100mpk_Cetuximab_20mpk_0h	4h
SW837	DHFR	x=87.44	x=-1.43	x=0.2	x=-7.26	x=0	x=0	down	Vehicle vs Adagrasib_100mpk_Cetuximab_20mpk_0h	4h
SW837	PRKAR1B	x=50.32	x=-1.43	x=0.27	x=-5.32	x=0	x=0	down	Vehicle vs Adagrasib_100mpk_Cetuximab_20mpk_0h	4h
SW837	HMGN2	x=69.86	x=-1.43	x=0.26	x=-5.48	x=0	x=0	down	Vehicle vs Adagrasib_100mpk_Cetuximab_20mpk_0h	4h
SW837	TUBA1B	x=2455.52	x=-1.43	x=0.22	x=-6.64	x=0	x=0	down	Vehicle vs Adagrasib_100mpk_Cetuximab_20mpk_0h	4h
SW837	CHEK2	x=12.4	x=-1.44	x=0.45	x=-3.18	x=0.00147	x=0.00653	down	Vehicle vs Adagrasib_100mpk_Cetuximab_20mpk_0h	4h
SW837	FLNA	x=3571.59	x=-1.44	x=0.28	x=-5.08	x=0	x=0	down	Vehicle vs Adagrasib_100mpk_Cetuximab_20mpk_0h	4h
SW837	MPV17L	x=13.24	x=-1.44	x=0.51	x=-2.84	x=0.00446	x=0.01679	down	Vehicle vs Adagrasib_100mpk_Cetuximab_20mpk_0h	4h
SW837	CDCA4	x=131.03	x=-1.44	x=0.21	x=-6.8	x=0	x=0	down	Vehicle vs Adagrasib_100mpk_Cetuximab_20mpk_0h	4h
SW837	ANKRD37	x=40.61	x=-1.44	x=0.4	x=-3.64	x=0.00028	x=0.00153	down	Vehicle vs Adagrasib_100mpk_Cetuximab_20mpk_0h	4h
SW837	SLC2A1	x=1973.32	x=-1.45	x=0.2	x=-7.14	x=0	x=0	down	Vehicle vs Adagrasib_100mpk_Cetuximab_20mpk_0h	4h
SW837	WDR76	x=52.01	x=-1.45	x=0.25	x=-5.88	x=0	x=0	down	Vehicle vs Adagrasib_100mpk_Cetuximab_20mpk_0h	4h
SW837	LMCD1	x=7.03	x=-1.45	x=0.56	x=-2.6	x=0.00942	x=0.03133	down	Vehicle vs Adagrasib_100mpk_Cetuximab_20mpk_0h	4h
SW837	NOSTRIN	x=7.97	x=-1.45	x=0.51	x=-2.82	x=0.00485	x=0.01802	down	Vehicle vs Adagrasib_100mpk_Cetuximab_20mpk_0h	4h
SW837	MRM1	x=20.79	x=-1.45	x=0.39	x=-3.76	x=0.00017	x=0.00102	down	Vehicle vs Adagrasib_100mpk_Cetuximab_20mpk_0h	4h
SW837	GINS3	x=23.76	x=-1.45	x=0.36	x=-3.98	x=7e-05	x=0.00045	down	Vehicle vs Adagrasib_100mpk_Cetuximab_20mpk_0h	4h
SW837	HNRNPAB	x=451.18	x=-1.45	x=0.17	x=-8.51	x=0	x=0	down	Vehicle vs Adagrasib_100mpk_Cetuximab_20mpk_0h	4h
SW837	KRT8	x=2021.75	x=-1.45	x=0.18	x=-8.04	x=0	x=0	down	Vehicle vs Adagrasib_100mpk_Cetuximab_20mpk_0h	4h
SW837	KIF24	x=10.34	x=-1.45	x=0.53	x=-2.74	x=0.00613	x=0.02188	down	Vehicle vs Adagrasib_100mpk_Cetuximab_20mpk_0h	4h
SW837	PLEK2	x=95.15	x=-1.46	x=0.2	x=-7.47	x=0	x=0	down	Vehicle vs Adagrasib_100mpk_Cetuximab_20mpk_0h	4h
SW837	STARD4	x=31.62	x=-1.46	x=0.31	x=-4.69	x=0	x=3e-05	down	Vehicle vs Adagrasib_100mpk_Cetuximab_20mpk_0h	4h
SW837	SNRPF	x=238.2	x=-1.46	x=0.29	x=-5.11	x=0	x=0	down	Vehicle vs Adagrasib_100mpk_Cetuximab_20mpk_0h	4h
SW837	CTSZ	x=207.59	x=-1.46	x=0.33	x=-4.39	x=1e-05	x=9e-05	down	Vehicle vs Adagrasib_100mpk_Cetuximab_20mpk_0h	4h
SW837	ZGRF1	x=48.01	x=-1.46	x=0.25	x=-5.95	x=0	x=0	down	Vehicle vs Adagrasib_100mpk_Cetuximab_20mpk_0h	4h
SW837	C9orf40	x=29.44	x=-1.47	x=0.31	x=-4.72	x=0	x=2e-05	down	Vehicle vs Adagrasib_100mpk_Cetuximab_20mpk_0h	4h
SW837	RNF125	x=15.91	x=-1.47	x=0.37	x=-3.94	x=8e-05	x=0.00052	down	Vehicle vs Adagrasib_100mpk_Cetuximab_20mpk_0h	4h
SW837	CHST11	x=7.3	x=-1.47	x=0.53	x=-2.76	x=0.00573	x=0.02064	down	Vehicle vs Adagrasib_100mpk_Cetuximab_20mpk_0h	4h
SW837	MNX1-AS1	x=13.41	x=-1.47	x=0.52	x=-2.85	x=0.00433	x=0.01638	down	Vehicle vs Adagrasib_100mpk_Cetuximab_20mpk_0h	4h
SW837	C19orf48	x=83.63	x=-1.47	x=0.26	x=-5.7	x=0	x=0	down	Vehicle vs Adagrasib_100mpk_Cetuximab_20mpk_0h	4h
SW837	IRS1	x=106.96	x=-1.47	x=0.21	x=-7.04	x=0	x=0	down	Vehicle vs Adagrasib_100mpk_Cetuximab_20mpk_0h	4h
SW837	HAUS7	x=27.65	x=-1.48	x=0.36	x=-4.14	x=3e-05	x=0.00024	down	Vehicle vs Adagrasib_100mpk_Cetuximab_20mpk_0h	4h
SW837	URB2	x=27.22	x=-1.48	x=0.31	x=-4.72	x=0	x=2e-05	down	Vehicle vs Adagrasib_100mpk_Cetuximab_20mpk_0h	4h
SW837	POC1A	x=42.54	x=-1.48	x=0.3	x=-4.89	x=0	x=1e-05	down	Vehicle vs Adagrasib_100mpk_Cetuximab_20mpk_0h	4h
SW837	PYCR1	x=276.34	x=-1.48	x=0.17	x=-8.56	x=0	x=0	down	Vehicle vs Adagrasib_100mpk_Cetuximab_20mpk_0h	4h
SW837	ADAT2	x=114.9	x=-1.48	x=0.17	x=-8.65	x=0	x=0	down	Vehicle vs Adagrasib_100mpk_Cetuximab_20mpk_0h	4h
SW837	SRM	x=252.23	x=-1.49	x=0.21	x=-7.09	x=0	x=0	down	Vehicle vs Adagrasib_100mpk_Cetuximab_20mpk_0h	4h
SW837	TUBB	x=1978.54	x=-1.49	x=0.14	x=-10.39	x=0	x=0	down	Vehicle vs Adagrasib_100mpk_Cetuximab_20mpk_0h	4h
SW837	METTL7B	x=27.33	x=-1.49	x=0.3	x=-4.91	x=0	x=1e-05	down	Vehicle vs Adagrasib_100mpk_Cetuximab_20mpk_0h	4h
SW837	NRP2	x=50.86	x=-1.49	x=0.29	x=-5.1	x=0	x=0	down	Vehicle vs Adagrasib_100mpk_Cetuximab_20mpk_0h	4h
SW837	CAV1	x=48.07	x=-1.49	x=0.38	x=-3.94	x=8e-05	x=0.00053	down	Vehicle vs Adagrasib_100mpk_Cetuximab_20mpk_0h	4h
SW837	RAC2	x=40.16	x=-1.49	x=0.27	x=-5.44	x=0	x=0	down	Vehicle vs Adagrasib_100mpk_Cetuximab_20mpk_0h	4h
SW837	PLLP	x=34.24	x=-1.49	x=0.29	x=-5.15	x=0	x=0	down	Vehicle vs Adagrasib_100mpk_Cetuximab_20mpk_0h	4h
SW837	SQLE	x=304.86	x=-1.49	x=0.21	x=-7.05	x=0	x=0	down	Vehicle vs Adagrasib_100mpk_Cetuximab_20mpk_0h	4h
SW837	GJB1	x=49.88	x=-1.5	x=0.29	x=-5.22	x=0	x=0	down	Vehicle vs Adagrasib_100mpk_Cetuximab_20mpk_0h	4h
SW837	ELOVL6	x=71.43	x=-1.5	x=0.25	x=-5.99	x=0	x=0	down	Vehicle vs Adagrasib_100mpk_Cetuximab_20mpk_0h	4h
SW837	GNL3	x=170.74	x=-1.5	x=0.2	x=-7.41	x=0	x=0	down	Vehicle vs Adagrasib_100mpk_Cetuximab_20mpk_0h	4h
SW837	RPS15AP17	x=30.99	x=-1.5	x=0.35	x=-4.28	x=2e-05	x=0.00014	down	Vehicle vs Adagrasib_100mpk_Cetuximab_20mpk_0h	4h
SW837	C2orf70	x=25.17	x=-1.5	x=0.31	x=-4.82	x=0	x=1e-05	down	Vehicle vs Adagrasib_100mpk_Cetuximab_20mpk_0h	4h
SW837	ZFPM2-AS1	x=6.47	x=-1.5	x=0.61	x=-2.45	x=0.0141	x=0.04375	down	Vehicle vs Adagrasib_100mpk_Cetuximab_20mpk_0h	4h
SW837	DHODH	x=46.57	x=-1.51	x=0.26	x=-5.87	x=0	x=0	down	Vehicle vs Adagrasib_100mpk_Cetuximab_20mpk_0h	4h
SW837	IGFBP4	x=43.81	x=-1.51	x=0.33	x=-4.52	x=1e-05	x=5e-05	down	Vehicle vs Adagrasib_100mpk_Cetuximab_20mpk_0h	4h
SW837	KNTC1	x=60.75	x=-1.51	x=0.25	x=-6.11	x=0	x=0	down	Vehicle vs Adagrasib_100mpk_Cetuximab_20mpk_0h	4h
SW837	RPL24P8	x=52.71	x=-1.51	x=0.28	x=-5.45	x=0	x=0	down	Vehicle vs Adagrasib_100mpk_Cetuximab_20mpk_0h	4h
SW837	MYO1A	x=39.07	x=-1.51	x=0.3	x=-5.02	x=0	x=1e-05	down	Vehicle vs Adagrasib_100mpk_Cetuximab_20mpk_0h	4h
SW837	CEP128	x=50.08	x=-1.51	x=0.25	x=-5.93	x=0	x=0	down	Vehicle vs Adagrasib_100mpk_Cetuximab_20mpk_0h	4h
SW837	HOXB8	x=12.45	x=-1.51	x=0.61	x=-2.49	x=0.01281	x=0.04043	down	Vehicle vs Adagrasib_100mpk_Cetuximab_20mpk_0h	4h
SW837	SYN1	x=6.66	x=-1.52	x=0.59	x=-2.57	x=0.01027	x=0.03368	down	Vehicle vs Adagrasib_100mpk_Cetuximab_20mpk_0h	4h
SW837	PLP2	x=237.36	x=-1.52	x=0.18	x=-8.44	x=0	x=0	down	Vehicle vs Adagrasib_100mpk_Cetuximab_20mpk_0h	4h
SW837	ELFN2	x=23.23	x=-1.52	x=0.35	x=-4.29	x=2e-05	x=0.00014	down	Vehicle vs Adagrasib_100mpk_Cetuximab_20mpk_0h	4h
SW837	FHL2	x=54.7	x=-1.52	x=0.28	x=-5.42	x=0	x=0	down	Vehicle vs Adagrasib_100mpk_Cetuximab_20mpk_0h	4h
SW837	CGREF1	x=86.33	x=-1.52	x=0.22	x=-6.92	x=0	x=0	down	Vehicle vs Adagrasib_100mpk_Cetuximab_20mpk_0h	4h
SW837	GAL3ST1	x=25.11	x=-1.52	x=0.3	x=-5.03	x=0	x=1e-05	down	Vehicle vs Adagrasib_100mpk_Cetuximab_20mpk_0h	4h
SW837	RGS14	x=32.55	x=-1.52	x=0.29	x=-5.26	x=0	x=0	down	Vehicle vs Adagrasib_100mpk_Cetuximab_20mpk_0h	4h
SW837	TRAIP	x=8.49	x=-1.52	x=0.55	x=-2.79	x=0.00522	x=0.01911	down	Vehicle vs Adagrasib_100mpk_Cetuximab_20mpk_0h	4h
SW837	ADCY3	x=20.32	x=-1.53	x=0.36	x=-4.2	x=3e-05	x=0.00019	down	Vehicle vs Adagrasib_100mpk_Cetuximab_20mpk_0h	4h
SW837	PAICS	x=240.85	x=-1.53	x=0.16	x=-9.55	x=0	x=0	down	Vehicle vs Adagrasib_100mpk_Cetuximab_20mpk_0h	4h
SW837	GLB1L2	x=108.53	x=-1.53	x=0.23	x=-6.66	x=0	x=0	down	Vehicle vs Adagrasib_100mpk_Cetuximab_20mpk_0h	4h
SW837	MYB	x=32.01	x=-1.53	x=0.31	x=-4.88	x=0	x=1e-05	down	Vehicle vs Adagrasib_100mpk_Cetuximab_20mpk_0h	4h
SW837	TRAP1	x=379.38	x=-1.53	x=0.14	x=-11.02	x=0	x=0	down	Vehicle vs Adagrasib_100mpk_Cetuximab_20mpk_0h	4h
SW837	EXO1	x=23.34	x=-1.53	x=0.36	x=-4.27	x=2e-05	x=0.00015	down	Vehicle vs Adagrasib_100mpk_Cetuximab_20mpk_0h	4h
SW837	ATAD5	x=143.05	x=-1.53	x=0.17	x=-9.21	x=0	x=0	down	Vehicle vs Adagrasib_100mpk_Cetuximab_20mpk_0h	4h
SW837	C6orf141	x=14.94	x=-1.54	x=0.4	x=-3.87	x=0.00011	x=0.00068	down	Vehicle vs Adagrasib_100mpk_Cetuximab_20mpk_0h	4h
SW837	SLC25A19	x=37.51	x=-1.54	x=0.29	x=-5.32	x=0	x=0	down	Vehicle vs Adagrasib_100mpk_Cetuximab_20mpk_0h	4h
SW837	NUDT1	x=59.3	x=-1.54	x=0.22	x=-7.09	x=0	x=0	down	Vehicle vs Adagrasib_100mpk_Cetuximab_20mpk_0h	4h
SW837	HLA-V	x=14.17	x=-1.54	x=0.62	x=-2.49	x=0.01278	x=0.04035	down	Vehicle vs Adagrasib_100mpk_Cetuximab_20mpk_0h	4h
SW837	MPP2	x=7.7	x=-1.54	x=0.61	x=-2.54	x=0.01103	x=0.03575	down	Vehicle vs Adagrasib_100mpk_Cetuximab_20mpk_0h	4h
SW837	TELO2	x=17.44	x=-1.54	x=0.44	x=-3.53	x=0.00041	x=0.00218	down	Vehicle vs Adagrasib_100mpk_Cetuximab_20mpk_0h	4h
SW837	SPRED2	x=12.36	x=-1.54	x=0.46	x=-3.34	x=0.00084	x=0.00402	down	Vehicle vs Adagrasib_100mpk_Cetuximab_20mpk_0h	4h
SW837	CYP2W1	x=66.43	x=-1.54	x=0.32	x=-4.8	x=0	x=2e-05	down	Vehicle vs Adagrasib_100mpk_Cetuximab_20mpk_0h	4h
SW837	TFRC	x=214.34	x=-1.54	x=0.19	x=-7.99	x=0	x=0	down	Vehicle vs Adagrasib_100mpk_Cetuximab_20mpk_0h	4h
SW837	RANBP1	x=364.74	x=-1.55	x=0.17	x=-9.13	x=0	x=0	down	Vehicle vs Adagrasib_100mpk_Cetuximab_20mpk_0h	4h
SW837	ZNF460	x=10.89	x=-1.55	x=0.49	x=-3.15	x=0.00164	x=0.00716	down	Vehicle vs Adagrasib_100mpk_Cetuximab_20mpk_0h	4h
SW837	ENO1	x=2657.88	x=-1.55	x=0.11	x=-13.75	x=0	x=0	down	Vehicle vs Adagrasib_100mpk_Cetuximab_20mpk_0h	4h
SW837	LINC00618	x=17.32	x=-1.55	x=0.44	x=-3.54	x=4e-04	x=0.0021	down	Vehicle vs Adagrasib_100mpk_Cetuximab_20mpk_0h	4h
SW837	SPC24	x=18.54	x=-1.55	x=0.39	x=-3.94	x=8e-05	x=0.00052	down	Vehicle vs Adagrasib_100mpk_Cetuximab_20mpk_0h	4h
SW837	RPL10P3	x=1411.31	x=-1.55	x=0.3	x=-5.24	x=0	x=0	down	Vehicle vs Adagrasib_100mpk_Cetuximab_20mpk_0h	4h
SW837	DDIAS	x=24.01	x=-1.56	x=0.35	x=-4.49	x=1e-05	x=6e-05	down	Vehicle vs Adagrasib_100mpk_Cetuximab_20mpk_0h	4h
SW837	EBPL	x=51.47	x=-1.56	x=0.24	x=-6.36	x=0	x=0	down	Vehicle vs Adagrasib_100mpk_Cetuximab_20mpk_0h	4h
SW837	FAAP24	x=25.81	x=-1.56	x=0.32	x=-4.84	x=0	x=1e-05	down	Vehicle vs Adagrasib_100mpk_Cetuximab_20mpk_0h	4h
SW837	PRTFDC1	x=33.5	x=-1.56	x=0.29	x=-5.45	x=0	x=0	down	Vehicle vs Adagrasib_100mpk_Cetuximab_20mpk_0h	4h
SW837	COTL1	x=138.23	x=-1.56	x=0.23	x=-6.73	x=0	x=0	down	Vehicle vs Adagrasib_100mpk_Cetuximab_20mpk_0h	4h
SW837	FADS1	x=432.55	x=-1.56	x=0.16	x=-10.06	x=0	x=0	down	Vehicle vs Adagrasib_100mpk_Cetuximab_20mpk_0h	4h
SW837	APEX1	x=160.24	x=-1.56	x=0.23	x=-6.65	x=0	x=0	down	Vehicle vs Adagrasib_100mpk_Cetuximab_20mpk_0h	4h
SW837	PARVB	x=16.29	x=-1.56	x=0.44	x=-3.55	x=0.00039	x=0.00207	down	Vehicle vs Adagrasib_100mpk_Cetuximab_20mpk_0h	4h
SW837	MCM3	x=159.4	x=-1.57	x=0.16	x=-9.76	x=0	x=0	down	Vehicle vs Adagrasib_100mpk_Cetuximab_20mpk_0h	4h
SW837	CKAP2	x=85.5	x=-1.57	x=0.22	x=-7.11	x=0	x=0	down	Vehicle vs Adagrasib_100mpk_Cetuximab_20mpk_0h	4h
SW837	GSTM3	x=104.07	x=-1.57	x=0.21	x=-7.38	x=0	x=0	down	Vehicle vs Adagrasib_100mpk_Cetuximab_20mpk_0h	4h
SW837	FBL	x=885.76	x=-1.57	x=0.17	x=-9.21	x=0	x=0	down	Vehicle vs Adagrasib_100mpk_Cetuximab_20mpk_0h	4h
SW837	H2AFX	x=141.43	x=-1.57	x=0.21	x=-7.39	x=0	x=0	down	Vehicle vs Adagrasib_100mpk_Cetuximab_20mpk_0h	4h
SW837	PLXND1	x=38.25	x=-1.58	x=0.3	x=-5.19	x=0	x=0	down	Vehicle vs Adagrasib_100mpk_Cetuximab_20mpk_0h	4h
SW837	TBC1D31	x=23.39	x=-1.58	x=0.35	x=-4.46	x=1e-05	x=7e-05	down	Vehicle vs Adagrasib_100mpk_Cetuximab_20mpk_0h	4h
SW837	IFITM10	x=9.15	x=-1.58	x=0.58	x=-2.73	x=0.00629	x=0.02236	down	Vehicle vs Adagrasib_100mpk_Cetuximab_20mpk_0h	4h
SW837	FBXO5	x=52.72	x=-1.58	x=0.25	x=-6.23	x=0	x=0	down	Vehicle vs Adagrasib_100mpk_Cetuximab_20mpk_0h	4h
SW837	GPAT3	x=35.2	x=-1.58	x=0.37	x=-4.33	x=1e-05	x=0.00012	down	Vehicle vs Adagrasib_100mpk_Cetuximab_20mpk_0h	4h
SW837	TESC	x=74.84	x=-1.58	x=0.23	x=-6.99	x=0	x=0	down	Vehicle vs Adagrasib_100mpk_Cetuximab_20mpk_0h	4h
SW837	YBX1	x=1240.39	x=-1.59	x=0.14	x=-11.08	x=0	x=0	down	Vehicle vs Adagrasib_100mpk_Cetuximab_20mpk_0h	4h
SW837	CCDC18	x=78.57	x=-1.59	x=0.22	x=-7.26	x=0	x=0	down	Vehicle vs Adagrasib_100mpk_Cetuximab_20mpk_0h	4h
SW837	GSS	x=93.64	x=-1.59	x=0.22	x=-7.31	x=0	x=0	down	Vehicle vs Adagrasib_100mpk_Cetuximab_20mpk_0h	4h
SW837	ABCC4	x=17.4	x=-1.59	x=0.41	x=-3.86	x=0.00011	x=0.00069	down	Vehicle vs Adagrasib_100mpk_Cetuximab_20mpk_0h	4h
SW837	POLR3K	x=67.18	x=-1.59	x=0.24	x=-6.73	x=0	x=0	down	Vehicle vs Adagrasib_100mpk_Cetuximab_20mpk_0h	4h
SW837	RPS20P2	x=10.59	x=-1.59	x=0.58	x=-2.76	x=0.00575	x=0.0207	down	Vehicle vs Adagrasib_100mpk_Cetuximab_20mpk_0h	4h
SW837	KNSTRN	x=105.73	x=-1.59	x=0.22	x=-7.2	x=0	x=0	down	Vehicle vs Adagrasib_100mpk_Cetuximab_20mpk_0h	4h
SW837	SLC1A5	x=580.47	x=-1.6	x=0.19	x=-8.52	x=0	x=0	down	Vehicle vs Adagrasib_100mpk_Cetuximab_20mpk_0h	4h
SW837	C12orf75	x=159.96	x=-1.6	x=0.2	x=-8.16	x=0	x=0	down	Vehicle vs Adagrasib_100mpk_Cetuximab_20mpk_0h	4h
SW837	ANAPC1	x=26.88	x=-1.6	x=0.31	x=-5.22	x=0	x=0	down	Vehicle vs Adagrasib_100mpk_Cetuximab_20mpk_0h	4h
SW837	PSAT1	x=43.98	x=-1.6	x=0.32	x=-5.08	x=0	x=0	down	Vehicle vs Adagrasib_100mpk_Cetuximab_20mpk_0h	4h
SW837	CHAF1B	x=25.96	x=-1.6	x=0.35	x=-4.63	x=0	x=3e-05	down	Vehicle vs Adagrasib_100mpk_Cetuximab_20mpk_0h	4h
SW837	AMIGO2	x=35.07	x=-1.61	x=0.34	x=-4.72	x=0	x=2e-05	down	Vehicle vs Adagrasib_100mpk_Cetuximab_20mpk_0h	4h
SW837	CCND1	x=1184.18	x=-1.61	x=0.13	x=-12.13	x=0	x=0	down	Vehicle vs Adagrasib_100mpk_Cetuximab_20mpk_0h	4h
SW837	CHAC2	x=8.29	x=-1.61	x=0.54	x=-2.98	x=0.00293	x=0.01174	down	Vehicle vs Adagrasib_100mpk_Cetuximab_20mpk_0h	4h
SW837	EMX1	x=11.54	x=-1.61	x=0.46	x=-3.48	x=0.00051	x=0.00261	down	Vehicle vs Adagrasib_100mpk_Cetuximab_20mpk_0h	4h
SW837	PDK1	x=92.44	x=-1.61	x=0.31	x=-5.23	x=0	x=0	down	Vehicle vs Adagrasib_100mpk_Cetuximab_20mpk_0h	4h
SW837	MT-ATP8	x=22925.31	x=-1.62	x=0.25	x=-6.48	x=0	x=0	down	Vehicle vs Adagrasib_100mpk_Cetuximab_20mpk_0h	4h
SW837	MYBBP1A	x=18.02	x=-1.62	x=0.37	x=-4.32	x=2e-05	x=0.00012	down	Vehicle vs Adagrasib_100mpk_Cetuximab_20mpk_0h	4h
SW837	RRS1	x=72.48	x=-1.62	x=0.26	x=-6.32	x=0	x=0	down	Vehicle vs Adagrasib_100mpk_Cetuximab_20mpk_0h	4h
SW837	HSPD1	x=1595.94	x=-1.62	x=0.14	x=-11.3	x=0	x=0	down	Vehicle vs Adagrasib_100mpk_Cetuximab_20mpk_0h	4h
SW837	CACNA2D4	x=39.95	x=-1.62	x=0.26	x=-6.24	x=0	x=0	down	Vehicle vs Adagrasib_100mpk_Cetuximab_20mpk_0h	4h
SW837	PUS7	x=51.95	x=-1.62	x=0.25	x=-6.38	x=0	x=0	down	Vehicle vs Adagrasib_100mpk_Cetuximab_20mpk_0h	4h
SW837	TFAP4	x=43.77	x=-1.62	x=0.29	x=-5.65	x=0	x=0	down	Vehicle vs Adagrasib_100mpk_Cetuximab_20mpk_0h	4h
SW837	C21orf58	x=33.2	x=-1.63	x=0.34	x=-4.82	x=0	x=1e-05	down	Vehicle vs Adagrasib_100mpk_Cetuximab_20mpk_0h	4h
SW837	RNF157	x=93.32	x=-1.63	x=0.22	x=-7.34	x=0	x=0	down	Vehicle vs Adagrasib_100mpk_Cetuximab_20mpk_0h	4h
SW837	ZBED2	x=111.96	x=-1.63	x=0.21	x=-7.63	x=0	x=0	down	Vehicle vs Adagrasib_100mpk_Cetuximab_20mpk_0h	4h
SW837	ZNF239	x=18.79	x=-1.63	x=0.39	x=-4.18	x=3e-05	x=0.00021	down	Vehicle vs Adagrasib_100mpk_Cetuximab_20mpk_0h	4h
SW837	KIF20B	x=607.34	x=-1.63	x=0.14	x=-11.76	x=0	x=0	down	Vehicle vs Adagrasib_100mpk_Cetuximab_20mpk_0h	4h
SW837	MIR210HG	x=98.96	x=-1.64	x=0.35	x=-4.63	x=0	x=3e-05	down	Vehicle vs Adagrasib_100mpk_Cetuximab_20mpk_0h	4h
SW837	ACP5	x=9.25	x=-1.64	x=0.63	x=-2.58	x=0.00977	x=0.03228	down	Vehicle vs Adagrasib_100mpk_Cetuximab_20mpk_0h	4h
SW837	TIMM8A	x=27.8	x=-1.64	x=0.35	x=-4.74	x=0	x=2e-05	down	Vehicle vs Adagrasib_100mpk_Cetuximab_20mpk_0h	4h
SW837	CCND2	x=133.09	x=-1.64	x=0.31	x=-5.28	x=0	x=0	down	Vehicle vs Adagrasib_100mpk_Cetuximab_20mpk_0h	4h
SW837	FADS2	x=58.52	x=-1.64	x=0.26	x=-6.29	x=0	x=0	down	Vehicle vs Adagrasib_100mpk_Cetuximab_20mpk_0h	4h
SW837	SORD	x=16.62	x=-1.64	x=0.47	x=-3.46	x=0.00054	x=0.00276	down	Vehicle vs Adagrasib_100mpk_Cetuximab_20mpk_0h	4h
SW837	SLC19A1	x=37.55	x=-1.64	x=0.3	x=-5.49	x=0	x=0	down	Vehicle vs Adagrasib_100mpk_Cetuximab_20mpk_0h	4h
SW837	FASN	x=640.63	x=-1.64	x=0.18	x=-9.24	x=0	x=0	down	Vehicle vs Adagrasib_100mpk_Cetuximab_20mpk_0h	4h
SW837	CTPS1	x=106	x=-1.65	x=0.2	x=-8.25	x=0	x=0	down	Vehicle vs Adagrasib_100mpk_Cetuximab_20mpk_0h	4h
SW837	UBE2S	x=4.83	x=-1.65	x=0.62	x=-2.67	x=0.00768	x=0.02644	down	Vehicle vs Adagrasib_100mpk_Cetuximab_20mpk_0h	4h
SW837	ISOC2	x=25.71	x=-1.65	x=0.38	x=-4.38	x=1e-05	x=9e-05	down	Vehicle vs Adagrasib_100mpk_Cetuximab_20mpk_0h	4h
SW837	FAM64A	x=8.19	x=-1.65	x=0.55	x=-2.99	x=0.0028	x=0.01131	down	Vehicle vs Adagrasib_100mpk_Cetuximab_20mpk_0h	4h
SW837	ZNF519	x=12.91	x=-1.65	x=0.45	x=-3.68	x=0.00024	x=0.00134	down	Vehicle vs Adagrasib_100mpk_Cetuximab_20mpk_0h	4h
SW837	DTD1	x=67.69	x=-1.65	x=0.34	x=-4.89	x=0	x=1e-05	down	Vehicle vs Adagrasib_100mpk_Cetuximab_20mpk_0h	4h
SW837	HIST1H3G	x=7.08	x=-1.66	x=0.58	x=-2.86	x=0.00422	x=0.01602	down	Vehicle vs Adagrasib_100mpk_Cetuximab_20mpk_0h	4h
SW837	SLC35F2	x=174.34	x=-1.66	x=0.17	x=-9.98	x=0	x=0	down	Vehicle vs Adagrasib_100mpk_Cetuximab_20mpk_0h	4h
SW837	TOMM40	x=147.46	x=-1.66	x=0.21	x=-7.72	x=0	x=0	down	Vehicle vs Adagrasib_100mpk_Cetuximab_20mpk_0h	4h
SW837	NUDT7	x=7.11	x=-1.66	x=0.63	x=-2.64	x=0.00824	x=0.02806	down	Vehicle vs Adagrasib_100mpk_Cetuximab_20mpk_0h	4h
SW837	DOK7	x=23.57	x=-1.66	x=0.41	x=-4.09	x=4e-05	x=3e-04	down	Vehicle vs Adagrasib_100mpk_Cetuximab_20mpk_0h	4h
SW837	PCOLCE2	x=14.48	x=-1.67	x=0.41	x=-4.03	x=6e-05	x=0.00038	down	Vehicle vs Adagrasib_100mpk_Cetuximab_20mpk_0h	4h
SW837	POLR1E	x=39.65	x=-1.67	x=0.26	x=-6.47	x=0	x=0	down	Vehicle vs Adagrasib_100mpk_Cetuximab_20mpk_0h	4h
SW837	ADAM19	x=143.06	x=-1.68	x=0.15	x=-10.96	x=0	x=0	down	Vehicle vs Adagrasib_100mpk_Cetuximab_20mpk_0h	4h
SW837	RMI2	x=58.72	x=-1.68	x=0.3	x=-5.51	x=0	x=0	down	Vehicle vs Adagrasib_100mpk_Cetuximab_20mpk_0h	4h
SW837	KPNA2	x=169.2	x=-1.68	x=0.23	x=-7.2	x=0	x=0	down	Vehicle vs Adagrasib_100mpk_Cetuximab_20mpk_0h	4h
SW837	P4HA1	x=422.92	x=-1.68	x=0.37	x=-4.61	x=0	x=4e-05	down	Vehicle vs Adagrasib_100mpk_Cetuximab_20mpk_0h	4h
SW837	HIST1H2BF	x=8.11	x=-1.69	x=0.64	x=-2.63	x=0.00845	x=0.02867	down	Vehicle vs Adagrasib_100mpk_Cetuximab_20mpk_0h	4h
SW837	CHEK1	x=108.62	x=-1.69	x=0.18	x=-9.6	x=0	x=0	down	Vehicle vs Adagrasib_100mpk_Cetuximab_20mpk_0h	4h
SW837	RPS21P4	x=84.95	x=-1.69	x=0.23	x=-7.36	x=0	x=0	down	Vehicle vs Adagrasib_100mpk_Cetuximab_20mpk_0h	4h
SW837	PARPBP	x=68.57	x=-1.69	x=0.23	x=-7.53	x=0	x=0	down	Vehicle vs Adagrasib_100mpk_Cetuximab_20mpk_0h	4h
SW837	RPS19P7	x=146.2	x=-1.7	x=0.22	x=-7.75	x=0	x=0	down	Vehicle vs Adagrasib_100mpk_Cetuximab_20mpk_0h	4h
SW837	INCENP	x=81.88	x=-1.7	x=0.24	x=-7.04	x=0	x=0	down	Vehicle vs Adagrasib_100mpk_Cetuximab_20mpk_0h	4h
SW837	USP13	x=57.02	x=-1.7	x=0.26	x=-6.59	x=0	x=0	down	Vehicle vs Adagrasib_100mpk_Cetuximab_20mpk_0h	4h
SW837	CENPJ	x=70.94	x=-1.71	x=0.22	x=-7.67	x=0	x=0	down	Vehicle vs Adagrasib_100mpk_Cetuximab_20mpk_0h	4h
SW837	AKAP12	x=219.98	x=-1.71	x=0.31	x=-5.46	x=0	x=0	down	Vehicle vs Adagrasib_100mpk_Cetuximab_20mpk_0h	4h
SW837	KCNN4	x=103.76	x=-1.71	x=0.25	x=-6.86	x=0	x=0	down	Vehicle vs Adagrasib_100mpk_Cetuximab_20mpk_0h	4h
SW837	HSPA4L	x=64.18	x=-1.72	x=0.24	x=-7.19	x=0	x=0	down	Vehicle vs Adagrasib_100mpk_Cetuximab_20mpk_0h	4h
SW837	USP2-AS1	x=5.42	x=-1.72	x=0.72	x=-2.41	x=0.01612	x=0.04893	down	Vehicle vs Adagrasib_100mpk_Cetuximab_20mpk_0h	4h
SW837	KIAA1524	x=86.73	x=-1.72	x=0.22	x=-7.84	x=0	x=0	down	Vehicle vs Adagrasib_100mpk_Cetuximab_20mpk_0h	4h
SW837	MT1M	x=12.52	x=-1.72	x=0.45	x=-3.87	x=0.00011	x=0.00068	down	Vehicle vs Adagrasib_100mpk_Cetuximab_20mpk_0h	4h
SW837	LDHA	x=310.37	x=-1.73	x=0.34	x=-5.02	x=0	x=1e-05	down	Vehicle vs Adagrasib_100mpk_Cetuximab_20mpk_0h	4h
SW837	LDHB	x=920.09	x=-1.73	x=0.13	x=-13.36	x=0	x=0	down	Vehicle vs Adagrasib_100mpk_Cetuximab_20mpk_0h	4h
SW837	CDC25A	x=31.56	x=-1.73	x=0.36	x=-4.83	x=0	x=1e-05	down	Vehicle vs Adagrasib_100mpk_Cetuximab_20mpk_0h	4h
SW837	CENPW	x=61	x=-1.73	x=0.32	x=-5.4	x=0	x=0	down	Vehicle vs Adagrasib_100mpk_Cetuximab_20mpk_0h	4h
SW837	SPON1	x=80.61	x=-1.73	x=0.24	x=-7.09	x=0	x=0	down	Vehicle vs Adagrasib_100mpk_Cetuximab_20mpk_0h	4h
SW837	CMSS1	x=137.27	x=-1.74	x=0.18	x=-9.45	x=0	x=0	down	Vehicle vs Adagrasib_100mpk_Cetuximab_20mpk_0h	4h
SW837	FANCD2	x=105.42	x=-1.74	x=0.2	x=-8.93	x=0	x=0	down	Vehicle vs Adagrasib_100mpk_Cetuximab_20mpk_0h	4h
SW837	GINS1	x=35.65	x=-1.74	x=0.29	x=-6	x=0	x=0	down	Vehicle vs Adagrasib_100mpk_Cetuximab_20mpk_0h	4h
SW837	WDR62	x=10.11	x=-1.74	x=0.58	x=-3.01	x=0.00263	x=0.01074	down	Vehicle vs Adagrasib_100mpk_Cetuximab_20mpk_0h	4h
SW837	TTF2	x=85.89	x=-1.75	x=0.24	x=-7.21	x=0	x=0	down	Vehicle vs Adagrasib_100mpk_Cetuximab_20mpk_0h	4h
SW837	MAOB	x=15.09	x=-1.75	x=0.42	x=-4.12	x=4e-05	x=0.00026	down	Vehicle vs Adagrasib_100mpk_Cetuximab_20mpk_0h	4h
SW837	NME1	x=262.26	x=-1.75	x=0.18	x=-9.67	x=0	x=0	down	Vehicle vs Adagrasib_100mpk_Cetuximab_20mpk_0h	4h
SW837	PPP1R1B	x=51.63	x=-1.75	x=0.28	x=-6.3	x=0	x=0	down	Vehicle vs Adagrasib_100mpk_Cetuximab_20mpk_0h	4h
SW837	RFC4	x=56.18	x=-1.75	x=0.27	x=-6.51	x=0	x=0	down	Vehicle vs Adagrasib_100mpk_Cetuximab_20mpk_0h	4h
SW837	CEMIP	x=13.45	x=-1.76	x=0.46	x=-3.81	x=0.00014	x=0.00085	down	Vehicle vs Adagrasib_100mpk_Cetuximab_20mpk_0h	4h
SW837	DTYMK	x=124.11	x=-1.76	x=0.23	x=-7.71	x=0	x=0	down	Vehicle vs Adagrasib_100mpk_Cetuximab_20mpk_0h	4h
SW837	CYB5R2	x=32.98	x=-1.76	x=0.31	x=-5.63	x=0	x=0	down	Vehicle vs Adagrasib_100mpk_Cetuximab_20mpk_0h	4h
SW837	PTMAP2	x=11.65	x=-1.76	x=0.59	x=-2.98	x=0.00292	x=0.01172	down	Vehicle vs Adagrasib_100mpk_Cetuximab_20mpk_0h	4h
SW837	CCDC85B	x=6.15	x=-1.76	x=0.66	x=-2.68	x=0.00732	x=0.02541	down	Vehicle vs Adagrasib_100mpk_Cetuximab_20mpk_0h	4h
SW837	MTATP8P1	x=4.43	x=-1.76	x=0.73	x=-2.41	x=0.01574	x=0.04799	down	Vehicle vs Adagrasib_100mpk_Cetuximab_20mpk_0h	4h
SW837	EPOP	x=44.32	x=-1.76	x=0.32	x=-5.45	x=0	x=0	down	Vehicle vs Adagrasib_100mpk_Cetuximab_20mpk_0h	4h
SW837	THOC3	x=37.56	x=-1.77	x=0.62	x=-2.86	x=0.0042	x=0.01598	down	Vehicle vs Adagrasib_100mpk_Cetuximab_20mpk_0h	4h
SW837	F3	x=38.32	x=-1.77	x=0.37	x=-4.73	x=0	x=2e-05	down	Vehicle vs Adagrasib_100mpk_Cetuximab_20mpk_0h	4h
SW837	LRFN4	x=20.77	x=-1.77	x=0.43	x=-4.09	x=4e-05	x=3e-04	down	Vehicle vs Adagrasib_100mpk_Cetuximab_20mpk_0h	4h
SW837	GAPDH	x=2788.91	x=-1.77	x=0.15	x=-11.72	x=0	x=0	down	Vehicle vs Adagrasib_100mpk_Cetuximab_20mpk_0h	4h
SW837	TIPIN	x=35.73	x=-1.77	x=0.28	x=-6.24	x=0	x=0	down	Vehicle vs Adagrasib_100mpk_Cetuximab_20mpk_0h	4h
SW837	IGFL4	x=46.81	x=-1.78	x=0.28	x=-6.28	x=0	x=0	down	Vehicle vs Adagrasib_100mpk_Cetuximab_20mpk_0h	4h
SW837	EPPIN	x=13.05	x=-1.78	x=0.47	x=-3.77	x=0.00016	x=0.00097	down	Vehicle vs Adagrasib_100mpk_Cetuximab_20mpk_0h	4h
SW837	RACGAP1	x=42.74	x=-1.8	x=0.29	x=-6.26	x=0	x=0	down	Vehicle vs Adagrasib_100mpk_Cetuximab_20mpk_0h	4h
SW837	SCD	x=484.07	x=-1.8	x=0.21	x=-8.58	x=0	x=0	down	Vehicle vs Adagrasib_100mpk_Cetuximab_20mpk_0h	4h
SW837	SH2D5	x=4.94	x=-1.8	x=0.66	x=-2.73	x=0.00637	x=0.02261	down	Vehicle vs Adagrasib_100mpk_Cetuximab_20mpk_0h	4h
SW837	FANCI	x=100.81	x=-1.8	x=0.19	x=-9.31	x=0	x=0	down	Vehicle vs Adagrasib_100mpk_Cetuximab_20mpk_0h	4h
SW837	SLC29A2	x=164.04	x=-1.8	x=0.2	x=-8.99	x=0	x=0	down	Vehicle vs Adagrasib_100mpk_Cetuximab_20mpk_0h	4h
SW837	LIG1	x=95.94	x=-1.8	x=0.24	x=-7.43	x=0	x=0	down	Vehicle vs Adagrasib_100mpk_Cetuximab_20mpk_0h	4h
SW837	DUSP4	x=63.73	x=-1.8	x=0.24	x=-7.41	x=0	x=0	down	Vehicle vs Adagrasib_100mpk_Cetuximab_20mpk_0h	4h
SW837	CDC7	x=10.24	x=-1.8	x=0.52	x=-3.46	x=0.00055	x=0.0028	down	Vehicle vs Adagrasib_100mpk_Cetuximab_20mpk_0h	4h
SW837	TNS4	x=60.32	x=-1.81	x=0.3	x=-6.06	x=0	x=0	down	Vehicle vs Adagrasib_100mpk_Cetuximab_20mpk_0h	4h
SW837	F12	x=80.87	x=-1.81	x=0.23	x=-7.97	x=0	x=0	down	Vehicle vs Adagrasib_100mpk_Cetuximab_20mpk_0h	4h
SW837	TNIK	x=81.58	x=-1.82	x=0.2	x=-8.92	x=0	x=0	down	Vehicle vs Adagrasib_100mpk_Cetuximab_20mpk_0h	4h
SW837	CCNF	x=122.49	x=-1.83	x=0.19	x=-9.75	x=0	x=0	down	Vehicle vs Adagrasib_100mpk_Cetuximab_20mpk_0h	4h
SW837	PFKFB4	x=11.23	x=-1.83	x=0.56	x=-3.28	x=0.00104	x=0.00484	down	Vehicle vs Adagrasib_100mpk_Cetuximab_20mpk_0h	4h
SW837	DTL	x=49.77	x=-1.83	x=0.29	x=-6.44	x=0	x=0	down	Vehicle vs Adagrasib_100mpk_Cetuximab_20mpk_0h	4h
SW837	ZNF341-AS1	x=8.01	x=-1.84	x=0.55	x=-3.33	x=0.00087	x=0.00415	down	Vehicle vs Adagrasib_100mpk_Cetuximab_20mpk_0h	4h
SW837	RPL23AP48	x=14.73	x=-1.84	x=0.66	x=-2.8	x=0.00512	x=0.01882	down	Vehicle vs Adagrasib_100mpk_Cetuximab_20mpk_0h	4h
SW837	PLTP	x=86.08	x=-1.84	x=0.26	x=-6.95	x=0	x=0	down	Vehicle vs Adagrasib_100mpk_Cetuximab_20mpk_0h	4h
SW837	RPL7AP30	x=5.01	x=-1.84	x=0.75	x=-2.46	x=0.01389	x=0.04328	down	Vehicle vs Adagrasib_100mpk_Cetuximab_20mpk_0h	4h
SW837	FAM81A	x=17.34	x=-1.84	x=0.45	x=-4.08	x=5e-05	x=0.00031	down	Vehicle vs Adagrasib_100mpk_Cetuximab_20mpk_0h	4h
SW837	SGO2	x=145.51	x=-1.84	x=0.2	x=-9.13	x=0	x=0	down	Vehicle vs Adagrasib_100mpk_Cetuximab_20mpk_0h	4h
SW837	NBPF9	x=19.6	x=-1.84	x=0.43	x=-4.25	x=2e-05	x=0.00016	down	Vehicle vs Adagrasib_100mpk_Cetuximab_20mpk_0h	4h
SW837	CENPN	x=31.32	x=-1.84	x=0.36	x=-5.07	x=0	x=0	down	Vehicle vs Adagrasib_100mpk_Cetuximab_20mpk_0h	4h
SW837	HELLS	x=312.57	x=-1.85	x=0.15	x=-12.2	x=0	x=0	down	Vehicle vs Adagrasib_100mpk_Cetuximab_20mpk_0h	4h
SW837	SUV39H2	x=19.48	x=-1.85	x=0.4	x=-4.65	x=0	x=3e-05	down	Vehicle vs Adagrasib_100mpk_Cetuximab_20mpk_0h	4h
SW837	ZRANB3	x=32.49	x=-1.85	x=0.29	x=-6.37	x=0	x=0	down	Vehicle vs Adagrasib_100mpk_Cetuximab_20mpk_0h	4h
SW837	DEPDC4	x=10.66	x=-1.86	x=0.49	x=-3.79	x=0.00015	x=9e-04	down	Vehicle vs Adagrasib_100mpk_Cetuximab_20mpk_0h	4h
SW837	ZC3H12D	x=10.46	x=-1.86	x=0.5	x=-3.73	x=0.00019	x=0.00113	down	Vehicle vs Adagrasib_100mpk_Cetuximab_20mpk_0h	4h
SW837	HK2	x=28.63	x=-1.87	x=0.5	x=-3.72	x=2e-04	x=0.00115	down	Vehicle vs Adagrasib_100mpk_Cetuximab_20mpk_0h	4h
SW837	PLAT	x=138.73	x=-1.87	x=0.44	x=-4.23	x=2e-05	x=0.00017	down	Vehicle vs Adagrasib_100mpk_Cetuximab_20mpk_0h	4h
SW837	MT2A	x=815.41	x=-1.87	x=0.18	x=-10.42	x=0	x=0	down	Vehicle vs Adagrasib_100mpk_Cetuximab_20mpk_0h	4h
SW837	CFAP46	x=5.72	x=-1.87	x=0.77	x=-2.43	x=0.01525	x=0.04677	down	Vehicle vs Adagrasib_100mpk_Cetuximab_20mpk_0h	4h
SW837	FOSL1	x=22.63	x=-1.87	x=0.37	x=-5.11	x=0	x=0	down	Vehicle vs Adagrasib_100mpk_Cetuximab_20mpk_0h	4h
SW837	KRT18P13	x=7.27	x=-1.87	x=0.73	x=-2.55	x=0.01089	x=0.03536	down	Vehicle vs Adagrasib_100mpk_Cetuximab_20mpk_0h	4h
SW837	TMEM97	x=204.94	x=-1.87	x=0.19	x=-9.85	x=0	x=0	down	Vehicle vs Adagrasib_100mpk_Cetuximab_20mpk_0h	4h
SW837	EGLN3	x=335.42	x=-1.88	x=0.48	x=-3.93	x=9e-05	x=0.00056	down	Vehicle vs Adagrasib_100mpk_Cetuximab_20mpk_0h	4h
SW837	HIST1H4C	x=852.58	x=-1.88	x=0.33	x=-5.68	x=0	x=0	down	Vehicle vs Adagrasib_100mpk_Cetuximab_20mpk_0h	4h
SW837	LRP4-AS1	x=9.28	x=-1.88	x=0.56	x=-3.35	x=0.00081	x=0.0039	down	Vehicle vs Adagrasib_100mpk_Cetuximab_20mpk_0h	4h
SW837	RUVBL1	x=225.71	x=-1.88	x=0.21	x=-8.82	x=0	x=0	down	Vehicle vs Adagrasib_100mpk_Cetuximab_20mpk_0h	4h
SW837	DNAH6	x=9.11	x=-1.88	x=0.63	x=-2.99	x=0.00283	x=0.0114	down	Vehicle vs Adagrasib_100mpk_Cetuximab_20mpk_0h	4h
SW837	DERL3	x=30.25	x=-1.88	x=0.35	x=-5.46	x=0	x=0	down	Vehicle vs Adagrasib_100mpk_Cetuximab_20mpk_0h	4h
SW837	RAC3	x=6.45	x=-1.89	x=0.76	x=-2.5	x=0.01257	x=0.03979	down	Vehicle vs Adagrasib_100mpk_Cetuximab_20mpk_0h	4h
SW837	NCAPG2	x=105.17	x=-1.89	x=0.22	x=-8.78	x=0	x=0	down	Vehicle vs Adagrasib_100mpk_Cetuximab_20mpk_0h	4h
SW837	TNC	x=9.38	x=-1.9	x=0.73	x=-2.59	x=0.00969	x=0.03208	down	Vehicle vs Adagrasib_100mpk_Cetuximab_20mpk_0h	4h
SW837	WNK2	x=27.82	x=-1.9	x=0.35	x=-5.43	x=0	x=0	down	Vehicle vs Adagrasib_100mpk_Cetuximab_20mpk_0h	4h
SW837	PROCR	x=13.35	x=-1.91	x=0.59	x=-3.26	x=0.00112	x=0.00515	down	Vehicle vs Adagrasib_100mpk_Cetuximab_20mpk_0h	4h
SW837	MAP6D1	x=11.89	x=-1.92	x=0.5	x=-3.85	x=0.00012	x=0.00072	down	Vehicle vs Adagrasib_100mpk_Cetuximab_20mpk_0h	4h
SW837	CDCA8	x=143.01	x=-1.92	x=0.22	x=-8.93	x=0	x=0	down	Vehicle vs Adagrasib_100mpk_Cetuximab_20mpk_0h	4h
SW837	RNU6-26P	x=9.44	x=-1.93	x=0.6	x=-3.22	x=0.00128	x=0.00576	down	Vehicle vs Adagrasib_100mpk_Cetuximab_20mpk_0h	4h
SW837	HSF2BP	x=7.19	x=-1.93	x=0.67	x=-2.89	x=0.0039	x=0.01502	down	Vehicle vs Adagrasib_100mpk_Cetuximab_20mpk_0h	4h
SW837	ACAT1	x=40.85	x=-1.93	x=0.32	x=-6.12	x=0	x=0	down	Vehicle vs Adagrasib_100mpk_Cetuximab_20mpk_0h	4h
SW837	SKA1	x=21.59	x=-1.94	x=0.37	x=-5.21	x=0	x=0	down	Vehicle vs Adagrasib_100mpk_Cetuximab_20mpk_0h	4h
SW837	NMNAT3	x=11.58	x=-1.94	x=0.47	x=-4.11	x=4e-05	x=0.00028	down	Vehicle vs Adagrasib_100mpk_Cetuximab_20mpk_0h	4h
SW837	SNORD6	x=6.52	x=-1.94	x=0.79	x=-2.46	x=0.01392	x=0.04333	down	Vehicle vs Adagrasib_100mpk_Cetuximab_20mpk_0h	4h
SW837	SLC27A5	x=42.81	x=-1.94	x=0.28	x=-6.87	x=0	x=0	down	Vehicle vs Adagrasib_100mpk_Cetuximab_20mpk_0h	4h
SW837	HTRA1	x=8.21	x=-1.95	x=0.64	x=-3.04	x=0.00235	x=0.00975	down	Vehicle vs Adagrasib_100mpk_Cetuximab_20mpk_0h	4h
SW837	SPRED1	x=106.29	x=-1.96	x=0.19	x=-10.48	x=0	x=0	down	Vehicle vs Adagrasib_100mpk_Cetuximab_20mpk_0h	4h
SW837	PMFBP1	x=5.84	x=-1.96	x=0.69	x=-2.84	x=0.00455	x=0.01706	down	Vehicle vs Adagrasib_100mpk_Cetuximab_20mpk_0h	4h
SW837	PSRC1	x=13.13	x=-1.96	x=0.53	x=-3.74	x=0.00019	x=0.00109	down	Vehicle vs Adagrasib_100mpk_Cetuximab_20mpk_0h	4h
SW837	NME4	x=112.11	x=-1.96	x=0.21	x=-9.49	x=0	x=0	down	Vehicle vs Adagrasib_100mpk_Cetuximab_20mpk_0h	4h
SW837	HMGB2	x=209.13	x=-1.97	x=0.22	x=-9.06	x=0	x=0	down	Vehicle vs Adagrasib_100mpk_Cetuximab_20mpk_0h	4h
SW837	ERFE	x=4.04	x=-1.97	x=0.82	x=-2.4	x=0.01646	x=0.0498	down	Vehicle vs Adagrasib_100mpk_Cetuximab_20mpk_0h	4h
SW837	DUSP2	x=17.39	x=-1.97	x=0.49	x=-4.05	x=5e-05	x=0.00035	down	Vehicle vs Adagrasib_100mpk_Cetuximab_20mpk_0h	4h
SW837	DBF4	x=124.98	x=-1.97	x=0.23	x=-8.57	x=0	x=0	down	Vehicle vs Adagrasib_100mpk_Cetuximab_20mpk_0h	4h
SW837	LAMA3	x=29.45	x=-1.97	x=0.38	x=-5.15	x=0	x=0	down	Vehicle vs Adagrasib_100mpk_Cetuximab_20mpk_0h	4h
SW837	SPRY4-IT1	x=8.95	x=-1.97	x=0.59	x=-3.33	x=0.00088	x=0.0042	down	Vehicle vs Adagrasib_100mpk_Cetuximab_20mpk_0h	4h
SW837	TMEM158	x=18.47	x=-1.98	x=0.45	x=-4.42	x=1e-05	x=8e-05	down	Vehicle vs Adagrasib_100mpk_Cetuximab_20mpk_0h	4h
SW837	DPP4	x=7.81	x=-1.98	x=0.58	x=-3.44	x=0.00059	x=0.00298	down	Vehicle vs Adagrasib_100mpk_Cetuximab_20mpk_0h	4h
SW837	CKS1B	x=309.78	x=-1.99	x=0.23	x=-8.66	x=0	x=0	down	Vehicle vs Adagrasib_100mpk_Cetuximab_20mpk_0h	4h
SW837	WDHD1	x=70.73	x=-1.99	x=0.24	x=-8.3	x=0	x=0	down	Vehicle vs Adagrasib_100mpk_Cetuximab_20mpk_0h	4h
SW837	PLK4	x=19.22	x=-1.99	x=0.43	x=-4.6	x=0	x=4e-05	down	Vehicle vs Adagrasib_100mpk_Cetuximab_20mpk_0h	4h
SW837	TMPO-AS1	x=10.94	x=-1.99	x=0.49	x=-4.03	x=5e-05	x=0.00037	down	Vehicle vs Adagrasib_100mpk_Cetuximab_20mpk_0h	4h
SW837	PIK3AP1	x=6.1	x=-1.99	x=0.73	x=-2.72	x=0.00658	x=0.02318	down	Vehicle vs Adagrasib_100mpk_Cetuximab_20mpk_0h	4h
SW837	SH2D2A	x=33.8	x=-1.99	x=0.32	x=-6.21	x=0	x=0	down	Vehicle vs Adagrasib_100mpk_Cetuximab_20mpk_0h	4h
SW837	ATAD2	x=236.68	x=-2	x=0.16	x=-12.28	x=0	x=0	down	Vehicle vs Adagrasib_100mpk_Cetuximab_20mpk_0h	4h
SW837	S100A4	x=1805.09	x=-2	x=0.18	x=-11.06	x=0	x=0	down	Vehicle vs Adagrasib_100mpk_Cetuximab_20mpk_0h	4h
SW837	PTMAP3	x=16.07	x=-2	x=0.56	x=-3.6	x=0.00031	x=0.00171	down	Vehicle vs Adagrasib_100mpk_Cetuximab_20mpk_0h	4h
SW837	SCLY	x=7.92	x=-2	x=0.66	x=-3.05	x=0.00229	x=0.00953	down	Vehicle vs Adagrasib_100mpk_Cetuximab_20mpk_0h	4h
SW837	RFC3	x=85.53	x=-2.01	x=0.22	x=-9.02	x=0	x=0	down	Vehicle vs Adagrasib_100mpk_Cetuximab_20mpk_0h	4h
SW837	MYC	x=35.22	x=-2.01	x=0.43	x=-4.7	x=0	x=2e-05	down	Vehicle vs Adagrasib_100mpk_Cetuximab_20mpk_0h	4h
SW837	RNY1P12	x=8.96	x=-2.02	x=0.69	x=-2.93	x=0.00337	x=0.01321	down	Vehicle vs Adagrasib_100mpk_Cetuximab_20mpk_0h	4h
SW837	E2F7	x=17.81	x=-2.02	x=0.44	x=-4.61	x=0	x=3e-05	down	Vehicle vs Adagrasib_100mpk_Cetuximab_20mpk_0h	4h
SW837	TRIB3	x=11.61	x=-2.02	x=0.45	x=-4.5	x=1e-05	x=6e-05	down	Vehicle vs Adagrasib_100mpk_Cetuximab_20mpk_0h	4h
SW837	FANCA	x=54.92	x=-2.03	x=0.25	x=-8.07	x=0	x=0	down	Vehicle vs Adagrasib_100mpk_Cetuximab_20mpk_0h	4h
SW837	BEND3	x=11.25	x=-2.04	x=0.53	x=-3.83	x=0.00013	x=0.00079	down	Vehicle vs Adagrasib_100mpk_Cetuximab_20mpk_0h	4h
SW837	FAM216A	x=32.43	x=-2.04	x=0.36	x=-5.6	x=0	x=0	down	Vehicle vs Adagrasib_100mpk_Cetuximab_20mpk_0h	4h
SW837	ESCO2	x=35.64	x=-2.04	x=0.33	x=-6.27	x=0	x=0	down	Vehicle vs Adagrasib_100mpk_Cetuximab_20mpk_0h	4h
SW837	RPL14P3	x=6.34	x=-2.05	x=0.85	x=-2.41	x=0.01592	x=0.04842	down	Vehicle vs Adagrasib_100mpk_Cetuximab_20mpk_0h	4h
SW837	GJC2	x=106.43	x=-2.05	x=0.27	x=-7.69	x=0	x=0	down	Vehicle vs Adagrasib_100mpk_Cetuximab_20mpk_0h	4h
SW837	C17orf51	x=7.86	x=-2.05	x=0.57	x=-3.59	x=0.00033	x=0.00179	down	Vehicle vs Adagrasib_100mpk_Cetuximab_20mpk_0h	4h
SW837	APOC1	x=19.6	x=-2.05	x=0.47	x=-4.39	x=1e-05	x=9e-05	down	Vehicle vs Adagrasib_100mpk_Cetuximab_20mpk_0h	4h
SW837	FANCB	x=17.92	x=-2.05	x=0.49	x=-4.22	x=2e-05	x=0.00018	down	Vehicle vs Adagrasib_100mpk_Cetuximab_20mpk_0h	4h
SW837	C17orf53	x=12.8	x=-2.06	x=0.48	x=-4.25	x=2e-05	x=0.00015	down	Vehicle vs Adagrasib_100mpk_Cetuximab_20mpk_0h	4h
SW837	S100A2	x=145.64	x=-2.07	x=0.2	x=-10.36	x=0	x=0	down	Vehicle vs Adagrasib_100mpk_Cetuximab_20mpk_0h	4h
SW837	EDN2	x=26.72	x=-2.07	x=0.56	x=-3.72	x=2e-04	x=0.00116	down	Vehicle vs Adagrasib_100mpk_Cetuximab_20mpk_0h	4h
SW837	NPM3	x=294.57	x=-2.08	x=0.25	x=-8.33	x=0	x=0	down	Vehicle vs Adagrasib_100mpk_Cetuximab_20mpk_0h	4h
SW837	KIAA1257	x=3.63	x=-2.08	x=0.86	x=-2.41	x=0.01585	x=0.04829	down	Vehicle vs Adagrasib_100mpk_Cetuximab_20mpk_0h	4h
SW837	TGFBI	x=624.08	x=-2.08	x=0.25	x=-8.36	x=0	x=0	down	Vehicle vs Adagrasib_100mpk_Cetuximab_20mpk_0h	4h
SW837	GLS2	x=4.82	x=-2.08	x=0.82	x=-2.53	x=0.01146	x=0.0369	down	Vehicle vs Adagrasib_100mpk_Cetuximab_20mpk_0h	4h
SW837	BRCA1	x=161.06	x=-2.09	x=0.2	x=-10.64	x=0	x=0	down	Vehicle vs Adagrasib_100mpk_Cetuximab_20mpk_0h	4h
SW837	C5	x=14.97	x=-2.09	x=0.49	x=-4.25	x=2e-05	x=0.00015	down	Vehicle vs Adagrasib_100mpk_Cetuximab_20mpk_0h	4h
SW837	SNORD13	x=70.62	x=-2.09	x=0.42	x=-4.92	x=0	x=1e-05	down	Vehicle vs Adagrasib_100mpk_Cetuximab_20mpk_0h	4h
SW837	ORC6	x=52.84	x=-2.09	x=0.28	x=-7.42	x=0	x=0	down	Vehicle vs Adagrasib_100mpk_Cetuximab_20mpk_0h	4h
SW837	BMP4	x=1654.25	x=-2.1	x=0.27	x=-7.74	x=0	x=0	down	Vehicle vs Adagrasib_100mpk_Cetuximab_20mpk_0h	4h
SW837	GTSE1	x=51.39	x=-2.1	x=0.25	x=-8.43	x=0	x=0	down	Vehicle vs Adagrasib_100mpk_Cetuximab_20mpk_0h	4h
SW837	NCAPD3	x=100.95	x=-2.11	x=0.21	x=-10.24	x=0	x=0	down	Vehicle vs Adagrasib_100mpk_Cetuximab_20mpk_0h	4h
SW837	TUBBP1	x=14.05	x=-2.11	x=0.5	x=-4.21	x=3e-05	x=0.00019	down	Vehicle vs Adagrasib_100mpk_Cetuximab_20mpk_0h	4h
SW837	SMKR1	x=8.61	x=-2.11	x=0.6	x=-3.54	x=4e-04	x=0.0021	down	Vehicle vs Adagrasib_100mpk_Cetuximab_20mpk_0h	4h
SW837	NDUFA7	x=5.27	x=-2.11	x=0.84	x=-2.51	x=0.01196	x=0.03819	down	Vehicle vs Adagrasib_100mpk_Cetuximab_20mpk_0h	4h
SW837	SSTR5-AS1	x=7.89	x=-2.11	x=0.65	x=-3.22	x=0.00127	x=0.00573	down	Vehicle vs Adagrasib_100mpk_Cetuximab_20mpk_0h	4h
SW837	ASTN2	x=6.93	x=-2.12	x=0.64	x=-3.3	x=0.00097	x=0.00458	down	Vehicle vs Adagrasib_100mpk_Cetuximab_20mpk_0h	4h
SW837	DBF4B	x=11.58	x=-2.12	x=0.48	x=-4.43	x=1e-05	x=8e-05	down	Vehicle vs Adagrasib_100mpk_Cetuximab_20mpk_0h	4h
SW837	NANOGNBP3	x=7.62	x=-2.13	x=0.7	x=-3.03	x=0.00244	x=0.01005	down	Vehicle vs Adagrasib_100mpk_Cetuximab_20mpk_0h	4h
SW837	KTN1-AS1	x=6.31	x=-2.14	x=0.75	x=-2.85	x=0.00444	x=0.01671	down	Vehicle vs Adagrasib_100mpk_Cetuximab_20mpk_0h	4h
SW837	ETV5	x=23.19	x=-2.14	x=0.36	x=-5.86	x=0	x=0	down	Vehicle vs Adagrasib_100mpk_Cetuximab_20mpk_0h	4h
SW837	TACC3	x=336.84	x=-2.14	x=0.19	x=-11.42	x=0	x=0	down	Vehicle vs Adagrasib_100mpk_Cetuximab_20mpk_0h	4h
SW837	CHRNA5	x=43.98	x=-2.14	x=0.29	x=-7.49	x=0	x=0	down	Vehicle vs Adagrasib_100mpk_Cetuximab_20mpk_0h	4h
SW837	DOK1	x=13.77	x=-2.14	x=0.45	x=-4.77	x=0	x=2e-05	down	Vehicle vs Adagrasib_100mpk_Cetuximab_20mpk_0h	4h
SW837	SLC9B2	x=15.52	x=-2.14	x=0.39	x=-5.51	x=0	x=0	down	Vehicle vs Adagrasib_100mpk_Cetuximab_20mpk_0h	4h
SW837	RPL18AP3	x=7.81	x=-2.15	x=0.8	x=-2.68	x=0.00743	x=0.02574	down	Vehicle vs Adagrasib_100mpk_Cetuximab_20mpk_0h	4h
SW837	CCDC150	x=47.04	x=-2.15	x=0.29	x=-7.47	x=0	x=0	down	Vehicle vs Adagrasib_100mpk_Cetuximab_20mpk_0h	4h
SW837	MNS1	x=183.21	x=-2.15	x=0.2	x=-10.73	x=0	x=0	down	Vehicle vs Adagrasib_100mpk_Cetuximab_20mpk_0h	4h
SW837	SGO1	x=37.01	x=-2.16	x=0.33	x=-6.45	x=0	x=0	down	Vehicle vs Adagrasib_100mpk_Cetuximab_20mpk_0h	4h
SW837	PRR7	x=32.29	x=-2.16	x=0.34	x=-6.4	x=0	x=0	down	Vehicle vs Adagrasib_100mpk_Cetuximab_20mpk_0h	4h
[truncated: 7,173 more rows]
