# Supplementary material for: Co-targeting SOS1 enhances the antitumor effects of KRASG12C inhibitors by addressing intrinsic and acquired resistance
Source: Nat Cancer. 2024 Aug 5;5(9):1352–70. doi: 10.1038/s43018-024-00800-6 (PMC11424490; doi:10.1038/s43018-024-00800-6)
Supplement: Supplementary file 13 — Statistical source data. [file 43018_2024_800_MOESM13_ESM.xlsx]

## Sheet: ED Fig 5a
condition	Allograft rejection	Cholesterol homeostasis	Dna repair	E2f targets	EMT	G2m checkpoint	Glycolysis	Hedgehog signaling	Hypoxia	Inflammatory response	INF-alpha response	INF-gamma response	Kras signaling dn	Mitotic spindle	Mtorc1 signaling	Myc targets v1	Myc targets v2	Myogenesis	Oxidative phosphorylation	Spermatogenesis	Tnfa signaling via nfkb	Unfolded protein response
Adagrasib_100mpk	1.03278	-1.67609	-1.93923	-3.17177	-1.53988	-3.00433	-2.22439	-1.46046	-1.88307	1.28002	1.63575	1.64319	1.63571	-1.88799	-2.36383	-2.91317	-2.80389	1.39046	-1.74807	-1.82721	-1.05167	-1.63587
BI3406_50mpk_Adagrasib_100mpk	1.31741	-1.23261	-1.92959	-3.21044	1.99638	-3.07916	-1.39824	-0.89993	0.843682	1.59219	1.42809	1.58712	1.58565	-2.09341	-2.05684	-2.86461	-2.8544	1.52238	-1.78662	-1.36266	1.2411	-1.52678
Cetuximab_20mpk	1.7389	-1.94033	-0.940606	-1.97126	-1.32469	-2.04991	-1.48008	-1.86125	-2.03744	1.09125	1.54061	1.69729	1.51952	-1.66435	-2.00042	-1.39689	-1.55964	-1.33088	0.68299	0.679025	-1.87815	-1.18802
Adagrasib_100mpk_Cetuximab_20mpk	1.27038	-1.09592	-1.82829	-3.11001	1.9422	-3.00552	-1.48108	-1.19114	-1.21997	1.51478	1.58582	1.65639	1.501	-2.13006	-2.15362	-2.81589	-2.64034	1.69597	-1.6902	-1.45956	1.20536	-1.4443
BI3406_50mpk	1.63023	0.580168	-0.681613	-0.827927	-1.13919	-0.813128	-0.893635	-1.19022	-1.18375	1.40213	1.82284	1.52713	-0.934191	-1.09299	-0.842407	0.625475	0.935502	-0.94996	1.18116	1.19386	-0.709599	-0.471544
BI3406_50mpk_Cetuximab_20mpk	1.76344	-1.76997	-1.48319	-2.89567	-1.33775	-2.89112	-0.950963	-1.94268	-1.10465	1.41122	1.20512	1.52044	1.52616	-2.00684	-1.97463	-2.19794	-2.38317	1.06801	-0.772138	-1.19043	-0.979727	-1.21186

## Sheet: ED Fig 5b
pathway	sample_id	pathway_score	condition	timepoint
MPAS	Vehicle_A2	0.483092	Vehicle	0h
MPAS	Vehicle_A3	0.500939	Vehicle	0h
MPAS	Vehicle_A4	0.699602	Vehicle	0h
MPAS	Vehicle_A5	0.684689	Vehicle	0h
MPAS	BI3406_50mpk_0h_B6	0.342085	BI3406_50mpk	4h
MPAS	BI3406_50mpk_0h_B7	0.390585	BI3406_50mpk	4h
MPAS	BI3406_50mpk_0h_B9	0.620407	BI3406_50mpk	4h
MPAS	BI3406_50mpk_0h_B10	0.477157	BI3406_50mpk	4h
MPAS	BI3406_50mpk_4h_C11	0.466613	BI3406_50mpk	24h
MPAS	BI3406_50mpk_4h_C12	0.528028	BI3406_50mpk	24h
MPAS	BI3406_50mpk_4h_C13	0.353228	BI3406_50mpk	24h
MPAS	BI3406_50mpk_4h_C15	0.538683	BI3406_50mpk	24h
MPAS	BI3406_50mpk_48h_D17	0.573848	BI3406_50mpk	48h
MPAS	BI3406_50mpk_48h_D18	0.627927	BI3406_50mpk	48h
MPAS	BI3406_50mpk_48h_D19	0.77173	BI3406_50mpk	48h
MPAS	BI3406_50mpk_48h_D20	0.665154	BI3406_50mpk	48h
MPAS	Adagrasib_100mpk_0h_H36	-0.578467	Adagrasib_100mpk	4h
MPAS	Adagrasib_100mpk_0h_H37	-0.659485	Adagrasib_100mpk	4h
MPAS	Adagrasib_100mpk_0h_H38	-0.656476	Adagrasib_100mpk	4h
MPAS	Adagrasib_100mpk_0h_H39	-0.4925	Adagrasib_100mpk	4h
MPAS	Adagrasib_100mpk_0h_H40	-0.231315	Adagrasib_100mpk	4h
MPAS	Adagrasib_100mpk_4h_I41	-0.620316	Adagrasib_100mpk	24h
MPAS	Adagrasib_100mpk_4h_I42	-0.470422	Adagrasib_100mpk	24h
MPAS	Adagrasib_100mpk_4h_I43	-0.644797	Adagrasib_100mpk	24h
MPAS	Adagrasib_100mpk_4h_I44	-0.722523	Adagrasib_100mpk	24h
MPAS	Adagrasib_100mpk_4h_I45	-0.494845	Adagrasib_100mpk	24h
MPAS	Adagrasib_100mpk_48h_J46	-0.547913	Adagrasib_100mpk	48h
MPAS	Adagrasib_100mpk_48h_J47	-0.508913	Adagrasib_100mpk	48h
MPAS	Adagrasib_100mpk_48h_J48	-0.294356	Adagrasib_100mpk	48h
MPAS	Adagrasib_100mpk_48h_J49	-0.152922	Adagrasib_100mpk	48h
MPAS	Cetuximab_20mpk_0h_K51	0.343717	Cetuximab_20mpk	4h
MPAS	Cetuximab_20mpk_0h_K52	0.22995	Cetuximab_20mpk	4h
MPAS	Cetuximab_20mpk_0h_K53	0.240748	Cetuximab_20mpk	4h
MPAS	Cetuximab_20mpk_0h_K54	0.0869759	Cetuximab_20mpk	4h
MPAS	Cetuximab_20mpk_0h_K55	-0.0720093	Cetuximab_20mpk	4h
MPAS	Cetuximab_20mpk_4h_L56	0.171676	Cetuximab_20mpk	24h
MPAS	Cetuximab_20mpk_4h_L57	0.344985	Cetuximab_20mpk	24h
MPAS	Cetuximab_20mpk_4h_L58	0.434504	Cetuximab_20mpk	24h
MPAS	Cetuximab_20mpk_4h_L59	0.134531	Cetuximab_20mpk	24h
MPAS	Cetuximab_20mpk_4h_L60	0.188243	Cetuximab_20mpk	24h
MPAS	Cetuximab_20mpk_48h_M61	0.420449	Cetuximab_20mpk	48h
MPAS	Cetuximab_20mpk_48h_M62	-0.0615963	Cetuximab_20mpk	48h
MPAS	Cetuximab_20mpk_48h_M63	0.426086	Cetuximab_20mpk	48h
MPAS	Cetuximab_20mpk_48h_M64	0.484836	Cetuximab_20mpk	48h
MPAS	Cetuximab_20mpk_48h_M65	0.17491	Cetuximab_20mpk	48h
MPAS	BI3406_50mpk_Adagrasib_100mpk_0h_T96	-0.453251	BI3406_50mpk_Adagrasib_100mpk	4h
MPAS	BI3406_50mpk_Adagrasib_100mpk_0h_T98	-0.338957	BI3406_50mpk_Adagrasib_100mpk	4h
MPAS	BI3406_50mpk_Adagrasib_100mpk_0h_T99	-0.568589	BI3406_50mpk_Adagrasib_100mpk	4h
MPAS	BI3406_50mpk_Adagrasib_100mpk_0h_T100	-0.521442	BI3406_50mpk_Adagrasib_100mpk	4h
MPAS	BI3406_50mpk_Adagrasib_100mpk_4h_U101	-0.557795	BI3406_50mpk_Adagrasib_100mpk	24h
MPAS	BI3406_50mpk_Adagrasib_100mpk_4h_U102	-0.609415	BI3406_50mpk_Adagrasib_100mpk	24h
MPAS	BI3406_50mpk_Adagrasib_100mpk_4h_U103	-0.519575	BI3406_50mpk_Adagrasib_100mpk	24h
MPAS	BI3406_50mpk_Adagrasib_100mpk_4h_U104	-0.662565	BI3406_50mpk_Adagrasib_100mpk	24h
MPAS	BI3406_50mpk_Adagrasib_100mpk_48h_V106	-0.59437	BI3406_50mpk_Adagrasib_100mpk	48h
MPAS	BI3406_50mpk_Adagrasib_100mpk_48h_V107	-0.460227	BI3406_50mpk_Adagrasib_100mpk	48h
MPAS	BI3406_50mpk_Adagrasib_100mpk_48h_V108	-0.519062	BI3406_50mpk_Adagrasib_100mpk	48h
MPAS	BI3406_50mpk_Adagrasib_100mpk_48h_V109	-0.67494	BI3406_50mpk_Adagrasib_100mpk	48h
MPAS	BI3406_50mpk_Adagrasib_100mpk_48h_V110	-0.48594	BI3406_50mpk_Adagrasib_100mpk	48h
MPAS	Adagrasib_100mpk_Cetuximab_20mpk_0h_W111	-0.656889	Adagrasib_100mpk_Cetuximab_20mpk	4h
MPAS	Adagrasib_100mpk_Cetuximab_20mpk_0h_W112	-0.662329	Adagrasib_100mpk_Cetuximab_20mpk	4h
MPAS	Adagrasib_100mpk_Cetuximab_20mpk_0h_W114	-0.693209	Adagrasib_100mpk_Cetuximab_20mpk	4h
MPAS	Adagrasib_100mpk_Cetuximab_20mpk_0h_W115	-0.777962	Adagrasib_100mpk_Cetuximab_20mpk	4h
MPAS	Adagrasib_100mpk_Cetuximab_20mpk_4h_X116	-0.512177	Adagrasib_100mpk_Cetuximab_20mpk	24h
MPAS	Adagrasib_100mpk_Cetuximab_20mpk_4h_X117	-0.750132	Adagrasib_100mpk_Cetuximab_20mpk	24h
MPAS	Adagrasib_100mpk_Cetuximab_20mpk_4h_X118	-0.788667	Adagrasib_100mpk_Cetuximab_20mpk	24h
MPAS	Adagrasib_100mpk_Cetuximab_20mpk_4h_X119	-0.585763	Adagrasib_100mpk_Cetuximab_20mpk	24h
MPAS	Adagrasib_100mpk_Cetuximab_20mpk_4h_X120	-0.645095	Adagrasib_100mpk_Cetuximab_20mpk	24h

## Sheet: ED Fig 5c
symbol	Vehicle_A2	Vehicle_A3	Vehicle_A4	Vehicle_A5	BI3406_50mpk_0h_B6	BI3406_50mpk_0h_B7	BI3406_50mpk_0h_B9	BI3406_50mpk_0h_B10	BI3406_50mpk_4h_C11	BI3406_50mpk_4h_C12	BI3406_50mpk_4h_C13	BI3406_50mpk_4h_C15	BI3406_50mpk_48h_D17	BI3406_50mpk_48h_D18	BI3406_50mpk_48h_D19	BI3406_50mpk_48h_D20	Trametinib_0.1mpk_0h_E22	Trametinib_0.1mpk_0h_E23	Trametinib_0.1mpk_0h_E24	Trametinib_0.1mpk_0h_E25	Trametinib_0.1mpk_4h_F26	Trametinib_0.1mpk_4h_F27	Trametinib_0.1mpk_4h_F28	Trametinib_0.1mpk_4h_F29	Trametinib_0.1mpk_4h_F30	Trametinib_0.1mpk_48h_G31	Trametinib_0.1mpk_48h_G32	Trametinib_0.1mpk_48h_G33	Trametinib_0.1mpk_48h_G34	Trametinib_0.1mpk_48h_G35	Adagrasib_100mpk_0h_H36	Adagrasib_100mpk_0h_H37	Adagrasib_100mpk_0h_H38	Adagrasib_100mpk_0h_H39	Adagrasib_100mpk_0h_H40	Adagrasib_100mpk_4h_I41	Adagrasib_100mpk_4h_I42	Adagrasib_100mpk_4h_I43	Adagrasib_100mpk_4h_I44	Adagrasib_100mpk_4h_I45	Adagrasib_100mpk_48h_J46	Adagrasib_100mpk_48h_J47	Adagrasib_100mpk_48h_J48	Adagrasib_100mpk_48h_J49	Cetuximab_20mpk_0h_K51	Cetuximab_20mpk_0h_K52	Cetuximab_20mpk_0h_K53	Cetuximab_20mpk_0h_K54	Cetuximab_20mpk_0h_K55
PLAUR	1.00922	0.671356	1.89396	1.58086	0.446447	1.58168	2.24867	0.837302	0.925015	2.18363	0.686938	1.77507	-0.0626279	1.81376	1.51265	0.758964	-0.303142	1.00009	0.466604	0.892489	0.260427	0.377809	0.583647	-1.61194	-0.243472	0.292543	-0.497041	-0.541719	0.186542	-0.0873191	-0.676737	-0.968128	-0.788332	-0.724115	-2.15746	0.357873	-0.161374	1.14663	-2.54467	-0.682358	-0.574277	0.451701	0.129073	-0.189142	-0.0890123	0.651343	-0.191517	0.300335	0.377001
ERBB3	-2.11464	-1.94508	-1.54445	-1.63643	-1.79787	-1.65305	-1.5007	-1.98167	-0.308466	-0.650163	-1.04898	-1.73263	-1.44867	-1.8579	-1.62813	-0.86689	-0.311938	-0.952302	-0.8927	-0.662891	-1.03694	-0.51592	-0.649037	-1.2337	-1.04615	-1.03369	-1.26115	-1.69374	-0.797538	-0.76349	0.166153	0.0970131	0.110021	0.10048	0.242275	0.394667	-0.128054	0.237086	-0.353121	0.888532	-0.852511	0.4543	-0.192577	-0.0245729	0.380318	0.782709	-0.3154	0.325316	-0.230202
SOS2	-1.28397	-0.638326	0.0654239	-0.775497	-0.410069	-0.569948	-1.25786	-1.97825	-0.44526	-0.561199	-0.899752	-1.29367	-1.2529	-0.642243	-0.3972	-1.03853	-0.571689	0.341355	0.656277	-0.112415	-0.559419	-1.6845	0.470531	-0.710922	-1.27573	-0.0942031	-0.450855	-0.93382	0.0783826	-0.862659	1.5556	0.818464	0.63979	1.41926	0.997429	1.55395	0.658081	1.40055	1.37005	1.43877	0.979266	1.458	0.929607	1.005	-0.590112	-0.211773	-1.21024	-1.30784	-1.33088
CCND1	1.45931	1.17904	0.851939	1.52487	1.13411	1.1989	1.30649	1.19491	0.509741	1.13454	0.96802	0.967516	0.493151	0.948066	0.882931	0.643234	0.620028	1.12394	0.18628	1.10706	0.878581	0.752056	0.950547	1.08714	1.1377	1.03075	1.12218	1.04253	0.728302	0.310189	-0.153453	-0.316925	-0.11749	-0.577932	-0.368536	-0.52416	-0.327903	-0.449844	-1.56394	-0.281602	0.1828	-0.0360719	0.26375	-0.110386	0.495628	0.763257	0.702839	0.556551	0.77228
SOS1	0.109945	-0.0445938	0.500687	0.25329	-0.133084	0.519906	-0.763633	-1.86741	0.00722912	-0.513381	-1.59704	-1.12121	-0.327293	-0.597916	-0.0103669	-0.43782	-0.339427	0.673359	1.1985	0.589094	0.516259	-1.07878	-0.538257	0.0938381	0.0941727	0.471062	0.532971	-0.011632	0.53164	-0.219809	2.2727	0.850817	0.53602	1.14403	1.51646	1.67741	1.59661	1.58274	0.604719	1.27279	0.945542	1.19382	1.02693	1.3786	-1.33832	-0.951728	-2.29717	-1.35456	-1.08783
DUSP4	0.878666	1.05365	1.64381	1.05843	0.685538	0.670764	0.658089	-0.201038	0.925649	0.888189	0.855569	0.79751	0.923292	0.891872	1.46779	1.65043	0.440653	0.626148	0.708209	1.07123	0.588742	0.124168	1.15675	0.407812	-0.123294	1.39115	1.23199	0.616321	1.15244	0.741036	-0.739998	-0.803259	-0.512691	-0.745289	0.234148	-0.300819	-0.588238	0.276135	-0.979294	0.420332	-0.705266	0.316677	-0.0576928	-0.26984	0.745814	0.606399	0.0155107	0.667463	-0.171881
SPRY2	-0.253805	-1.22802	0.4407	0.149544	0.842941	-0.490508	0.753937	-0.350619	0.244955	0.418758	-0.374641	0.0542785	-0.177614	1.49637	0.855854	0.0271877	0.121721	-0.937407	0.892942	-0.312229	0.322589	-1.04492	0.648732	-1.77681	-0.499837	-0.143126	-0.306068	0.219388	-0.781543	0.537454	0.326327	-0.416414	-0.339434	-0.928295	-0.402583	-0.951117	-1.46569	-1.05899	-1.46255	-1.76936	0.0311861	-1.28997	-1.53648	0.580171	1.49214	1.75713	0.0659309	1.32711	0.0772767
PHLDA1	1.03868	1.45074	2.12664	0.64908	0.0575635	0.509072	0.136964	-0.610253	1.6601	0.601051	0.329295	-0.298025	1.46125	1.24266	2.70527	1.8278	0.920184	0.662606	1.50682	0.39635	0.45215	1.06053	-0.242053	-0.867455	0.196081	1.3791	0.45534	1.19797	1.59507	2.07893	-0.643551	-0.884259	-0.677952	-0.359929	-1.40645	-0.672658	-0.162528	-0.461	-0.845474	-0.94568	0.196796	-0.242731	-0.281647	-0.329254	-0.239082	0.730885	0.169269	-1.59392	-0.742314
DUSP6	1.62223	1.3622	1.66936	2.13953	1.80543	1.03849	1.34036	1.04437	0.557796	0.836161	1.01348	1.20149	1.19165	1.43825	1.33736	1.45524	0.434175	1.26248	0.517332	0.757856	0.157563	-0.18496	0.726605	0.879497	0.591056	1.36478	1.66529	1.66188	1.42483	0.898897	-0.980141	-0.585655	-0.622048	-0.460878	-0.239603	-0.845535	-0.411141	-0.912678	-1.11639	-0.848626	-0.348964	-0.496894	-0.884776	-0.294958	0.273575	0.180276	0.827784	0.0492524	0.583788
ERBB2	-0.671662	0.314181	-1.01359	0.541617	-0.111762	-0.0378201	-1.27892	-1.08682	0.431496	-0.1805	-1.61871	-0.780041	-3.36147	-0.820295	-0.661455	-1.2495	-1.02204	-0.370119	0.472265	-0.665792	-1.51779	-1.2587	0.0331834	-0.531604	-1.01489	-0.374984	0.0443791	-0.603603	-2.01184	-1.23501	1.32132	0.62749	0.458826	0.546384	0.359246	1.7657	0.465822	0.877961	-0.912437	0.696124	0.84845	1.2565	0.552903	1.29685	-0.963671	0.346694	-0.0832242	0.00680257	0.00231883
FOSL1	1.39032	1.69306	1.91859	1.32566	0.897827	0.729215	2.19505	1.6636	0.686483	1.47171	0.979748	0.874497	1.41576	1.11376	1.56656	1.42974	-0.93906	0.197325	0.235801	-0.114938	-0.314377	0.572792	0.749872	0.107658	0.502516	1.67839	1.12318	1.94329	1.62845	1.44069	-0.738091	-0.245128	-0.885792	-1.49904	-1.20599	-0.839415	-0.673131	-1.26857	-1.87416	-0.184585	-1.15885	-0.57641	0.213985	-0.29046	-0.452354	-0.535791	-0.015493	-0.476995	-1.42169
ETV4	0.299115	1.75076	1.04965	1.89505	0.410199	0.582871	0.482569	1.22407	0.525667	0.929607	1.32082	0.717967	1.04852	1.67246	1.16968	1.92845	0.0713886	0.721825	0.653059	0.672357	0.400176	0.577072	0.922134	0.0853986	0.763297	1.14934	0.858038	0.586626	1.42117	1.5875	-1.00641	-0.993994	-1.34558	-0.464932	-1.26633	-1.13602	-1.03094	-1.13345	-0.88657	-0.144117	-1.8008	-1.51475	-0.541075	-0.505203	0.898543	0.737554	0.648664	0.938864	0.0816266
PHLDA2	1.38129	1.40584	0.468071	1.31859	0.824606	0.865419	0.855423	1.6916	-0.654102	0.642489	0.650695	0.740117	0.953522	1.19741	1.10277	0.778326	-0.44577	0.18853	-0.124707	-0.00847155	0.334903	0.645709	0.819096	0.144458	0.444686	1.18535	1.23953	1.44103	1.53037	0.863944	-0.879387	-0.280375	-0.570872	-1.06013	-0.755671	-1.1982	-0.464324	-1.08394	-0.48806	-0.394172	-0.229412	-0.572435	0.00243206	-0.283801	0.760843	1.04986	0.374337	0.787507	0.502232
SPRY4	0.60218	1.27242	1.76168	2.40272	0.940882	1.51235	1.03845	1.53008	0.0715379	0.424252	0.897291	0.237227	1.94378	0.164148	1.39178	0.617955	1.2384	0.376553	1.47137	0.805116	-0.391498	-0.70231	0.370971	-0.41304	-0.169404	0.689534	0.940948	0.572396	1.42866	0.317408	-0.972795	-1.26299	-0.363619	-0.0389297	0.0774609	-0.40265	-1.16549	-0.78096	-0.839395	-0.240555	-0.409919	-2.48879	1.43743	-0.84024	0.825118	0.492202	0.4595	0.188129	0.241431
ETV5	0.817036	1.29221	1.10392	1.2192	0.932315	0.488903	0.798746	1.10823	0.546198	0.8341	0.573246	0.858331	1.06353	1.0299	1.33038	0.652739	0.228764	-0.00796014	0.884865	-0.304756	-0.846438	0.209886	-0.464143	-0.174331	-0.0719087	0.6336	0.916779	0.0872723	0.215225	1.23486	-1.54941	-1.01028	-1.42793	-0.7145	-1.46293	-1.5774	-1.756	-2.12206	-1.12	-1.29812	-1.50589	-0.926514	-1.3874	-1.82839	1.08943	1.34889	1.13946	1.18442	0.445487
[truncated: 61 more columns]

## Sheet: ED Fig 5d
DUSP6
	Vehicle									MRTX849									MRTX849 + BI-406									MRTX849 + Cetuximab
	A1	A2	A3	A4	A5	A56	A57	A58	A59	C11	C12	C13	C14						H36	H37	H38	H39	H40	H69	H70	H71		K52	K53	K54	K55	K78	K79	K80
F3008 tumor	51.7131	56.2584	52.5851	48.0569	50.1908	29.8888	45.7589	28.5633	47.4813	1.64157	2.5027	4.39085	9.11393						1.67629	1.23498	0.778589	1.90996	1.65514	1.56628	1.25806	0.413165		0.652807	0.914697	0.729987	0.248014	0.222592	0.302025	0.677253
ERG1
	Vehicle									MRTX849									MRTX849 + BI-406									MRTX849 + Cetuximab
	A1	A2	A3	A4	A5	A56	A57	A58	A59	C11	C12	C13	C14						H36	H37	H38	H39	H40	H69	H70	H71		K52	K53	K54	K55	K78	K79	K80
F3008 tumor	17.1308	21.2757	16.3146	14.3907	17.1799	10.447	13.8136	10.7013	15.3056	1.8371	2.40644	2.54789	3.65096						0.954294	0.399835	0.748161	1.23993	0.264266	1.15335	0.68792	0.558712		0.297971	0.270466	0.306389	0.290826	0.079664	0.133683	0.40276
SPRY4
	Vehicle									Adagrasib									Adagrasib + BI-3406									Adagrasib + Cetuximab
	A1	A2	A3	A4	A5	A56	A57	A58	A59	C11	C12	C13	C14						H36	H37	H38	H39	H40	H69	H70	H71		K52	K53	K54	K55	K78	K79	K80
F3008 tumors	85.18909*	27.0455	34.392	22.6401	32.4592	12.0913	18.5537	10.0516	24.6792	1.05797	3.52799	2.18364	9.67386						0.79106	0.617491	0.428969	3.30894	0.94977	0.954008	0.902058	0.662003		0.35711	0.797994	0.403035	0.240633	0.262424	0.232708	0.495113
DUSP6
	Vehicle					MRTX849					MRTX849 + BI-406					MRTX849 + Cetuximab
	A1	A2	A25	A3	A4	B26	B5	B7	B8		E17	E18	E19	E20	E29	F21	F24	F30
B8032 tumors	51.0934	54.6313	56.7961	73.1218		2.59221	0.877049	6.27161	0.625782		2.31624	0.958648		2.84487	0.312776	1.7092	0.942544
ERG1
	Vehicle					MRTX849					MRTX849 + BI-406					MRTX849 + Cetuximab
	A1	A2	A25	A3	A4	B26	B5	B7	B8		E17	E18	E19	E20	E29	F21	F24	F30
B8032 tumors	48.6301	45.2721	47.7944	51.2907		2.41261	3.29114	7.03866	1.53498		4.47799	1.651		4.12661	0.747943	1.91686	1.59565
SPRY4
	Vehicle					Adagrasib					Adagrasb + BI-406					Adagrasb + Cetuximab
	A1	A2	A25	A3	A4	B26	B5	B7	B8		E17	E18	E19	E20	E29	F21	F24	F30
B8032 tumors	42.2366	43.9921	38.724	58.4928		6.79284	1.4689	18.2171	2.47487		10.6117	6.95277		13.448	0.407969	7.84713	5.90142

## Sheet: ED Fig 5e
MRAS % of positive cells
	Vehicle									MRTX849									MRTX849 + BI-406									MRTX849 + Cetuximab
	AT1	AT2	AT3	AT4	AT5	AT56	AT57	AT58	AT59	CT11	CT12	CT13	CT14						HT36	HT37	HT38	HT39	HT40	HT69	HT70	HT71		KT52	KT53	KT54	KT55	KT78	KT79	KT80
F3008 tumors	8.94524	12.8417	13.9482	13.1263	12.8639	9.22013	14.4118	18.0548	15.5218	7.8018	10.6056	13.8118	16.1678						7.44981	6.78093	5.38836	8.12998	6.92758	8.80416	7.54073	5.19752		7.56293	8.27686	6.39775	7.95846	5.90257	5.68145	9.23363
KRAS % of positive cells
	Vehicle									Adagrasb									Adagrasib + BI-406									Adagrasib + Cetuximab
	AT1	AT2	AT3	AT4	AT5	AT56	AT57	AT58	AT59	CT11	CT12	CT13	CT14						HT36	HT37	HT38	HT39	HT40	HT69	HT70	HT71		KT52	KT53	KT54	KT55	KT78	KT79	KT80
F3008 tumors	60.6519	83.1353	79.3918	81.6342	74.3318	64.7059	62.0987	57.4058	71.1215	72.3736	81.9157	77.8024	75.8405						63.2481	63.8057	67.5506	80.8034	52.1236	59.2252	67.1249	64.2186		60.8031	79.9611	35.2804	48.1432	40.8233	46.7293	55.6051
MRAS copies/cell
	Vehicle									MRTX849									MRTX849 + BI-406									MRTX849 + Cetuximab
	AT1	AT2	AT3	AT4	AT5	AT56	AT57	AT58	AT59	CT11	CT12	CT13	CT14						HT36	HT37	HT38	HT39	HT40	HT69	HT70	HT71		KT52	KT53	KT54	KT55	KT78	KT79	KT80
F3008 tumors	0.490363	0.768369	0.875725	0.757769	0.751808	0.698579	0.999422	1.76795	1.10918	0.451836	0.678799	0.838788	0.920102						0.775526	0.486702	0.381166	0.535205	0.536651	0.530547	1.11569	0.344275		0.580911	0.586048	0.555629	0.516515	0.480674	0.425506	0.740464
KRAS copies/cell
	Vehicle									Adagrasib									Adagrasib + BI-3406									Adagrasib + Cetuximab
	AT1	AT2	AT3	AT4	AT5	AT56	AT57	AT58	AT59	CT11	CT12	CT13	CT14						HT36	HT37	HT38	HT39	HT40	HT69	HT70	HT71		KT52	KT53	KT54	KT55	KT78	KT79	KT80
F3008 tumors	8.52707	23.4128	17.7298	21.9119	22.5393	14.1807	15.7159	12.0075	24.4245	13.8613	20.3183	24.814	18.0098						7.83044	9.93792	11.3279	16.2893	4.91562	8.35385	10.4808	8.15552		8.22273	15.6577	2.23993	4.86818	2.98005	4.72597	5.93149
MRAS % of positive cells
	Vehicle					MRTX849					MRTX849 + BI-406					MRTX849 + Cetuximab
	A1	A2	A25	A3	A4	B26	B5	B7	B8		E18	E19	E20	E29		F21	F24	F30
B8032 tumors	14.4959	9.41214	22.4883	14.002	24.7695	8.6859	16.5387	22.2965	17.9464		23.5661	17.6132	10.7338	8.62421		23.4984	14.2456	15.7717
KRAS % of positive cells
	Vehicle					Adagrasib					Adagrasib + BI-3406					Adagrasib + Cetuximab
	A1	A2	A25	A3	A4	B26	B5	B7	B8		E18	E19	E20	E29		F21	F24	F30
B8032 tumors	29.7509	56.4915	53.5611	32.5519	48.5358	39.7654	43.2057	44.9988	34.6004		36.569	27.3089	31.1237	29.7895		47.1072	35.4939	42.0816
MRAS copies/cell
	Vehicle					MRTX849					MRTX849 + BI-406					MRTX849 + Cetuximab
	A1	A2	A25	A3	A4	B26	B5	B7	B8		E18	E19	E20	E29		F21	F24	F30
B8032 tumors	0.95227	0.533655	1.22249	0.72711	1.54013	0.42755	0.944425	1.85308	1.02846		1.41493	1.05429	0.553219	0.461497		1.66992	0.785425	0.849467
KRAS copies/cell
	Vehicle					Adagrasib					Adagrasib + BI-406					Adagrasib + Cetuximab
	A1	A2	A25	A3	A4	B26	B5	B7	B8		E18	E19	E20	E29		F21	F24	F30
B8032 tumors	1.60665	4.3609	4.1549	1.80291	3.60666	2.47847	2.79558	2.92783	2.15328		2.16809	1.41528	1.87229	1.67892		3.44905	2.21192	2.62244
