# Supplementary material for: Co-targeting SOS1 enhances the antitumor effects of KRASG12C inhibitors by addressing intrinsic and acquired resistance
Source: Nat Cancer. 2024 Aug 5;5(9):1352–70. doi: 10.1038/s43018-024-00800-6 (PMC11424490; doi:10.1038/s43018-024-00800-6)
Supplement: Supplementary file 14 — Statistical source data. [file 43018_2024_800_MOESM14_ESM.xlsx]

## Sheet: ED Fig 6a
condition_name	condition	timepoint	treatment	pERK	Ki67	model
Control	control	4h	control	69.13	34.9	NCI-H2122
Control	control	4h	control	88.33	47.48	NCI-H2122
Control	control	4h	control	76.6	53.21	NCI-H2122
Control	control	4h	control	45.6	59.18	NCI-H2122
Control	control	4h	control	102.81	60.6	NCI-H2122
SOS1i (BI-3406) 4h	BI-3406 4h	4h	BI-3406	30.54	26.46	NCI-H2122
SOS1i (BI-3406) 4h	BI-3406 4h	4h	BI-3406	68.33	35.18	NCI-H2122
SOS1i (BI-3406) 4h	BI-3406 4h	4h	BI-3406	71.22	35.18	NCI-H2122
SOS1i (BI-3406) 4h	BI-3406 4h	4h	BI-3406	106.11	41.64	NCI-H2122
SOS1i 48h	BI-3406 48h	48h	BI-3406	50.19	45.95	NCI-H2122
SOS1i (BI-3406) 4h	BI-3406 4h	4h	BI-3406	71.66	48.78	NCI-H2122
SOS1i 48h	BI-3406 48h	48h	BI-3406	23.55	50.36	NCI-H2122
SOS1i 48h	BI-3406 48h	48h	BI-3406	8.51	60.49	NCI-H2122
SOS1i 48h	BI-3406 48h	48h	BI-3406	51.45	60.85	NCI-H2122
KRASG12Ci (MRTX849) 4h	Adagrasib 4h	4h	Adagrasib	10.2	35.85	NCI-H2122
KRASG12Ci 48h	Adagrasib 48h	48h	Adagrasib	90.48	37.92	NCI-H2122
KRASG12Ci 48h	Adagrasib 48h	48h	Adagrasib	46.56	38.54	NCI-H2122
KRASG12Ci (MRTX849) 4h	Adagrasib 4h	4h	Adagrasib	13.44	45.91	NCI-H2122
KRASG12Ci 48h	Adagrasib 48h	48h	Adagrasib	47.69	46.54	NCI-H2122
KRASG12Ci 48h	Adagrasib 48h	48h	Adagrasib	38.51	51.14	NCI-H2122
KRASG12Ci (MRTX849) 4h	Adagrasib 4h	4h	Adagrasib	24.6	54	NCI-H2122
KRASG12Ci (MRTX849) 4h	Adagrasib 4h	4h	Adagrasib	31.83	54.42	NCI-H2122
10mg/kg SHP2i (TNO155) 4h	TNO155 4h	4h	TNO155	23.05	33.4	NCI-H2122
10mg/kg SHP2i (TNO155) 4h	TNO155 4h	4h	TNO155	24.88	38.34	NCI-H2122
10mg/kg SHP2 48h	TNO155 48h	48h	TNO155	94.94	39.09	NCI-H2122
10mg/kg SHP2 48h	TNO155 48h	48h	TNO155	84.36	39.93	NCI-H2122
10mg/kg SHP2 48h	TNO155 48h	48h	TNO155	90.95	47.01	NCI-H2122
10mg/kg SHP2 48h	TNO155 48h	48h	TNO155	37.43	49.51	NCI-H2122
10mg/kg SHP2i (TNO155) 4h	TNO155 4h	4h	TNO155	57.68	49.9	NCI-H2122
10mg/kg SHP2i (TNO155) 4h	TNO155 4h	4h	TNO155	48.93	54.03	NCI-H2122
SOS1i + KRASG12Ci 4h	BI3406+Adagrasib 4h	4h	BI3406+Adagrasib	4	11.53	NCI-H2122
SOS1i + KRASG12Ci 4h	BI3406+Adagrasib 4h	4h	BI3406+Adagrasib	16.74	28.28	NCI-H2122
SOS1i + KRASG12Ci 48h	BI3406+Adagrasib 48h	48h	BI3406+Adagrasib	15.09	29.05	NCI-H2122
SOS1i + KRASG12Ci 4h	BI3406+Adagrasib 4h	4h	BI3406+Adagrasib	21.27	32.69	NCI-H2122
SOS1i + KRASG12Ci 48h	BI3406+Adagrasib 48h	48h	BI3406+Adagrasib	68.33	35.18	NCI-H2122
SOS1i + KRASG12Ci 48h	BI3406+Adagrasib 48h	48h	BI3406+Adagrasib	71.22	35.18	NCI-H2122
SOS1i + KRASG12Ci 4h	BI3406+Adagrasib 4h	4h	BI3406+Adagrasib	8.61	36.12	NCI-H2122
SOS1i + KRASG12Ci 48h	BI3406+Adagrasib 48h	48h	BI3406+Adagrasib	32.47	56.72	NCI-H2122
SOS1i + KRASG12Ci 48h	BI3406+Adagrasib 48h	48h	BI3406+Adagrasib	89.93	65.71	NCI-H2122
SHP2i + KRASG12Ci 48h	TNO155+Adagrasib 48h	48h	TNO155+Adagrasib	40.59	25.12	NCI-H2122
SHP2i + KRASG12Ci 4h	TNO155+Adagrasib 4h	4h	TNO155+Adagrasib	26.56	32.5	NCI-H2122
SHP2i + KRASG12Ci 4h	TNO155+Adagrasib 4h	4h	TNO155+Adagrasib	29.07	35.25	NCI-H2122
SHP2i + KRASG12Ci 4h	TNO155+Adagrasib 4h	4h	TNO155+Adagrasib	21.75	42.2	NCI-H2122
SHP2i + KRASG12Ci 4h	TNO155+Adagrasib 4h	4h	TNO155+Adagrasib	34.04	46.52	NCI-H2122
SHP2i + KRASG12Ci 48h	TNO155+Adagrasib 48h	48h	TNO155+Adagrasib	45.86	48.99	NCI-H2122
SHP2i + KRASG12Ci 48h	TNO155+Adagrasib 48h	48h	TNO155+Adagrasib	86.91	57.39	NCI-H2122
SHP2i + KRASG12Ci 48h	TNO155+Adagrasib 48h	48h	TNO155+Adagrasib	40.58	71.48	NCI-H2122

## Sheet: ED Fig 6b
condition	treatment	timepoint	value	biomarker	model
control	control	24h	62.91	pERK	SW837
control	control	24h	112.55	pERK	SW837
control	control	24h	146.92	pERK	SW837
control	control	24h	99.09	pERK	SW837
control	control	24h	125.92	pERK	SW837
BI-3406	BI-3406	24h	110.26	pERK	SW837
BI-3406	BI-3406	24h	113.01	pERK	SW837
BI-3406	BI-3406	24h	126.94	pERK	SW837
BI-3406	BI-3406	24h	161.47	pERK	SW837
BI-3406	BI-3406	24h	86.95	pERK	SW837
BI-3406	BI-3406	4h	103.36	pERK	SW837
BI-3406	BI-3406	4h	92.42	pERK	SW837
BI-3406	BI-3406	4h	36.54	pERK	SW837
BI-3406	BI-3406	4h	75.02	pERK	SW837
BI-3406	BI-3406	4h	108.41	pERK	SW837
BI-3406	BI-3406	48h	52	pERK	SW837
BI-3406	BI-3406	48h	77.46	pERK	SW837
BI-3406	BI-3406	48h	148.43	pERK	SW837
BI-3406	BI-3406	48h	118.08	pERK	SW837
BI-3406	BI-3406	48h	126.23	pERK	SW837
Adagrasib	Adagrasib	24h	43.76	pERK	SW837
Adagrasib	Adagrasib	24h	107.98	pERK	SW837
Adagrasib	Adagrasib	24h	40.67	pERK	SW837
Adagrasib	Adagrasib	24h	58.53	pERK	SW837
Adagrasib	Adagrasib	24h	97.72	pERK	SW837
Adagrasib	Adagrasib	4h	51.39	pERK	SW837
Adagrasib	Adagrasib	4h	74.89	pERK	SW837
Adagrasib	Adagrasib	4h	99.92	pERK	SW837
Adagrasib	Adagrasib	4h	26.86	pERK	SW837
Adagrasib	Adagrasib	4h	95.63	pERK	SW837
Adagrasib	Adagrasib	48h	112.94	pERK	SW837
Adagrasib	Adagrasib	48h	72.23	pERK	SW837
Adagrasib	Adagrasib	48h	96.38	pERK	SW837
Adagrasib	Adagrasib	48h	134.1	pERK	SW837
Adagrasib	Adagrasib	48h	75.37	pERK	SW837
Cetuximab	Cetuximab	24h	91.84	pERK	SW837
Cetuximab	Cetuximab	24h	74.29	pERK	SW837
Cetuximab	Cetuximab	24h	33.94	pERK	SW837
Cetuximab	Cetuximab	24h	70.98	pERK	SW837
Cetuximab	Cetuximab	24h	65.64	pERK	SW837
Cetuximab	Cetuximab	4h	76.51	pERK	SW837
Cetuximab	Cetuximab	4h	60.67	pERK	SW837
Cetuximab	Cetuximab	4h	65.58	pERK	SW837
Cetuximab	Cetuximab	4h	44.4	pERK	SW837
Cetuximab	Cetuximab	4h	43.8	pERK	SW837
Cetuximab	Cetuximab	48h	59.64	pERK	SW837
Cetuximab	Cetuximab	48h	36.6	pERK	SW837
Cetuximab	Cetuximab	48h	78.24	pERK	SW837
Cetuximab	Cetuximab	48h	103.08	pERK	SW837
Cetuximab	Cetuximab	48h	51.68	pERK	SW837
BI-3406+Adagrasib	BI-3406+Adagrasib	24h	54.86	pERK	SW837
BI-3406+Adagrasib	BI-3406+Adagrasib	24h	68.42	pERK	SW837
BI-3406+Adagrasib	BI-3406+Adagrasib	24h	50.06	pERK	SW837
BI-3406+Adagrasib	BI-3406+Adagrasib	24h	63.98	pERK	SW837
BI-3406+Adagrasib	BI-3406+Adagrasib	24h	25.51	pERK	SW837
BI-3406+Adagrasib	BI-3406+Adagrasib	4h	55.4	pERK	SW837
BI-3406+Adagrasib	BI-3406+Adagrasib	4h	54.33	pERK	SW837
BI-3406+Adagrasib	BI-3406+Adagrasib	4h	116.63	pERK	SW837
BI-3406+Adagrasib	BI-3406+Adagrasib	4h	39.13	pERK	SW837
BI-3406+Adagrasib	BI-3406+Adagrasib	4h	68.23	pERK	SW837
BI-3406+Adagrasib	BI-3406+Adagrasib	48h	103.87	pERK	SW837
BI-3406+Adagrasib	BI-3406+Adagrasib	48h	108.92	pERK	SW837
BI-3406+Adagrasib	BI-3406+Adagrasib	48h	74.63	pERK	SW837
BI-3406+Adagrasib	BI-3406+Adagrasib	48h	82.87	pERK	SW837
BI-3406+Adagrasib	BI-3406+Adagrasib	48h	NA	pERK	SW837
Adagrasib+Cetuximab	Adagrasib+Cetuximab	24h	116.28	pERK	SW837
Adagrasib+Cetuximab	Adagrasib+Cetuximab	24h	79.34	pERK	SW837
Adagrasib+Cetuximab	Adagrasib+Cetuximab	24h	37.57	pERK	SW837
Adagrasib+Cetuximab	Adagrasib+Cetuximab	24h	86.69	pERK	SW837
Adagrasib+Cetuximab	Adagrasib+Cetuximab	24h	46.27	pERK	SW837
Adagrasib+Cetuximab	Adagrasib+Cetuximab	4h	14.96	pERK	SW837
Adagrasib+Cetuximab	Adagrasib+Cetuximab	4h	64.4	pERK	SW837
Adagrasib+Cetuximab	Adagrasib+Cetuximab	4h	86.69	pERK	SW837
Adagrasib+Cetuximab	Adagrasib+Cetuximab	4h	33.58	pERK	SW837
Adagrasib+Cetuximab	Adagrasib+Cetuximab	4h	54.38	pERK	SW837
Adagrasib+Cetuximab	Adagrasib+Cetuximab	48h	55.33	pERK	SW837
Adagrasib+Cetuximab	Adagrasib+Cetuximab	48h	54.24	pERK	SW837
Adagrasib+Cetuximab	Adagrasib+Cetuximab	48h	86.09	pERK	SW837
Adagrasib+Cetuximab	Adagrasib+Cetuximab	48h	60.31	pERK	SW837
Adagrasib+Cetuximab	Adagrasib+Cetuximab	48h	48.8	pERK	SW837
control	control	24h	27.36	Ki67	SW837
control	control	24h	39.06	Ki67	SW837
control	control	24h	NA	Ki67	SW837
control	control	24h	39.33	Ki67	SW837
control	control	24h	39.39	Ki67	SW837
control	control	24h	38.96	Ki67	SW837
BI-3406 0h	BI-3406	24h	29.88	Ki67	SW837
BI-3406 0h	BI-3406	24h	28.44	Ki67	SW837
BI-3406 0h	BI-3406	24h	29.06	Ki67	SW837
BI-3406 0h	BI-3406	24h	36.88	Ki67	SW837
BI-3406 0h	BI-3406	24h	25.94	Ki67	SW837
BI-3406 0h	BI-3406	24h	NA	Ki67	SW837
BI-3406 4h	BI-3406	4h	29.39	Ki67	SW837
BI-3406 4h	BI-3406	4h	30.5	Ki67	SW837
BI-3406 4h	BI-3406	4h	34.73	Ki67	SW837
BI-3406 4h	BI-3406	4h	27.19	Ki67	SW837
BI-3406 4h	BI-3406	4h	35.82	Ki67	SW837
BI-3406 4h	BI-3406	4h	NA	Ki67	SW837
BI-3406 48h	BI-3406	48h	NA	Ki67	SW837
BI-3406 48h	BI-3406	48h	34.76	Ki67	SW837
BI-3406 48h	BI-3406	48h	35.32	Ki67	SW837
BI-3406 48h	BI-3406	48h	29.51	Ki67	SW837
BI-3406 48h	BI-3406	48h	36.83	Ki67	SW837
BI-3406 48h	BI-3406	48h	NA	Ki67	SW837
Adagrasib 0h	Adagrasib	24h	12.72	Ki67	SW837
Adagrasib 0h	Adagrasib	24h	11.26	Ki67	SW837
Adagrasib 0h	Adagrasib	24h	12.67	Ki67	SW837
Adagrasib 0h	Adagrasib	24h	15.66	Ki67	SW837
Adagrasib 0h	Adagrasib	24h	17.02	Ki67	SW837
Adagrasib 0h	Adagrasib	24h	NA	Ki67	SW837
Adagrasib 4h	Adagrasib	4h	9.3	Ki67	SW837
Adagrasib 4h	Adagrasib	4h	13.72	Ki67	SW837
Adagrasib 4h	Adagrasib	4h	12.99	Ki67	SW837
Adagrasib 4h	Adagrasib	4h	7.65	Ki67	SW837
Adagrasib 4h	Adagrasib	4h	14.11	Ki67	SW837
Adagrasib 4h	Adagrasib	4h	NA	Ki67	SW837
Adagrasib 48h	Adagrasib	48h	16.19	Ki67	SW837
Adagrasib 48h	Adagrasib	48h	8.25	Ki67	SW837
Adagrasib 48h	Adagrasib	48h	12.13	Ki67	SW837
Adagrasib 48h	Adagrasib	48h	11.87	Ki67	SW837
Adagrasib 48h	Adagrasib	48h	11.67	Ki67	SW837
Adagrasib 48h	Adagrasib	48h	NA	Ki67	SW837
Cetuximab 0h	Cetuximab	24h	31.37	Ki67	SW837
Cetuximab 0h	Cetuximab	24h	37.4	Ki67	SW837
Cetuximab 0h	Cetuximab	24h	33.39	Ki67	SW837
Cetuximab 0h	Cetuximab	24h	38.01	Ki67	SW837
Cetuximab 0h	Cetuximab	24h	39.85	Ki67	SW837
Cetuximab 0h	Cetuximab	24h	NA	Ki67	SW837
Cetuximab 4h	Cetuximab	4h	26.08	Ki67	SW837
Cetuximab 4h	Cetuximab	4h	36.03	Ki67	SW837
Cetuximab 4h	Cetuximab	4h	26.61	Ki67	SW837
Cetuximab 4h	Cetuximab	4h	26.03	Ki67	SW837
Cetuximab 4h	Cetuximab	4h	35.76	Ki67	SW837
Cetuximab 4h	Cetuximab	4h	NA	Ki67	SW837
Cetuximab 48h	Cetuximab	48h	33.31	Ki67	SW837
Cetuximab 48h	Cetuximab	48h	32.32	Ki67	SW837
Cetuximab 48h	Cetuximab	48h	27.96	Ki67	SW837
Cetuximab 48h	Cetuximab	48h	22.16	Ki67	SW837
Cetuximab 48h	Cetuximab	48h	20.82	Ki67	SW837
Cetuximab 48h	Cetuximab	48h	NA	Ki67	SW837
BI-3406+Adagrasib 0h	BI-3406+Adagrasib	24h	3.11	Ki67	SW837
BI-3406+Adagrasib 0h	BI-3406+Adagrasib	24h	2.83	Ki67	SW837
BI-3406+Adagrasib 0h	BI-3406+Adagrasib	24h	4.6	Ki67	SW837
BI-3406+Adagrasib 0h	BI-3406+Adagrasib	24h	5.13	Ki67	SW837
BI-3406+Adagrasib 0h	BI-3406+Adagrasib	24h	2.5	Ki67	SW837
BI-3406+Adagrasib 0h	BI-3406+Adagrasib	24h	NA	Ki67	SW837
BI-3406+Adagrasib 4h	BI-3406+Adagrasib	4h	2.42	Ki67	SW837
BI-3406+Adagrasib 4h	BI-3406+Adagrasib	4h	4.08	Ki67	SW837
BI-3406+Adagrasib 4h	BI-3406+Adagrasib	4h	4.07	Ki67	SW837
BI-3406+Adagrasib 4h	BI-3406+Adagrasib	4h	3.96	Ki67	SW837
BI-3406+Adagrasib 4h	BI-3406+Adagrasib	4h	3.61	Ki67	SW837
BI-3406+Adagrasib 4h	BI-3406+Adagrasib	4h	NA	Ki67	SW837
BI-3406+Adagrasib 48h	BI-3406+Adagrasib	48h	5.47	Ki67	SW837
BI-3406+Adagrasib 48h	BI-3406+Adagrasib	48h	3.43	Ki67	SW837
BI-3406+Adagrasib 48h	BI-3406+Adagrasib	48h	3.87	Ki67	SW837
BI-3406+Adagrasib 48h	BI-3406+Adagrasib	48h	2.67	Ki67	SW837
BI-3406+Adagrasib 48h	BI-3406+Adagrasib	48h	NA	Ki67	SW837
BI-3406+Adagrasib 48h	BI-3406+Adagrasib	48h	NA	Ki67	SW837
Adagrasib+Cetuximab 0h	Adagrasib+Cetuximab	24h	4.95	Ki67	SW837
Adagrasib+Cetuximab 0h	Adagrasib+Cetuximab	24h	4.77	Ki67	SW837
Adagrasib+Cetuximab 0h	Adagrasib+Cetuximab	24h	1.48	Ki67	SW837
Adagrasib+Cetuximab 0h	Adagrasib+Cetuximab	24h	3.03	Ki67	SW837
Adagrasib+Cetuximab 0h	Adagrasib+Cetuximab	24h	3.21	Ki67	SW837
Adagrasib+Cetuximab 0h	Adagrasib+Cetuximab	24h	NA	Ki67	SW837
Adagrasib+Cetuximab 4h	Adagrasib+Cetuximab	4h	0.55	Ki67	SW837
Adagrasib+Cetuximab 4h	Adagrasib+Cetuximab	4h	2.83	Ki67	SW837
Adagrasib+Cetuximab 4h	Adagrasib+Cetuximab	4h	3.58	Ki67	SW837
Adagrasib+Cetuximab 4h	Adagrasib+Cetuximab	4h	2.22	Ki67	SW837
Adagrasib+Cetuximab 4h	Adagrasib+Cetuximab	4h	3.29	Ki67	SW837
Adagrasib+Cetuximab 4h	Adagrasib+Cetuximab	4h	NA	Ki67	SW837
Adagrasib+Cetuximab 48h	Adagrasib+Cetuximab	48h	2.47	Ki67	SW837
Adagrasib+Cetuximab 48h	Adagrasib+Cetuximab	48h	3.15	Ki67	SW837
Adagrasib+Cetuximab 48h	Adagrasib+Cetuximab	48h	2.37	Ki67	SW837
Adagrasib+Cetuximab 48h	Adagrasib+Cetuximab	48h	2.1	Ki67	SW837
Adagrasib+Cetuximab 48h	Adagrasib+Cetuximab	48h	1.67	Ki67	SW837
Adagrasib+Cetuximab 48h	Adagrasib+Cetuximab	48h	NA	Ki67	SW837
