# Supplementary material for: Co-targeting SOS1 enhances the antitumor effects of KRASG12C inhibitors by addressing intrinsic and acquired resistance
Source: Nat Cancer. 2024 Aug 5;5(9):1352–70. doi: 10.1038/s43018-024-00800-6 (PMC11424490; doi:10.1038/s43018-024-00800-6)
Supplement: Supplementary file 15 — Statistical source data. [file 43018_2024_800_MOESM15_ESM.xlsx]

## Sheet: ED Fig 7a adagrasib
Plate	Repeat	End time	Start temp.	End temp.	BarCode								Background:		avg of 5-6 lowes value per plate ( try not to include edge wells)
1	1	16:04:48	25.6	25.7	N/A		SOS1		BG avg :	29919					for analysis of the same cpd take the avg of all plates
							Sotorasib	300nM	BG avg :	28710.1					in case the lower dose has an overall growth , take the avg of the high dose plates only
Alamar (Counts)							Adagrasib	100nM	BG avg:	28217					for calculation of the growth ratio of all plates, use the universal avrg
															all wells are counted with an growth ratio >1,5
																									universal (avrg of all high dose conditions)
156																					Adagrasib	100nM	BG avg:	28217	28948.7	BG universal
												Adagrasib	100nM
29260	28787	28528	29320	28855	28568	29010	29206	29423	28983	28699	33431		29260	28787	28528	29320	28855	28568	29010	29206	29423	28983	28699			1.02843	1.0118	1.0027	1.03054	1.01419	1.00411	1.01964	1.02653	1.03416	1.01869	1.00871	0
28791	31290	29593	38303	28456	28600	30055	29200	28350	38301	28384	30394		28791	31290	29593	38303	28456	28600	30055	29200	28350	38301	28384			1.01194	1.08088	1.02226	1.32313	0.98298	0.987954	1.03822	1.00868	0.979318	1.32306	0.980493	0
28652	29603	37353	29613	28524	36014	32996	31180	32542	30592	32607	30273		28652	29603	37353	29613	28524	36014	32996	31180	32542	30592	32607			1.00706	1.0226	1.29032	1.02295	0.985329	1.24406	1.13981	1.07708	1.12413	1.05677	1.12637	0
29084	28496	30791	28486	36203	28889	36641	29070	28849	29617	30398	30532		29084	28496	30791	28486	36203	28889	36641	29070	28849	29617	30398			1.02224	0.984362	1.06364	0.984016	1.25059	0.997937	1.26572	1.00419	0.996556	1.02309	1.05006	0
28817	29992	28652	37550	28440	32039	28386	28681	29377	30319	28141	30139		28817	29992	28652	37550	28440	32039	28386	28681	29377	30319	28141			1.01286	1.03604	0.98975	1.29712	0.982427	1.10675	0.980562	0.990752	1.01479	1.04734	0.972099	0
29342	30817	37779	29876	30474	31226	28588	28552	29110	32552	28604	29058		29342	30817	37779	29876	30474	31226	28588	28552	29110	32552	28604			1.03131	1.06454	1.30503	1.03203	1.05269	1.07867	0.98754	0.986296	1.00557	1.12447	0.988092	0
28582	28891	28731	33359	31246	47454	28269	28460	56197	28378	32117	29152		28582	28891	28731	33359	31246	47454	28269	28460	56197	28378	32117			1.0046	0.998006	0.992479	1.15235	1.07936	1.63924	0.97652	0.983118	1.94126	0.980285	1.10944	0
30809	28783	28761	30279	28771	29016	28835	29571	29006	28963	29336	33180		30809	28783	28761	30279	28771	29016	28835	29571	29006	28963	29336			1.08287	1.01166	1.01089	1.06424	1.01124	1.01985	1.01349	1.03936	1.0195	1.01799	1.0311	0
Plate	Repeat	End time	Start temp.	End temp.	BarCode							BG	28451.2														>1,5	0
2	1	16:06:35	25.7	25.7	N/A
Alamar (Counts)
176
												Adagrasib	100nM
29373	29240	30311	30133	28975	28877	28568	29134	28478	27985	28965	30785		29373	29240	30311	30133	28975	28877	28568	29134	28478	27985	28965			1.05206	1.0473	1.08566	1.07928	1.03781	1.0343	1.02323	1.0435	1.02	1.00235	1.03745	0
28961	37953	36514	28486	33562	28689	28612	28394	28119	28620	28721	28661		28961	37953	36514	28486	33562	28689	28612	28394	28119	28620	28721			1.0373	1.31104	1.26133	0.984016	1.15936	0.991029	0.988369	0.980838	0.971339	0.988645	0.992134	0
28638	33823	28416	28638	28380	28813	33831	28342	28295	30843	28211	28673		28638	33823	28416	28638	28380	28813	33831	28342	28295	30843	28211			1.02573	1.16838	0.981598	0.989267	0.980355	0.995312	1.16865	0.979042	0.977418	1.06544	0.974517	0
28787	29892	29034	31066	28598	49319	42698	28586	32781	32061	158693	28558		28787	29892	29034	31066	28598	49319	42698	28586	32781	32061	158693			1.03107	1.03258	1.00295	1.07314	0.987885	1.70367	1.47495	0.987471	1.13238	1.10751	5.48187	0
28454	28251	32807	28253	32384	29036	29379	30398	34023	32635	28460	28777		28454	28251	32807	28253	32384	29036	29379	30398	34023	32635	28460			1.01914	0.975898	1.13328	0.975967	1.11867	1.00302	1.01486	1.05006	1.17529	1.12734	0.983118	0
29872	29974	28221	29575	32635	30279	28679	34443	28458	42648	27632	28725		29872	29974	28221	29575	32635	30279	28679	34443	28458	42648	27632			1.06993	1.03542	0.974862	1.02163	1.12734	1.04595	0.990683	1.18979	0.983049	1.47323	0.954516	0
28640	28163	28043	34527	72906	27840	29792	28320	28163	30213	28350	29136		28640	28163	28043	34527	72906	27840	29792	28320	28163	30213	28350			1.02581	0.972859	0.968713	1.1927	2.51845	0.961701	1.02913	0.978282	0.972859	1.04367	0.979318	0
30420	28524	28935	28799	28500	28297	28659	28163	28281	28650	29296	32045		30420	28524	28935	28799	28500	28297	28659	28163	28281	28650	29296			1.08956	1.02165	1.03637	1.0315	1.02079	1.01352	1.02649	1.00872	1.01295	1.02616	1.0493	0
Plate	Repeat	End time	Start temp.	End temp.	BarCode							BG	27919.5														>1,5	0
3	1	16:08:22	25.8	25.7	N/A
Alamar (Counts)
172
												Adagrasib	100nM
28570	28999	29334	42478	38558	28354	28071	102969	28281	28554	28145	30779		28570	28999	29334	42478	38558	28354	28071	102969	28281	28554	28145			1.02444	1.03982	1.05183	1.52314	1.38258	1.01669	1.00654	3.69217	1.01407	1.02386	1.0092	0
28187	27918	29054	28029	34623	28791	28207	37759	28221	28277	29447	29038		28187	27918	29054	28029	34623	28791	28207	37759	28221	28277	29447			1.0107	0.964395	1.00364	0.96823	1.19601	0.994552	0.974378	1.30434	0.974862	0.976797	1.01721	0
28209	27934	28442	35593	29575	41696	28494	97383	30185	28721	32203	28480		28209	27934	28442	35593	29575	41696	28494	97383	30185	28721	32203			1.01149	0.964948	0.982496	1.22952	1.02163	1.44034	0.984293	3.36398	1.04271	0.992134	1.11242	0
28506	30875	28211	28628	36598	30089	28685	32691	32729	28356	50893	28825		28506	30875	28211	28628	36598	30089	28685	32691	32729	28356	50893			1.02214	1.06654	0.974517	0.988921	1.26424	1.03939	0.99089	1.12927	1.13059	0.979525	1.75804	0
28765	28933	28287	30010	34810	32859	31960	34037	30620	27814	28594	28430		28765	28933	28287	30010	34810	32859	31960	34037	30620	27814	28594			1.03143	0.999457	0.977142	1.03666	1.20247	1.13508	1.10402	1.17577	1.05773	0.960803	0.987747	0
28478	37221	29050	28185	31206	29080	69742	29004	27987	28592	28484	28079		28478	37221	29050	28185	31206	29080	69742	29004	27987	28592	28484			1.02114	1.28576	1.0035	0.973618	1.07798	1.00454	2.40916	1.00191	0.966779	0.987678	0.983947	0
28498	28418	28919	28063	28231	28101	33512	45163	28135	28322	29389	29419		28498	28418	28919	28063	28231	28101	33512	45163	28135	28322	29389			1.02185	0.981667	0.998974	0.969404	0.975207	0.970717	1.15763	1.5601	0.971891	0.978351	1.01521	0
30404	28965	29090	28193	28412	28199	28506	27888	28923	28426	28951	31858		30404	28965	29090	28193	28412	28199	28506	27888	28923	28426	28951			1.0902	1.0386	1.04308	1.01092	1.01877	1.01113	1.02214	0.999982	1.03709	1.01927	1.0381	0
Plate	Repeat	End time	Start temp.	End temp.	BarCode							BG	27888.5														>1,5	0
4	1	16:10:10	25.8	25.7	N/A
Alamar (Counts)
156
												Adagrasib	100nM
28572	30063	27894	28211	28372	28430	28097	28171	28199	28540	28215	30197		28572	30063	27894	28211	28372	28430	28097	28171	28199	28540	28215			1.01813	1.07126	0.993971	1.00527	1.011	1.01307	1.0012	1.00384	1.00484	1.01699	1.00541	0
28474	27804	28275	28083	28291	39007	28019	28677	28867	29302	29449	28777			27804	28275	28083	28291	39007	28019	28677	28867	29302	29449			0	0.960457	0.976727	0.970095	0.97728	1.34745	0.967884	0.990614	0.997177	1.0122	1.01728	0
27977	28031	29296	28584	46122	27838	46738	30564	27854	28093	27652	28129			28031	29296	28584	46122	27838	46738	30564	27854	28093	27652			0	0.968299	1.012	0.987401	1.59323	0.961632	1.61451	1.0558	0.962184	0.97044	0.955207	0
29328	29058	32296	29958	29812	28133	27949	38985	28949	48360	34298	27698			29058	32296	29958	29812	28133	27949	38985	28949	48360	34298			0	1.00378	1.11563	1.03486	1.02982	0.971822	0.965466	1.34669	1.00001	1.67054	1.18479	0
27832	28763	27953	28005	28344	38622	27762	27752	28033	27979	27413	27541			28763	27953	28005	28344	38622	27762	27752	28033	27979	27413			0	0.993585	0.965604	0.967401	0.979111	1.33415	0.959006	0.958661	0.968368	0.966502	0.946951	0
27868	34659	28089	27459	27752	29756	61411	28003	27862	28279	31272	27894			34659	28089	27459	27752	29756	61411	28003	27862	28279	31272			0	1.19726	0.970302	0.94854	0.958661	1.02789	2.12137	0.967331	0.962461	0.976866	1.08026	0
31926	27920	29355	27912	31631	27700	29477	27401	30305	30281	32121	28207			27920	29355	27912	31631	27700	29477	27401	30305	30281	32121			0	0.964464	1.01403	0.964188	1.09266	0.956865	1.01825	0.946536	1.04685	1.04602	1.10958	0
29860	27969	28077	28917	27541	27864	28125	27878	27830	27303	29884	30662		29860	27969	28077	28917	27541	27864	28125	27878	27830	27303	29884			1.06403	0.996643	1.00049	1.03042	0.981392	0.992902	1.0022	0.993401	0.99169	0.972911	1.06488	0
Plate	Repeat	End time	Start temp.	End temp.	BarCode							BG	28063.2														>1,5	0
5	1	16:11:57	25.9	25.8	N/A
Alamar (Counts)
146
												Adagrasib	100nM
27953	27154	28299	27646	27537	27632	30197	29515	27377	27918	27269	29357		27953	27154	28299	27646	27537	27632	30197	29515	27377	27918	27269			0.941464	0.914553	0.953117	0.931124	0.927453	0.930652	1.01704	0.994072	0.922064	0.940285	0.918426	0
27790	27596	30789	28524	29429	128980	27423	28566	27321	27814	33447	27804			27596	30789	28524	29429	128980	27423	28566	27321	27814	33447			0	0.953272	1.06357	0.985329	1.01659	4.45547	0.947296	0.98678	0.943773	0.960803	1.15539	0
27896	27080	26795	226387	27283	31561	27309	48338	31563	28765	35516	27367			27080	26795	226387	27283	31561	27309	48338	31563	28765	35516			0	0.935448	0.925603	7.82028	0.94246	1.09024	0.943358	1.66978	1.09031	0.993654	1.22686	0
27521	27355	27588	27521	34581	28663	27084	42299	32536	30378	30821	27343			27355	27588	27521	34581	28663	27084	42299	32536	30378	30821			0	0.944947	0.952996	0.950681	1.19456	0.99013	0.935586	1.46117	1.12392	1.04937	1.06468	0
27722	31991	28879	29698	61538	27479	38234	36717	40692	26747	26978	27802			31991	28879	29698	61538	27479	38234	36717	40692	26747	26978			0	1.10509	0.997592	1.02588	2.12576	0.949231	1.32075	1.26835	1.40566	0.923944	0.931924	0
28560	28263	42373	43064	36217	27090	27389	30077	30612	27044	27924	27501			28263	42373	43064	36217	27090	27389	30077	30612	27044	27924			0	0.976313	1.46373	1.4876	1.25107	0.935793	0.946122	1.03898	1.05746	0.934204	0.964603	0
27890	30099	35446	27762	28293	28149	27431	27361	27439	27367	33965	27630			30099	35446	27762	28293	28149	27431	27361	27439	27367	33965			0	1.03974	1.22444	0.959006	0.977349	0.972375	0.947572	0.945154	0.947849	0.945362	1.17328	0
29621	27796	27688	27764	27993	27527	27638	27585	28255	27884	28275	31457		29621	27796	27688	27764	27993	27527	27638	27585	28255	27884	28275			0.997642	0.936176	0.932538	0.935098	0.942811	0.927116	0.930854	0.929069	0.951635	0.93914	0.952309	0
												BG	29691														>1,5	0
												Adagrasib	100nM	+200nM SOS1
29182	28257	28089	27924	27710	27842	27961	28091	27987	27862	27864	28261		29182	28257	28089	27924	27710	27842	27961	28091	27987	27862	27864	28221		1.03355	1.00079	0.994838	0.988994	0.981415	0.98609	0.990305	0.994909	0.991225	0.986798	0.986869	0.999513
28550	28059	27928	27668	27842	28009	27979	27926	28141	27844	27577	28209		28053	28059	27928	27668	27842	28009	27979	27926	28141	27844	27577	27890		0.993563	0.969266	0.964741	0.955759	0.96177	0.967539	0.966502	0.964672	0.972099	0.961839	0.952616	0.98779
28424	27660	29186	27860	28530	28472	28075	28171	28328	28127	27441	27969		28791	27660	29186	27860	28530	28472	28075	28171	28328	28127	27441	28291		1.0197	0.955483	1.0082	0.962392	0.985536	0.983533	0.969819	0.973135	0.978558	0.971615	0.947918	1.00199
28161	27604	27718	28253	27870	27768	27910	28119	28506	28422	27826	27563		28091	27604	27718	28253	27870	27768	27910	28119	28506	28422	27826	28127		0.994909	0.953548	0.957486	0.975967	0.962737	0.959214	0.964119	0.971339	0.984707	0.981805	0.961217	0.996184
28019	27634	27704	27698	28293	27551	28424	28003	28328	27742	27662	27577		28536	27634	27704	27698	28293	27551	28424	28003	28328	27742	27662	28159		1.01067	0.954585	0.957003	0.956796	0.977349	0.951718	0.981874	0.967331	0.978558	0.958316	0.955552	0.997317
28261	28131	27694	27770	27600	27654	27495	27573	27794	27766	27830	27690		28336	28131	27694	27770	27600	27654	27495	27573	27794	27766	27830	27800		1.00359	0.971753	0.956657	0.959283	0.95341	0.955276	0.949783	0.952478	0.960112	0.959145	0.961355	0.984602
27612	27168	27539	27884	27776	27646	27914	27778	27979	28392	28456	27353		28161	27168	27539	27884	27776	27646	27914	27778	27979	28392	28456	27844		0.997388	0.938487	0.951303	0.963221	0.95949	0.954999	0.964257	0.959559	0.966502	0.980769	0.98298	0.986161
31662	28546	28316	28071	28291	28420	29555	28504	28424	28269	28424	29744		31662	28546	28316	28071	28291	28420	29555	28504	28424	28269	28424	27924		1.12138	1.01102	1.00288	0.9942	1.00199	1.00656	1.04676	1.00954	1.0067	1.00121	1.0067	0.988994
Plate	Repeat	End time	Start temp.	End temp.	BarCode							BG	28234.8														>1,5	0
2	1	16:36:20	26.4	26.4	N/A
Alamar (Counts)
162
												Adagrasib	100nM	+200nM SOS1
28849	27971	27662	28179	28001	28336	30047	28456	28063	28346	28360	28518		28849	27971	27662	28179	28001	28336	30047	28456	28063	28346	28360			1.01864	0.987642	0.976731	0.994986	0.988701	1.00053	1.06094	1.00477	0.99089	1.00088	1.00138	0
27975	28011	31204	28687	28510	28103	28113	28540	28488	28023	28187	28267			28011	31204	28687	28510	28103	28113	28540	28488	28023	28187			0	0.967608	1.07791	0.990959	0.984845	0.970786	0.971131	0.985882	0.984085	0.968022	0.973688	0
27995	27120	28065	30699	28199	30113	30103	28308	29202	28592	28153	27644			27120	28065	30699	28199	30113	30103	28308	29202	28592	28153			0	0.936829	0.969473	1.06046	0.974102	1.04022	1.03987	0.977867	1.00875	0.987678	0.972513	0
28596	28356	28468	28394	28478	28602	29491	28761	28560	28263	28169	28079			28356	28468	28394	28478	28602	29491	28761	28560	28263	28169			0	0.979525	0.983394	0.980838	0.98374	0.988023	1.01873	0.993516	0.986572	0.976313	0.973066	0
28474	28159	28841	28308	28717	27862	28556	28129	29730	27710	28065	28073			28159	28841	28308	28717	27862	28556	28129	29730	27710	28065			0	0.97272	0.996279	0.977867	0.991996	0.962461	0.986434	0.971684	1.02699	0.95721	0.969473	0
28249	27872	28299	28979	27922	28071	29148	27818	29262	28518	27836	27892			27872	28299	28979	27922	28071	29148	27818	29262	28518	27836			0	0.962806	0.977556	1.00105	0.964533	0.96968	1.00688	0.960941	1.01082	0.985122	0.961563	0
27924	27959	28657	27924	28219	27848	28719	28207	28139	28628	27967	28003			27959	28657	27924	28219	27848	28719	28207	28139	28628	27967			0	0.965812	0.989923	0.964603	0.974793	0.961977	0.992065	0.974378	0.972029	0.988921	0.966088	0
31272	28396	28213	28193	28362	28701	30195	28572	28991	28225	28859	30309		31272	28396	28213	28193	28362	28701	30195	28572	28991	28225	28859			1.1042	1.00265	0.996187	0.99548	1.00145	1.01342	1.06617	1.00886	1.02366	0.99661	1.019	0
Plate	Repeat	End time	Start temp.	End temp.	BarCode							BG	28321														>1,5	0
3	1	16:38:07	26.4	26.4	N/A
Alamar (Counts)
154
												Adagrasib	100nM	+200nM SOS1
28402	27696	27882	27810	27600	27938	28065	28151	28189	27884	27616	28049		28402	27696	27882	27810	27600	27938	28065	28151	28189	27884	27616			1.00982	0.984719	0.991332	0.988772	0.981305	0.993323	0.997838	1.0009	1.00225	0.991403	0.981874	0
27658	27469	27774	27997	27612	28362	28021	27826	27800	27447	27860	28245			27469	27774	27997	27612	28362	28021	27826	27800	27447	27860			0	0.948885	0.959421	0.967124	0.953825	0.979733	0.967953	0.961217	0.960319	0.948125	0.962392	0
27780	28478	28047	28113	28233	27764	28733	27790	28099	29555	27953	27588			28478	28047	28113	28233	27764	28733	27790	28099	29555	27953			0	0.98374	0.968851	0.971131	0.975277	0.959076	0.992549	0.959974	0.970648	1.02094	0.965604	0
27744	27642	29407	28137	27898	28033	28085	28179	27997	28644	28065	27860			27642	29407	28137	27898	28033	28085	28179	27997	28644	28065			0	0.954861	1.01583	0.97196	0.963704	0.968368	0.970164	0.973411	0.967124	0.989474	0.969473	0
27969	27852	28320	27788	27912	27668	28350	27874	27977	28141	27808	27688			27852	28320	27788	27912	27668	28350	27874	27977	28141	27808			0	0.962115	0.978282	0.959905	0.964188	0.955759	0.979318	0.962875	0.966433	0.972099	0.960595	0
27848	27616	27317	27730	27421	32081	29780	27991	27981	28308	28093	27949			27616	27317	27730	27421	32081	29780	27991	27981	28308	28093			0	0.953963	0.943634	0.957901	0.947227	1.1082	1.02872	0.966917	0.966572	0.977867	0.97044	0
27991	27820	28644	27465	27702	27740	27399	28191	28039	28314	27792	27692			27820	28644	27465	27702	27740	27399	28191	28039	28314	27792			0	0.96101	0.989474	0.948747	0.956934	0.958246	0.946467	0.973826	0.968575	0.978075	0.960043	0
30787	28312	28400	28564	28496	28408	30432	27890	28133	28380	29056	30012		30787	28312	28400	28564	28496	28408	30432	27890	28133	28380	29056			1.09462	1.00662	1.00975	1.01558	1.01316	1.01003	1.082	0.991616	1.00026	1.00904	1.03307	0
Plate	Repeat	End time	Start temp.	End temp.	BarCode							BG	28125.8														>1,5	0
4	1	16:39:54	26.4	26.4	N/A
Alamar (Counts)
146
												Adagrasib	100nM	+200nM SOS1
28765	27854	28053	27742	28043	27936	27774	27969	27979	28141	27553	28472		28765	27854	28053	27742	28043	27936	27774	27969	27979	28141	27553			1.02578	0.993296	1.00039	0.989302	1.00004	0.99622	0.990443	0.997397	0.997753	1.00353	0.982562	0
28099	27616	27634	27445	28043	27953	27872	27830	28209	27794	27210	27886			27616	27634	27445	28043	27953	27872	27830	28209	27794	27210			0	0.953963	0.954585	0.948056	0.968713	0.965604	0.962806	0.961355	0.974448	0.960112	0.939938	0
28039	27339	29706	27469	29086	28079	28677	27922	44753	28225	27381	27942			27339	29706	27469	29086	28079	28677	27922	44753	28225	27381			0	0.944394	1.02616	0.948885	1.00474	0.969957	0.990614	0.964533	1.54594	0.975	0.945845	0
28053	27712	27912	28287	27854	29347	28253	27973	28484	28207	27644	28005			27712	27912	28287	27854	29347	28253	27973	28484	28207	27644			0	0.957279	0.964188	0.977142	0.962184	1.01376	0.975967	0.966295	0.983947	0.974378	0.95493	0
27864	27501	27961	27720	28456	28069	27764	33650	27888	28209	28115	27485			27501	27961	27720	28456	28069	27764	33650	27888	28209	28115			0	0.94999	0.965881	0.957556	0.98298	0.969611	0.959076	1.1624	0.963359	0.974448	0.9712	0
27834	27776	28522	27588	27997	28185	28480	27890	28191	30464	27626	27658			27776	28522	27588	27997	28185	28480	27890	28191	30464	27626			0	0.95949	0.98526	0.952996	0.967124	0.973618	0.983809	0.963428	0.973826	1.05234	0.954308	0
28025	27495	27451	27608	29154	27688	27694	27918	27981	27507	27571	27838			27495	27451	27608	29154	27688	27694	27918	27981	27507	27571			0	0.949783	0.948263	0.953687	1.00709	0.95645	0.956657	0.964395	0.966572	0.950198	0.952409	0
30333	27942	28255	28057	28221	28157	28199	28237	27999	27912	28376	29976		30333	27942	28255	28057	28221	28157	28199	28237	27999	27912	28376			1.0817	0.996434	1.0076	1.00053	1.00638	1.0041	1.0056	1.00695	0.998467	0.995364	1.01191	0
Plate	Repeat	End time	Start temp.	End temp.	BarCode							BG	28042														>1,5	0
5	1	16:41:41	26.5	26.5	N/A
Alamar (Counts)
138
												Adagrasib	100nM	+200nM SOS1
28434	27459	27329	27575	27618	27102	27160	27361	27407	27317	27186	27930		28434	27459	27329	27575	27618	27102	27160	27361	27407	27317	27186			1.01398	0.97921	0.974574	0.983346	0.98488	0.966479	0.968547	0.975715	0.977355	0.974146	0.969474	0
27229	26763	27277	27539	27231	28037	27309	27379	26946	27245	27273	27327			26763	27277	27539	27231	28037	27309	27379	26946	27245	27273			0	0.924497	0.942253	0.951303	0.940664	0.968506	0.943358	0.945776	0.930819	0.941147	0.942114	0
27178	26805	27216	27291	26938	26964	28995	27225	27403	27339	26940	27461			26805	27216	27291	26938	26964	28995	27225	27403	27339	26940			0	0.925948	0.940145	0.942736	0.930542	0.93144	1.0016	0.940456	0.946605	0.944394	0.930611	0
27229	27102	27622	27389	27313	27253	27355	27519	27694	27598	27347	27285			27102	27622	27389	27313	27253	27355	27519	27694	27598	27347			0	0.936207	0.95417	0.946122	0.943496	0.941424	0.944947	0.950612	0.956657	0.953341	0.944671	0
27341	26930	27086	26940	27439	27369	27287	27553	27698	27610	27365	26870			26930	27086	26940	27439	27369	27287	27553	27698	27610	27365			0	0.930266	0.935655	0.930611	0.947849	0.945431	0.942598	0.951787	0.956796	0.953756	0.945293	0
27553	27096	30863	27465	27299	27120	27116	26986	27255	29954	27212	27247			27096	30863	27465	27299	27120	27116	26986	27255	29954	27212			0	0.936	1.06613	0.948747	0.943013	0.936829	0.936691	0.9322	0.941493	1.03473	0.940007	0
27437	27415	28448	27319	27447	27483	27026	27373	27756	27150	27313	27485			27415	28448	27319	27447	27483	27026	27373	27756	27150	27313			0	0.94702	0.982704	0.943703	0.948125	0.949369	0.933582	0.945569	0.958799	0.937866	0.943496	0
30177	27766	27668	27644	26956	27736	28386	27682	28081	28055	28067	30735		30177	27766	27668	27644	26956	27736	28386	27682	28081	28055	28067			1.07614	0.990158	0.986663	0.985807	0.961272	0.989088	1.01227	0.987162	1.00139	1.00046	1.00089	0
												BG	27819														>1,5	0
												Adagrasib	100nM	+600nM SOS1
31670	28769	28911	28620	28863	28604	28642	28939	28514	28821	28779	30135		31670	28769	28911	28620	28863	28604	28642	28939	28514	28821	28779			1.12938	1.02593	1.03099	1.02061	1.02928	1.02004	1.0214	1.03199	1.01683	1.02778	1.02628	0
28829	27961	27991	28143	28492	28564	28562	28663	28295	28049	28560	29158			27961	27991	28143	28492	28564	28562	28663	28295	28049	28560			0	0.965881	0.966917	0.972168	0.984223	0.986711	0.986642	0.99013	0.977418	0.968921	0.986572	0
28506	28101	27846	28087	28390	28219	29022	28099	28380	27894	27898	28749			28101	27846	28087	28390	28219	29022	28099	28380	27894	27898			0	0.970717	0.961908	0.970233	0.9807	0.974793	1.00253	0.970648	0.980355	0.963566	0.963704	0
28466	28123	28257	28338	29645	28725	28414	28622	28614	28596	28360	28452			28123	28257	28338	29645	28725	28414	28622	28614	28596	28360			0	0.971477	0.976106	0.978904	1.02405	0.992272	0.981529	0.988714	0.988438	0.987816	0.979664	0
28053	27999	28502	28332	28436	28001	28552	28512	27942	27742	28291	28336			27999	28502	28332	28436	28001	28552	28512	27942	27742	28291			0	0.967193	0.984569	0.978696	0.982289	0.967262	0.986296	0.984914	0.965224	0.958316	0.97728	0
28486	28374	28031	28253	28558	28115	28432	28205	28532	28753	28368	28354			28374	28031	28253	28558	28115	28432	28205	28532	28753	28368			0	0.980147	0.968299	0.975967	0.986503	0.9712	0.982151	0.974309	0.985605	0.993239	0.97994	0
28652	27963	27930	28125	28269	27991	28119	28245	27920	27946	28179	28328			27963	27930	28125	28269	27991	28119	28245	27920	27946	28179			0	0.96595	0.96481	0.971546	0.97652	0.966917	0.971339	0.975691	0.964464	0.965362	0.973411	0
30695	28289	28560	28450	28163	28368	28530	28594	28733	28833	29186	31136		30695	28289	28560	28450	28163	28368	28530	28594	28733	28833	29186			1.09461	1.00881	1.01847	1.01455	1.00431	1.01163	1.0174	1.01968	1.02464	1.02821	1.0408	0
Plate	Repeat	End time	Start temp.	End temp.	BarCode							BG	28088.8														>1,5	0
2	1	16:26:10	26.2	26.2	N/A
Alamar (Counts)
116
												Adagrasib	100nM	+0,6µM SOS1
29663	28893	28665	28239	28781	28454	28735	28538	28482	28873	28500	28464		29663	28893	28665	28239	28781	28454	28735	28538	28482	28873	28500			1.05781	1.03035	1.02222	1.00703	1.02635	1.01469	1.02471	1.01769	1.01569	1.02963	1.01633	0
29016	27814	28285	28103	27814	28139	28237	28733	31272	28322	28755	28526			27814	28285	28103	27814	28139	28237	28733	31272	28322	28755			0	0.960803	0.977073	0.970786	0.960803	0.972029	0.975415	0.992549	1.08026	0.978351	0.993308	0
28532	28055	28316	28193	28269	28047	28145	28336	28456	28606	28522	28504			28055	28316	28193	28269	28047	28145	28336	28456	28606	28522			0	0.969128	0.978144	0.973895	0.97652	0.968851	0.972237	0.978835	0.98298	0.988161	0.98526	0
28807	28687	28259	28608	28681	28867	28795	28534	35360	28667	28217	28576			28687	28259	28608	28681	28867	28795	28534	35360	28667	28217			0	0.990959	0.976175	0.988231	0.990752	0.997177	0.99469	0.985674	1.22147	0.990269	0.974724	0
28518	28588	28931	29772	29126	29102	28727	28953	28827	28438	28470	28414			28588	28931	29772	29126	29102	28727	28953	28827	28438	28470			0	0.98754	0.999388	1.02844	1.00612	1.0053	0.992341	1.00015	0.995796	0.982358	0.983463	0
28422	27401	27995	27696	27824	28141	28442	28460	28151	27764	28370	28259			27401	27995	27696	27824	28141	28442	28460	28151	27764	28370			0	0.946536	0.967055	0.956727	0.961148	0.972099	0.982496	0.983118	0.972444	0.959076	0.980009	0
28713	28061	28021	27957	28809	28380	28261	28490	28350	28061	27874	28181			28061	28021	27957	28809	28380	28261	28490	28350	28061	27874			0	0.969335	0.967953	0.965742	0.995174	0.980355	0.976244	0.984154	0.979318	0.969335	0.962875	0
31244	28376	28308	28871	28835	29020	28823	28841	28925	28516	28825	30514		31244	28376	28308	28871	28835	29020	28823	28841	28925	28516	28825			1.11419	1.01191	1.00949	1.02956	1.02828	1.03488	1.02785	1.02849	1.03149	1.0169	1.02792	0
Plate	Repeat	End time	Start temp.	End temp.	BarCode							BG	28328														>1,5	0
3	1	16:27:57	26.2	26.3	N/A
Alamar (Counts)
140
												Adagrasib	100nM	+0,6µM SOS1
30071	28221	27834	28779	28225	28219	28534	28510	28352	28394	27981	28809			28221	27834	28779	28225	28219	28534	28510	28352	28394	27981			0	1.00638	0.992583	1.02628	1.00653	1.00631	1.01755	1.01669	1.01105	1.01255	0.997825	0
28488	27553	28175	28687	28009	27928	27896	28773	28285	28725	27740	28544			27553	28175	28687	28009	27928	27896	28773	28285	28725	27740			0	0.951787	0.973273	0.990959	0.967539	0.964741	0.963635	0.99393	0.977073	0.992272	0.958246	0
28316	27826	28095	28119	28889	28249	28342	28616	29998	28420	28681	28614			27826	28095	28119	28889	28249	28342	28616	29998	28420	28681			0	0.961217	0.97051	0.971339	0.997937	0.975829	0.979042	0.988507	1.03625	0.981736	0.990752	0
28320	28436	28983	28961	28364	28596	28119	28067	27981	27397	27953	236753			28436	28983	28961	28364	28596	28119	28067	27981	27397	27953			0	0.982289	1.00118	1.00042	0.979802	0.987816	0.971339	0.969542	0.966572	0.946398	0.965604	0
27999	28201	28031	28095	28390	27852	27876	28344	27770	28117	28235	28067			28201	28031	28095	28390	27852	27876	28344	27770	28117	28235			0	0.974171	0.968299	0.97051	0.9807	0.962115	0.962944	0.979111	0.959283	0.971269	0.975346	0
28163	28235	27951	27848	28143	28370	28404	28159	28147	28406	28267	28135			28235	27951	27848	28143	28370	28404	28159	28147	28406	28267			0	0.975346	0.965535	0.961977	0.972168	0.980009	0.981184	0.97272	0.972306	0.981253	0.976451	0
28977	27684	27838	29314	28247	28143	28005	27983	28013	27630	28179	28121			27684	27838	29314	28247	28143	28005	27983	28013	27630	28179			0	0.956312	0.961632	1.01262	0.97576	0.972168	0.967401	0.966641	0.967677	0.954447	0.973411	0
30845	28500	28297	28117	28620	28580	28434	28709	28687	28550	28336	29571			28500	28297	28117	28620	28580	28434	28709	28687	28550	28336			0	1.01633	1.00909	1.00267	1.02061	1.01919	1.01398	1.02379	1.023	1.01812	1.01048	0
Plate	Repeat	End time	Start temp.	End temp.	BarCode							BG	28048.8														>1,5	0
4	1	16:29:44	26.3	26.3	N/A
Alamar (Counts)
152
												Adagrasib	100nM	+0,6µM SOS1
29936	28203	28025	28253	28133	28173	28498	28418	28197	28193	28071	28825			28203	28025	28253	28133	28173	28498	28418	28197	28193	28071			0	1.00574	0.999394	1.00752	1.00325	1.00467	1.01626	1.01341	1.00553	1.00538	1.00103	0
28277	27951	28171	27594	28374	28263	27876	28147	28376	28147	28189	28221			27951	28171	27594	28374	28263	27876	28147	28376	28147	28189			0	0.965535	0.973135	0.953203	0.980147	0.976313	0.962944	0.972306	0.980216	0.972306	0.973757	0
28408	27778	28125	28729	28195	28444	28751	28330	28197	28239	28400	28183			27778	28125	28729	28195	28444	28751	28330	28197	28239	28400			0	0.959559	0.971546	0.99241	0.973964	0.982565	0.99317	0.978627	0.974033	0.975484	0.981045	0
28388	27856	28069	28195	28207	28494	28334	28444	28205	28125	28137	28376			27856	28069	28195	28207	28494	28334	28444	28205	28125	28137			0	0.962254	0.969611	0.973964	0.974378	0.984293	0.978766	0.982565	0.974309	0.971546	0.97196	0
28462	27656	27944	27868	28041	28031	28522	28322	28368	28293	28273	27987			27656	27944	27868	28041	28031	28522	28322	28368	28293	28273			0	0.955345	0.965293	0.962668	0.968644	0.968299	0.98526	0.978351	0.97994	0.977349	0.976658	0
28392	27890	28067	28161	28301	28241	28141	28029	28067	28091	28171	27920			27890	28067	28161	28301	28241	28141	28029	28067	28091	28171			0	0.963428	0.969542	0.972789	0.977626	0.975553	0.972099	0.96823	0.969542	0.970371	0.973135	0
28560	27056	27529	27646	28059	27654	27936	27842	28612	28049	28301	27736			27056	27529	27646	28059	27654	27936	27842	28612	28049	28301			0	0.934618	0.950958	0.954999	0.969266	0.955276	0.965017	0.96177	0.988369	0.968921	0.977626	0
30672	28500	28197	28376	28217	28019	28095	28376	28356	28145	28107	29822			28500	28197	28376	28217	28019	28095	28376	28356	28145	28107			0	1.01633	1.00553	1.01191	1.00624	0.99918	1.00189	1.01191	1.0112	1.00367	1.00232	0
Plate	Repeat	End time	Start temp.	End temp.	BarCode							BG	28167.5														>1,5	0
5	1	16:31:32	26.3	26.3	N/A
Alamar (Counts)
158
												Adagrasib	100nM	+0,6µM SOS1
28985	27616	27738	27590	27983	27864	27519	27748	27880	27652	27610	28544		28985	27616	27738	27590	27983	27864	27519	27748	27880	27652	27610			1.03275	0.983973	0.98832	0.983047	0.99705	0.99281	0.980517	0.988677	0.99338	0.985256	0.98376	0
27626	27527	27521	27297	27800	27650	27868	27670	27946	27806	28029	28031			27527	27521	27297	27800	27650	27868	27670	27946	27806	28029			0	0.950889	0.950681	0.942944	0.960319	0.955138	0.962668	0.955828	0.965362	0.960526	0.96823	0
27700	27702	27497	27800	27726	27858	27758	27602	27804	27429	27241	27756			27702	27497	27800	27726	27858	27758	27602	27804	27429	27241			0	0.956934	0.949852	0.960319	0.957763	0.962323	0.958868	0.953479	0.960457	0.947503	0.941009	0
27176	27277	27634	27485	27882	28189	27662	27778	27744	28520	28175	27860			27277	27634	27485	27882	28189	27662	27778	27744	28520	28175			0	0.942253	0.954585	0.949438	0.963152	0.973757	0.955552	0.959559	0.958385	0.985191	0.973273	0
27515	27596	27742	27413	27612	27662	27768	27710	27830	27718	27808	27511			27596	27742	27413	27612	27662	27768	27710	27830	27718	27808			0	0.953272	0.958316	0.946951	0.953825	0.955552	0.959214	0.95721	0.961355	0.957486	0.960595	0
27323	28099	27752	27541	27684	28081	27551	27774	27680	28177	27872	28083			28099	27752	27541	27684	28081	27551	27774	27680	28177	27872			0	0.970648	0.958661	0.951372	0.956312	0.970026	0.951718	0.959421	0.956174	0.973342	0.962806	0
27688	27401	27259	27700	27221	27604	27602	27756	27728	27662	27714	27912			27401	27259	27700	27221	27604	27602	27756	27728	27662	27714			0	0.946536	0.941631	0.956865	0.940318	0.953548	0.953479	0.958799	0.957832	0.955552	0.957348	0
29920	28069	28031	27888	28085	28203	28033	28021	28041	27973	28436	29268			28069	28031	27888	28085	28203	28033	28021	28041	27973	28436			0	1.00011	0.99876	0.993665	1.00068	1.00489	0.998831	0.998404	0.999116	0.996693	1.01319	0
												BG	28065.8														>1,5	0
																										Adagrasib	100nM		100/0,2µM SOS1			100/0,6µM SOS1
																											counted wells	% well growth	counted wells	% well growth	counted wells	% well growth
																									>1,5	BG universal	0	0	0	0	0	0

## Sheet: ED Fig 7a sotorasib
Plate													Background:		avg of 5-6 lowes value per plate ( try not to include edge wells)
1							SOS1		BG avg :	29919					for analysis of the same cpd take the avg of all plates
							Sotorasib	300nM	BG avg :	28710.1					in case the lower dose has an overall growth , take the avg of the high dose plates only
							Adagrasib	100nM	BG avg:	28217					for calculation of the growth ratio of all plates, use the universal avrg
															all wells are counted with an growth ratio >1,5
Alamar (Counts)																									universal (avrg of all high dose conditions)
138																					Sotorasib	300nM	BG avg :	28710.1	28948.7			BG universal
												Sotorasib	300nM
31808	28741	28524	28402	28532	28478	29174	29184	28281	28578	28490	29513		31808	28741	28524	28402	28532	28478	29174	29184	28281	28578	28490	29513		1.08978	0.984702	0.977268	0.973088	0.977542	0.975692	0.999537	0.99988	0.968942	0.979118	0.976103	1.01115
29162	28638	46923	28809	34419	31282	37379	30103	33746	34493	30795	28398		29162	28638	46923	28809	34419	31282	37379	30103	33746	34493	30795	28398		0.999126	0.989267	1.6209	0.995174	1.18896	1.0806	1.29121	1.03987	1.16572	1.19152	1.06378	0.972951
29001	41367	28657	42809	32719	28973	33098	33339	30313	39937	29613	28470		29001	41367	28657	42809	32719	28973	33098	33339	30313	39937	29613	28470		0.99361	1.42898	0.989923	1.47879	1.13024	1.00084	1.14333	1.15166	1.04713	1.37958	1.02295	0.975418
28364	32741	45071	38373	33538	31014	28454	27842	33732	29679	32109	28865		28364	32741	45071	38373	33538	31014	28454	27842	33732	29679	32109	28865		0.971786	1.131	1.55693	1.32555	1.15853	1.07134	0.982911	0.96177	1.16523	1.02523	1.10917	0.988951
28542	28624	33323	32460	32213	28594	28767	34959	31898	33060	40254	28933		28542	28624	33323	32460	32213	28594	28767	34959	31898	33060	40254	28933		0.977884	0.988783	1.1511	1.12129	1.11276	0.987747	0.993723	1.20762	1.10188	1.14202	1.39053	0.991281
28428	64612	29236	39036	30016	33666	36522	38060	52095	41917	28693	28392		28428	64612	29236	39036	30016	33666	36522	38060	52095	41917	28693	28392		0.973979	2.23195	1.00992	1.34845	1.03687	1.16295	1.26161	1.31474	1.79956	1.44797	0.991167	0.972745
28797	29553	46248	222547	33782	29900	35047	29681	31003	28109	31648	28135		28797	29553	46248	222547	33782	29900	35047	29681	31003	28109	31648	28135		0.986621	1.02087	1.59758	7.68763	1.16696	1.03286	1.21066	1.0253	1.07096	0.970993	1.09324	0.96394
30638	28420	28580	28616	28502	28338	27979	28440	28295	28426	28079	31102		30638	28420	28580	28616	28502	28338	27979	28440	28295	28426	28079	31102		1.0497	0.973704	0.979186	0.98042	0.976514	0.970895	0.958595	0.97439	0.969422	0.97391	0.962021	1.06559
Plate	Repeat	End time	Start temp.	End temp.	BarCode							BG	29187.5														>1,5	0
2	1	15:48:21	24.7	24.9	N/A
Alamar (Counts)
178
												Sotorasib	300nM
30510	28761	28829	28610	28753	29066	33780	28983	29848	28420	28763	30221		30510	28761	28829	28610	28753	29066	33780	28983	29848	28420	28763	30221		0.989278	0.932567	0.934772	0.927671	0.932308	0.942457	1.09531	0.939766	0.967813	0.921511	0.932632	0.979907
28971	29884	29826	39158	40307	35233	31507	31674	34391	36382	29070	28863		28971	29884	29826	39158	40307	35233	31507	31674	34391	36382	29070	28863		0.939377	1.03231	1.0303	1.35267	1.39236	1.21708	1.08837	1.09414	1.188	1.25677	1.00419	0.935875
29220	31326	33672	30167	35585	33538	39198	134737	44440	32910	28235	28711		29220	31326	33672	30167	35585	33538	39198	134737	44440	32910	28235	28711		0.94745	1.08212	1.16316	1.04208	1.22924	1.15853	1.35405	4.65433	1.53513	1.13684	0.975346	0.930946
176856	32863	35404	32813	33134	28661	28833	34954	49538	32900	31898	27812		176856	32863	35404	32813	33134	28661	28833	34954	49538	32900	31898	27812		5.73451	1.13521	1.22299	1.13349	1.14458	0.990061	0.996003	1.20745	1.71123	1.13649	1.10188	0.901796
28506	30502	29900	30347	30014	31652	30965	29960	29342	33076	40973	27736		28506	30502	29900	30347	30014	31652	30965	29960	29342	33076	40973	27736		0.924299	1.05366	1.03286	1.0483	1.0368	1.09338	1.06965	1.03493	1.01359	1.14257	1.41537	0.899332
28414	33825	31977	30125	29525	32488	34441	107575	32460	32073	40837	28452		28414	33825	31977	30125	29525	32488	34441	107575	32460	32073	40837	28452		0.921316	1.16845	1.10461	1.04063	1.01991	1.12226	1.18972	3.71605	1.12129	1.10792	1.41067	0.922548
28763	30420	30482	34075	31294	29330	30195	31328	29828	29780	42482	28606		28763	30420	30482	34075	31294	29330	30195	31328	29828	29780	42482	28606		0.932632	1.05082	1.05297	1.17708	1.08102	1.01317	1.04305	1.08219	1.03037	1.02872	1.46749	0.927542
30033	28661	28426	28273	28883	28753	28909	28687	28320	28370	28534	30847		30033	28661	28426	28273	28883	28753	28909	28687	28320	28370	28534	30847		0.973812	0.929325	0.921705	0.916744	0.936523	0.932308	0.937366	0.930168	0.918268	0.919889	0.925207	1.00021
Plate	Repeat	End time	Start temp.	End temp.	BarCode							BG	30840.7														>1,5	0
3	1	15:50:08	24.8	24.8	N/A
Alamar (Counts)
136
												Sotorasib	300nM
32165	28967	28462	28444	28117	28101	28137	28312	28392	28133	28071	28913		32165	28967	28462	28444	28117	28101	28137	28312	28392	28133	28071	28913		1.13165	1.01914	1.00137	1.00074	0.989234	0.988671	0.989938	0.996095	0.998909	0.989797	0.987616	1.01724
29262	28995	43351	28763	35601	48975	41568	31264	36211	32259	28135	28079		29262	28995	43351	28763	35601	48975	41568	31264	36211	32259	28135	28079		1.02952	1.0016	1.49751	0.993585	1.2298	1.69179	1.43592	1.07998	1.25087	1.11435	0.971891	0.987897
28626	29864	30929	32452	35081	63740	36099	40566	40756	32865	30191	28283		28626	29864	30929	32452	35081	63740	36099	40566	40756	32865	30191	28283		1.00714	1.03162	1.06841	1.12102	1.21183	2.20183	1.247	1.40131	1.40787	1.13528	1.04291	0.995074
28600	30291	52312	34204	59474	36368	34372	29533	28853	30438	32601	28155		28600	30291	52312	34204	59474	36368	34372	29533	28853	30438	32601	28155		1.00623	1.04637	1.80706	1.18154	2.05446	1.25629	1.18734	1.02018	0.996694	1.05145	1.12616	0.990571
28518	28480	30245	38403	31120	199333	30237	28857	30414	41859	31212	28362		28518	28480	30245	38403	31120	199333	30237	28857	30414	41859	31212	28362		1.00334	0.983809	1.04478	1.32659	1.075	6.88573	1.0445	0.996832	1.05062	1.44597	1.07818	0.997854
28498	28695	29928	34314	29417	28436	28440	33923	41600	39602	29443	27983		28498	28695	29928	34314	29417	28436	28440	33923	41600	39602	29443	27983		1.00264	0.991236	1.03383	1.18534	1.01618	0.982289	0.982427	1.17183	1.43702	1.36801	1.01707	0.98452
28634	29962	29930	31328	28719	39425	28989	31589	33744	29730	28346	28919		28634	29962	29930	31328	28719	39425	28989	31589	33744	29730	28346	28919		1.00742	1.035	1.0339	1.08219	0.992065	1.36189	1.00139	1.09121	1.16565	1.02699	0.97918	1.01745
30546	27963	28348	28205	28540	28043	28667	28332	28303	28159	28576	31160		30546	27963	28348	28205	28540	28043	28667	28332	28303	28159	28576	31160		1.07469	0.983816	0.997361	0.99233	1.00412	0.986631	1.00858	0.996798	0.995778	0.990712	1.00538	1.0963
Plate	Repeat	End time	Start temp.	End temp.	BarCode							BG	28423														>1,5	0
4	1	15:51:56	24.8	25	N/A
Alamar (Counts)
158
												Sotorasib	300nM
32235	28933	28669	28488	28785	28616	28289	28334	28205	28376	28634	30333		32235	28933	28669	28488	28785	28616	28289	28334	28205	28376	28634	30333		1.09616	0.98387	0.974893	0.968738	0.978837	0.973091	0.961971	0.963501	0.959115	0.964929	0.973703	1.03148
28831	29738	30937	32522	30578	28849	47876	30514	29774	43387	28135	28099		28831	29738	30937	32522	30578	28849	47876	30514	29774	43387	28135	28099		0.980402	1.02727	1.06868	1.12344	1.05628	0.996556	1.65382	1.05407	1.02851	1.49875	0.971891	0.95551
28813	30370	34858	32900	30622	29188	33744	28923	31182	29336	28857	28392		28813	30370	34858	32900	30622	29188	33744	28923	31182	29336	28857	28392		0.97979	1.0491	1.20413	1.13649	1.0578	1.00827	1.16565	0.999112	1.07715	1.01338	0.996832	0.965473
28761	34651	108020	30362	29677	29585	32617	31806	42950	42164	32318	28079		28761	34651	108020	30362	29677	29585	32617	31806	42950	42164	32318	28079		0.978021	1.19698	3.73143	1.04882	1.02516	1.02198	1.12672	1.0987	1.48366	1.45651	1.11639	0.95483
28524	31533	33379	30909	29304	29212	30574	37333	33387	34672	69718	28293		28524	31533	33379	30909	29304	29212	30574	37333	33387	34672	69718	28293		0.969962	1.08927	1.15304	1.06772	1.01227	1.0091	1.05614	1.28963	1.15332	1.1977	2.40833	0.962107
28550	28574	33054	28398	32133	29708	35452	29184	29268	38907	31431	28755		28550	28574	33054	28398	32133	29708	35452	29184	29268	38907	31431	28755		0.970846	0.987056	1.14181	0.980976	1.11	1.02623	1.22465	1.00813	1.01103	1.344	1.08575	0.977817
28973	28448	30123	122068	29726	30486	31150	29730	30327	27862	28695	28227		28973	28448	30123	122068	29726	30486	31150	29730	30327	27862	28695	28227		0.98523	0.982704	1.04056	4.2167	1.02685	1.0531	1.07604	1.02699	1.04761	0.962461	0.991236	0.959863
31170	28452	28855	28857	28500	28358	28584	28777	28839	28424	28891	31102		31170	28452	28855	28857	28500	28358	28584	28777	28839	28424	28891	31102		1.05994	0.967514	0.981218	0.981286	0.969146	0.964317	0.972002	0.978565	0.980674	0.966562	0.982442	1.05763
Plate	Repeat	End time	Start temp.	End temp.	BarCode							BG	29407.3														>1,5	0
5	1	15:53:43	25	25.1	N/A
Alamar (Counts)
142
												Sotorasib	300nM
32380	28646	28370	28169	28149	28035	27590	27864	27604	28049	28352	30225		32380	28646	28370	28169	28149	28035	27590	27864	27604	28049	28352	30225		1.15527	1.02205	1.0122	1.00503	1.00432	1.00025	0.984373	0.994149	0.984872	1.00075	1.01156	1.07839
28159	31407	39638	43866	28233	39403	28594	31144	30165	33397	32587	27848		28159	31407	39638	43866	28233	39403	28594	31144	30165	33397	32587	27848		1.00467	1.08492	1.36925	1.5153	0.975277	1.36113	0.987747	1.07583	1.04202	1.15366	1.12568	0.993578
59343	28729	28528	30289	44257	47367	29766	55829	27884	29515	29946	27810		59343	28729	28528	30289	44257	47367	29766	55829	27884	29515	29946	27810		2.11728	0.99241	0.985467	1.0463	1.52881	1.63624	1.02823	1.92855	0.963221	1.01956	1.03445	0.992222
27904	30428	46523	34812	31834	51675	34146	30263	37891	32546	28410	27686		27904	30428	46523	34812	31834	51675	34146	30263	37891	32546	28410	27686		0.995576	1.0511	1.60708	1.20254	1.09967	1.78505	1.17953	1.0454	1.3089	1.12426	0.981391	0.987798
28167	33044	34326	38036	58267	37737	37516	34110	77362	29601	28324	27708		28167	33044	34326	38036	58267	37737	37516	34110	77362	29601	28324	27708		1.00496	1.14147	1.18575	1.31391	2.01277	1.30358	1.29595	1.17829	2.67238	1.02253	0.97842	0.988583
27914	27686	33435	28466	30183	35133	28853	34840	32001	30638	32155	28161		27914	27686	33435	28466	30183	35133	28853	34840	32001	30638	32155	28161		0.995933	0.956381	1.15497	0.983325	1.04264	1.21363	0.996694	1.20351	1.10544	1.05835	1.11076	1.00475
28679	36819	28979	27509	28446	31611	27896	31068	32320	28584	33345	27991		28679	36819	28979	27509	28446	31611	27896	31068	32320	28584	33345	27991		1.02323	1.27187	1.00105	0.950267	0.982634	1.09197	0.963635	1.07321	1.11646	0.987401	1.15186	0.99868
31351	28368	28027	27696	27842	27864	28069	27900	27995	27780	28340	31710		31351	28368	28027	27696	27842	27864	28069	27900	27995	27780	28340	31710		1.11856	1.01213	0.999964	0.988155	0.993364	0.994149	1.00146	0.995433	0.998823	0.991152	1.01113	1.13137
Plate	Repeat	End time	Start temp.	End temp.	BarCode							BG	28028														>1,5	0
2	1	16:16:34	25.9	25.9	N/A
Alamar (Counts)
158
												Sotorasib	300nM	+200nM SOS1
31391	28352	28025	27906	27569	27894	27473	27842	27826	27734	27856	29679		31391	28352	28025	27906	27569	27894	27473	27842	27826	27734	27856	29679		1.11227	1.00459	0.993002	0.988786	0.976845	0.98836	0.973443	0.986518	0.985951	0.982691	0.987014	1.05161
28833	27696	27959	28023	30325	28087	28129	27676	28338	27698	27646	27993		28833	27696	27959	28023	30325	28087	28129	27676	28338	27698	27646	27993		1.02163	0.956727	0.965812	0.968022	1.04754	0.970233	0.971684	0.956036	0.978904	0.956796	0.954999	0.991868
28253	27678	27991	29172	28384	28145	27884	27957	27800	27642	28047	27606		28253	27678	27991	29172	28384	28145	27884	27957	27800	27642	28047	27606		1.00108	0.956105	0.966917	1.00771	0.980493	0.972237	0.963221	0.965742	0.960319	0.954861	0.968851	0.978156
28207	27973	27908	28817	27726	28059	28021	28187	27752	27754	27902	27740		28207	27973	27908	28817	27726	28059	28021	28187	27752	27754	27902	27740		0.999451	0.966295	0.96405	0.99545	0.957763	0.969266	0.967953	0.973688	0.958661	0.95873	0.963843	0.982904
28636	27662	27963	27796	28245	28316	29379	27435	27973	28035	27732	27840		28636	27662	27963	27796	28245	28316	29379	27435	27973	28035	27732	27840		1.01465	0.955552	0.96595	0.960181	0.975691	0.978144	1.01486	0.947711	0.966295	0.968437	0.95797	0.986447
28426	27273	27672	28047	28063	29244	28003	28009	27670	28045	28089	27403		28426	27273	27672	28047	28063	29244	28003	28009	27670	28045	28089	27403		1.00721	0.942114	0.955897	0.968851	0.969404	1.0102	0.967331	0.967539	0.955828	0.968782	0.970302	0.970963
28426	27736	28295	27666	28406	27924	28081	27676	27993	27892	27592	27553		28426	27736	28295	27666	28406	27924	28081	27676	27993	27892	27592	27553		1.00721	0.958108	0.977418	0.95569	0.981253	0.964603	0.970026	0.956036	0.966986	0.963497	0.953134	0.976278
30925	28263	27746	28540	27983	28001	27517	27477	28314	27692	27924	30111		30925	28263	27746	28540	27983	28001	27517	27477	28314	27692	27924	30111		1.09576	1.00144	0.983116	1.01125	0.991514	0.992152	0.975002	0.973585	1.00324	0.981203	0.989423	1.06691
Plate	Repeat	End time	Start temp.	End temp.	BarCode							BG	28222.5														>1,5	0
2	1	16:16:34	25.9	25.9	N/A
Alamar (Counts)
158
												Sotorasib	300nM	+200nM SOS1
29898	607895	28021	27997	28432	29347	31479	28035	28029	27704	28259	29870		29898		28021	27997	28432	29347	31479	28035	28029	27704	28259	29870		1.03432	0	0.969384	0.968553	0.983602	1.01526	1.08901	0.969868	0.96966	0.958417	0.977617	1.03335
28468	27979	27914	28119	28332	28342	92727	28807	28089	28354	27822	28005		28468	27979	27914	28119	28332	28342	92727	28807	28089	28354	27822	28005		0.984847	0.966502	0.964257	0.971339	0.978696	0.979042	3.20315	0.995105	0.970302	0.979456	0.961079	0.96883
28344	28312	28265	28139	28520	28689	427542	28279	27840	28446	27995	28273		28344	28312	28265	28139	28520	28689	427542	28279	27840	28446	27995	28273		0.980558	0.978006	0.976382	0.972029	0.985191	0.991029	14.7689	0.976866	0.961701	0.982634	0.967055	0.978101
28568	28310	28474	28735	28695	28079	28508	28458	28474	28097	28213	28181		28568	28310	28474	28735	28695	28079	28508	28458	28474	28097	28213	28181		0.988307	0.977936	0.983602	0.992618	0.991236	0.969957	0.984776	0.983049	0.983602	0.970579	0.974586	0.974919
28460	28189	28402	28677	29611	28636	27702	27766	28075	32115	28089	27840		28460	28189	28402	28677	29611	28636	27702	27766	28075	32115	28089	27840		0.984571	0.973757	0.981114	0.990614	1.02288	0.989198	0.956934	0.959145	0.969819	1.10938	0.970302	0.963122
28412	28061	28279	28075	28277	28217	28416	28536	28125	28636	27866	28235		28412	28061	28279	28075	28277	28217	28416	28536	28125	28636	27866	28235		0.98291	0.969335	0.976866	0.969819	0.976797	0.974724	0.981598	0.985743	0.971546	0.989198	0.962599	0.976787
28897	27782	27860	27842	28468	28225	28081	28011	28494	27696	28620	28378		28897	27782	27860	27842	28468	28225	28081	28011	28494	27696	28620	28378		0.999689	0.959697	0.962392	0.96177	0.983394	0.975	0.970026	0.967608	0.984293	0.956727	0.988645	0.981734
30233	28466	28229	28430	28253	28316	28348	28255	29294	28017	27969	30189		30233	28466	28229	28430	28253	28316	28348	28255	29294	28017	27969	30189		1.04591	0.984778	0.976579	0.983533	0.97741	0.979589	0.980696	0.977479	1.01342	0.969245	0.967585	1.04439
Plate	Repeat	End time	Start temp.	End temp.	BarCode							BG	28906														>1,5	0
3	1	16:18:21	26	26	N/A
Alamar (Counts)
148
												Sotorasib	300nM	+200nM SOS1
29599	27886	28279	28091	28306	27880	27708	27936	28205	28143	28065	29960		29599	27886	28279	28091	28306	27880	27708	27936	28205	28143	28065	29960		1.03236	0.972609	0.986316	0.979759	0.987258	0.9724	0.966401	0.974353	0.983735	0.981573	0.978852	1.04495
28610	28155	27866	28306	28259	28231	28318	28450	28003	28131	27971	28179		28610	28155	27866	28306	28259	28231	28318	28450	28003	28131	27971	28179		0.997861	0.972582	0.962599	0.977798	0.976175	0.975207	0.978213	0.982773	0.967331	0.971753	0.966226	0.982828
28380	28392	27924	28602	29150	28594	28348	28803	29132	31736	27924	28245		28380	28392	27924	28602	29150	28594	28348	28803	29132	31736	27924	28245		0.989839	0.980769	0.964603	0.988023	1.00695	0.987747	0.979249	0.994967	1.00633	1.09628	0.964603	0.98513
28622	28079	28685	28941	29042	28476	28173	28484	28295	27932	28033	28055		28622	28079	28685	28941	29042	28476	28173	28484	28295	27932	28033	28055		0.998279	0.969957	0.99089	0.999734	1.00322	0.983671	0.973204	0.983947	0.977418	0.964879	0.968368	0.978503
29986	28630	28446	29838	28452	28310	28442	28364	28947	28636	29483	28001		29986	28630	28446	29838	28452	28310	28442	28364	28947	28636	29483	28001		1.04585	0.98899	0.982634	1.03072	0.982842	0.977936	0.982496	0.979802	0.999941	0.989198	1.01846	0.97662
28486	28251	28287	28602	28955	28644	28590	28207	29246	28011	28648	28322		28486	28251	28287	28602	28955	28644	28590	28207	29246	28011	28648	28322		0.993536	0.975898	0.977142	0.988023	1.00022	0.989474	0.987609	0.974378	1.01027	0.967608	0.989612	0.987816
28350	28957	28374	27989	27658	28207	29036	31355	28434	28398	27842	28185		28350	28957	28374	27989	27658	28207	29036	31355	28434	28398	27842	28185		0.988793	1.00029	0.980147	0.966848	0.955414	0.974378	1.00302	1.08312	0.98222	0.980976	0.96177	0.983038
30077	28301	27924	28546	28149	28677	28029	28418	28494	27820	28496	30632		30077	28301	27924	28546	28149	28677	28029	28418	28494	27820	28496	30632		1.04903	0.987083	0.973934	0.995629	0.981782	1.0002	0.977597	0.991164	0.993815	0.970307	0.993885	1.06838
Plate	Repeat	End time	Start temp.	End temp.	BarCode							BG	28671.3														>1,5	0
4	1	16:20:08	26	26	N/A
Alamar (Counts)
160
												Sotorasib	300nM	+200nM SOS1
28929	28129	28352	28101	28592	28127	27930	28179	28681	27977	27581	29667		28929	28129	28352	28101	28592	28127	27930	28179	28681	27977	27581	29667		1.02556	0.997199	1.0051	0.996207	1.01361	0.997128	0.990145	0.998972	1.01677	0.991811	0.977772	1.05172
27882	28570	28025	28267	30664	28155	28695	28522	28101	27766	28047	28165		27882	28570	28025	28267	30664	28155	28695	28522	28101	27766	28047	28165		0.988443	0.986918	0.968091	0.976451	1.05925	0.972582	0.991236	0.98526	0.970717	0.959145	0.968851	0.998476
28344	28530	28065	28636	27810	30991	28787	28402	28243	28063	27828	27997		28344	28530	28065	28636	27810	30991	28787	28402	28243	28063	27828	27997		1.00482	0.985536	0.969473	0.989198	0.960665	1.07055	0.994414	0.981114	0.975622	0.969404	0.961286	0.99252
28035	27995	28582	28897	28723	28205	28330	28500	28287	28157	28297	28065		28035	27995	28582	28897	28723	28205	28330	28500	28287	28157	28297	28065		0.993867	0.967055	0.987332	0.998214	0.992203	0.974309	0.978627	0.9845	0.977142	0.972651	0.977487	0.994931
28161	28594	29172	27938	28460	27922	28145	28183	28717	27934	28057	28544		28161	28594	29172	27938	28460	27922	28145	28183	28717	27934	28057	28544		0.998334	0.987747	1.00771	0.965086	0.983118	0.964533	0.972237	0.973549	0.991996	0.964948	0.969197	1.01191
28257	28340	28731	28039	28386	28155	28255	28368	28045	28127	28009	27918		28257	28340	28731	28039	28386	28155	28255	28368	28045	28127	28009	27918		1.00174	0.978973	0.992479	0.968575	0.980562	0.972582	0.976037	0.97994	0.968782	0.971615	0.967539	0.989719
28061	27780	27796	28033	28133	28127	28508	28410	27995	27465	27644	28420		28061	27780	27796	28033	28133	28127	28508	28410	27995	27465	27644	28420		0.994789	0.959628	0.960181	0.968368	0.971822	0.971615	0.984776	0.981391	0.967055	0.948747	0.95493	1.00752
30943	28556	28394	28197	28508	28143	28574	28368	28508	28253	28648	31816		30943	28556	28394	28197	28508	28143	28574	28368	28508	28253	28648	31816		1.09696	1.01234	1.00659	0.99961	1.01064	0.997696	1.01298	1.00567	1.01064	1.0016	1.0156	1.12791
Plate	Repeat	End time	Start temp.	End temp.	BarCode							BG	28208														>1,5	0
5	1	16:21:56	26.1	26.1	N/A
Alamar (Counts)
160
												Sotorasib	300nM	+200nM SOS1
28346	690491	27311	27734	27736	27503	27618	27920	27549	27569	27553	29539		28346		27311	27734	27736	27503	27618	27920	27549	27569	27553	29539		1.00489	0	0.968201	0.983196	0.983267	0.975007	0.979084	0.98979	0.976638	0.977347	0.97678	1.04719
27886	27383	47635	27722	28221	28490	27810	28095	27782	27820	35970	28059		27886	27383	47635	27722	28221	28490	27810	28095	27782	27820	35970	28059		0.988585	0.945914	1.6455	0.957625	0.974862	0.984154	0.960665	0.97051	0.959697	0.96101	1.24254	0.994718
27878	29890	28422	27756	27934	27463	27684	27752	27742	27505	27908	27583		27878	29890	28422	27756	27934	27463	27684	27752	27742	27505	27908	27583		0.988301	1.03252	0.981805	0.958799	0.964948	0.948678	0.956312	0.958661	0.958316	0.950129	0.96405	0.977843
28117	27588	28719	28572	27610	27247	27744	27583	27505	27732	27251	27529		28117	27588	28719	28572	27610	27247	27744	27583	27505	27732	27251	27529		0.996774	0.952996	0.992065	0.986987	0.953756	0.941216	0.958385	0.952823	0.950129	0.95797	0.941355	0.975929
32869	27471	28332	27355	27327	27770	27525	27261	28171	28053	27299	27932		32869	27471	28332	27355	27327	27770	27525	27261	28171	28053	27299	27932		1.16524	0.948954	0.978696	0.944947	0.94398	0.959283	0.95082	0.9417	0.973135	0.969059	0.943013	0.990216
27928	27760	27700	27435	27549	28855	27662	27604	27399	27628	27056	28005		27928	27760	27700	27435	27549	28855	27662	27604	27399	27628	27056	28005		0.990074	0.958937	0.956865	0.947711	0.951649	0.996763	0.955552	0.953548	0.946467	0.954378	0.934618	0.992803
27971	27495	27606	27293	27249	28081	27345	28306	27507	27738	27409	27800		27971	27495	27606	27293	27249	28081	27345	28306	27507	27738	27409	27800		0.991598	0.949783	0.953618	0.942805	0.941285	0.970026	0.944602	0.977798	0.950198	0.958177	0.946812	0.985536
30468	28115	28053	27940	28249	28041	28055	27579	28342	28169	28289	31206		30468	28115	28053	27940	28249	28041	28055	27579	28342	28169	28289	31206		1.08012	0.996703	0.994505	0.990499	1.00145	0.99408	0.994576	0.977701	1.00475	0.998617	1.00287	1.10628
												BG	28710.6														>1,5	0
												Sotorasib	300nM	+0,6µM SOS1
30548	28548	28370	28821	28388	28797	28063	28025	29098	28582	28526	32213		30548	28548	28370	28821	28388	28797	28063	28025	29098	28582	28526	32213		1.08296	1.01205	1.00574	1.02173	1.00638	1.02088	0.99486	0.993512	1.03155	1.01326	1.01127	1.14198
28610	28909	28382	29152	28580	28474	28364	28440	28287	28093	28211	29375		28610	28909	28382	29152	28580	28474	28364	28440	28287	28093	28211	29375		1.01425	0.998628	0.980424	1.00702	0.987263	0.983602	0.979802	0.982427	0.977142	0.97044	0.974517	1.04137
28763	28843	28638	28570	29014	28291	28877	28717	28402	28612	28494	28797		28763	28843	28638	28570	29014	28291	28877	28717	28402	28612	28494	28797		1.01968	0.996348	0.989267	0.986918	1.00226	0.97728	0.997523	0.991996	0.981114	0.988369	0.984293	1.02088
28817	28404	28432	28410	28771	28259	28085	27610	28500	28330	28187	28456		28817	28404	28432	28410	28771	28259	28085	27610	28500	28330	28187	28456		1.02159	0.981184	0.982151	0.981391	0.993861	0.976175	0.970164	0.953756	0.9845	0.978627	0.973688	1.00879
28386	28121	28400	28604	28436	28586	28199	28253	28430	27946	28025	28334		28386	28121	28400	28604	28436	28586	28199	28253	28430	27946	28025	28334		1.00631	0.971408	0.981045	0.988092	0.982289	0.987471	0.974102	0.975967	0.982082	0.965362	0.968091	1.00447
28001	28303	27981	28221	28324	28049	28217	28466	28406	28440	28107	28713		28001	28303	27981	28221	28324	28049	28217	28466	28406	28440	28107	28713		0.992662	0.977695	0.966572	0.974862	0.97842	0.968921	0.974724	0.983325	0.981253	0.982427	0.970924	1.0179
28669	28592	28526	28787	28205	28115	28456	28205	28711	28797	28169	28691		28669	28592	28526	28787	28205	28115	28456	28205	28711	28797	28169	28691		1.01634	0.987678	0.985398	0.994414	0.974309	0.9712	0.98298	0.974309	0.991789	0.994759	0.973066	1.01712
29734	28494	28719	28683	28530	28554	28504	28586	28669	28634	29140	33650		29734	28494	28719	28683	28530	28554	28504	28586	28669	28634	29140	33650		1.0541	1.01014	1.01812	1.01684	1.01142	1.01227	1.01049	1.0134	1.01634	1.0151	1.03304	1.19292
Plate	Repeat	End time	Start temp.	End temp.	BarCode							BG	28457.2														>1,5	0
2	1	15:57:26	25.2	25.1	N/A
Alamar (Counts)
150
												Sotorasib	300nM	+0,6µM SOS1
30143	28729	28789	28318	28711	28360	28528	28937	28823	28289	28951	31609		30143	28729	28789	28318	28711	28360	28528	28937	28823	28289	28951	31609		1.0686	1.01847	1.0206	1.0039	1.01783	1.00539	1.01134	1.02584	1.0218	1.00287	1.02634	1.12057
29066	28548	28616	28562	28456	28111	28470	28382	28596	28308	28009	29258		29066	28548	28616	28562	28456	28111	28470	28382	28596	28308	28009	29258		1.03042	0.986158	0.988507	0.986642	0.98298	0.971062	0.983463	0.980424	0.987816	0.977867	0.967539	1.03722
29038	88423	27955	28504	28630	28729	28171	28306	28502	28460	27957	28496		29038	88423	27955	28504	28630	28729	28171	28306	28502	28460	27957	28496		1.02942	3.05447	0.965673	0.984638	0.98899	0.99241	0.973135	0.977798	0.984569	0.983118	0.965742	1.01021
28923	28316	28388	28548	28314	28450	28326	28348	28518	28476	28199	28113		28923	28316	28388	28548	28314	28450	28326	28348	28518	28476	28199	28113		1.02535	0.978144	0.980631	0.986158	0.978075	0.982773	0.978489	0.979249	0.985122	0.983671	0.974102	0.996632
28857	28326	28466	28245	28821	28851	28139	28584	28340	28301	28324	28111		28857	28326	28466	28245	28821	28851	28139	28584	28340	28301	28324	28111		1.02301	0.978489	0.983325	0.975691	0.995588	0.996625	0.972029	0.987401	0.978973	0.977626	0.97842	0.996561
28648	28536	28534	28654	28693	28412	28504	28550	28193	28548	28231	28065		28648	28536	28534	28654	28693	28412	28504	28550	28193	28548	28231	28065		1.0156	0.985743	0.985674	0.98982	0.991167	0.98146	0.984638	0.986227	0.973895	0.986158	0.975207	0.994931
27946	28392	28454	28109	27728	28400	28151	28476	28125	26954	28041	28003		27946	28392	28454	28109	27728	28400	28151	28476	28125	26954	28041	28003		0.990712	0.980769	0.982911	0.970993	0.957832	0.981045	0.972444	0.983671	0.971546	0.931095	0.968644	0.992733
29876	28665	28608	28707	28376	28436	28071	28669	28669	28614	28761	32582		29876	28665	28608	28707	28376	28436	28071	28669	28669	28614	28761	32582		1.05913	1.0162	1.01418	1.01769	1.00596	1.00808	0.995143	1.01634	1.01634	1.01439	1.0196	1.15506
Plate	Repeat	End time	Start temp.	End temp.	BarCode							BG	28389														>1,5	0
3	1	15:59:13	25.2	25.2	N/A
Alamar (Counts)
172
												Sotorasib	300nM	+0,6µM SOS1
30097	28538	28781	28723	28382	28526	28424	29098	28346	28506	28592	34037		30097	28538	28781	28723	28382	28526	28424	29098	28346	28506	28592	34037		1.06697	1.0117	1.02031	1.01826	1.00617	1.01127	1.00766	1.03155	1.00489	1.01056	1.01361	1.20664
28488	27993	28526	28360	28352	28434	28378	28853	27814	28083	28177	29072		28488	27993	28526	28360	28352	28434	28378	28853	27814	28083	28177	29072		1.00993	0.966986	0.985398	0.979664	0.979387	0.98222	0.980285	0.996694	0.960803	0.970095	0.973342	1.03063
28675	28580	28384	28432	28436	28580	28638	28306	28496	28492	28015	28829		28675	28580	28384	28432	28436	28580	28638	28306	28496	28492	28015	28829		1.01656	0.987263	0.980493	0.982151	0.982289	0.987263	0.989267	0.977798	0.984362	0.984223	0.967746	1.02202
28945	28183	28197	27944	28606	28490	28320	28358	28394	27782	28043	28877		28945	28183	28197	27944	28606	28490	28320	28358	28394	27782	28043	28877		1.02613	0.973549	0.974033	0.965293	0.988161	0.984154	0.978282	0.979595	0.980838	0.959697	0.968713	1.02372
29020	28466	28350	28901	28472	28324	28312	28610	28043	28223	28203	28516		29020	28466	28350	28901	28472	28324	28312	28610	28043	28223	28203	28516		1.02879	0.983325	0.979318	0.998352	0.983533	0.97842	0.978006	0.9883	0.968713	0.974931	0.97424	1.01092
28592	28199	28263	28701	28508	28291	28376	28139	28247	28285	28428	29034		28592	28199	28263	28701	28508	28291	28376	28139	28247	28285	28428	29034		1.01361	0.974102	0.976313	0.991443	0.984776	0.97728	0.980216	0.972029	0.97576	0.977073	0.982013	1.02928
28709	27963	28143	27708	28157	27946	28141	28179	28159	28251	27955	29024		28709	27963	28143	27708	28157	27946	28141	28179	28159	28251	27955	29024		1.01776	0.96595	0.972168	0.957141	0.972651	0.965362	0.972099	0.973411	0.97272	0.975898	0.965673	1.02893
29054	28787	28759	28454	28917	28709	28624	28576	27989	28799	28983	32671		29054	28787	28759	28454	28917	28709	28624	28576	27989	28799	28983	32671		1.02999	1.02053	1.01953	1.00872	1.02513	1.01776	1.01475	1.01305	0.992236	1.02095	1.02747	1.15822
Plate	Repeat	End time	Start temp.	End temp.	BarCode							BG	28154														>1,5	0
4	1	16:01:00	25.3	25.5	N/A
Alamar (Counts)
160
												Sotorasib	300nM	+0,6µM SOS1
30548	28941	28562	28498	28773	28895	28516	29036	28873	28919	28995	33975		30548	28941	28562	28498	28773	28895	28516	29036	28873	28919	28995	33975		1.08296	1.02599	1.01255	1.01028	1.02003	1.02435	1.01092	1.02935	1.02357	1.02521	1.0279	1.20445
28524	28648	28486	28306	28510	28384	28267	28570	28055	27922	28350	29347		28524	28648	28486	28306	28510	28384	28267	28570	28055	27922	28350	29347		1.0112	0.989612	0.984016	0.977798	0.984845	0.980493	0.976451	0.986918	0.969128	0.964533	0.979318	1.04038
28562	28588	28195	28360	28989	28727	28348	28059	28271	28352	28241	28953		28562	28588	28195	28360	28989	28727	28348	28059	28271	28352	28241	28953		1.01255	0.98754	0.973964	0.979664	1.00139	0.992341	0.979249	0.969266	0.976589	0.979387	0.975553	1.02641
28851	28277	28171	28155	28207	28534	28456	28181	28781	28548	27884	28859		28851	28277	28171	28155	28207	28534	28456	28181	28781	28548	27884	28859		1.02279	0.976797	0.973135	0.972582	0.974378	0.985674	0.98298	0.97348	0.994207	0.986158	0.963221	1.02308
28909	28707	28486	28933	28632	28516	28412	28436	28203	28390	28386	28853		28909	28707	28486	28933	28632	28516	28412	28436	28203	28390	28386	28853		1.02485	0.99165	0.984016	0.999457	0.98906	0.985052	0.98146	0.982289	0.97424	0.9807	0.980562	1.02287
28287	28165	28217	28332	28225	28243	28574	28364	28412	27975	28207	28865		28287	28165	28217	28332	28225	28243	28574	28364	28412	27975	28207	28865		1.0028	0.972928	0.974724	0.978696	0.975	0.975622	0.987056	0.979802	0.98146	0.966364	0.974378	1.02329
28673	28205	28496	28253	28173	28524	28314	28119	28083	28412	28245	28889		28673	28205	28496	28253	28173	28524	28314	28119	28083	28412	28245	28889		1.01648	0.974309	0.984362	0.975967	0.973204	0.985329	0.978075	0.971339	0.970095	0.98146	0.975691	1.02414
28975	28191	28809	28486	28570	28556	28574	28614	28478	28275	28458	33182		28975	28191	28809	28486	28570	28556	28574	28614	28478	28275	28458	33182		1.02719	0.999397	1.02131	1.00986	1.01283	1.01234	1.01298	1.01439	1.00957	1.00238	1.00886	1.17633
Plate	Repeat	End time	Start temp.	End temp.	BarCode							BG	28568														>1,5	0
5	1	16:02:48	25.5	25.5	N/A
Alamar (Counts)
182
												Sotorasib	300nM	+0,6µM SOS1
30081	28277	28428	28213	28492	28225	28183	28179	28143	28175	28763	32669		30081	28277	28428	28213	28492	28225	28183	28179	28143	28175	28763	32669		1.07669	1.01212	1.01752	1.00983	1.01981	1.01025	1.00875	1.00861	1.00732	1.00847	1.02951	1.16932
27981	27696	28005	27926	28490	28247	27838	28428	28025	27391	27638	43962		27981	27696	28005	27926	28490	28247	27838	28428	28025	27391	27638	43962		1.00152	0.956727	0.967401	0.964672	0.984154	0.97576	0.961632	0.982013	0.968091	0.946191	0.954723	1.51862
27967	27882	29349	27878	27636	27642	28350	27928	27660	27461	27626	28522		27967	27882	29349	27878	27636	27642	28350	27928	27660	27461	27626	28522		1.00102	0.963152	1.01383	0.963014	0.954654	0.954861	0.979318	0.964741	0.955483	0.948609	0.954308	0.98526
28003	27563	27208	27473	27361	27385	27349	27070	27375	27772	27086	28105		28003	27563	27208	27473	27361	27385	27349	27070	27375	27772	27086	28105		1.00231	0.952132	0.939869	0.949023	0.945154	0.945983	0.94474	0.935102	0.945638	0.959352	0.935655	0.970855
27912	27608	27969	27864	28436	27608	27740	28334	27836	27938	28939	28175		27912	27608	27969	27864	28436	27608	27740	28334	27836	27938	28939	28175		0.999051	0.953687	0.966157	0.96253	0.982289	0.953687	0.958246	0.978766	0.961563	0.965086	0.999665	0.973273
27802	27622	27975	27525	27858	34661	27630	27822	27662	27912	26930	27874		27802	27622	27975	27525	27858	34661	27630	27822	27662	27912	26930	27874		0.995114	0.95417	0.966364	0.95082	0.962323	1.19732	0.954447	0.961079	0.955552	0.964188	0.930266	0.962875
27840	27712	28135	27361	27774	27608	27545	457384	27946	27243	27784	28757		27840	27712	28135	27361	27774	27608	27545	457384	27946	27243	27784	28757		0.996474	0.957279	0.971891	0.945154	0.959421	0.953687	0.95151	15.7998	0.965362	0.941078	0.959766	0.993378
28827	27535	28340	27694	27824	28045	27634	28031	27856	28113	28466	32284		28827	27535	28340	27694	27824	28045	27634	28031	27856	28113	28466	32284		1.0318	0.985558	1.01437	0.991249	0.995902	1.00381	0.989101	1.00331	0.997047	1.00625	1.01888	1.15554
												BG	27938.5														>1,5	0
																												Sotorasib 300nM	Sotorasib 300nM	300/0,2µM SOS1	Sotorasib 300nM	300/0,6µM SOS1
																											counted wells	% well growth	counted wells	% well growth	counted wells	% well growth
																								>1,5		BG universal	0	0	0	0	0	0

## Sheet: ED Fig 7a BI-3406
Plate	Repeat	End time	Start temp.	End temp.	BarCode									avg of 5-6 lowes value per plate ( try not to include edge wells)
1	1	17:54:40	27.8	27.7	N/A		BI3406		BG avg :	29919				for analysis of the same cpd take the avg of all plates
							AMG510	300nM	BG avg :	28710.1				in case the lower dose has an overall growth , take the avg of the high dose plates only
Alamar (Counts)							MRTX849	100nM	BG avg:	28217				for calculation of the growth ratio of all plates, use the universal avrg											universal (avrg of all high dose conditions)
														all wells are counted with an growth ratio >1,5
146																					BI 800	6nM	BG avg :	29919	28948.7			BG universal
												BI3406	200nM
30608	29158	30335	32759	31627	30161	36903	34694	30277	31228	28859	30165		30608	29158	30335	32759	31627	30161	36903	34694	30277	31228	28859	30165		1.03714	0.988005	1.02789	1.11002	1.07167	1.02199	1.25044	1.17559	1.02592	1.05815	0.977873	1.02213
30965	131101	288395	118833	406364	159957	152181	190397	235318	141388	78883	29066		30965	131101	288395	118833	406364	159957	152181	190397	235318	141388	78883	29066		1.04923	4.52873	9.96227	4.10495	14.0374	5.52553	5.25692	6.57705	8.12879	4.88409	2.72492	0.984888
40827	105705	159556	251718	131099	260384	155723	145971	235412	176789	134299	30247		40827	105705	159556	251718	131099	260384	155723	145971	235412	176789	134299	30247		1.3834	3.65146	5.51168	8.69531	4.52866	8.99467	5.37927	5.0424	8.13204	6.10697	4.6392	1.02491
34431	130240	99353	132874	182915	217822	92731	112677	185771	186741	77102	31415		34431	130240	99353	132874	182915	217822	92731	112677	185771	186741	77102	31415		1.16668	4.49899	3.43204	4.58998	6.31859	7.52441	3.20329	3.8923	6.41725	6.45075	2.6634	1.06448
36434	98331	111668	129890	106211	115035	219294	153350	63821	294013	395900	30027		36434	98331	111668	129890	106211	115035	219294	153350	63821	294013	395900	30027		1.23455	3.39673	3.85744	4.4869	3.66894	3.97375	7.57526	5.2973	2.20462	10.1563	13.6759	1.01745
35023	193963	146219	109708	117378	379212	146631	83761	157612	147223	87123	29804		35023	193963	146219	109708	117378	379212	146631	83761	157612	147223	87123	29804		1.18674	6.70023	5.05097	3.78974	4.05469	13.0994	5.0652	2.89343	5.44453	5.08565	3.00956	1.00989
83263	394153	163774	145446	120845	353240	124828	108380	141151	215378	99728	28709		83263	394153	163774	145446	120845	353240	124828	108380	141151	215378	99728	28709		2.82133	13.6156	5.65738	5.02427	4.17445	12.2023	4.31204	3.74386	4.8759	7.43999	3.44499	0.972791
30039	33000	31718	33411	33919	35167	43440	31726	29816	32827	29088	29878		30039	33000	31718	33411	33919	35167	43440	31726	29816	32827	29088	29878		1.01786	1.11819	1.07475	1.13212	1.14933	1.19162	1.47194	1.07502	1.0103	1.11233	0.985633	1.0124
Plate	Repeat	End time	Start temp.	End temp.	BarCode							BG	29512														>1,5	0
2	1	15:29:39	23.9	24	N/A
Alamar (Counts)
168
												BI3406	200nM
31451	30143	31698	31391	30235	35816	51827	33917	34461	30235	29627	32099		31451	30143	31698	31391	30235	35816	51827	33917	34461	30235	29627	32099		1.02783	0.985081	1.0359	1.02587	0.988088	1.17048	1.69372	1.10842	1.12619	0.988088	0.968218	1.049
30181	113126	146653	141100	185044	189088	199082	195914	107531	188310	209926	29310		30181	113126	146653	141100	185044	189088	199082	195914	107531	188310	209926	29310		0.986323	3.90781	5.06596	4.87414	6.39213	6.53183	6.87706	6.76762	3.71453	6.50495	7.25165	0.957859
36544	172706	150912	190688	182031	121001	139163	160383	101947	153551	174692	30353		36544	172706	150912	190688	182031	121001	139163	160383	101947	153551	174692	30353		1.19427	5.96593	5.21308	6.5871	6.28805	4.17984	4.80723	5.54025	3.52164	5.30424	6.03453	0.991944
39108	152282	268336	167747	249709	148224	231631	239377	123465	164717	164294	28757		39108	152282	268336	167747	249709	148224	231631	239377	123465	164717	164294	28757		1.27806	5.26041	9.26936	5.79463	8.62591	5.12023	8.00143	8.269	4.26496	5.68996	5.67535	0.939787
36867	197132	187572	196993	477332	172621	116607	151472	143615	129083	143189	32185		36867	197132	187572	196993	477332	172621	116607	151472	143615	129083	143189	32185		1.20482	6.8097	6.47946	6.8049	16.4889	5.96299	4.02805	5.23243	4.96102	4.45902	4.9463	1.05181
31453	249914	133126	163331	177491	122068	160081	170999	210177	165673	87331	28265		31453	249914	133126	163331	177491	122068	160081	170999	210177	165673	87331	28265		1.02789	8.63299	4.59868	5.64208	6.13122	4.2167	5.52981	5.90696	7.26032	5.72298	3.01675	0.923708
30155	148366	207300	275263	155107	232534	140899	129397	159172	240464	162745	28500		30155	148366	207300	275263	155107	232534	140899	129397	159172	240464	162745	28500		0.985474	5.12513	7.16094	9.50864	5.35799	8.03262	4.86719	4.46987	5.49841	8.30655	5.62184	0.931388
29100	42074	89805	53402	48278	62051	48360	147077	36372	38927	29852	29160		29100	42074	89805	53402	48278	62051	48360	147077	36372	38927	29852	29160		0.950996	1.37499	2.93485	1.74519	1.57774	2.02784	1.58042	4.80652	1.18865	1.27214	0.975571	0.952957
Plate	Repeat	End time	Start temp.	End temp.	BarCode							BG	30599.5														>1,5	0
3	1	15:31:27	24	24.1	N/A
Alamar (Counts)
144
												BI3406	200nM
29204	31611	32199	96957	32661	31617	33568	35298	32892	34449	28843	30691		29204	31611	32199	96957	32661	31617	33568	35298	32892	34449	28843	30691		1.03977	1.12547	1.1464	3.45202	1.16285	1.12568	1.19514	1.25674	1.17108	1.22651	1.02692	1.09271
30203	153952	171723	120432	171544	173266	147652	104442	145231	211352	96622	28087		30203	153952	171723	120432	171544	173266	147652	104442	145231	211352	96622	28087		1.07534	5.3181	5.93197	4.16019	5.92579	5.98528	5.10047	3.60783	5.01684	7.30091	3.3377	1
35219	150666	140451	147061	109702	200912	155914	153032	185327	182188	102751	30913		35219	150666	140451	147061	109702	200912	155914	153032	185327	182188	102751	30913		1.25393	5.20458	4.85172	5.08005	3.78953	6.94027	5.38587	5.28631	6.40191	6.29348	3.54942	1.10062
40493	195365	259095	147410	169697	155849	176316	121546	141090	131608	72399	29834		40493	195365	259095	147410	169697	155849	176316	121546	141090	131608	72399	29834		1.4417	6.74866	8.95014	5.09211	5.86199	5.38362	6.09063	4.19867	4.87379	4.54625	2.50094	1.0622
39588	192737	177407	168446	114141	160101	132562	134316	116976	144597	124228	33174		39588	192737	177407	168446	114141	160101	132562	134316	116976	144597	124228	33174		1.40948	6.65788	6.12832	5.81877	3.94287	5.53051	4.5792	4.63979	4.0408	4.99494	4.29131	1.18112
47064	149633	416454	169254	106946	168011	192847	132885	233005	139861	223481	33261		47064	149633	416454	169254	106946	168011	192847	132885	233005	139861	223481	33261		1.67565	5.1689	14.3859	5.84669	3.69433	5.80375	6.66168	4.59036	8.04889	4.83134	7.71989	1.18421
30841	367148	213233	150964	194591	220040	123949	103278	136669	140197	168473	28789		30841	367148	213233	150964	194591	220040	123949	103278	136669	140197	168473	28789		1.09805	12.6827	7.36589	5.21488	6.72192	7.60103	4.28168	3.56762	4.72107	4.84294	5.81971	1.02499
28759	35197	44804	162822	70838	39756	69510	56364	43387	57026	34284	28699		28759	35197	44804	162822	70838	39756	69510	56364	43387	57026	34284	28699		1.02393	1.25314	1.59519	5.79706	2.52209	1.41546	2.47481	2.00676	1.54474	2.03033	1.22064	1.02179
Plate	Repeat	End time	Start temp.	End temp.	BarCode							BG	28087														>1,5	0
4	1	15:33:14	24.1	24.2	N/A
Alamar (Counts)
156
												BI3406	200nM
31030	30446	32253	32336	33660	30524	30650	30901	33239	30388	28745	33329		31030	30446	32253	32336	33660	30524	30650	30901	33239	30388	28745	33329		0.996777	0.978017	1.03606	1.03873	1.08126	0.980523	0.98457	0.992633	1.06774	0.976154	0.923376	1.07063
31062	224825	132165	194615	332794	196775	147428	218149	87363	142064	147075	28755		31062	224825	132165	194615	332794	196775	147428	218149	87363	142064	147075	28755		0.997805	7.76632	4.56549	6.72275	11.496	6.79737	5.09273	7.53571	3.01785	4.90744	5.08054	0.923697
36546	281297	183966	154870	234329	182312	493707	150940	151293	217493	222044	36335		36546	281297	183966	154870	234329	182312	493707	150940	151293	217493	222044	36335		1.17397	9.71708	6.35489	5.34981	8.09463	6.29776	17.0545	5.21405	5.22624	7.51305	7.67026	1.16719
56816	145255	285360	400881	153954	159699	115290	294038	371805	206055	124172	29240		56816	145255	285360	400881	153954	159699	115290	294038	371805	206055	124172	29240		1.8251	5.01767	9.85743	13.848	5.31816	5.51662	3.98256	10.1572	12.8436	7.11793	4.28938	0.939277
31730	473507	138934	186099	161672	175636	170792	175317	155184	141443	161375	30825		31730	473507	138934	186099	161672	175636	170792	175317	155184	141443	161375	30825		1.01926	16.3568	4.79932	6.42858	5.58477	6.06714	5.89981	6.05612	5.36065	4.88599	5.57451	0.990192
33724	215574	148788	175681	175974	160333	535820	123028	141530	148092	162540	29116		33724	215574	148788	175681	175974	160333	535820	123028	141530	148092	162540	29116		1.08332	7.44676	5.13971	6.0687	6.07882	5.53852	18.5093	4.24986	4.88899	5.11567	5.61476	0.935294
31981	123070	150837	218607	224052	215368	182787	244724	334235	128170	194497	28705		31981	123070	150837	218607	224052	215368	182787	244724	334235	128170	194497	28705		1.02733	4.25131	5.21049	7.55153	7.73962	7.43964	6.31417	8.45371	11.5458	4.42749	6.71868	0.922091
29353	29700	44080	56529	39963	40636	37397	36749	48185	38184	30450	29032		29353	29700	44080	56529	39963	40636	37397	36749	48185	38184	30450	29032		0.942907	0.954053	1.41598	1.81588	1.28373	1.30535	1.2013	1.18049	1.54785	1.22659	0.978146	0.932595
Plate	Repeat	End time	Start temp.	End temp.	BarCode							BG	31130.3														>1,5	0
5	1	15:35:01	24.2	24.1	N/A
Alamar (Counts)
148
												BI3406	200nM
29322	38823	33467	32326	30857	31533	30065	31337	29726	29571	29445	32071		29322	38823	33467	32326	30857	31533	30065	31337	29726	29571	29445	32071		0.967388	1.28084	1.10414	1.0665	1.01803	1.04033	0.9919	1.03387	0.980716	0.975603	0.971446	1.05808
35229	213883	142451	220768	148011	227905	165264	156582	147984	172140	93575	28961		35229	213883	142451	220768	148011	227905	165264	156582	147984	172140	93575	28961		1.16227	7.38834	4.92081	7.62618	5.11287	7.87272	5.70886	5.40895	5.11194	5.94638	3.23244	0.955477
37395	171858	219057	210606	137553	207543	268969	118265	169016	145977	127234	28201		37395	171858	219057	210606	137553	207543	268969	118265	169016	145977	127234	28201		1.23373	5.93664	7.56707	7.27514	4.75161	7.16933	9.29123	4.08533	5.83846	5.04261	4.39515	0.930404
170358	424027	331769	257570	198251	160904	134883	235109	319396	163595	207966	28652		170358	424027	331769	257570	198251	160904	134883	235109	319396	163595	207966	28652		5.62043	14.6475	11.4606	8.89746	6.84835	5.55824	4.65938	8.12157	11.0332	5.6512	7.18395	0.945283
50416	205467	264590	265896	155942	217998	170834	293369	201918	170940	136898	28773		50416	205467	264590	265896	155942	217998	170834	293369	201918	170940	136898	28773		1.66332	7.09762	9.13996	9.18507	5.38684	7.53049	5.90126	10.1341	6.97503	5.90493	4.72898	0.949275
69992	238494	181101	216600	253297	171813	335716	183720	130264	175056	170198	28652		69992	238494	181101	216600	253297	171813	335716	183720	130264	175056	170198	28652		2.30917	8.2385	6.25593	7.4822	8.74985	5.93508	11.5969	6.3464	4.49982	6.04711	5.87929	0.945283
54976	191763	203014	217379	210984	202144	169046	234636	189944	236798	184555	27975		54976	191763	203014	217379	210984	202144	169046	234636	189944	236798	184555	27975		1.81376	6.62423	7.01289	7.50911	7.2882	6.98283	5.8395	8.10523	6.5614	8.17992	6.37524	0.922947
28550	44749	55903	118044	48113	93749	70904	57295	65918	39706	31132	28634		28550	44749	55903	118044	48113	93749	70904	57295	65918	39706	31132	28634		0.941918	1.47635	1.84434	3.89449	1.58734	3.09295	2.33926	1.89027	2.17476	1.30998	1.0271	0.944689
												BG	30310.5														>1,5	0
												BI3406	600nM
30384	28685	31314	32811	36956	31748	33004	31022	30327	29635	28953	30193		30384	28685	31314	32811	36956	31748	33004	31022	30327	29635	28953	30193		1.01571	0.958916	1.0468	1.09684	1.23541	1.06131	1.1033	1.03704	1.01381	0.990673	0.967875	1.00933
28983	62947	59341	144352	130356	134857	101603	97135	86702	84864	77724	28181		28983	62947	59341	144352	130356	134857	101603	97135	86702	84864	77724	28181		0.968877	2.17443	2.04987	4.98647	4.503	4.65848	3.50976	3.35542	2.99502	2.93153	2.68489	0.942067
30883	136450	184918	99635	91567	175301	186576	395497	120726	328936	128313	30532		30883	136450	184918	99635	91567	175301	186576	395497	120726	328936	128313	30532		1.03239	4.71351	6.38778	3.44178	3.16308	6.05557	6.44505	13.662	4.17034	11.3627	4.43243	1.02066
29906	143323	114742	118591	94524	143512	84630	119418	136462	74714	70425	30213		29906	143323	114742	118591	94524	143512	84630	119418	136462	74714	70425	30213		0.999733	4.95093	3.96363	4.09659	3.26522	4.95746	2.92345	4.12516	4.71392	2.58091	2.43275	1.01
45738	113520	148737	99185	91807	131924	136049	123311	83345	96699	94720	35741		45738	113520	148737	99185	91807	131924	136049	123311	83345	96699	94720	35741		1.52898	3.92142	5.13795	3.42623	3.17137	4.55716	4.69966	4.25964	2.87906	3.34036	3.27199	1.19479
38602	78291	102322	90850	119327	128972	72346	169518	102686	85292	68272	31617		38602	78291	102322	90850	119327	128972	72346	169518	102686	85292	68272	31617		1.29043	2.70447	3.5346	3.13831	4.12201	4.45519	2.49911	5.8558	3.54717	2.94631	2.35838	1.05693
60466	98213	162434	125976	71859	121969	68032	142116	96509	129341	74673	31328		60466	98213	162434	125976	71859	121969	68032	142116	96509	129341	74673	31328		2.02133	3.39266	5.6111	4.3517	2.48229	4.21328	2.35009	4.90923	3.33379	4.46794	2.57949	1.04727
28548	38668	39658	50229	201575	71849	51062	55901	88471	102682	33774	28314		28548	38668	39658	50229	201575	71849	51062	55901	88471	102682	33774	28314		0.954336	1.29264	1.32573	1.67911	6.73848	2.40185	1.70696	1.86872	2.95751	3.43257	1.12904	0.946513
Plate	Repeat	End time	Start temp.	End temp.	BarCode							BG	29914														>1,5	0
2	1	15:39:05	24.3	24.3	N/A
Alamar (Counts)
148
												BI3406	600nM
30412	30185	44751	34822	30600	32137	30043	32356	28466	31417	28426	30169		30412	30185	44751	34822	30600	32137	30043	32356	28466	31417	28426	30169		1.06096	1.05304	1.5612	1.21481	1.06752	1.12114	1.04809	1.12878	0.993075	1.09602	0.99168	1.05249
29140	82250	112881	104303	87513	104947	103082	102510	164465	155887	62106	27959		29140	82250	112881	104303	87513	104947	103082	102510	164465	155887	62106	27959		1.01659	2.84123	3.89934	3.60303	3.02304	3.62527	3.56085	3.54109	5.68125	5.38494	2.14538	0.975388
33375	80067	355888	149064	109308	154969	125798	88885	99492	100908	132822	29040		33375	80067	355888	149064	109308	154969	125798	88885	99492	100908	132822	29040		1.16433	2.76582	12.2937	5.14924	3.77592	5.35323	4.34555	3.07043	3.43684	3.48575	4.58818	1.0131
35065	81754	87307	213112	91113	108638	94015	102486	91825	82740	92293	28709		35065	81754	87307	213112	91113	108638	94015	102486	91825	82740	92293	28709		1.22329	2.8241	3.01592	7.36171	3.14739	3.75277	3.24764	3.54026	3.17199	2.85816	3.18816	1.00155
40481	104790	107320	83212	136829	125800	91648	133576	168259	127471	50436	28368		40481	104790	107320	83212	136829	125800	91648	133576	168259	127471	50436	28368		1.41223	3.61985	3.70725	2.87446	4.7266	4.34562	3.16587	4.61423	5.81231	4.40334	1.74225	0.989656
72638	138249	191671	130639	117759	128484	74881	253361	106487	172651	67919	29407		72638	138249	191671	130639	117759	128484	74881	253361	106487	172651	67919	29407		2.53408	4.77565	6.62105	4.51277	4.06785	4.43833	2.58668	8.75206	3.67847	5.96403	2.34618	1.0259
32484	184803	141899	108970	132009	151632	99648	151748	276662	100033	62528	28584		32484	184803	141899	108970	132009	151632	99648	151748	276662	100033	62528	28584		1.13325	6.38381	4.90174	3.76424	4.5601	5.23795	3.44223	5.24196	9.55697	3.45553	2.15996	0.997192
28620	43295	81428	58309	79287	89157	68580	56438	124241	61424	33367	28344		28620	43295	81428	58309	79287	89157	68580	56438	124241	61424	33367	28344		0.998448	1.5104	2.84073	2.03419	2.76603	3.11036	2.39251	1.96892	4.33432	2.14286	1.16405	0.988819
Plate	Repeat	End time	Start temp.	End temp.	BarCode							BG	28664.5														>1,5	0
3	1	15:40:52	24.3	24.4	N/A
Alamar (Counts)
160
												BI3406	600nM
29962	31387	126217	31816	31401	31892	30668	28506	34156	29322	28564	31373		29962	31387	126217	31816	31401	31892	30668	28506	34156	29322	28564	31373		0.976995	1.02346	4.11566	1.03745	1.02392	1.03993	1.00002	0.929518	1.11375	0.956126	0.931409	1.023
29453	130982	216447	225267	84194	137790	233392	164741	139812	118202	50824	28957		29453	130982	216447	225267	84194	137790	233392	164741	139812	118202	50824	28957		0.960398	4.52462	7.47691	7.78159	2.90839	4.7598	8.06226	5.69079	4.82965	4.08315	1.75566	0.944224
61049	106963	96277	129067	123732	126339	78521	107915	120619	60649	152093	28755		61049	106963	96277	129067	123732	126339	78521	107915	120619	60649	152093	28755		1.99067	3.69491	3.32578	4.45847	4.27418	4.36424	2.71242	3.7278	4.16664	2.09505	5.25388	0.937638
32924	166307	143615	97662	83138	115719	124097	117550	89204	102312	131067	30147		32924	166307	143615	97662	83138	115719	124097	117550	89204	102312	131067	30147		1.07358	5.74488	4.96102	3.37362	2.87191	3.99738	4.28679	4.06063	3.08145	3.53425	4.52756	0.983028
34174	122471	137695	104644	107053	115244	203867	79992	84152	89833	164052	29230		34174	122471	137695	104644	107053	115244	203867	79992	84152	89833	164052	29230		1.11434	4.23062	4.75652	3.61481	3.69802	3.98097	7.04235	2.76323	2.90693	3.10318	5.66699	0.953126
39210	195270	116276	86203	180987	219216	121094	167977	141195	132544	81930	28835		39210	195270	116276	86203	180987	219216	121094	167977	141195	132544	81930	28835		1.27855	6.74538	4.01662	2.97778	6.25199	7.57257	4.18305	5.80257	4.87742	4.57858	2.83018	0.940246
33178	209309	188506	141134	104822	129796	180695	105663	102421	135064	60261	28861		33178	209309	188506	141134	104822	129796	180695	105663	102421	135064	60261	28861		1.08186	7.23034	6.51172	4.87531	3.62096	4.48365	6.2419	3.65001	3.53802	4.66563	2.08165	0.941094
28895	32522	37845	40935	47175	39062	35607	67845	40122	30560	29246	30478		28895	32522	37845	40935	47175	39062	35607	67845	40122	30560	29246	30478		0.942203	1.06047	1.23404	1.3348	1.53827	1.27373	1.16107	2.21228	1.30829	0.996495	0.953648	0.993821
Plate	Repeat	End time	Start temp.	End temp.	BarCode							BG	30667.5														>1,5	0
4	1	15:42:40	24.4	24.5	N/A
Alamar (Counts)
148
												BI3406	600nM
29523	30951	30765	33241	33118	31190	31944	30965	29888	29569	28795	30699		29523	30951	30765	33241	33118	31190	31944	30965	29888	29569	28795	30699		0.971609	1.01861	1.01248	1.09397	1.08992	1.02647	1.05129	1.01907	0.983622	0.973123	0.947651	1.01031
31716	110143	120819	142096	238564	93044	169933	121027	113682	82456	66315	28366		31716	110143	120819	142096	238564	93044	169933	121027	113682	82456	66315	28366		1.04378	3.80476	4.17355	4.90854	8.24092	3.2141	5.87014	4.18074	3.92701	2.84835	2.29078	0.933532
35836	97224	123740	253878	105637	101492	184991	127688	105250	92120	138973	28783		35836	97224	123740	253878	105637	101492	184991	127688	105250	92120	138973	28783		1.17937	3.35849	4.27446	8.76992	3.64911	3.50592	6.3903	4.41084	3.63574	3.18218	4.80066	0.947256
34085	225152	113585	89484	74496	90838	99017	84249	144634	159296	166268	28554		34085	225152	113585	89484	74496	90838	99017	84249	144634	159296	166268	28554		1.12175	7.77762	3.92366	3.09112	2.57338	3.13789	3.42043	2.91028	4.99622	5.5027	5.74354	0.939719
37000	146521	94678	111603	93880	131727	94730	284629	126122	100569	107480	29250		37000	146521	94678	111603	93880	131727	94730	284629	126122	100569	107480	29250		1.21768	5.0614	3.27054	3.8552	3.24298	4.55036	3.27234	9.83218	4.35674	3.47404	3.71277	0.962625
98969	195023	112735	108250	106878	120481	94169	96360	113087	99385	88231	28636		98969	195023	112735	108250	106878	120481	94169	96360	113087	99385	88231	28636		3.25709	6.73685	3.8943	3.73937	3.69198	4.16188	3.25296	3.32865	3.90646	3.43314	3.04784	0.942418
32996	104814	120256	122256	164477	143684	507482	193875	81783	387249	83083	28145		32996	104814	120256	122256	164477	143684	507482	193875	81783	387249	83083	28145		1.08591	3.62068	4.15411	4.22319	5.68167	4.9634	17.5304	6.69719	2.8251	13.3771	2.87001	0.926259
28436	40254	50467	48969	66919	101904	60633	47010	92437	43022	34902	28689		28436	40254	50467	48969	66919	101904	60633	47010	92437	43022	34902	28689		0.935836	1.32477	1.66088	1.61158	2.20232	3.35369	1.99545	1.54711	3.04213	1.41586	1.14863	0.944162
Plate	Repeat	End time	Start temp.	End temp.	BarCode							BG	30385.7														>1,5	0
5	1	15:44:26	24.5	24.5	N/A
Alamar (Counts)
128
												BI3406	600nM
29453	28987	30095	30530	30167	36811	31469	29479	29706	28408	27951	30171		29453	28987	30095	30530	30167	36811	31469	29479	29706	28408	27951	30171		0.969306	0.95397	0.990434	1.00475	0.992804	1.21146	1.03565	0.970161	0.977632	0.934914	0.919875	0.992935
28999	122734	122746	87938	172745	85211	117148	80008	123040	101991	78085	27892		28999	122734	122746	87938	172745	85211	117148	80008	123040	101991	78085	27892		0.954364	4.23971	4.24012	3.03772	5.96728	2.94352	4.04674	2.76378	4.25028	3.52316	2.69736	0.917933
33343	90136	105204	99029	191475	137823	129989	334756	137839	142534	83160	28348		33343	90136	105204	99029	191475	137823	129989	334756	137839	142534	83160	28348		1.09733	3.11364	3.63415	3.42084	6.61428	4.76094	4.49032	11.5638	4.76149	4.92367	2.87267	0.93294
33385	90636	211572	96299	107630	96897	237159	127564	112677	163266	86117	28667		33385	90636	211572	96299	107630	96897	237159	127564	112677	163266	86117	28667		1.09871	3.13092	7.30851	3.32654	3.71795	3.3472	8.19239	4.40655	3.8923	5.63984	2.97481	0.943438
34055	132905	168636	106520	405037	126343	112288	104357	89833	94405	108554	28452		34055	132905	168636	106520	405037	126343	112288	104357	89833	94405	108554	28452		1.12076	4.59105	5.82534	3.67961	13.9915	4.36437	3.87886	3.60489	3.10318	3.26111	3.74987	0.936363
29952	156042	194607	175932	163243	88106	156196	109894	189217	121859	95596	29056		29952	156042	194607	175932	163243	88106	156196	109894	189217	121859	95596	29056		0.985728	5.39029	6.72248	6.07737	5.63904	3.04352	5.39561	3.79616	6.53628	4.20948	3.30225	0.95624
31238	90663	153253	149690	140465	203038	122594	402371	152008	220071	50396	28155		31238	90663	153253	149690	140465	203038	122594	402371	152008	220071	50396	28155		1.02805	3.13185	5.29395	5.17087	4.8522	7.01371	4.23487	13.8994	5.25094	7.6021	1.74087	0.926588
28183	36089	85292	84997	59289	105204	63233	187552	39899	34894	31351	28035		28183	36089	85292	84997	59289	105204	63233	187552	39899	34894	31351	28035		0.92751	1.1877	2.80698	2.79727	1.95122	3.46229	2.08101	6.17238	1.31309	1.14837	1.03177	0.922639
																											>1,5	0
																											SOS1		200nM		600nM
																								>1,5			BG universal	0	0	0	0
																													% well growth

## Sheet: ED Fig 7b
	MIA PaCa2		MIA PaCa2 KRAS R68S cl.49350		MIA PaCa-2 KRAS H95R cl.59440		MIA PaCa2 KRAS Y96D cl.59911
-5	7.3	10.7	13.9	20.1	12.6	19.7	19.7	27.5
-5.7	16.2	25.1	36.7	54.9	33.5	53.1	52.2	74.3
-6.4	30.7	44.4	84.3	100.2	67.6	88.9	98.7	110.6
-7.1	46.5	66	112.7	122.6	86.6	107.3	119.5	122.7
-7.8	73.9	101.9	123.9	132.4	103.9	122	129.3	130.4
-8.5	109	126.1	125.6	132.1	116.3	127.5	131.8	129.2
-9.2	118.3	125.4	121.6	125.9	119.9	122.8	126.5	122.4
	NCI-H358		NCI-H358 KRAS R68S cl.49350		NCI-H358 KRAS H95R cl.59440		NCI-H358 KRAS Y96D cl.59911
-5	9.1	6.8	25.3	21.4	24.8		35.3	32.9
-5.7	17	11.1	66.9	53.2	64.5		91	85.8
-6.4	29.1	22.5	102	85.8	96.6		117.5	111.5
-7.1	51.2	47.8	117.8	112.1	115.1		127.9	125.7
-7.8	84.9	84.7	132.3	131.6	125.3		132.5	135.2
-8.5	114.2	115.2	137.5	135.9	129.6		133	135.5
-9.2	122.3	123.3	132.2	132	125.8		126.9	128.8
	SW837		SW837 KRAS R68S cl.59836		SW837 KRAS H95R cl.49052		SW837 KRAS Y96D cl.48956
-5	9.1	9.3	14	13.7	19.1	19.5	24.5	23
-5.7	20.2	22.6	35.6	34.1	51.4	52.7	66.6	63.1
-6.4	43.6	46.3	89.1	80.1	103	99.1	118.2	112.1
-7.1	63.8	62.1	123.3	111.1	128.2	120.4	138.9	132.8
-7.8	91	84	141.4	129.3	141.8	136.7	153.3	142
-8.5	123.8	107.3	141.5	134.3	140.5	136	151.6	135.3
-9.2	137.5	122.5	133.7	128.4	133.9	131.6	137.2	127.1

## Sheet: ED Fig 7c
Raw Data	run1												Raw Data	run1
NCI-H358 DMSO (120; NCI-H358), t=120					NCI-H358 DMSO (120; NCI-H358), t=120				NCI-H358 DMSO (120; NCI-H358), t=120				NCI-H358 DMSO (120; NCI-H358), t=120					NCI-H358 DMSO (120; NCI-H358), t=120					NCI-H358 DMSO (120; NCI-H358), t=120
	Adagrasib					TNO155				Adagrasib	1µM TNO155			Adagrasib					BI-3406					Adagrasib	1µM BI-3406
	raw 1	raw 2	raw 3			raw 1	raw 2			raw 1	raw 2			raw 1	raw 2	raw 3			raw 1	raw 2	raw 3			raw 1	raw 2	raw 3
-5	7360	7980	8670		-5	133355	151885		-5	4450	4970		-5	6040	6190	7130		-5	197705	201590	201670		-5	4560	4230	4760
-5.7	16790	17080	16320		-5.7	224690	233330		-5.7	11030	12740		-5.7	16890	17120	15390		-5.7	285075	278845	292945		-5.7	13340	10810	10640
-6.4	41905	43235	43025		-6.4	260805	275305		-6.4	24800	27850		-6.4	36995	39485	41005		-6.4	282245	305040	312295		-6.4	20330	18280	20610
-7.1	99175	102660	109175		-7.1	267105	292355		-7.1	51870	61435		-7.1	90590	94880	93500		-7.1	307970	334455	350090		-7.1	43065	41385	46020
-7.8	216935	210010	223970		-7.8	265480	304340		-7.8	127450	149930		-7.8	186090	185920	191190		-7.8	317870	336995	354685		-7.8	114575	111250	122825
-8.5	291570	290060	290970		-8.5	272290	294580		-8.5	197110	236465		-8.5	256285	261810	263125		-8.5	318455	337145	339100		-8.5	226685	227855	235065
-9.2	310045	310990	323440		-9.2	266600	278785		-9.2	232125	254900		-9.2	263265	261130	268035		-9.2	310150	305825	315175		-9.2	234825	251735	256845
DMSO	304200	332740	313980		DMSO	278985	296870		DMSO	271605	288745		DMSO	232840	287420	291965		DMSO	308465	307960	311120		DMSO	247325	257770	278435
	330905	326780	299715			295715	305180			287550	297230			262820	299335	269930			309465	321715	312375			284730	292905	289305
	299715	291330				318705	306195			302585	296225			271565	286445	292285								299765	301370	298705
						297140				291845	291630			275315	265950	261290								295745	282695	193235
NCI-H358 resistant (120; NCI-H358), t=120					NCI-H358 resistant (120; NCI-H358), t=120				NCI-H358 resistant (120; NCI-H358), t=120				NCI-H358 resistant (120; NCI-H358), t=120					NCI-H358 resistant (120; NCI-H358), t=120					NCI-H358 resistant (120; NCI-H358), t=120
	Adagrasib					TNO155	Assay			Adagrasib	1µM TNO155			Adagrasib					BI-3406					Adagrasib	1µM BI-3406
	raw 1	raw 2	raw 3			raw 1	raw 2			raw 1	raw 2			raw 1	raw 2	raw 3			raw 1	raw 2	raw 3			raw 1	raw 2	raw 3
-5	10510	11780	15690		-5	143670	164260		-5	7050	7730		-5	7670	8500	11390		-5	186780	192445	191500		-5	6260	6710	6790
-5.7	27310	27880	32605		-5.7	206190	198735		-5.7	19190	23120		-5.7	18690	19900	22660		-5.7	225380	217325	216730		-5.7	13360	14630	14860
-6.4	205460	196300	205810		-6.4	238660	249300		-6.4	124265	142890		-6.4	125345	136320	134830		-6.4	219175	251120	248055		-6.4	83735	89920	93090
-7.1	230160	245620	275135		-7.1	246710	277620		-7.1	160595	176315		-7.1	154095	162020	164925		-7.1	245005	265790	258000		-7.1	102370	105715	108495
-7.8	267375	281230	295635		-7.8	257990	303285		-7.8	212675	231025		-7.8	193755	189415	195480		-7.8	248965	253600	274155		-7.8	163400	165255	167840
-8.5	293780	291180	291590		-8.5	252605	289545		-8.5	225680	243865		-8.5	200220	210070	208885		-8.5	238390	252335	252565		-8.5	187715	184085	201610
-9.2	279970	284370	288210		-9.2	228480	262580		-9.2	215080	237150		-9.2	193525	197655	197490		-9.2	229160	229410	234450		-9.2	184570	198035	199615
DMSO	250070	277270	278545		DMSO	265250	264385		DMSO	233000	248315		DMSO	183675	201090	197895		DMSO	239575	242490	237780		DMSO	172015	197570	198045
	292545	284875	287010			279275	288615			261660	265290			199545	201720	201510			245990	241060	228470			214930	213145	213835
	296365	281365	285485			277905	265160			255165	250820			212695	204955	203855								212625	210090	209880
						273490	262460			253360	256925			202480										210470	209275
										228230
Raw Data	run2												Raw Data	run2
NCI-H358 DMSO (120; NCI-H358), t=120					NCI-H358 DMSO (120; NCI-H358), t=120				NCI-H358 DMSO (120; NCI-H358), t=120				NCI-H358 DMSO (120; NCI-H358), t=120					NCI-H358 DMSO (120; NCI-H358), t=120					NCI-H358 DMSO (120; NCI-H358), t=120
	Adagrasib					TNO155				Adagrasib	1µM TNO155			Adagrasib					BI-3406					Adagrasib	1µM BI-3406
	raw 1	raw 2	raw 3			raw 1	raw 2			raw 1	raw 2			raw 1	raw 2	raw 3			raw 1	raw 2	raw 3			raw 1	raw 2	raw 3
-5	6040	6190	7130		-5	166245	178755		-5	4150	4550		-5	13690	11970	13520		-5	166435	167470	157300		-5	10620	9680
-5.7	16890	17120	15390		-5.7	241490	278335		-5.7	12880	11820		-5.7	29560	30290	28480		-5.7	216450	216200	210290		-5.7	18420	16230
-6.4	36995	39485	41005		-6.4	268185	293970		-6.4	24470	26050		-6.4	63900	65380	65640		-6.4	239635	235845	235375		-6.4	34965	34845
-7.1	90590	94880	93500		-7.1	274145	308270		-7.1	61135	66260		-7.1	145245	133755	131805		-7.1	265420	255455	248435		-7.1	113780	98935
-7.8	186090	185920	191190		-7.8	272950	310300		-7.8	133855	145355		-7.8	211920	209735	221965		-7.8	272145	264325	266815		-7.8	211800	191190
-8.5	256285	261810	263125		-8.5	276910	307860		-8.5	231285	243255		-8.5	243355	249520	255635		-8.5	259505	262570	265220		-8.5	253910	245130
-9.2	263265	261130	268035		-9.2	283330	283980		-9.2	240615	256495		-9.2	249440	259245	248875		-9.2	262120	247655	252195		-9.2	259175	245430
DMSO	232840	262820	271565		DMSO	308465	311120		DMSO	247325	257770		DMSO	240915	260715	272075		DMSO	269210	276470	273830		DMSO	210610	237570	255705
	287420	299335	286445			321715	312375			278435	284730			271565	269500	272430			228560	260435	266350			267235	272980	280270
	291965	269930	292285							289305	298705								284650	273460	277570			280540	284510	280610
	275315	265950	261290							282695	193235								280180
NCI-H358 resistant (120; NCI-H358), t=120					NCI-H358 resistant (120; NCI-H358), t=120				NCI-H358 resistant (120; NCI-H358), t=120				NCI-H358 resistant (120; NCI-H358), t=120					NCI-H358 resistant (120; NCI-H358), t=120					NCI-H358 resistant (120; NCI-H358), t=120
	Adagrasib					TNO155				Adagrasib	1µM TNO155			Adagrasib					BI-3406					Adagrasib	1µM BI-3406
	raw 1	raw 2	raw 3			raw 1	raw 2			raw 1	raw 2			raw 1	raw 2	raw 3			raw 1	raw 2	raw 3			raw 1	raw 2	raw 3
-5	7670	8500	11390		-5	164935	186210		-5	5990	6420		-5	14940	16690	20060		-5	128750	131185	121360		-5	14000	13030
-5.7	18690	19900	22660		-5.7	193245	198085		-5.7	23630	16050		-5.7	90140	94140	109790		-5.7	138125	138325	137390		-5.7	69660	74305
-6.4	125345	136320	134830		-6.4	220590	220240		-6.4	95725	104580		-6.4	146795	148175	147285		-6.4	144500	151380	144120		-6.4	110710	95095
-7.1		162020	164925		-7.1	210960	229500		-7.1	124585	131565		-7.1	183215	176735	194215		-7.1	154095	154265	160365		-7.1	140375	147905
-7.8	193755	189415	195480		-7.8	211310	226205		-7.8	158945	172195		-7.8	190760	196450			-7.8		160395	156260		-7.8	180940	170425
-8.5	200220	210070	208885		-8.5	216660	223225		-8.5	183425	197885		-8.5	197480	208205			-8.5	166485	160235	155500		-8.5	180880	178365
-9.2	193525	197655	197490		-9.2	203625	218515		-9.2	174490	198015		-9.2	190270	191660	186020		-9.2	158805	154625	147035		-9.2	172455	164845
DMSO	183675	201090	197895		DMSO	239575	242490		DMSO	172015	197570		DMSO	183275	188895	181370		DMSO	135360	142720	154105		DMSO	176445	185620	181290
	199545	201720	201510			237780	228470			198045	210090			197935	191330	186860			177405	177515	159135
	212695	204955	203855			245990	241060			209880	210470			189065					165225	155440
	202480									209275

## Sheet: ED Fig 7d
	qPCR			RNA Seq
Parental	1	1	1	1
Resistant	200.462	288.34	375	147
	MRAS
Parental	0.00019	7.8e-05	4.4e-05
Resistant	0.0093	0.0092	0.0095

## Sheet: ED Fig 7e
NCI-H358 parental DMSO	Adagrasib-Resistant NCI-H358 OFF adagrasib	Adagrasib-Resistant NCI-H358 ON adagrasib
1.86682	0.463961	-4.59622
1.84585	-0.0317566	-5.11316
1.48891	-0.878241	-3.60867
1.03032	-2.79726	-5.92031
1.18783
1.23727
