# Supplementary material for: Co-targeting SOS1 enhances the antitumor effects of KRASG12C inhibitors by addressing intrinsic and acquired resistance
Source: Nat Cancer. 2024 Aug 5;5(9):1352–70. doi: 10.1038/s43018-024-00800-6 (PMC11424490; doi:10.1038/s43018-024-00800-6)
Supplement: Supplementary file 16 — Statistical source data. [file 43018_2024_800_MOESM16_ESM.xlsx]

## Sheet: ED Fig 8a
See source data for Fig 6a

## Sheet: ED Fig 8b
2nd randomisation, day 0	Adagrasib, day 31	Adagrasib + BI-3406, day 31	Adagrasib+Cetuximab, day 31	Adagrasib+TNO155, day 31
358.76	788.57	150.18	168.4	187.89
370.47	735.86	269.11	176.77	173.53
436.17	1176.82	149.65	397.1	266.8
516.49	1309.38	218.24	699.65	321.62
	1106.71	282.83	555.53	359.58
301.13	1218.24	189.9	428.47	287.31
455.57	1349.55	504.28	644.93	363.53
535.4	815.93	257.72	1028.82	450.45
505.85		397.5	850.84	289.41
616.22
341.23
413.77
465.75
518.25
676.26
320.13
383.47
537.62
544.58
628.47
278.03
329.39
426.62
431.42
227.75
379.99
328.14
533.47
231.57
305.35
400.54
529.6
252.71
295.54
406.18
516.54

## Sheet: ED Fig 8c
Vehicle
Day	1	2	3	4	5	6	7	8
1	122.37	150.63	158.64	166.65	198.68	184.07	223.77	270.99
6	166.24	326.01	308.22	255.85	490.79	374.77	416.09	454.36
8	212.84	462.49	326.8	365.13	571.66	423.47	440.57	622.38
10	303.46	498.02	376.14	365	675.22	577.7	594.35	678.48
13	332.33	651.21	459.61	391.43	712.9	597.33	606.91	743.42
15	394.38	668.84	533.57	464.68	807.24	619.41	747.7	789.25
17	465.52	640.98	605.94	494.85	835.26	641.49	769.35	836.39
20	485.16	606.74	596.71	497.88	893.97	590.96	823.83	821.45
22	460.51	596.63	646.54	491.67	969.24	532.75	1000.16	782.4
27	653.99	1001.12		810.01	1356.52	773.65	1412.46	833.67
30	1055.44	1375.09		1108.72	2019.3	954.86	2085.65	909.74
Adagrasib
Day	9	10	11	12	13	14	15	16	17	18	19	20	21	22	23	24
1	122.11	129.19	129.95	148.45	144.38	164.99	168.57	170.71	174.32	183.29	187.27	195.96	218.03	253.86	267.22	293.62
6	128.73	164.97	130.78	184.63	173.59	121.85	184.56	182.5	243.2	172.41	198.6	235.62	270.75	279.29	210.11	312.95
8	141.05	158.72	118.19	219.83	173.39	153.49	284.95	232.3	313.09	225.82	186.18	311.64	284.92	282.83	351.92	312.99
10	149.35	182.57	140.3	263.72	199.01	173.18	291.46	205.55	298.35	249.1	207.52	274.64	315.27	325.96	393.69
13	207.28	237.38	151.46	290.38	237.24	173.62	287.94	225.37	351.59	282.59	270.98	294.1	331.05	399.94	364.26
15	200.26	250.28	104.73	323.93	269.87	217.31	319.97	245.57	391.91	283.77	248.28	309.45	335.57	355.59	451.74
17
20
22
27
30

## Sheet: ED Fig 8d
Day	Adagrasib		Ada+BI-3406
1	300.28	91.08	300.1	80.72
5	302.31	87.69	299.11	91.45
7	320.84	111.15	288.79	82.82
12	389.87	126.77	303.46	111.23
16	476.48	138.37	314.88	115.56
19	512.48	164.91	305.23	102.26
21	549.73	159.17	297.68	97.51
23	579.52	186.11	313.34	108.76
26	644.16	200.97	305.76	98.69
28	677.19	222.98	313.26	112.36
30	728.35	229.52	308.07	114.49
33	764.17	228.43	307.53	107.28
35	810.32	244.34	317.01	121.78
