# Supplementary material for: Co-targeting SOS1 enhances the antitumor effects of KRASG12C inhibitors by addressing intrinsic and acquired resistance
Source: Nat Cancer. 2024 Aug 5;5(9):1352–70. doi: 10.1038/s43018-024-00800-6 (PMC11424490; doi:10.1038/s43018-024-00800-6)
Supplement: Supplementary file 17 — Statistical source data. [file 43018_2024_800_MOESM17_ESM.xlsx]

## Sheet: ED Fig 9a
ID	enrichmentScore	NES	pvalue	p.adjust
RAS84	-0.713265	-2.62712	1.01426e-13	1.64818e-10
HALLMARK_TNFA_SIGNALING_VIA_NFKB	-0.52357	-2.14065	7.01867e-12	5.70267e-09
REACTOME_NUCLEAR_EVENTS_KINASE_AND_TRANSCRIPTION_FACTOR_ACTIVATION	-0.598229	-2.09249	3.77124e-06	0.000547305
MPAS	-0.92039	-2.08291	2.1238e-06	0.000383463
HALLMARK_TGF_BETA_SIGNALING	-0.614197	-2.08214	6.16074e-06	0.000729422
REACTOME_DISSOLUTION_OF_FIBRIN_CLOT	-0.844805	-2.00149	0.000264148	0.01533
HALLMARK_E2F_TARGETS	-0.469792	-1.94565	2.8526e-09	9.27096e-07
REACTOME_N_GLYCAN_ANTENNAE_ELONGATION	-0.795309	-1.93359	0.000667481	0.0278117
HALLMARK_G2M_CHECKPOINT	-0.46855	-1.92489	1.42591e-08	3.86184e-06
REACTOME_NGF_STIMULATED_TRANSCRIPTION	-0.598495	-1.89209	0.000448307	0.021585
HALLMARK_HYPOXIA	-0.443513	-1.83273	4.01692e-07	9.32498e-05
REACTOME_RESOLUTION_OF_SISTER_CHROMATID_COHESION	-0.462826	-1.82725	2.50618e-05	0.00226252
HALLMARK_EPITHELIAL_MESENCHYMAL_TRANSITION	-0.433989	-1.7811	3.84957e-06	0.000547305
REACTOME_MITOTIC_SPINDLE_CHECKPOINT	-0.453688	-1.76998	8.78823e-05	0.00680041
REACTOME_CELL_CYCLE_MITOTIC	-0.384964	-1.75107	9.33471e-11	5.0563e-08
REACTOME_MITOTIC_PROMETAPHASE	-0.417057	-1.72114	4.04164e-06	0.000547305
REACTOME_SIGNALING_BY_NTRKS	-0.435298	-1.71521	0.000105404	0.00742679
REACTOME_RHO_GTPASES_ACTIVATE_FORMINS	-0.424855	-1.70009	0.000139795	0.00908666
HALLMARK_UV_RESPONSE_DN	-0.418921	-1.6714	0.000109688	0.00742679
HALLMARK_MITOTIC_SPINDLE	-0.402682	-1.66561	9.99591e-06	0.00101521
REACTOME_CELL_CYCLE_CHECKPOINTS	-0.377463	-1.61691	6.58675e-06	0.000729422
HALLMARK_IL2_STAT5_SIGNALING	-0.391484	-1.60814	0.000163885	0.00986345
REACTOME_MITOTIC_METAPHASE_AND_ANAPHASE	-0.379458	-1.59546	1.74249e-05	0.00166561
REACTOME_M_PHASE	-0.359987	-1.58872	1.20022e-06	0.000243794
HALLMARK_KRAS_SIGNALING_UP	-0.385926	-1.57607	0.000444625	0.021585
REACTOME_CELL_CYCLE	-0.34643	-1.56858	5.18328e-10	2.10571e-07
REACTOME_CELLULAR_SENESCENCE	-0.398646	-1.56487	0.00115549	0.0447064
HALLMARK_MTORC1_SIGNALING	-0.378905	-1.55559	5.4719e-05	0.00444592
HALLMARK_GLYCOLYSIS	-0.364752	-1.48993	0.000629283	0.0269101
REACTOME_SEPARATION_OF_SISTER_CHROMATIDS	-0.356805	-1.46539	0.000488603	0.022055
REACTOME_SIGNALING_BY_RECEPTOR_TYROSINE_KINASES	-0.302884	-1.34444	0.000160516	0.00986345
REACTOME_TRANSPORT_OF_SMALL_MOLECULES	0.434968	1.48376	6.73313e-06	0.000729422
REACTOME_BIOLOGICAL_OXIDATIONS	0.508148	1.60919	0.000368261	0.0199475
REACTOME_TRANSPORT_OF_INORGANIC_CATIONS_ANIONS_AND_AMINO_ACIDS_OLIGOPEPTIDES	0.554948	1.65414	0.000720477	0.0292694
REACTOME_CARDIAC_CONDUCTION	0.552949	1.65729	0.000625609	0.0269101
REACTOME_SCAVENGING_BY_CLASS_B_RECEPTORS	0.915127	1.66963	0.0012798	0.0472654
REACTOME_SYNTHESIS_OF_16_20_HYDROXYEICOSATETRAENOIC_ACIDS_HETE	0.933627	1.70338	0.00043163	0.021585
REACTOME_TERMINATION_OF_O_GLYCAN_BIOSYNTHESIS	0.73236	1.74672	0.00111813	0.0443161
REACTOME_GLUCURONIDATION	0.850316	1.76844	0.00124348	0.0469921
REACTOME_CHEMOKINE_RECEPTORS_BIND_CHEMOKINES	0.67566	1.81645	0.000464909	0.021585
REACTOME_ARACHIDONIC_ACID_METABOLISM	0.663182	1.82606	0.000356768	0.0199475
REACTOME_DECTIN_2_FAMILY	0.790376	1.83553	0.000451851	0.021585
REACTOME_DEFECTIVE_C1GALT1C1_CAUSES_TNPS	0.843895	1.88289	4.50058e-05	0.00384918
REACTOME_DEFECTIVE_GALNT3_CAUSES_HFTC	0.864042	1.92253	0.000108606	0.00742679

## Sheet: ED Fig 9b
symbol	Before_treatment_wave1_NR1	Before_treatment_wave1_NR2	Before_treatment_wave1_NR3	Before_treatment_wave1_NR4	Before_treatment_wave1_NR5	Before_treatment_wave1_NR6	Relapse_wave1_A27	Relapse_wave1_A29	Relapse_wave1_C70	Relapse_wave1_D109	Relapse_wave1_D112	Relapse_wave1_D116	Relapse_wave1_E137	Relapse_wave1_E138	Relapse_wave1_E149	Relapse_wave1_F174	Relapse_wave1_F178	Relapse_wave1_G208	Relapse_wave1_I244	Relapse_wave1_I261	Relapse_wave1_J282	Relapse_wave1_J294
WNT16	0.835887	1.63787	1.06692	0.829707	1.65463	1.09149	0.588697	-1.50527	0.14502	-0.480331	-1.46897	-0.2882	1.03839	-1.13545	-0.459153	0.376555	-0.553009	-1.1713	-0.778581	-1.24502	-0.396007	0.216135
ETV1	1.40396	1.6423	0.83926	1.20401	2.08636	1.29615	-0.706862	-0.316402	-0.360099	-0.641349	-0.859935	0.0918767	-0.485862	-0.81559	0.911468	-0.839491	-1.14663	-0.752351	-1.05743	-0.676667	-0.287744	-0.528967
KITLG	1.2944	2.35896	1.21339	0.734995	1.37386	1.33062	-1.24724	0.200976	-0.000981912	-1.07637	-0.328727	-0.679727	-0.303915	-0.731923	-0.213145	-0.811937	-0.419452	0.419738	-0.265252	-1.27547	-0.516502	-1.0563
LAMA3	1.41209	1.30692	1.53162	1.1295	1.30446	1.06186	-1.03495	-0.624863	0.356785	-1.68507	0.420838	-1.26316	-0.0270155	0.0483969	0.385895	0.0937375	-0.495974	0.0605852	-0.921733	-1.41387	-0.950245	-0.695808
DCBLD2	1.67355	1.74526	1.70646	1.33503	1.5768	1.26601	-0.222324	-0.350435	-0.185149	-0.490484	-0.614243	-0.655594	-0.615692	-0.674801	-0.404403	-0.688725	-0.596015	-0.220065	-0.9747	-0.875928	-0.772001	-0.962544
PAG1	1.39644	1.90406	1.20597	1.26347	1.25819	1.68795	-0.335381	-0.154111	-1.24965	-0.107843	-1.3051	-0.541706	-0.496663	-1.2876	-0.239603	-0.594312	0.258791	-0.571793	-0.0219767	-0.441039	-0.760271	-0.867842
COL4A4	-0.874431	-0.458035	-3.00491	-1.57426	-0.427109	-0.617196	0.557949	0.612791	0.999123	-0.327804	0.891846	0.440997	0.156878	0.131381	0.666238	0.803379	0.638604	0.381697	1.75103	-0.0998077	-0.00703803	-0.641327
ABCB1	-1.24581	-1.24581	-1.24581	-1.24581	-1.24581	-0.504163	-1.24581	-0.402883	0.634711	-0.319663	0.395108	0.782571	0.915252	1.01596	1.3796	1.06894	-0.255136	1.67426	1.37655	-0.0971303	-0.476249	0.287155
COL9A3	1.38873	1.76213	1.49966	1.5144	1.39635	1.3112	-1.73546	-0.0710325	-1.1216	-0.792787	-0.727988	0.0227115	-0.310883	-0.612467	-0.4408	-0.291996	-0.420446	-0.265499	-0.5399	-0.899958	-0.318511	-0.345842
MEFV	0.941431	1.67924	1.20676	1.88885	0.850239	2.12949	-1.36497	-0.00995527	-1.14447	-0.471556	-0.548155	-0.356509	-0.0598044	-0.384047	-0.40292	-0.788694	-0.45786	-1.00704	-0.740277	-0.652358	-0.0859314	-0.22146
PLAT	1.57324	1.40088	1.38833	1.52213	1.6744	1.21036	-0.157769	-0.151944	-0.672186	-0.636099	-1.20362	-0.158401	-0.228758	-1.28667	-1.57336	0.0199455	-0.544482	-0.761246	-0.29557	-0.106282	-0.509638	-0.50324
KCNN4	1.46111	1.6061	1.32988	1.43495	1.59752	0.957789	-1.27498	-0.3525	0.323376	-1.38851	0.236674	-0.654859	-0.109557	-0.151903	0.255068	-0.290931	-0.950683	-0.339781	-1.17657	-0.867524	-0.704385	-0.9403
VWA5A	-1.3279	-1.52107	-1.33751	-1.10397	-1.42515	-1.55789	0.607039	0.894973	0.0910912	0.555617	0.473057	1.45759	0.75991	-0.585197	-0.630736	0.152984	0.526789	0.403616	1.40371	0.439064	1.17152	0.552457
THBS4	-1.19892	-0.325465	-0.571851	-2.8377	-0.452062	-1.15469	-0.0123503	0.38305	0.946471	-0.295596	1.26342	0.0845407	0.511749	0.859361	0.020944	-0.723555	0.603152	1.7982	-0.302745	1.10293	-0.256175	0.557303
IL1A	-0.310378	1.80351	1.29847	1.19815	1.31184	0.931853	-1.07934	0.170181	-1.67436	0.261612	-0.906348	-0.606373	-0.639829	-1.66474	-0.0481631	0.7982	0.561285	-1.26011	-0.45836	0.706771	-0.492601	0.0987333
F3	1.48574	1.87218	1.57354	1.48961	1.59543	1.30927	-0.828485	-0.103675	-0.402512	-0.580573	-0.66858	-0.669956	-0.0361686	-0.762476	-0.904139	-0.758332	-0.489391	-0.487635	-0.507326	-0.632671	-0.833432	-0.66042
CTGF	0.302043	1.87957	1.74169	1.80637	1.39959	1.19092	-0.696295	0.192875	-1.2165	-0.540713	-1.29996	-0.192975	-0.965383	-1.29913	-0.583177	0.0609576	-0.387635	-0.328429	-0.460094	-0.119333	-0.483119	-0.00126829
TGFBI	1.6846	1.3491	1.44915	1.51632	1.29126	1.41829	-0.544223	-0.475025	0.485159	-1.26593	0.277803	-1.10203	-0.361111	-0.497831	-0.323242	-0.19893	-1.09525	-0.443096	-0.927932	-1.01773	-0.774031	-0.445321
EGR1	0.384234	1.91264	0.631637	3.14013	0.0385247	0.339881	-0.104068	-0.0958178	-1.4853	0.120878	-1.06651	-0.151124	-0.107301	-0.800845	-1.4794	-0.310837	0.254437	-0.487878	-0.0379037	-0.212432	-0.32128	-0.161664
PLAU	1.47393	1.83471	1.55342	1.92943	0.673632	1.33053	0.0152363	-0.235533	-0.963545	-0.407982	-0.945428	-0.428295	-0.320652	-1.21763	-1.06337	-0.462513	-0.713835	-0.826543	-0.750088	-0.335585	0.111263	-0.25116
F13A1	1.71228	1.48068	1.58662	1.61246	1.56941	1.54913	-0.715444	-0.772853	-0.485332	-0.534627	-0.335455	-0.475467	-0.497227	-0.526058	-0.524827	-0.635411	-0.568351	-0.657267	-0.732465	-0.705892	-0.795057	-0.548844
IL1B	0.337413	1.94054	1.24684	1.37713	-0.447727	1.78371	-1.44968	-0.164065	-0.079097	0.68913	-0.666851	-0.538608	-0.0176049	0.32778	0.387618	-1.44968	0.289612	-1.44968	0.0540657	-1.44968	-0.489626	-0.231538
BMP2	0.988242	1.26478	1.21589	1.04717	1.22878	0.778105	-0.253362	0.145849	-1.80194	0.354536	-1.43832	-0.520485	-0.484325	-2.03071	-1.78346	0.260172	0.262157	-0.0730487	0.121565	0.440046	0.200825	0.0775365
ID1	1.35921	1.97152	1.33267	1.60041	1.3255	1.02371	-0.582801	-0.359453	-0.984833	-0.622659	-1.16842	-0.58859	-0.182617	-0.872452	-1.5098	-0.332045	-0.90508	-0.3007	-0.531164	0.431015	-0.147075	0.043651
EDN2	1.03154	2.08329	1.28687	1.40191	0.733543	0.402955	0.920343	0.57697	-0.361289	-0.154762	-1.04734	-1.29129	-0.396335	-2.01306	0.354516	-0.475398	-0.452473	-1.15563	-0.982874	-0.310497	-0.0770633	-0.0739225
TNS4	1.63683	1.89144	1.38562	1.52715	1.50469	1.26158	-0.777573	-0.380804	-0.684286	-0.956387	-0.502857	-0.550638	0.208453	-0.733092	-0.240576	-0.587252	-0.45938	-0.4279	-0.954922	-0.701251	-0.504393	-0.954462
GUCY2D	-2.15049	-0.297123	-2.15049	-0.791557	-0.393437	-0.527214	-0.00611959	-0.0930432	1.33069	0.510247	1.74636	-0.197847	0.139443	0.792678	0.135158	-0.317847	1.22279	-0.233783	-0.279789	-0.367778	1.70053	0.228617
NT5E	1.67717	1.72293	1.81634	0.204641	0.606819	1.63235	-0.104425	-0.141073	-1.06288	0.428397	-0.898195	-0.315717	0.0067021	-1.48451	-0.68556	-0.702772	-0.191567	0.115338	-1.48451	0.321393	-0.76617	-0.694708
SERPINE2	1.37157	1.56837	1.25753	0.781223	2.10143	0.671203	-0.794391	-0.941838	-0.439229	-1.43379	-0.266001	-0.561288	0.71989	-0.389151	0.696985	-0.45471	-0.781873	0.203454	-0.297858	-1.03025	-0.590401	-1.39088
IER3	0.980089	2.09769	1.10322	2.24666	1.01837	1.06097	-0.575823	0.10298	-1.03603	-0.251213	-0.480876	-0.27257	0.0228578	-1.08286	-1.12329	-0.47551	-0.458943	-1.02904	-0.452534	-1.08872	-0.326407	0.0209863
DUSP5	0.85812	1.58146	1.06657	1.24804	1.0402	1.03236	0.115308	0.274212	-1.63428	0.338058	-1.592	-0.116649	-0.228433	-1.78481	-1.76399	-0.497668	-0.108259	-0.653777	-0.220191	0.528755	0.259777	0.257203
DUSP6	1.55808	1.67384	1.68832	1.52636	1.52757	1.27633	-0.620427	-0.0756528	-0.468735	-0.609471	-0.580468	-0.871075	-0.0906242	-0.596375	-0.871091	-0.414725	-0.307327	-0.455319	-0.571104	-1.23183	-0.797546	-0.68873
CDH11	1.21503	1.28446	1.79995	1.14343	1.74582	1.65381	-0.462395	-0.393016	-0.308351	-1.39506	-0.481725	-0.466363	0.132715	-0.616223	0.0980116	-0.745321	-0.810048	-0.297659	-0.619349	-1.25095	-0.985123	-0.241642
TSPAN7	-1.95098	-1.69494	-0.893154	-1.66706	-0.966334	-1.27127	1.62581	0.522136	0.69283	-0.0975275	0.631688	-0.0127989	0.453401	0.583144	0.500763	0.644629	0.420252	0.0639602	1.67259	0.198973	0.348749	0.195142
MRAS	-1.10894	-1.45502	-1.51327	-1.76253	-1.72028	-1.49817	0.192346	-0.0435618	1.18162	0.384709	0.740034	0.757355	0.263613	0.559909	0.47829	0.496321	0.418818	1.3988	0.45132	0.340041	0.765213	0.673383
ITGA5	1.46505	1.63726	1.7954	1.03536	0.965312	1.03319	-0.707468	-0.300344	0.27179	-0.456103	0.378252	-1.38446	-0.463667	-0.771692	0.950252	-1.28452	-1.00621	-0.794116	-1.22634	-0.324296	-0.405769	-0.406893
FGF19	1.48195	1.44095	1.43055	1.39505	1.23227	1.4759	-0.117472	-0.0711017	-1.08661	-0.107704	-0.911161	0.266212	-0.907242	-1.53678	-1.36103	-0.94206	-0.17285	-0.788777	-0.19538	-0.554925	-0.0204849	0.050688
PIGR	-1.46463	-1.55548	-1.07056	-1.03534	-1.71012	-1.21288	0.267586	-0.0135134	1.02619	-0.228491	1.37719	0.429685	1.19441	0.622465	-0.0970603	0.694784	-0.434515	1.86413	0.413695	0.0258325	0.525989	0.380624
PPBP	-1.56936	-1.66495	-1.75277	-1.07287	-1.55437	-1.3551	0.525208	0.707976	0.0268723	0.0983581	0.703795	1.03101	0.672021	0.199235	0.139114	0.281117	0.733924	1.05456	1.34936	0.134889	0.698959	0.612997
ITGA2	1.37365	1.4039	1.28032	1.60325	1.65986	1.55899	-0.128186	-0.174749	-0.903031	-0.327083	-1.47265	-0.263705	-0.533833	-1.31241	-1.19718	-0.201461	-0.402825	-0.570427	-0.47211	-0.0991203	-0.39483	-0.426369
CSF2	0.88131	1.81236	1.82944	2.04332	0.797442	0.936301	-0.138153	-0.386406	-0.709117	-0.246306	-0.608166	-0.616495	-0.318979	-0.994599	-0.704494	0.0562669	-1.01376	-1.33795	-1.13204	-0.394058	-0.401099	0.645182
MMP10	1.95592	1.25694	1.61057	0.401481	1.03518	1.44182	0.071794	0.352554	-0.927676	-0.348087	-0.927676	-0.927676	-0.0981297	-0.927676	-0.927676	1.23358	-0.927676	-0.927676	-0.927676	-0.927676	-0.248075	-0.316466
NNMT	-1.09241	-1.36482	-1.19397	-0.943652	-1.02703	-1.46415	2.17255	0.174332	0.107927	0.215237	-0.313315	1.22203	0.648887	0.0395382	-1.18959	0.62569	-0.0863253	-0.113059	1.30504	0.294665	0.879404	1.10303
ANPEP	-1.07186	-1.38568	-1.38704	-1.30037	-2.07887	-1.21994	-0.358617	-0.14647	1.37797	0.33562	0.994465	0.130435	0.773673	1.11488	0.934907	0.399602	0.377235	1.14916	-0.271564	0.701104	0.494052	0.437306
CHP2	-1.35589	-0.754431	-0.71724	-0.73446	-1.35589	-1.35589	-0.786082	-0.512879	1.45267	-0.890103	1.44315	-0.00593508	1.58989	1.36181	1.36226	0.552362	-0.149854	0.548559	0.818597	-0.540669	-0.27317	0.303185
GREM1	0.827578	1.0926	1.11915	0.706194	1.43175	0.869888	0.592926	0.0938951	-1.762	0.466147	-1.71064	0.743525	-0.0311328	-1.82568	-1.80015	-0.510349	0.0988036	-0.626881	0.356443	0.100495	-0.10985	-0.122707
AXL	1.52315	2.34214	1.76967	0.601574	1.3841	0.95931	-0.0777012	-0.223771	-1.36528	-0.427103	-0.586581	-0.850198	-0.20081	-0.971808	-0.390017	-0.595612	-1.08079	0.0990549	-0.739715	-0.288511	-0.50083	-0.380259
IRS1	1.45833	1.66226	1.46991	1.18184	1.2884	1.26351	-0.59475	0.182006	-1.28795	0.0833003	-1.08312	-0.604999	-0.296714	-1.76451	-1.14919	-0.234281	-0.190995	-0.792757	-0.649166	0.0837806	0.117573	-0.142469
ID4	1.48532	1.0463	0.484763	0.714744	1.15783	0.619113	-0.171195	-0.318015	-1.12922	-0.0162807	-2.72828	-0.506282	0.432367	-0.989802	-1.84146	0.384068	0.238469	0.993469	-0.144088	0.0961282	0.499914	-0.307875
RASGRP1	-1.48666	-1.36013	-1.9807	-0.668062	-1.32125	-1.50167	0.705318	1.02591	1.52662	-0.37849	0.211977	0.744429	0.774971	0.754474	0.921316	0.478307	0.0771957	0.171356	0.945825	-0.505618	0.168075	0.69681
FOSL1	0.919002	1.89945	1.27857	1.91474	1.19334	0.839964	0.337199	-0.588636	-1.35976	0.342345	-0.634904	-0.233814	-0.0316289	-1.44647	-1.5576	-0.173325	-0.225447	-0.770564	-0.87653	-0.245927	-0.434536	-0.145458
ETV4	1.36107	1.92803	1.42953	1.37724	1.71516	1.34545	-0.579186	-0.567343	-0.395944	-0.368806	-0.746899	-0.200222	-0.326411	-1.28	-1.08286	-0.52281	-0.225031	-0.385126	-0.843019	-0.240259	-0.520308	-0.872252
GPR3	1.01642	1.22096	0.950141	1.60473	1.47556	0.869536	0.156323	0.312794	-0.151243	0.57806	-1.04736	0.689654	0.262447	-1.02844	-0.518543	-1.84511	-1.84511	-0.283665	-0.520157	-0.810442	-0.867724	-0.218837
LCK	1.42274	1.22066	1.29058	0.952621	1.75665	1.21299	-0.316181	-0.571484	0.23535	-1.4576	0.549954	-0.649723	-0.0915705	0.421719	-0.498154	-0.274581	-1.27223	-0.163207	-1.12598	-1.56482	-0.0040034	-1.07373
MAPT	-1.38941	-1.67759	-1.07319	-1.02409	-2.04204	-1.1372	0.802333	0.24436	-0.458212	1.14396	-0.159638	0.131957	0.566211	-0.167022	0.0243855	0.749539	1.32638	0.481663	0.706553	1.00759	0.867946	1.07551
MMP1	0.960634	1.29393	1.64704	0.87966	0.820568	1.11508	-0.950023	-1.08129	-0.230191	-1.15923	0.197192	-0.84177	1.24378	1.22599	0.252303	-0.025768	-0.799383	-0.105496	-1.01736	-1.26301	-1.24012	-0.922524
SERPINB2	1.14278	0.901369	1.82644	1.25592	1.14043	0.718999	-0.317291	0.582398	-1.49677	-0.989794	-0.715922	0.494033	0.27762	-1.79907	-1.03716	-1.13504	-0.453524	-0.366529	0.675122	-1.0863	0.253085	0.129221
UGT2B17	-1.17141	-1.17141	-1.17141	-0.682083	-1.17141	-1.17141	-0.722731	-0.297875	0.363797	-0.538891	1.38101	0.44588	1.16955	2.17315	1.08578	-0.244577	0.252998	1.61196	0.540828	-0.387801	0.0207793	-0.314737
ETV5	1.71779	1.4525	1.66478	1.83708	1.33942	1.05679	-0.569489	-0.930656	0.273111	-0.907682	-0.537455	-0.230131	-0.632466	-0.739922	-0.220549	-0.486214	-0.467268	-0.33615	-0.638372	-0.570181	-1.00328	-1.07165
TMEM158	0.620026	1.26443	-0.902345	0.97824	1.70366	1.67311	0.523906	0.417695	-1.2644	-0.583	-1.27732	-0.72318	-0.320398	-0.615645	-0.962041	0.402948	0.547527	0.245278	-2.14119	-0.210791	-0.0409408	0.664433
SLC6A14	1.12971	1.22697	1.07025	1.27889	1.47928	1.67995	-1.39806	0.18517	-0.848979	-2.12984	-0.509498	-0.275947	0.53934	-0.392635	-0.441466	-0.658305	-0.0636272	0.127352	0.245971	-0.659292	-0.79624	-0.788982
