# Supplementary material for: Co-targeting SOS1 enhances the antitumor effects of KRASG12C inhibitors by addressing intrinsic and acquired resistance
Source: Nat Cancer. 2024 Aug 5;5(9):1352–70. doi: 10.1038/s43018-024-00800-6 (PMC11424490; doi:10.1038/s43018-024-00800-6)
Supplement: Supplementary file 18 — Statistical source data. [file 43018_2024_800_MOESM18_ESM.xlsx]

## Sheet: ED Fig 10a
		Cт values								normalized MRAS levels
										2 −∆∆CT values normalized to HRPT and relative to parental NTC				data shown ext fig 10a
Independent Cell Culture 1		HEX (HPRT)				FAM (MRAS)					replicate1	replicate2	replicate3	mean expression from technical replicates
	parental NTC siRNA	26.8998	26.3581	26.9466		28.6845	27.727	28.1026		parental NTC siRNA	0.785597	1.04798	1.21463	1.01607
	parental MRAS siRNA	27.2275	27.0146	26.6999		29.225	28.547	28.885		parental MRAS siRNA	0.677879	0.93576	0.595212	0.736283
	resistant NTC siRNA	28.3112	28.6018			25.9695	25.8639			resistant NTC siRNA	13.7202	18.0569		15.8885
	resistant MRAS siRNA	28.6986	29.1921	28.8149		28.7951	29.3185	28.9154		resistant MRAS siRNA	2.53164	2.47966	2.52452	2.51194
Independent Cell Culture 2											replicate1	replicate2	replicate3	mean expression from technical replicates
	parental NTC siRNA	27.4735	27.2052	27.1075		28.7613	28.5542	28.4629		parental NTC siRNA	1.03022	0.987424	0.983031	1.00022
	parental MRAS siRNA	26.6545	26.7068	26.7971		28.7123	28.9212	29.1653		parental MRAS siRNA	0.604128	0.541967	0.487184	0.544426
	resistant NTC siRNA	27.4587	27.2538	27.4511		24.658	24.5342	24.5525		resistant NTC siRNA	17.5261	16.5689	18.7565	17.6172
	resistant MRAS siRNA	27.1712	27.1088	27.2844		26.8075	26.7184	26.76		resistant MRAS siRNA	3.23666	3.29706	3.61791	3.38388
Independent Cell Culture 3											replicate1	replicate2	replicate3	mean expression from technical replicates
	parental NTC siRNA	25.2798	25.2117	24.8877		26.6297	26.4083	26.3201		parental NTC siRNA	0.983777	1.09406	0.929096	1.00231
	parental MRAS siRNA	25.3374	25.0558	25.3322		27.2537	26.995	27.0225		parental MRAS siRNA	0.664336	0.65389	0.777029	0.698418
	resistant NTC siRNA	25.3368	25.4961	25.4096		22.9802	22.8567	22.7788		resistant NTC siRNA	12.8428	15.6245	15.5316	14.6663
	resistant MRAS siRNA		25.6659	25.4806			25.5617	24.7551		resistant MRAS siRNA		2.69546	4.14623	3.42084

## Sheet: ED Fig 10b
	Parental			Resistant
NTC	1	1.1	0.9	1.5	1.5	1.6
siRNA	0.19	0.2	0.19	0.3	0.3	0.4

## Sheet: ED Fig 10c
sample_id	mpas_score	condition
Vehicle_A2	0.534229	Vehicle
Vehicle_A3	0.457546	Vehicle
Vehicle_A4	0.652043	Vehicle
Vehicle_A5	0.677809	Vehicle
Adagrasib_100mpk_24h_H36	-0.113414	Adagrasib_24h
Adagrasib_100mpk_24h_H37	-0.140114	Adagrasib_24h
Adagrasib_100mpk_24h_H38	-0.111547	Adagrasib_24h
Adagrasib_100mpk_24h_H39	-0.00181305	Adagrasib_24h
Adagrasib_100mpk_24h_H40	0.0564603	Adagrasib_24h
Adagrasib_100mpk_4h_I41	-0.144062	Adagrasib_4h
Adagrasib_100mpk_4h_I42	-0.172058	Adagrasib_4h
Adagrasib_100mpk_4h_I43	-0.362416	Adagrasib_4h
Adagrasib_100mpk_4h_I44	-0.240267	Adagrasib_4h
Adagrasib_100mpk_4h_I45	-0.0731202	Adagrasib_4h
Adagrasib_100mpk_48h_J46	-0.0828637	Adagrasib_48h
Adagrasib_100mpk_48h_J47	-0.254743	Adagrasib_48h
Adagrasib_100mpk_48h_J48	0.155087	Adagrasib_48h
Adagrasib_100mpk_48h_J49	0.154465	Adagrasib_48h
Relapse_wave1_A27	-0.525442	relapse
Relapse_wave1_A29	0.0331756	relapse
Relapse_wave1_C70	-0.374635	relapse
Relapse_wave1_D109	-0.378867	relapse
Relapse_wave1_D112	-0.376933	relapse
Relapse_wave1_D116	-0.0341345	relapse
Relapse_wave1_E137	0.0931623	relapse
Relapse_wave1_E138	-0.743451	relapse
Relapse_wave1_E149	-0.553908	relapse
Relapse_wave1_F174	-0.233856	relapse
Relapse_wave1_F178	-0.0555902	relapse
Relapse_wave1_G208	-0.00275125	relapse
Relapse_wave1_I244	-0.237651	relapse
Relapse_wave1_I261	-0.28295	relapse
Relapse_wave1_J282	-0.395605	relapse
Relapse_wave1_J294	-0.380516	relapse
Adagrasib_Cetuximab_wave2_M61	-0.510893	Adagrasib+Cetuximab
Adagrasib_Cetuximab_wave2_M62	-0.296216	Adagrasib+Cetuximab
Adagrasib_Cetuximab_wave2_M63	-0.415683	Adagrasib+Cetuximab
Adagrasib_Cetuximab_wave2_M64	-0.279419	Adagrasib+Cetuximab
Adagrasib_Cetuximab_wave3_M49	-0.548918	Adagrasib+Cetuximab
Adagrasib_Cetuximab_wave3_M50	-0.531206	Adagrasib+Cetuximab
Adagrasib_Cetuximab_wave3_M51	0.26709	Adagrasib+Cetuximab
Adagrasib_Cetuximab_wave3_M52	-0.510855	Adagrasib+Cetuximab
Adagrasib_SOS1tool_wave3_D13	-0.649321	Adagrasib+BI3406
Adagrasib_SOS1tool_wave3_D14	-0.714888	Adagrasib+BI3406
Adagrasib_SOS1tool_wave3_D16	-0.581494	Adagrasib+BI3406

## Sheet: ED Fig 10d
	untreated		Adagrasib		Adagrasib+BI-3406
1	1.02	1
2	1	1.01
4	1	1
5	1	1
6	1	1
7	1	1
8	1	1
1			1.89	1.95
2			2	1.8
3			2	2
4			1.2	1.1
5			1.4	1.3
6			3.4	3.2
7			1.8	1.6
8			2	2.1
9					2.3	2.1
10					1.9	1.6
11					2.9	2.4
12					2.8	2
13					3.2	3.4
14					3.5	3.6
15					2.5	2.4

## Sheet: ED Fig 10e
cellline	cond	sample_name	MRAS_exp
MIA PaCa-2	MRTX849	MIA-PaCa-2_MRTX849_QDx5_24h_rep1	4.72282
MIA PaCa-2	MRTX849	MIA-PaCa-2_MRTX849_QDx5_24h_rep2	4.92777
MIA PaCa-2	MRTX849	MIA-PaCa-2_MRTX849_QDx5_24h_rep3	5.84933
MIA PaCa-2	Vehicle	MIA-PaCa-2_Vehicle_QDx5_24h_rep1	3.57293
MIA PaCa-2	Vehicle	MIA-PaCa-2_Vehicle_QDx5_24h_rep2	3.77017
MIA PaCa-2	Vehicle	MIA-PaCa-2_Vehicle_QDx5_24h_rep3	3.50523
NCI-H1373	MRTX849	NCI-H1373_MRTX849_QDx5_24h_rep1	2.09742
NCI-H1373	MRTX849	NCI-H1373_MRTX849_QDx5_24h_rep2	2.49368
NCI-H1373	MRTX849	NCI-H1373_MRTX849_QDx5_24h_rep3	1.52181
NCI-H1373	Vehicle	NCI-H1373_Vehicle_QDx5_24h_rep1	0.842413
NCI-H1373	Vehicle	NCI-H1373_Vehicle_QDx5_24h_rep2	1.16966
NCI-H1373	Vehicle	NCI-H1373_Vehicle_QDx5_24h_rep3	1.54156
NCI-H2030	MRTX849	NCI-H2030_MRTX849_QDx7_24h_rep1	6.39892
NCI-H2030	MRTX849	NCI-H2030_MRTX849_QDx7_24h_rep2	6.23631
NCI-H2030	Vehicle	NCI-H2030_Vehicle_QDx7_24h_rep1	5.19783
NCI-H2030	Vehicle	NCI-H2030_Vehicle_QDx7_24h_rep2	5.26055
NCI-H2030	Vehicle	NCI-H2030_Vehicle_QDx7_24h_rep3	5.64686
NCI-H2122	MRTX849	NCI-H2122_MRTX849_QDx7_24h_rep1	4.1401
NCI-H2122	MRTX849	NCI-H2122_MRTX849_QDx7_24h_rep2	3.9787
NCI-H2122	MRTX849	NCI-H2122_MRTX849_QDx7_24h_rep3	4.80126
NCI-H2122	MRTX849	NCI-H2122-first_MRTX849_QDx7_24h_rep2	3.47611
NCI-H2122	MRTX849	NCI-H2122-first_MRTX849_QDx7_24h_rep3	3.93301
NCI-H2122	MRTX849	NCI-H2122-first_MRTX849_QDx7_24h_rep1	4.02334
NCI-H2122	Vehicle	NCI-H2122_Vehicle_QDx7_24h_rep3	1.81147
NCI-H2122	Vehicle	NCI-H2122_Vehicle_QDx7_24h_rep1	2.61443
NCI-H2122	Vehicle	NCI-H2122_Vehicle_QDx7_24h_rep2	2.55834
NCI-H2122	Vehicle	NCI-H2122-first_Vehicle_QDx7_24h_rep1	2.5512
NCI-H2122	Vehicle	NCI-H2122-first_Vehicle_QDx7_24h_rep2	2.6948
NCI-H358	MRTX849	NCI-H358_MRTX849_QDx7_24h_rep1	1.86869
NCI-H358	MRTX849	NCI-H358_MRTX849_QDx7_24h_rep2	1.94888
NCI-H358	MRTX849	NCI-H358_MRTX849_QDx7_24h_rep3	1.59674
NCI-H358	Vehicle	NCI-H358_Vehicle_QDx7_24h_rep1	1.29057
NCI-H358	Vehicle	NCI-H358_Vehicle_QDx7_24h_rep2	1.123
NCI-H358	Vehicle	NCI-H358_Vehicle_QDx7_24h_rep3	0.656425
